# Supplementary material for: Grapevine comparative early transcriptomic profiling suggests that Flavescence dorée phytoplasma represses plant responses induced by vector feeding in susceptible varieties
Source: BMC Genomics. 2019 Jun 26;20:526. doi: 10.1186/s12864-019-5908-6 (PMC6595628; doi:10.1186/s12864-019-5908-6)
Supplement: Supplementary file 5 — Spearman correlation coefficients of all sequenced samples, according to RNA-seq ENCODE standard, 2016 [44]. Spearman correlations were calculated using the “cor” function in R “stats” package. Samples highlighted in colours have been subsequently removed from downstream steps, based on the above Pearson correlations as well as sample clustering after Rlog transformation of data. (XLSX 27 kb) [file 12864_2019_5908_MOESM5_ESM.xlsx]

## Sheet: Foglio1
	Cha_noSt_3dpi_44	Cha_noSt_3dpi_54	Cha_noSt_3dpi_63	Cha_noSt_6dpi_34	Cha_noSt_6dpi_43	Cha_noSt_6dpi_53	Cha_FDSt_3dpi_130	Cha_FDSt_3dpi_131	Cha_FDSt_3dpi_134	Cha_FDSt_3dpi_50	Cha_FDSt_3dpi_66	Cha_FDSt_6dpi_662	Cha_FDSt_6dpi_668	Cha_FDSt_6dpi_670	Cha_HSt_3dpi_132	Cha_HSt_3dpi_88	Cha_HSt_3dpi_90	Cha_HSt_6dpi_52	Cha_HSt_6dpi_665	Cha_HSt_6dpi_87	To_noSt_3dpi_12	To_noSt_3dpi_20	To_noSt_3dpi_26	To_noSt_3dpi_3a	To_noSt_3dpi_3c	To_noSt_6dpi_14	To_noSt_6dpi_23	To_noSt_6dpi_32	To_FDSt_3dpi_4	To_FDSt_3dpi_80	To_FDSt_3dpi_82	To_FDSt_6dpi_100	To_FDSt_6dpi_101	To_HSt_3dpi_22	To_HSt_3dpi_6	To_HSt_3dpi_84	To_HSt_6dpi_69	To_HSt_6dpi_70	To_HSt_6dpi_86
Cha_noSt_3dpi_44	1	0.982449	0.987739	0.979171	0.981673	0.980854	0.968177	0.916273	0.975669	0.983637	0.982873	0.978519	0.980045	0.970635	0.969216	0.983071	0.982739	0.982002	0.981171	0.982651	0.967034	0.969765	0.969436	0.958413	0.960044	0.969258	0.964748	0.96747	0.967509	0.969847	0.96697	0.959568	0.963424	0.969146	0.972488	0.970314	0.962236	0.958731	0.967282
Cha_noSt_3dpi_54	0.982449	1	0.975119	0.982885	0.977155	0.97186	0.961249	0.928306	0.972249	0.984427	0.972975	0.978588	0.982625	0.977244	0.971304	0.974973	0.974825	0.980195	0.977652	0.973012	0.968378	0.960193	0.969751	0.963404	0.960325	0.968135	0.960782	0.967288	0.966616	0.966014	0.967627	0.959498	0.960568	0.970546	0.967678	0.959739	0.965293	0.953887	0.962781
Cha_noSt_3dpi_63	0.987739	0.975119	1	0.970197	0.982472	0.985831	0.964629	0.894395	0.967899	0.978929	0.98286	0.974185	0.976484	0.960396	0.960763	0.983063	0.982245	0.980007	0.979462	0.98408	0.957275	0.973229	0.964852	0.949134	0.956131	0.967787	0.966357	0.966235	0.961051	0.967281	0.963547	0.958659	0.962972	0.965949	0.970408	0.970077	0.959619	0.962468	0.964447
Cha_noSt_6dpi_34	0.979171	0.982885	0.970197	1	0.973826	0.968341	0.958578	0.934504	0.967054	0.978345	0.970095	0.97714	0.978091	0.975724	0.970379	0.971901	0.970868	0.976471	0.971973	0.96827	0.963453	0.954076	0.965027	0.963689	0.958269	0.963548	0.953352	0.962463	0.963911	0.959788	0.961663	0.958406	0.958117	0.964422	0.962286	0.957263	0.96109	0.948623	0.960119
Cha_noSt_6dpi_43	0.981673	0.977155	0.982472	0.973826	1	0.983656	0.966838	0.904484	0.967659	0.97946	0.975943	0.978669	0.97833	0.963068	0.966911	0.982802	0.984313	0.985258	0.97737	0.980862	0.95697	0.969624	0.966604	0.957717	0.964429	0.969115	0.96872	0.970011	0.959428	0.967148	0.968208	0.963074	0.968462	0.966943	0.966554	0.966868	0.964277	0.965064	0.960481
Cha_noSt_6dpi_53	0.980854	0.97186	0.985831	0.968341	0.983656	1	0.963086	0.889466	0.963288	0.974851	0.976583	0.975181	0.972817	0.958273	0.95947	0.982213	0.982004	0.980899	0.976871	0.980242	0.952239	0.969319	0.961232	0.948648	0.955912	0.966303	0.966898	0.967443	0.955902	0.964809	0.963139	0.961221	0.964513	0.962794	0.964607	0.966761	0.957799	0.961569	0.961134
Cha_FDSt_3dpi_130	0.968177	0.961249	0.964629	0.958578	0.966838	0.963086	1	0.918739	0.978213	0.963622	0.964757	0.970479	0.964439	0.959378	0.972991	0.972326	0.974481	0.96771	0.970519	0.974086	0.947761	0.955053	0.949979	0.950137	0.954027	0.955364	0.954538	0.955262	0.951029	0.957257	0.956053	0.952588	0.958625	0.952661	0.956975	0.958984	0.950923	0.954678	0.960299
Cha_FDSt_3dpi_131	0.916273	0.928306	0.894395	0.934504	0.904484	0.889466	0.918739	1	0.932052	0.916101	0.905928	0.922238	0.920436	0.939581	0.939899	0.906862	0.908233	0.914351	0.903454	0.900502	0.919395	0.885801	0.905112	0.921328	0.911761	0.901604	0.887456	0.901214	0.911798	0.897723	0.904049	0.90131	0.897014	0.905464	0.903306	0.895659	0.901092	0.880507	0.905404
Cha_FDSt_3dpi_134	0.975669	0.972249	0.967899	0.967054	0.967659	0.963288	0.978213	0.932052	1	0.972554	0.968565	0.975839	0.97162	0.968536	0.977508	0.973153	0.974467	0.972385	0.974688	0.97299	0.960148	0.956362	0.95814	0.956524	0.955689	0.960706	0.955433	0.958301	0.960955	0.961504	0.959665	0.954568	0.958486	0.960319	0.962823	0.959851	0.957289	0.951217	0.965051
Cha_FDSt_3dpi_50	0.983637	0.984427	0.978929	0.978345	0.97946	0.974851	0.963622	0.916101	0.972554	1	0.978555	0.977909	0.984125	0.972951	0.970694	0.975996	0.976389	0.98117	0.980026	0.977841	0.967362	0.964067	0.969345	0.961641	0.961194	0.968075	0.962641	0.966748	0.967845	0.967136	0.967594	0.959164	0.962542	0.970496	0.970662	0.964053	0.965789	0.959878	0.96295
Cha_FDSt_3dpi_66	0.982873	0.972975	0.98286	0.970095	0.975943	0.976583	0.964757	0.905928	0.968565	0.978555	1	0.970453	0.974717	0.965458	0.963147	0.976454	0.975566	0.974767	0.972755	0.976069	0.957963	0.965285	0.959702	0.949821	0.956112	0.962432	0.957215	0.960344	0.962024	0.959784	0.957853	0.952146	0.956698	0.961579	0.966152	0.963045	0.955323	0.953877	0.963954
Cha_FDSt_6dpi_662	0.978519	0.978588	0.974185	0.97714	0.978669	0.975181	0.970479	0.922238	0.975839	0.977909	0.970453	1	0.977781	0.972086	0.971967	0.979257	0.978611	0.981352	0.979708	0.976623	0.962074	0.962334	0.965196	0.964702	0.96352	0.967233	0.967377	0.969372	0.962899	0.965596	0.966726	0.967342	0.967147	0.96605	0.965102	0.961466	0.964744	0.959688	0.963902
Cha_FDSt_6dpi_668	0.980045	0.982625	0.976484	0.978091	0.97833	0.972817	0.964439	0.920436	0.97162	0.984125	0.974717	0.977781	1	0.978285	0.973125	0.975276	0.975844	0.981475	0.981035	0.978309	0.964306	0.961622	0.966852	0.962024	0.960449	0.967859	0.960254	0.966333	0.965608	0.964013	0.967127	0.960216	0.961811	0.969847	0.968394	0.961282	0.965453	0.961947	0.962541
Cha_FDSt_6dpi_670	0.970635	0.977244	0.960396	0.975724	0.963068	0.958273	0.959378	0.939581	0.968536	0.972951	0.965458	0.972086	0.978285	1	0.972381	0.964859	0.963973	0.971282	0.967105	0.962667	0.962308	0.947661	0.956427	0.958813	0.953785	0.95652	0.947299	0.957529	0.95946	0.950985	0.955105	0.952242	0.949692	0.960031	0.956945	0.948552	0.952686	0.942924	0.957348
Cha_HSt_3dpi_132	0.969216	0.971304	0.960763	0.970379	0.966911	0.95947	0.972991	0.939899	0.977508	0.970694	0.963147	0.971967	0.973125	0.972381	1	0.966417	0.967597	0.971212	0.96698	0.965988	0.956954	0.949882	0.955673	0.958365	0.956882	0.956966	0.950012	0.957802	0.957441	0.955231	0.956831	0.951708	0.955096	0.95951	0.956935	0.953625	0.954851	0.94832	0.957675
Cha_HSt_3dpi_88	0.983071	0.974973	0.983063	0.971901	0.982802	0.982213	0.972326	0.906862	0.973153	0.975996	0.976454	0.979257	0.975276	0.964859	0.966417	1	0.989555	0.982009	0.977984	0.984337	0.957689	0.969677	0.964827	0.954569	0.96085	0.967429	0.966935	0.96727	0.960751	0.968004	0.967258	0.964313	0.968274	0.965981	0.96627	0.968293	0.959621	0.960665	0.966118
Cha_HSt_3dpi_90	0.982739	0.974825	0.982245	0.970868	0.984313	0.982004	0.974481	0.908233	0.974467	0.976389	0.975566	0.978611	0.975844	0.963973	0.967597	0.989555	1	0.982898	0.978831	0.98488	0.957166	0.969874	0.964374	0.955349	0.962582	0.967712	0.966901	0.966363	0.958914	0.969274	0.968569	0.961781	0.968645	0.965654	0.96662	0.969177	0.960673	0.962506	0.965536
Cha_HSt_6dpi_52	0.982002	0.980195	0.980007	0.976471	0.985258	0.980899	0.96771	0.914351	0.972385	0.98117	0.974767	0.981352	0.981475	0.971282	0.971212	0.982009	0.982898	1	0.979121	0.979365	0.962033	0.966996	0.966571	0.961873	0.964315	0.970317	0.96662	0.971261	0.962054	0.966578	0.968165	0.964489	0.967541	0.968556	0.967882	0.96514	0.963394	0.96194	0.962892
Cha_HSt_6dpi_665	0.981171	0.977652	0.979462	0.971973	0.97737	0.976871	0.970519	0.903454	0.974688	0.980026	0.972755	0.979708	0.981035	0.967105	0.96698	0.977984	0.978831	0.979121	1	0.983708	0.959785	0.965032	0.964715	0.956883	0.955316	0.968201	0.965312	0.965587	0.962312	0.968161	0.965704	0.962014	0.965213	0.965514	0.96893	0.964621	0.966363	0.966376	0.965378
Cha_HSt_6dpi_87	0.982651	0.973012	0.98408	0.96827	0.980862	0.980242	0.974086	0.900502	0.97299	0.977841	0.976069	0.976623	0.978309	0.962667	0.965988	0.984337	0.98488	0.979365	0.983708	1	0.957099	0.970269	0.963638	0.952485	0.957783	0.96722	0.967699	0.966388	0.96048	0.967652	0.965466	0.96381	0.968553	0.964309	0.969527	0.969092	0.96318	0.968261	0.966355
To_noSt_3dpi_12	0.967034	0.968378	0.957275	0.963453	0.95697	0.952239	0.947761	0.919395	0.960148	0.967362	0.957963	0.962074	0.964306	0.962308	0.956954	0.957689	0.957166	0.962033	0.959785	0.957099	1	0.973276	0.982191	0.977632	0.97255	0.980187	0.972698	0.978673	0.98162	0.97781	0.976593	0.970316	0.971589	0.981103	0.982613	0.97091	0.972553	0.964298	0.973535
To_noSt_3dpi_20	0.969765	0.960193	0.973229	0.954076	0.969624	0.969319	0.955053	0.885801	0.956362	0.964067	0.965285	0.962334	0.961622	0.947661	0.949882	0.969677	0.969874	0.966996	0.965032	0.970269	0.973276	1	0.981493	0.965796	0.974821	0.982344	0.985112	0.983078	0.973808	0.982286	0.978922	0.972969	0.979389	0.980341	0.984396	0.981544	0.97294	0.979197	0.975091
To_noSt_3dpi_26	0.969436	0.969751	0.964852	0.965027	0.966604	0.961232	0.949979	0.905112	0.95814	0.969345	0.959702	0.965196	0.966852	0.956427	0.955673	0.964827	0.964374	0.966571	0.964715	0.963638	0.982191	0.981493	1	0.977451	0.977371	0.982731	0.981143	0.982715	0.983337	0.983792	0.982934	0.974436	0.977878	0.986756	0.984732	0.977588	0.979038	0.972808	0.975344
To_noSt_3dpi_3a	0.958413	0.963404	0.949134	0.963689	0.957717	0.948648	0.950137	0.921328	0.956524	0.961641	0.949821	0.964702	0.962024	0.958813	0.958365	0.954569	0.955349	0.961873	0.956883	0.952485	0.977632	0.965796	0.977451	1	0.980429	0.976979	0.969484	0.976364	0.975871	0.97327	0.97701	0.973187	0.974089	0.977502	0.973485	0.969417	0.975416	0.965657	0.969882
To_noSt_3dpi_3c	0.960044	0.960325	0.956131	0.958269	0.964429	0.955912	0.954027	0.911761	0.955689	0.961194	0.956112	0.96352	0.960449	0.953785	0.956882	0.96085	0.962582	0.964315	0.955316	0.957783	0.97255	0.974821	0.977371	0.980429	1	0.976432	0.976382	0.978265	0.973022	0.975146	0.978425	0.971605	0.976515	0.979098	0.974816	0.972771	0.972687	0.97046	0.971141
To_noSt_6dpi_14	0.969258	0.968135	0.967787	0.963548	0.969115	0.966303	0.955364	0.901604	0.960706	0.968075	0.962432	0.967233	0.967859	0.95652	0.956966	0.967429	0.967712	0.970317	0.968201	0.96722	0.980187	0.982344	0.982731	0.976979	0.976432	1	0.981574	0.986713	0.978297	0.984052	0.983768	0.980102	0.984362	0.984145	0.985962	0.979474	0.980491	0.978253	0.979279
To_noSt_6dpi_23	0.964748	0.960782	0.966357	0.953352	0.96872	0.966898	0.954538	0.887456	0.955433	0.962641	0.957215	0.967377	0.960254	0.947299	0.950012	0.966935	0.966901	0.96662	0.965312	0.967699	0.972698	0.985112	0.981143	0.969484	0.976382	0.981574	1	0.986425	0.972973	0.982787	0.980519	0.978919	0.982318	0.980066	0.980547	0.977681	0.975101	0.97996	0.972814
To_noSt_6dpi_32	0.96747	0.967288	0.966235	0.962463	0.970011	0.967443	0.955262	0.901214	0.958301	0.966748	0.960344	0.969372	0.966333	0.957529	0.957802	0.96727	0.966363	0.971261	0.965587	0.966388	0.978673	0.983078	0.982715	0.976364	0.978265	0.986713	0.986425	1	0.976049	0.982331	0.983213	0.981022	0.983199	0.983812	0.983439	0.978822	0.978371	0.977967	0.977117
To_FDSt_3dpi_4	0.967509	0.966616	0.961051	0.963911	0.959428	0.955902	0.951029	0.911798	0.960955	0.967845	0.962024	0.962899	0.965608	0.95946	0.957441	0.960751	0.958914	0.962054	0.962312	0.96048	0.98162	0.973808	0.983337	0.975871	0.973022	0.978297	0.972973	0.976049	1	0.977348	0.976811	0.970336	0.972261	0.983478	0.982176	0.973833	0.974286	0.965465	0.977438
To_FDSt_3dpi_80	0.969847	0.966014	0.967281	0.959788	0.967148	0.964809	0.957257	0.897723	0.961504	0.967136	0.959784	0.965596	0.964013	0.950985	0.955231	0.968004	0.969274	0.966578	0.968161	0.967652	0.97781	0.982286	0.983792	0.97327	0.975146	0.984052	0.982787	0.982331	0.977348	1	0.986713	0.975574	0.98106	0.983364	0.984287	0.984072	0.978347	0.976758	0.977927
To_FDSt_3dpi_82	0.96697	0.967627	0.963547	0.961663	0.968208	0.963139	0.956053	0.904049	0.959665	0.967594	0.957853	0.966726	0.967127	0.955105	0.956831	0.967258	0.968569	0.968165	0.965704	0.965466	0.976593	0.978922	0.982934	0.97701	0.978425	0.983768	0.980519	0.983213	0.976811	0.986713	1	0.977361	0.981643	0.984374	0.981675	0.981962	0.979766	0.977435	0.976886
To_FDSt_6dpi_100	0.959568	0.959498	0.958659	0.958406	0.963074	0.961221	0.952588	0.90131	0.954568	0.959164	0.952146	0.967342	0.960216	0.952242	0.951708	0.964313	0.961781	0.964489	0.962014	0.96381	0.970316	0.972969	0.974436	0.973187	0.971605	0.980102	0.978919	0.981022	0.970336	0.975574	0.977361	1	0.984672	0.975181	0.975345	0.973798	0.976111	0.974589	0.973904
To_FDSt_6dpi_101	0.963424	0.960568	0.962972	0.958117	0.968462	0.964513	0.958625	0.897014	0.958486	0.962542	0.956698	0.967147	0.961811	0.949692	0.955096	0.968274	0.968645	0.967541	0.965213	0.968553	0.971589	0.979389	0.977878	0.974089	0.976515	0.984362	0.982318	0.983199	0.972261	0.98106	0.981643	0.984672	1	0.97818	0.980316	0.979146	0.980207	0.980392	0.977568
To_HSt_3dpi_22	0.969146	0.970546	0.965949	0.964422	0.966943	0.962794	0.952661	0.905464	0.960319	0.970496	0.961579	0.96605	0.969847	0.960031	0.95951	0.965981	0.965654	0.968556	0.965514	0.964309	0.981103	0.980341	0.986756	0.977502	0.979098	0.984145	0.980066	0.983812	0.983478	0.983364	0.984374	0.975181	0.97818	1	0.98482	0.978073	0.978725	0.973957	0.978913
To_HSt_3dpi_6	0.972488	0.967678	0.970408	0.962286	0.966554	0.964607	0.956975	0.903306	0.962823	0.970662	0.966152	0.965102	0.968394	0.956945	0.956935	0.96627	0.96662	0.967882	0.96893	0.969527	0.982613	0.984396	0.984732	0.973485	0.974816	0.985962	0.980547	0.983439	0.982176	0.984287	0.981675	0.975345	0.980316	0.98482	1	0.981307	0.979033	0.977375	0.980968
To_HSt_3dpi_84	0.970314	0.959739	0.970077	0.957263	0.966868	0.966761	0.958984	0.895659	0.959851	0.964053	0.963045	0.961466	0.961282	0.948552	0.953625	0.968293	0.969177	0.96514	0.964621	0.969092	0.97091	0.981544	0.977588	0.969417	0.972771	0.979474	0.977681	0.978822	0.973833	0.984072	0.981962	0.973798	0.979146	0.978073	0.981307	1	0.973544	0.975518	0.977892
To_HSt_6dpi_69	0.962236	0.965293	0.959619	0.96109	0.964277	0.957799	0.950923	0.901092	0.957289	0.965789	0.955323	0.964744	0.965453	0.952686	0.954851	0.959621	0.960673	0.963394	0.966363	0.96318	0.972553	0.97294	0.979038	0.975416	0.972687	0.980491	0.975101	0.978371	0.974286	0.978347	0.979766	0.976111	0.980207	0.978725	0.979033	0.973544	1	0.978734	0.976032
To_HSt_6dpi_70	0.958731	0.953887	0.962468	0.948623	0.965064	0.961569	0.954678	0.880507	0.951217	0.959878	0.953877	0.959688	0.961947	0.942924	0.94832	0.960665	0.962506	0.96194	0.966376	0.968261	0.964298	0.979197	0.972808	0.965657	0.97046	0.978253	0.97996	0.977967	0.965465	0.976758	0.977435	0.974589	0.980392	0.973957	0.977375	0.975518	0.978734	1	0.969602
To_HSt_6dpi_86	0.967282	0.962781	0.964447	0.960119	0.960481	0.961134	0.960299	0.905404	0.965051	0.96295	0.963954	0.963902	0.962541	0.957348	0.957675	0.966118	0.965536	0.962892	0.965378	0.966355	0.973535	0.975091	0.975344	0.969882	0.971141	0.979279	0.972814	0.977117	0.977438	0.977927	0.976886	0.973904	0.977568	0.978913	0.980968	0.977892	0.976032	0.969602	1
