# Supplementary material for: Grapevine comparative early transcriptomic profiling suggests that Flavescence dorée phytoplasma represses plant responses induced by vector feeding in susceptible varieties
Source: BMC Genomics. 2019 Jun 26;20:526. doi: 10.1186/s12864-019-5908-6 (PMC6595628; doi:10.1186/s12864-019-5908-6)
Supplement: Supplementary file 7 — Selected sample correlation coefficients. Pearson correlation coefficients for samples retained in all analyses are reported. (XLSX 20 kb) [file 12864_2019_5908_MOESM7_ESM.xlsx]

## Sheet: matr_corr_pearson_32_samples_20
	Cha_noSt_3dpi_44	Cha_noSt_3dpi_54	Cha_noSt_3dpi_63	Cha_noSt_6dpi_43	Cha_noSt_6dpi_53	Cha_FDSt_3dpi_130	Cha_FDSt_3dpi_134	Cha_FDSt_3dpi_50	Cha_FDSt_6dpi_662	Cha_FDSt_6dpi_668	Cha_FDSt_6dpi_670	Cha_HSt_3dpi_88	Cha_HSt_3dpi_90	Cha_HSt_6dpi_52	Cha_HSt_6dpi_665	Cha_HSt_6dpi_87	To_noSt_3dpi_12	To_noSt_3dpi_3a	To_noSt_3dpi_3c	To_noSt_6dpi_14	To_noSt_6dpi_23	To_noSt_6dpi_32	To_FDSt_3dpi_80	To_FDSt_3dpi_82	To_FDSt_6dpi_100	To_FDSt_6dpi_101	To_HSt_3dpi_22	To_HSt_3dpi_6	To_HSt_3dpi_84	To_HSt_6dpi_69	To_HSt_6dpi_70	To_HSt_6dpi_86
Cha_noSt_3dpi_44	1	0.939019	0.957025	0.926809	0.897083	0.842196	0.738618	0.969728	0.922857	0.95375	0.86907	0.96372	0.956269	0.961202	0.951655	0.948826	0.895366	0.920615	0.925276	0.947272	0.92965	0.944703	0.956803	0.953863	0.90256	0.917554	0.95299	0.966117	0.945452	0.899778	0.895466	0.886983
Cha_noSt_3dpi_54	0.939019	1	0.875908	0.863669	0.82257	0.798316	0.813957	0.969777	0.933207	0.949635	0.936962	0.914937	0.914527	0.913537	0.926509	0.887706	0.94104	0.93785	0.903666	0.938295	0.878087	0.907353	0.937782	0.939579	0.894995	0.887712	0.952326	0.940467	0.869194	0.92745	0.822511	0.879793
Cha_noSt_3dpi_63	0.957025	0.875908	1	0.982585	0.975574	0.735973	0.594059	0.931997	0.8927	0.927824	0.767024	0.947618	0.934602	0.976397	0.936041	0.94598	0.772685	0.864743	0.863426	0.949296	0.959753	0.964573	0.924843	0.944114	0.939003	0.934509	0.909207	0.914954	0.966681	0.885751	0.940987	0.80719
Cha_noSt_6dpi_43	0.926809	0.863669	0.982585	1	0.98671	0.70008	0.565574	0.915739	0.897895	0.913859	0.74518	0.933636	0.925091	0.977402	0.930789	0.939501	0.740139	0.854898	0.851604	0.946914	0.972999	0.973809	0.915023	0.941988	0.954766	0.946676	0.88991	0.891355	0.957569	0.896115	0.957922	0.779346
Cha_noSt_6dpi_53	0.897083	0.82257	0.975574	0.98671	1	0.657531	0.501184	0.883019	0.857563	0.884134	0.695722	0.911272	0.896214	0.960217	0.895387	0.911281	0.687712	0.798205	0.807083	0.915777	0.961262	0.958371	0.885681	0.912836	0.934151	0.912141	0.858833	0.861939	0.945813	0.841752	0.938385	0.731819
Cha_FDSt_3dpi_130	0.842196	0.798316	0.735973	0.70008	0.657531	1	0.832324	0.82184	0.834647	0.792643	0.822407	0.851474	0.870067	0.782365	0.822185	0.820595	0.823514	0.822711	0.894764	0.775046	0.765432	0.766652	0.847688	0.813199	0.718235	0.787319	0.846421	0.863952	0.769247	0.760143	0.7112	0.896268
Cha_FDSt_3dpi_134	0.738618	0.813957	0.594059	0.565574	0.501184	0.832324	1	0.745774	0.813069	0.688315	0.854888	0.761075	0.786085	0.67681	0.706043	0.658394	0.830759	0.796981	0.820553	0.712935	0.609859	0.641422	0.767012	0.733292	0.631578	0.683197	0.7911	0.751109	0.635525	0.754782	0.529688	0.875801
Cha_FDSt_3dpi_50	0.969728	0.969777	0.931997	0.915739	0.883019	0.82184	0.745774	1	0.934679	0.982091	0.908365	0.942699	0.941596	0.953916	0.97027	0.949428	0.912257	0.930718	0.923255	0.954377	0.936027	0.954112	0.955631	0.960716	0.925008	0.926085	0.964258	0.971744	0.914445	0.932027	0.902564	0.877581
Cha_FDSt_6dpi_662	0.922857	0.933207	0.8927	0.897895	0.857563	0.834647	0.813069	0.934679	1	0.914535	0.911431	0.951661	0.958044	0.939504	0.94676	0.917727	0.867663	0.951504	0.945331	0.95396	0.920015	0.932347	0.93046	0.937213	0.941027	0.961508	0.936458	0.922733	0.876268	0.952676	0.869368	0.909515
Cha_FDSt_6dpi_668	0.95375	0.949635	0.927824	0.913859	0.884134	0.792643	0.688315	0.982091	0.914535	1	0.891753	0.925129	0.916832	0.940474	0.971396	0.950623	0.884966	0.922015	0.891569	0.949722	0.92975	0.9462	0.928622	0.941298	0.915191	0.915392	0.947748	0.954078	0.900204	0.921425	0.908521	0.842633
Cha_FDSt_6dpi_670	0.86907	0.936962	0.767024	0.74518	0.695722	0.822407	0.854888	0.908365	0.911431	0.891753	1	0.856783	0.864597	0.834415	0.870593	0.821689	0.934861	0.903764	0.886772	0.863489	0.79231	0.827515	0.856371	0.852073	0.818966	0.827121	0.903826	0.899923	0.751493	0.872619	0.731095	0.893354
Cha_HSt_3dpi_88	0.96372	0.914937	0.947618	0.933636	0.911272	0.851474	0.761075	0.942699	0.951661	0.925129	0.856783	1	0.989896	0.963274	0.947045	0.95291	0.838957	0.912431	0.92955	0.952967	0.94732	0.950234	0.953006	0.950891	0.920958	0.951377	0.952463	0.945155	0.936259	0.917068	0.901575	0.915196
Cha_HSt_3dpi_90	0.956269	0.914527	0.934602	0.925091	0.896214	0.870067	0.786085	0.941596	0.958044	0.916832	0.864597	0.989896	1	0.959943	0.945807	0.946793	0.845072	0.908154	0.940762	0.949083	0.940422	0.942542	0.963457	0.959697	0.917898	0.95212	0.951878	0.947827	0.933347	0.921326	0.893814	0.932807
Cha_HSt_6dpi_52	0.961202	0.913537	0.976397	0.977402	0.960217	0.782365	0.67681	0.953916	0.939504	0.940474	0.834415	0.963274	0.959943	1	0.952991	0.953448	0.827589	0.897292	0.908942	0.958874	0.973531	0.983684	0.948667	0.965217	0.959148	0.95287	0.934448	0.938234	0.960079	0.911669	0.939767	0.849483
Cha_HSt_6dpi_665	0.951655	0.926509	0.936041	0.930789	0.895387	0.822185	0.706043	0.97027	0.94676	0.971396	0.870593	0.947045	0.945807	0.952991	1	0.979351	0.85037	0.93169	0.915423	0.957137	0.952321	0.957213	0.933734	0.941859	0.939044	0.957198	0.940438	0.946035	0.903802	0.953754	0.942981	0.87552
Cha_HSt_6dpi_87	0.948826	0.887706	0.94598	0.939501	0.911281	0.820595	0.658394	0.949428	0.917727	0.950623	0.821689	0.95291	0.946793	0.953448	0.979351	1	0.809288	0.892607	0.897087	0.932641	0.958939	0.957136	0.917216	0.930416	0.933201	0.954836	0.913241	0.934371	0.915823	0.921252	0.960963	0.856781
To_noSt_3dpi_12	0.895366	0.94104	0.772685	0.740139	0.687712	0.823514	0.830759	0.912257	0.867663	0.884966	0.934861	0.838957	0.845072	0.827589	0.85037	0.809288	1	0.913356	0.892398	0.8654	0.786799	0.824274	0.891802	0.874568	0.797475	0.802223	0.915286	0.924688	0.790619	0.842453	0.719747	0.866662
To_noSt_3dpi_3a	0.920615	0.93785	0.864743	0.854898	0.798205	0.822711	0.796981	0.930718	0.951504	0.922015	0.903764	0.912431	0.908154	0.897292	0.93169	0.892607	0.913356	1	0.937416	0.947196	0.875005	0.896324	0.917187	0.922525	0.900448	0.925037	0.938165	0.916897	0.859989	0.947517	0.835161	0.883509
To_noSt_3dpi_3c	0.925276	0.903666	0.863426	0.851604	0.807083	0.894764	0.820553	0.923255	0.945331	0.891569	0.886772	0.92955	0.940762	0.908942	0.915423	0.897087	0.892398	0.937416	1	0.904766	0.902083	0.907244	0.9368	0.930551	0.879614	0.913142	0.945146	0.941819	0.876277	0.893365	0.845995	0.912453
To_noSt_6dpi_14	0.947272	0.938295	0.949296	0.946914	0.915777	0.775046	0.712935	0.954377	0.95396	0.949722	0.863489	0.952967	0.949083	0.958874	0.957137	0.932641	0.8654	0.947196	0.904766	1	0.946488	0.961577	0.954814	0.962491	0.954487	0.96652	0.957059	0.944474	0.929603	0.961217	0.908707	0.878055
To_noSt_6dpi_23	0.92965	0.878087	0.959753	0.972999	0.961262	0.765432	0.609859	0.936027	0.920015	0.92975	0.79231	0.94732	0.940422	0.973531	0.952321	0.958939	0.786799	0.875005	0.902083	0.946488	1	0.992799	0.936197	0.952011	0.959463	0.958459	0.92457	0.930544	0.942374	0.904726	0.969984	0.815878
To_noSt_6dpi_32	0.944703	0.907353	0.964573	0.973809	0.958371	0.766652	0.641422	0.954112	0.932347	0.9462	0.827515	0.950234	0.942542	0.983684	0.957213	0.957136	0.824274	0.896324	0.907244	0.961577	0.992799	1	0.944341	0.962009	0.967498	0.959683	0.938679	0.943768	0.946401	0.920266	0.962664	0.831576
To_FDSt_3dpi_80	0.956803	0.937782	0.924843	0.915023	0.885681	0.847688	0.767012	0.955631	0.93046	0.928622	0.856371	0.953006	0.963457	0.948667	0.933734	0.917216	0.891802	0.917187	0.9368	0.954814	0.936197	0.944341	1	0.98768	0.908361	0.922902	0.972206	0.961289	0.95735	0.912063	0.881971	0.901547
To_FDSt_3dpi_82	0.953863	0.939579	0.944114	0.941988	0.912836	0.813199	0.733292	0.960716	0.937213	0.941298	0.852073	0.950891	0.959697	0.965217	0.941859	0.930416	0.874568	0.922525	0.930551	0.962491	0.952011	0.962009	0.98768	1	0.940743	0.940945	0.96196	0.951146	0.967344	0.926928	0.9098	0.874403
To_FDSt_6dpi_100	0.90256	0.894995	0.939003	0.954766	0.934151	0.718235	0.631578	0.925008	0.941027	0.915191	0.818966	0.920958	0.917898	0.959148	0.939044	0.933201	0.797475	0.900448	0.879614	0.954487	0.959463	0.967498	0.908361	0.940743	1	0.974994	0.896482	0.897658	0.910102	0.934838	0.934397	0.80574
To_FDSt_6dpi_101	0.917554	0.887712	0.934509	0.946676	0.912141	0.787319	0.683197	0.926085	0.961508	0.915392	0.827121	0.951377	0.95212	0.95287	0.957198	0.954836	0.802223	0.925037	0.913142	0.96652	0.958459	0.959683	0.922902	0.940945	0.974994	1	0.915915	0.917962	0.908069	0.95809	0.940096	0.867891
To_HSt_3dpi_22	0.95299	0.952326	0.909207	0.88991	0.858833	0.846421	0.7911	0.964258	0.936458	0.947748	0.903826	0.952463	0.951878	0.934448	0.940438	0.913241	0.915286	0.938165	0.945146	0.957059	0.92457	0.938679	0.972206	0.96196	0.896482	0.915915	1	0.974453	0.918734	0.925734	0.869903	0.924246
To_HSt_3dpi_6	0.966117	0.940467	0.914954	0.891355	0.861939	0.863952	0.751109	0.971744	0.922733	0.954078	0.899923	0.945155	0.947827	0.938234	0.946035	0.934371	0.924688	0.916897	0.941819	0.944474	0.930544	0.943768	0.961289	0.951146	0.897658	0.917962	0.974453	1	0.912461	0.904083	0.889047	0.913833
To_HSt_3dpi_84	0.945452	0.869194	0.966681	0.957569	0.945813	0.769247	0.635525	0.914445	0.876268	0.900204	0.751493	0.936259	0.933347	0.960079	0.903802	0.915823	0.790619	0.859989	0.876277	0.929603	0.942374	0.946401	0.95735	0.967344	0.910102	0.908069	0.918734	0.912461	1	0.865396	0.91248	0.820826
To_HSt_6dpi_69	0.899778	0.92745	0.885751	0.896115	0.841752	0.760143	0.754782	0.932027	0.952676	0.921425	0.872619	0.917068	0.921326	0.911669	0.953754	0.921252	0.842453	0.947517	0.893365	0.961217	0.904726	0.920266	0.912063	0.926928	0.934838	0.95809	0.925734	0.904083	0.865396	1	0.900131	0.889145
To_HSt_6dpi_70	0.895466	0.822511	0.940987	0.957922	0.938385	0.7112	0.529688	0.902564	0.869368	0.908521	0.731095	0.901575	0.893814	0.939767	0.942981	0.960963	0.719747	0.835161	0.845995	0.908707	0.969984	0.962664	0.881971	0.9098	0.934397	0.940096	0.869903	0.889047	0.91248	0.900131	1	0.772298
To_HSt_6dpi_86	0.886983	0.879793	0.80719	0.779346	0.731819	0.896268	0.875801	0.877581	0.909515	0.842633	0.893354	0.915196	0.932807	0.849483	0.87552	0.856781	0.866662	0.883509	0.912453	0.878055	0.815878	0.831576	0.901547	0.874403	0.80574	0.867891	0.924246	0.913833	0.820826	0.889145	0.772298	1
