# Supplementary material for: Grapevine comparative early transcriptomic profiling suggests that Flavescence dorée phytoplasma represses plant responses induced by vector feeding in susceptible varieties
Source: BMC Genomics. 2019 Jun 26;20:526. doi: 10.1186/s12864-019-5908-6 (PMC6595628; doi:10.1186/s12864-019-5908-6)
Supplement: Supplementary file 9 — Read mapping details. Total number of input reads and read mapping details, based on TopHat2 output reports, are shown for the two varieties. (XLSX 14 kb) [file 12864_2019_5908_MOESM9_ESM.xlsx]

## Sheet: Foglio 1
SAMPLE	TOTAL_INPUT_READS	TOTAL_MAPPED_READS	READS_WITH_MULTIPLE_ALIGNMENTS	OVERALL_READ_ALIGNMENT_RATE_%
Cha_noSt_3dpi_44	20547594	18853692	2527419 (13.4%) have multiple alignments (1998 have >20)	91.8
Cha_noSt_3dpi_54	20406043	18679434	2443005 (13.1%) have multiple alignments (2055 have >20)	91.5
Cha_noSt_3dpi_63	25130753	23018255	3050865 (13.3%) have multiple alignments (2668 have >20)	91.6
Cha_noSt_6dpi_34	20338140	17451420	2686554 (15.4%) have multiple alignments (1625 have >20)	85.8
Cha_noSt_6dpi_43	16355474	14486595	1782636 (12.3%) have multiple alignments (1277 have >20)	88.6
Cha_noSt_6dpi_53	10447490	9488851	1185695 (12.5%) have multiple alignments (759 have >20)	90.8
Cha_FDSt_3dpi_130	14803938	13308111	825098 ( 6.2%) have multiple alignments (100 have >20)	89.9
Cha_FDSt_3dpi_131	16361384	14991311	2069948 (13.8%) have multiple alignments (1367 have >20)	91.6
Cha_FDSt_3dpi_134	13727195	12563617	1631689 (13.0%) have multiple alignments (2715 have >20)	91.5
Cha_FDSt_3dpi_50	12911172	11950814	1541937 (12.9%) have multiple alignments (1550 have >20)	92.6
Cha_FDSt_3dpi_66	13138178	11920996	1686073 (14.1%) have multiple alignments (1546 have >20)	90.7
Cha_FDSt_6dpi_662	17082127	15488296	2070140 (13.4%) have multiple alignments (3457 have >20)	90.7
Cha_FDSt_6dpi_668	15291971	14116325	1929524 (13.7%) have multiple alignments (1710 have >20)	92.3
Cha_FDSt_6dpi_670	12607002	11510943	1717232 (14.9%) have multiple alignments (2402 have >20)	91.3
Cha_HSt_3dpi_132	9469008	8690933	1121794 (12.9%) have multiple alignments (692 have >20)	91.8
Cha_HSt_3dpi_88	16843917	15412857	2075676 (13.5%) have multiple alignments (1813 have >20)	91.5
Cha_HSt_3dpi_90	20598887	18923225	2390000 (12.6%) have multiple alignments (2521 have >20)	91.9
Cha_HSt_6dpi_52	14617953	13464966	881191 ( 6.5%) have multiple alignments (133 have >20)	92.1
Cha_HST_6dpi_665	18668649	16577310	2039636 (12.3%) have multiple alignments (1770 have >20)	88.8
Cha_HSt_6dpi_87	20239575	18892128	2412910 (12.8%) have multiple alignments (2255 have >20)	93.3
To_noSt_3dpi_12	12386451	11073385	1583464 (14.3%) have multiple alignments (1903 have >20)	89.4
To_noSt_3dpi_20	15627237	13992229	1817105 (13.0%) have multiple alignments (2432 have >20)	89.5
To_noSt_3dpi_26	18750489	16887660	2373216 (14.1%) have multiple alignments (1867 have >20)	90.1
To_noSt_3dpi_3a	22430495	19601631	1380434 ( 7.0%) have multiple alignments (107 have >20)	87.4
To_noSt_3dpi_3c	14050749	12634561	1652164 (13.1%) have multiple alignments (2158 have >20)	89.9
To_noSt_6dpi_14	14612741	12611064	1705642 (13.5%) have multiple alignments (1759 have >20)	86.3
To_noSt_6dpi_23	17925303	16620703	2156977 (13.0%) have multiple alignments (2667 have >20)	92.7
To_noSt_6dpi_32	16937721	15751123	2087776 (13.3%) have multiple alignments (2498 have >20)	93.0
To_FDSt_3dpi_4	11134746	9260911	1397250 (15.1%) have multiple alignments (1652 have >20)	83.2
To_FDSt_3dpi_80	14266960	13167149	1675533 (12.7%) have multiple alignments (2051 have >20)	92.3
To_FDSt_3dpi_82	14050600	13011803	1609095 (12.4%) have multiple alignments (1525 have >20)	92.6
To_FDSt_6dpi_100	13318936	12152021	1661561 (13.7%) have multiple alignments (1701 have >20)	91.2
To_FDSt_6dpi_101	16567589	15116490	1926904 (12.7%) have multiple alignments (1586 have >20)	91.2
To_HSt_3dpi_22	19044605	16944133	2309553 (13.6%) have multiple alignments (2612 have >20)	89.0
To_HSt_3dpi_6	17615839	15578992	2003588 (12.9%) have multiple alignments (1829 have >20)	88.4
To_HSt_3dpi_84	17491834	16212668	2073160 (12.8%) have multiple alignments (1510 have >20)	92.7
To_HSt_6dpi_69	14085172	12583536	1597202 (12.7%) have multiple alignments (1246 have >20)	89.3
To_HSt_6dpi_70	16063239	14770247	1834826 (12.4%) have multiple alignments (1853 have >20)	92.0
To_HSt_6dpi_86	15080472	13757243	1805139 (13.1%) have multiple alignments (1752 have >20)	91.2
