# Supplementary material for: Grapevine comparative early transcriptomic profiling suggests that Flavescence dorée phytoplasma represses plant responses induced by vector feeding in susceptible varieties
Source: BMC Genomics. 2019 Jun 26;20:526. doi: 10.1186/s12864-019-5908-6 (PMC6595628; doi:10.1186/s12864-019-5908-6)
Supplement: Supplementary file 11 — Differentially-expressed genes in the comparisons between Chardonnay and Tocai friulano at a constitutive level and after HSt and FDSt treatments. RNA-Seq results with DEGs obtained in the comparisons between “Cha_HSt vs. To_HSt”, “Cha_FDSt vs. To_FDSt” and “Cha_noSt vs. To_noSt” cultivars at 3 and 6 days post infestation. (XLSX 6099 kb) [file 12864_2019_5908_MOESM11_ESM.xlsx]

## Sheet: Cha_HSt vs To_HSt_3 dpi
id	baseMean	log2FoldChange	lfcSE	stat	pvalue	padj	Gene.name	fa_best.hit.to.nr	FA_EC	Gene.description	GO	EntrezGene.ID	Cha_HSt_3dpi_88	Cha_HSt_3dpi_90	To_HSt_3dpi_22	To_HSt_3dpi_6	To_HSt_3dpi_84
VIT_07s0129g00160	825.815	8.3741	0.4545	18.4229	8.60837e-76	1.76871e-72		gi|225439002|ref|XP_002284455.1| PREDICTED: 60S ribosomal protein L26-1 isoform 1	-	Putative uncharacterized protein [Source:UniProtKB/TrEMBL;Acc:A5AQ64]	GO:0015934 large ribosomal subunit GO:0006412 translation GO:0005840 ribosome GO:0005622 intracellular GO:0003735 structural constituent of ribosome GO:0003674 molecular_function GO:0009058 biosynthetic process GO:0005737 cytoplasm GO:0005623 cell GO:0005575 cellular_component GO:0008150 biological_process GO:0005198 structural molecule activity GO:0043226 organelle	100242242	2.15251	0.857469	1351.66	1331.65	1442.76
VIT_18s0117g00070	271.845	7.5018	0.5573	13.4611	2.65118e-41	1.57683e-38		gi|359493289|ref|XP_003634561.1| PREDICTED: putative disease resistance protein At4g11170-like	-	Putative uncharacterized protein [Source:UniProtKB/TrEMBL;Acc:F6GYU0]	GO:0007165 signal transduction GO:0008150 biological_process GO:0005515 protein binding GO:0003674 molecular_function	NA	0	0	475.375	495.223	388.626
VIT_04s0023g02350	213.772	6.9253	0.542	12.7773	2.19516e-37	1.05559e-34		gi|359476871|ref|XP_002269279.2| PREDICTED: abscisic acid 8'-hydroxylase 3-like	-	Putative uncharacterized protein [Source:UniProtKB/TrEMBL;Acc:F6GWT8]	GO:0020037 heme binding GO:0005506 iron ion binding GO:0055114 oxidation-reduction process GO:0016491 oxidoreductase activity GO:0004497 monooxygenase activity GO:0016705 oxidoreductase activity, acting on paired donors, with incorporation or reduction of molecular oxygen GO:0009055 electron carrier activity GO:0046872 metal ion binding GO:0003674 molecular_function GO:0008150 biological_process …	100259055	0	0.857469	415.188	369.011	283.806
VIT_16s0148g00210	153.259	6.7289	0.5826	11.5502	7.36625e-31	2.19059e-28		gi|359490673|ref|XP_003634136.1| PREDICTED: cysteine-rich receptor-like protein kinase 27-like	2.7.11.1	Putative uncharacterized protein [Source:UniProtKB/TrEMBL;Acc:F6HWF7]	GO:0016772 transferase activity, transferring phosphorus-containing groups GO:0006468 protein phosphorylation GO:0005524 ATP binding GO:0004674 protein serine/threonine kinase activity GO:0004672 protein kinase activity GO:0000166 nucleotide binding GO:0003674 molecular_function GO:0008150 biological_process GO:0006464 cellular protein modification process GO:0016301 kinase activity	100854309	0	0	297.874	192.527	275.895
VIT_00s0199g00110	173.655	6.6316	0.5523	12.007	3.26662e-33	1.08572e-30		gi|225469778|ref|XP_002274430.1| PREDICTED: uncharacterized protein LOC100261101	-	Putative uncharacterized protein [Source:UniProtKB/TrEMBL;Acc:D7SSS0]		100261101	0	0.857469	239.728	258.842	368.849
VIT_03s0088g00780	191.028	6.5876	0.5647	11.666	1.90211e-31	5.80941e-29		gi|359475523|ref|XP_003631695.1| PREDICTED: basic form of pathogenesis-related protein 1	-	Putative uncharacterized protein [Source:UniProtKB/TrEMBL;Acc:A5C4Q7]	GO:0005576 extracellular region GO:0005575 cellular_component	100232880	1.07626	0	193.822	337.992	422.248
VIT_00s0194g00160	121.494	6.4793	0.5882	11.0157	3.21042e-28	8.15266e-26		gi|297736708|emb|CBI25744.3| unnamed protein product	-	Putative uncharacterized protein [Source:UniProtKB/TrEMBL;Acc:D7T5G1]		100254484	0	0	241.768	167.927	197.774
VIT_17s0000g04110	125.132	6.2543	0.5595	11.178	5.22298e-29	1.40529e-26		gi|297734171|emb|CBI15418.3| unnamed protein product	-	Putative uncharacterized protein [Source:UniProtKB/TrEMBL;Acc:F6GTI6]		NA	0	0.857469	250.949	171.135	202.718
VIT_12s0121g00010	124.462	6.1873	0.5652	10.9477	6.81211e-28	1.67348e-25		gi|359485888|ref|XP_003633349.1| PREDICTED: 50S ribosomal protein L29, chloroplastic-like	-	Putative uncharacterized protein [Source:UniProtKB/TrEMBL;Acc:F6I6Q6]	GO:0009507 chloroplast GO:0009941 chloroplast envelope GO:0009570 chloroplast stroma GO:0009295 nucleoid GO:0006412 translation GO:0005840 ribosome GO:0005622 intracellular GO:0003735 structural constituent of ribosome GO:0009058 biosynthetic process GO:0005737 cytoplasm GO:0005623 cell GO:0005575 cellular_component GO:0008150 biological_process GO:0009536 plastid GO:0005198 structural molecule a…	100248255	1.07626	0	167.299	183.97	269.962
VIT_18s0117g00080	501.931	6.0566	0.383	15.8119	2.57498e-56	2.77129e-53		gi|359493289|ref|XP_003634561.1| PREDICTED: putative disease resistance protein At4g11170-like	-	Putative uncharacterized protein [Source:UniProtKB/TrEMBL;Acc:F6GYT9]	GO:0006952 defense response GO:0043531 ADP binding GO:0006950 response to stress GO:0008150 biological_process GO:0003674 molecular_function	100855105	12.9151	5.14481	826.295	1074.94	590.355
VIT_05s0020g00080	79.6701	5.9579	0.6051	9.84612	7.12423e-23	1.1501e-20		gi|297736749|emb|CBI25950.3| unnamed protein product	-	Putative uncharacterized protein [Source:UniProtKB/TrEMBL;Acc:D7T629]		NA	0	0	144.857	148.674	104.82
VIT_18s0117g00060	360.133	5.7834	0.4127	14.0152	1.2584e-44	8.6185e-42		gi|359493291|ref|XP_002273385.2| PREDICTED: TMV resistance protein N-like	-	Putative uncharacterized protein [Source:UniProtKB/TrEMBL;Acc:F6GYU1]	GO:0007165 signal transduction GO:0043531 ADP binding GO:0008150 biological_process GO:0005515 protein binding GO:0003674 molecular_function	NA	7.5338	6.85975	748.766	670.637	366.871
VIT_12s0028g02800	105.573	5.7639	0.635	9.07635	1.12274e-19	1.51042e-17		gi|225446496|ref|XP_002278316.1| PREDICTED: myricetin O-methyltransferase	-	Putative uncharacterized protein [Source:UniProtKB/TrEMBL;Acc:F6H5H9]	GO:0032259 methylation GO:0008171 O-methyltransferase activity GO:0008168 methyltransferase activity GO:0046983 protein dimerization activity GO:0003674 molecular_function GO:0008150 biological_process	100243765	0	0	231.567	231.033	65.2654
VIT_11s0016g05230	82.7483	5.647	0.632	8.9348	4.0791e-19	5.15037e-17		gi|225445486|ref|XP_002285167.1| PREDICTED: NADP-dependent alkenal double bond reductase P1	-	Putative uncharacterized protein [Source:UniProtKB/TrEMBL;Acc:D7TC06]	GO:0055114 oxidation-reduction process GO:0016491 oxidoreductase activity GO:0000166 nucleotide binding GO:0008270 zinc ion binding GO:0008150 biological_process GO:0043167 ion binding GO:0003674 molecular_function	100264475	0	0	116.293	75.9413	221.507
VIT_00s0823g00020	51.7452	5.4853	0.6188	8.86445	7.68815e-19	9.44347e-17		gi|359497204|ref|XP_003635452.1| PREDICTED: uncharacterized protein LOC100854039, partial	-	Putative uncharacterized protein [Source:UniProtKB/TrEMBL;Acc:F6HD90]	GO:0016740 transferase activity GO:0005737 cytoplasm GO:0008652 cellular amino acid biosynthetic process GO:0006526 arginine biosynthetic process GO:0004042 acetyl-CoA:L-glutamate N-acetyltransferase activity GO:0009058 biosynthetic process GO:0005623 cell GO:0005622 intracellular GO:0005575 cellular_component GO:0008150 biological_process GO:0016746 transferase activity, transferring acyl groups…	100854039	0	0	89.7703	89.846	79.1096
VIT_02s0154g00190	63.4657	5.3765	0.5885	9.13668	6.44017e-20	8.76833e-18		gi|359474345|ref|XP_003631439.1| PREDICTED: flavin-containing monooxygenase FMO GS-OX-like 3-like isoform 2	-	Putative uncharacterized protein [Source:UniProtKB/TrEMBL;Acc:D7TN22]	GO:0050660 flavin adenine dinucleotide binding GO:0055114 oxidation-reduction process GO:0016491 oxidoreductase activity GO:0050661 NADP binding GO:0004499 N,N-dimethylaniline monooxygenase activity GO:0004497 monooxygenase activity GO:0008150 biological_process GO:0003674 molecular_function	100255688	0	0.857469	86.71	96.2636	133.497
VIT_04s0008g05380	286.52	5.353	0.3435	15.5815	9.72383e-55	9.98946e-52		gi|225430269|ref|XP_002285085.1| PREDICTED: probable carboxylesterase 17	3.1.1.1	Putative uncharacterized protein [Source:UniProtKB/TrEMBL;Acc:F6H320]	GO:0008152 metabolic process GO:0016787 hydrolase activity GO:0008150 biological_process GO:0003674 molecular_function	100257754	9.68631	8.57469	495.777	535.867	382.693
VIT_07s0005g06200	152.897	5.3423	0.4796	11.1388	8.11664e-29	2.15817e-26		gi|225465433|ref|XP_002265568.1| PREDICTED: disease resistance protein RPM1-like	-	Putative uncharacterized protein [Source:UniProtKB/TrEMBL;Acc:F6I002]	GO:0006952 defense response GO:0043531 ADP binding GO:0006950 response to stress GO:0008150 biological_process GO:0003674 molecular_function	NA	6.45754	0.857469	210.144	198.945	348.082
VIT_18s0041g01680	87.0014	5.3137	0.5309	10.0089	1.39362e-23	2.38615e-21		gi|296089442|emb|CBI39261.3| unnamed protein product	-	Putative uncharacterized protein [Source:UniProtKB/TrEMBL;Acc:F6I468]		NA	3.22877	0	153.018	168.996	109.765
VIT_00s0238g00090	44.7662	5.2707	0.6286	8.38482	5.08038e-17	5.34054e-15		gi|296090597|emb|CBI40966.3| unnamed protein product	-	Putative uncharacterized protein [Source:UniProtKB/TrEMBL;Acc:F6I7C4]		NA	0	0	87.7301	73.8021	62.2988
VIT_16s0148g00280	44.4742	5.2568	0.6294	8.35153	6.73861e-17	6.98621e-15		gi|359490682|ref|XP_003634140.1| PREDICTED: probable receptor-like protein kinase At5g39020-like	2.7.11.1	Putative uncharacterized protein [Source:UniProtKB/TrEMBL;Acc:F6HWG4]	GO:0016772 transferase activity, transferring phosphorus-containing groups GO:0006468 protein phosphorylation GO:0005524 ATP binding GO:0004674 protein serine/threonine kinase activity GO:0004672 protein kinase activity GO:0000166 nucleotide binding GO:0008150 biological_process GO:0006464 cellular protein modification process GO:0016301 kinase activity GO:0003674 molecular_function	NA	0	0	59.1668	79.1501	84.054
VIT_18s0041g00920	54.7694	5.2366	0.589	8.89034	6.0924e-19	7.56562e-17		gi|359493439|ref|XP_003634597.1| PREDICTED: anthocyanidin 5,3-O-glucosyltransferase-like	-	Putative uncharacterized protein [Source:UniProtKB/TrEMBL;Acc:F6I3X3]	GO:0016740 transferase activity GO:0008152 metabolic process GO:0016758 transferase activity, transferring hexosyl groups GO:0016757 transferase activity, transferring glycosyl groups GO:0008150 biological_process GO:0003674 molecular_function	100854044	0	0.857469	106.092	88.7765	78.1207
VIT_19s0015g02760	42.8726	5.2062	0.6317	8.24206	1.69269e-16	1.66333e-14		gi|225457622|ref|XP_002274304.1| PREDICTED: RING-H2 finger protein ATL80	-	Putative uncharacterized protein [Source:UniProtKB/TrEMBL;Acc:F6I516]		NA	0	0	63.2473	63.1062	88.0094
VIT_01s0011g00990	46.9204	5.1731	0.6394	8.09019	5.95725e-16	5.4955e-14		gi|359472791|ref|XP_002275250.2| PREDICTED: disease resistance protein RPM1-like	-	Putative uncharacterized protein [Source:UniProtKB/TrEMBL;Acc:F6HEY6]	GO:0006952 defense response GO:0043531 ADP binding GO:0006950 response to stress GO:0008150 biological_process GO:0003674 molecular_function	100244008	0	0	113.233	62.0366	59.3322
VIT_12s0035g01680	137.695	5.1648	0.4593	11.2452	2.44417e-29	6.81984e-27		gi|297739470|emb|CBI29652.3| unnamed protein product	-	Putative uncharacterized protein [Source:UniProtKB/TrEMBL;Acc:F6HK09]	GO:0043531 ADP binding GO:0003674 molecular_function	NA	4.30503	3.42988	181.581	193.597	305.561
VIT_17s0053g00570	37.3427	5.0635	0.6358	7.96366	1.67019e-15	1.47453e-13		gi|147843618|emb|CAN79879.1| hypothetical protein VITISV_030103	-	Putative uncharacterized protein [Source:UniProtKB/TrEMBL;Acc:F6HVT6]	GO:0006629 lipid metabolic process GO:0008150 biological_process	NA	0	0	72.4283	59.8974	54.3879
VIT_17s0000g02930	60.6081	5.0537	0.6172	8.18773	2.66209e-16	2.56025e-14		gi|225456073|ref|XP_002280676.1| PREDICTED: probable glutathione S-transferase	2.5.1.18	Putative uncharacterized protein [Source:UniProtKB/TrEMBL;Acc:F6GTT0]	GO:0003674 molecular_function GO:0005515 protein binding	100264717	1.07626	0	111.193	51.3406	139.431
VIT_16s0148g00220	35.3164	4.9879	0.6392	7.80347	6.02297e-15	5.04167e-13		gi|147773745|emb|CAN65252.1| hypothetical protein VITISV_011046	2.7.11.1	Putative uncharacterized protein [Source:UniProtKB/TrEMBL;Acc:F6HWF8]	GO:0016772 transferase activity, transferring phosphorus-containing groups GO:0006468 protein phosphorylation GO:0005524 ATP binding GO:0004674 protein serine/threonine kinase activity GO:0004672 protein kinase activity GO:0000166 nucleotide binding GO:0030247 polysaccharide binding GO:0003674 molecular_function GO:0008150 biological_process GO:0006464 cellular protein modification process GO:001…	NA	0	0	61.207	48.1318	67.2432
VIT_05s0020g00210	46.8412	4.9828	0.6009	8.29219	1.11184e-16	1.11683e-14		-	-	Putative uncharacterized protein [Source:UniProtKB/TrEMBL;Acc:F6HE00]		NA	1.07626	0	72.4283	98.4028	62.2988
VIT_05s0077g01750	49.8752	4.8903	0.5641	8.66871	4.37045e-18	4.88993e-16		gi|359477234|ref|XP_002264661.2| PREDICTED: uncharacterized protein LOC100243551	-	Putative uncharacterized protein [Source:UniProtKB/TrEMBL;Acc:F6H6V6]	GO:0004806 triglyceride lipase activity GO:0006629 lipid metabolic process GO:0016787 hydrolase activity GO:0008150 biological_process GO:0003674 molecular_function	NA	0	1.71494	83.6496	89.846	74.1653
VIT_03s0088g00910	305.759	4.8812	0.6256	7.80283	6.05341e-15	5.04845e-13	PR1	gi|307340533|gb|ADN43428.1| pathogenesis-related protein 1	-	Putative uncharacterized protein [Source:UniProtKB/TrEMBL;Acc:F6HBL1]	GO:0005576 extracellular region GO:0005575 cellular_component	100251560	8.61005	0.857469	325.417	567.955	625.955
VIT_18s0076g00100	48.0404	4.8726	0.6157	7.91438	2.48481e-15	2.15169e-13		gi|297735813|emb|CBI18533.3| unnamed protein product	-	Putative uncharacterized protein [Source:UniProtKB/TrEMBL;Acc:D7SSA1]		NA	1.07626	0	106.092	85.5677	47.4658
VIT_00s0561g00020	818.84	4.8546	0.6924	7.01117	2.36332e-12	1.44752e-10		gi|359497046|ref|XP_003635407.1| PREDICTED: stem-specific protein TSJT1-like	-	Putative uncharacterized protein [Source:UniProtKB/TrEMBL;Acc:D7TYY3]	GO:0005886 plasma membrane GO:0005634 nucleus GO:0005829 cytosol GO:0005737 cytoplasm GO:0005623 cell GO:0005622 intracellular GO:0005575 cellular_component GO:0043226 organelle	100853236	1.07626	3.42988	1747.46	1986.24	355.993
VIT_00s0211g00160	29.6839	4.8112	0.6445	7.46483	8.34084e-14	6.1807e-12		gi|297736689|emb|CBI25706.3| unnamed protein product	2.1.2.1	Putative uncharacterized protein [Source:UniProtKB/TrEMBL;Acc:D7T5C3]	GO:0003824 catalytic activity GO:0006563 L-serine metabolic process GO:0004372 glycine hydroxymethyltransferase activity GO:0006544 glycine metabolic process GO:0030170 pyridoxal phosphate binding GO:0003674 molecular_function GO:0008150 biological_process GO:0006520 cellular amino acid metabolic process GO:0044281 small molecule metabolic process	100854244	0	0	51.0059	45.9926	51.4212
VIT_07s0129g00140	28.2594	4.7399	0.6479	7.31559	2.56259e-13	1.7771e-11		gi|359480623|ref|XP_002284476.2| PREDICTED: adenylyl-sulfate kinase 1, chloroplastic-like	2.7.1.25	Putative uncharacterized protein [Source:UniProtKB/TrEMBL;Acc:F6HST3]	GO:0016310 phosphorylation GO:0016301 kinase activity GO:0005524 ATP binding GO:0016740 transferase activity GO:0000166 nucleotide binding GO:0000103 sulfate assimilation GO:0010439 regulation of glucosinolate biosynthetic process GO:0009507 chloroplast GO:0009058 biosynthetic process GO:0005737 cytoplasm GO:0005623 cell GO:0005622 intracellular GO:0005575 cellular_component GO:0000003 reproducti…	100264525	0	0	41.8248	47.0622	52.4101
VIT_00s0199g00130	28.452	4.6926	0.6523	7.19374	6.30414e-13	4.12985e-11		gi|359495673|ref|XP_003635054.1| PREDICTED: cysteine desulfurase 1, mitochondrial	2.8.1.7	Putative uncharacterized protein [Source:UniProtKB/TrEMBL;Acc:F6GZ59]	GO:0005524 ATP binding GO:0008152 metabolic process GO:0003824 catalytic activity GO:0016226 iron-sulfur cluster assembly GO:0030170 pyridoxal phosphate binding GO:0008270 zinc ion binding GO:0005739 mitochondrion GO:0022607 cellular component assembly GO:0005737 cytoplasm GO:0005623 cell GO:0005622 intracellular GO:0005575 cellular_component GO:0008150 biological_process GO:0031071 cysteine desu…	NA	0	0	35.7041	49.2014	57.3545
VIT_00s0841g00010	26.5154	4.6598	0.6512	7.15537	8.34487e-13	5.35802e-11		gi|302141655|emb|CBI18834.3| unnamed protein product	-	Putative uncharacterized protein [Source:UniProtKB/TrEMBL;Acc:F6GZG3]		NA	0	0	39.7846	50.271	42.5214
VIT_02s0154g00130	24.9259	4.5551	0.6568	6.93524	4.05542e-12	2.41838e-10		gi|359474341|ref|XP_003631437.1| PREDICTED: xyloglucan galactosyltransferase KATAMARI1-like	-	Putative uncharacterized protein [Source:UniProtKB/TrEMBL;Acc:F6HP94]	GO:0016020 membrane GO:0005575 cellular_component	100854486	0	0	43.865	48.1318	32.6327
VIT_09s0002g06480	112.505	4.4956	0.3827	11.7473	7.29408e-32	2.28963e-29		gi|225443017|ref|XP_002267324.1| PREDICTED: isoflavone 2'-hydroxylase-like	-	Putative uncharacterized protein [Source:UniProtKB/TrEMBL;Acc:F6HXB4]	GO:0020037 heme binding GO:0005506 iron ion binding GO:0055114 oxidation-reduction process GO:0016491 oxidoreductase activity GO:0004497 monooxygenase activity GO:0016705 oxidoreductase activity, acting on paired donors, with incorporation or reduction of molecular oxygen GO:0009055 electron carrier activity GO:0046872 metal ion binding GO:0003674 molecular_function GO:0008150 biological_process …	NA	9.68631	3.42988	189.742	179.692	179.974
VIT_05s0020g00200	50.0417	4.4858	0.5203	8.62208	6.5749e-18	7.28428e-16		gi|297736757|emb|CBI25958.3| unnamed protein product	-	Putative uncharacterized protein [Source:UniProtKB/TrEMBL;Acc:F6HDZ9]		100853716	1.07626	2.57241	82.6295	88.7765	75.1541
VIT_00s0366g00020	108.689	4.3402	0.3922	11.067	1.81423e-28	4.71303e-26		gi|296088180|emb|CBI35672.3| unnamed protein product	2.7.11.1	Putative uncharacterized protein [Source:UniProtKB/TrEMBL;Acc:F6HWQ6]	GO:0009737 response to abscisic acid stimulus GO:0005886 plasma membrane GO:0005773 vacuole GO:0016772 transferase activity, transferring phosphorus-containing groups GO:0006468 protein phosphorylation GO:0005524 ATP binding GO:0004674 protein serine/threonine kinase activity GO:0004672 protein kinase activity GO:0009507 chloroplast GO:0006979 response to oxidative stress GO:0042742 defense respo…	100243142	7.5338	6.00228	165.259	154.022	210.629
VIT_08s0007g08420	34.1247	4.311	0.5939	7.25869	3.90857e-13	2.65278e-11		gi|225441815|ref|XP_002277987.1| PREDICTED: putative disease resistance protein RGA3-like	-	Putative uncharacterized protein [Source:UniProtKB/TrEMBL;Acc:F6HKZ6]	GO:0006952 defense response GO:0043531 ADP binding GO:0003674 molecular_function GO:0006950 response to stress GO:0008150 biological_process GO:0005515 protein binding	100246945	1.07626	0.857469	70.3881	57.7582	40.5437
VIT_02s0154g00200	20.9321	4.2632	0.6723	6.34155	2.27462e-10	1.08686e-08		gi|359474391|ref|XP_003631452.1| PREDICTED: uncharacterized protein LOC100852661	-	Putative uncharacterized protein [Source:UniProtKB/TrEMBL;Acc:F6HP96]		100852661	0	0	33.6639	23.5311	47.4658
VIT_18s0117g00050	439.106	4.2476	0.3791	11.2035	3.92125e-29	1.08078e-26		gi|359493291|ref|XP_002273385.2| PREDICTED: TMV resistance protein N-like	-	Putative uncharacterized protein [Source:UniProtKB/TrEMBL;Acc:F6GYU2]	GO:0005515 protein binding GO:0003674 molecular_function	100256299	33.364	26.5815	977.272	777.596	380.715
VIT_16s0039g01260	29.3353	4.2042	0.5869	7.16354	7.86204e-13	5.07685e-11		gi|225468799|ref|XP_002263061.1| PREDICTED: probable receptor-like protein kinase At5g39020-like	2.7.11.1	Putative uncharacterized protein [Source:UniProtKB/TrEMBL;Acc:F6H836]	GO:0016772 transferase activity, transferring phosphorus-containing groups GO:0006468 protein phosphorylation GO:0005524 ATP binding GO:0004674 protein serine/threonine kinase activity GO:0004672 protein kinase activity GO:0000166 nucleotide binding GO:0008150 biological_process GO:0006464 cellular protein modification process GO:0016301 kinase activity GO:0003674 molecular_function	NA	1.07626	0.857469	46.9254	51.3406	46.4769
VIT_00s0207g00020	18.2466	4.1958	0.6712	6.25158	4.06318e-10	1.84032e-08		gi|359495764|ref|XP_003635084.1| PREDICTED: INO80 complex subunit D-like	-	Putative uncharacterized protein [Source:UniProtKB/TrEMBL;Acc:F6I219]		100243963	0	0	36.7242	27.8095	26.6995
VIT_04s0008g04910	208.405	4.1802	0.2706	15.4503	7.51069e-54	7.07288e-51		gi|296081984|emb|CBI20989.3| unnamed protein product	-	Putative uncharacterized protein [Source:UniProtKB/TrEMBL;Acc:D7SUP0]	GO:0003674 molecular_function GO:0005515 protein binding	100245608	16.1438	17.1494	327.458	352.967	328.305
VIT_09s0054g01120	44.2407	4.1717	0.6066	6.87718	6.1049e-12	3.58382e-10		gi|359483312|ref|XP_003632939.1| PREDICTED: cycloartenol Synthase-like	-	Putative uncharacterized protein [Source:UniProtKB/TrEMBL;Acc:F6GYK2]	GO:0008152 metabolic process GO:0003824 catalytic activity GO:0016866 intramolecular transferase activity GO:0003674 molecular_function GO:0008150 biological_process GO:0016853 isomerase activity	NA	1.07626	1.71494	66.3076	115.516	36.5882
VIT_05s0077g01730	80.5082	4.1611	0.4316	9.64037	5.39908e-22	8.35784e-20		gi|359477234|ref|XP_002264661.2| PREDICTED: uncharacterized protein LOC100243551	-	Putative uncharacterized protein [Source:UniProtKB/TrEMBL;Acc:F6H6V4]	GO:0004806 triglyceride lipase activity GO:0006629 lipid metabolic process GO:0016787 hydrolase activity GO:0008150 biological_process GO:0003674 molecular_function	NA	6.45754	4.28735	160.158	108.029	123.609
VIT_00s0407g00020	17.3597	4.1422	0.6732	6.15274	7.61534e-10	3.31627e-08		gi|359496740|ref|XP_003635319.1| PREDICTED: kidney mitochondrial carrier protein 1-like	-	Putative uncharacterized protein [Source:UniProtKB/TrEMBL;Acc:F6HWB6]	GO:0016021 integral to membrane GO:0006810 transport GO:0016020 membrane GO:0031966 mitochondrial membrane GO:0005737 cytoplasm GO:0005623 cell GO:0005622 intracellular GO:0005575 cellular_component GO:0008150 biological_process GO:0006839 mitochondrial transport GO:0005739 mitochondrion GO:0043226 organelle	NA	0	0	31.6236	23.5311	31.6438
VIT_04s0008g04060	456.915	4.1308	0.2664	15.507	3.11316e-54	3.05915e-51		gi|225430055|ref|XP_002284380.1| PREDICTED: BURP domain-containing protein 3-like	-	Putative uncharacterized protein [Source:UniProtKB/TrEMBL;Acc:F6H300]		100254233	44.1265	32.5838	673.277	613.948	920.638
VIT_07s0151g00400	18.3038	4.1301	0.6767	6.10332	1.03886e-09	4.44682e-08		gi|526117399|ref|NP_001268012.1| type II peroxiredoxin 1	-	Putative uncharacterized protein [Source:UniProtKB/TrEMBL;Acc:F6I7I6]		NA	0	0	29.5834	21.3919	40.5437
VIT_18s0001g05990	76.154	4.0519	0.5659	7.15973	8.08374e-13	5.20514e-11		gi|225459266|ref|XP_002285778.1| PREDICTED: UDP-glycosyltransferase 85A1	-	Putative uncharacterized protein [Source:UniProtKB/TrEMBL;Acc:F6H0R0]	GO:0016740 transferase activity GO:0008152 metabolic process GO:0050502 cis-zeatin O-beta-D-glucosyltransferase activity GO:0050403 trans-zeatin O-beta-D-glucosyltransferase activity GO:0016758 transferase activity, transferring hexosyl groups GO:0016757 transferase activity, transferring glycosyl groups GO:0008150 biological_process GO:0003674 molecular_function	100250534	2.15251	5.14481	108.132	56.6886	208.652
VIT_00s0361g00110	17.5363	4.0414	0.6816	5.92916	3.04488e-09	1.21371e-07		gi|359496575|ref|XP_002271481.2| PREDICTED: uncharacterized protein LOC100263747	-	Putative uncharacterized protein [Source:UniProtKB/TrEMBL;Acc:F6I218]		NA	0	0	36.7242	33.1575	17.7997
VIT_03s0017g00380	21.1844	4.0328	0.6361	6.34021	2.29447e-10	1.09404e-08		gi|296087417|emb|CBI34006.3| unnamed protein product	-	Putative uncharacterized protein [Source:UniProtKB/TrEMBL;Acc:D7TU33]		NA	0	0.857469	33.6639	28.8791	42.5214
VIT_09s0070g00660	143.97	4.009	0.3195	12.5466	4.14887e-36	1.76922e-33		gi|359483118|ref|XP_003632906.1| PREDICTED: uncharacterized protein LOC100855170	-	Putative uncharacterized protein [Source:UniProtKB/TrEMBL;Acc:D7U8B1]		100855170	12.9151	12.0046	241.768	252.425	200.741
VIT_12s0134g00020	24.8629	3.9834	0.6573	6.0607	1.35528e-09	5.69344e-08		gi|526118077|ref|NP_001268188.1| uncharacterized protein LOC100243167	-	(E)-beta-ocimene synthase [Source:UniProtKB/TrEMBL;Acc:E5GAG5]	GO:0008152 metabolic process GO:0016829 lyase activity GO:0010333 terpene synthase activity GO:0000287 magnesium ion binding GO:0046872 metal ion binding GO:0008150 biological_process GO:0043167 ion binding GO:0003674 molecular_function	100243167	0	0.857469	41.8248	20.3223	61.3099
VIT_00s2620g00010	17.4177	3.9772	0.6862	5.79631	6.77883e-09	2.57061e-07		gi|359497857|ref|XP_003635672.1| PREDICTED: endoglucanase 12-like, partial	-	Putative uncharacterized protein [Source:UniProtKB/TrEMBL;Acc:F6H8F5]	GO:0003824 catalytic activity GO:0004553 hydrolase activity, hydrolyzing O-glycosyl compounds GO:0005975 carbohydrate metabolic process GO:0003674 molecular_function GO:0008150 biological_process GO:0016798 hydrolase activity, acting on glycosyl bonds	NA	0	0	28.5633	41.7142	16.8108
VIT_00s0218g00190	20.4881	3.9601	0.6416	6.17198	6.74407e-10	2.99455e-08		gi|359495858|ref|XP_003635103.1| PREDICTED: LOW QUALITY PROTEIN: putative UDP-rhamnose:rhamnosyltransferase 1-like	-	Putative uncharacterized protein [Source:UniProtKB/TrEMBL;Acc:F6I731]	GO:0008152 metabolic process GO:0016758 transferase activity, transferring hexosyl groups GO:0003674 molecular_function GO:0008150 biological_process GO:0016757 transferase activity, transferring glycosyl groups	NA	0	0.857469	43.865	31.0183	26.6995
VIT_01s0127g00900	15.0619	3.94	0.683	5.76889	7.97962e-09	2.97603e-07		gi|297739020|emb|CBI28509.3| unnamed protein product	-	Putative uncharacterized protein [Source:UniProtKB/TrEMBL;Acc:D7TDD6]		NA	0	0	25.5029	31.0183	18.7885
VIT_00s0391g00010	14.3692	3.939	0.681	5.78415	7.28785e-09	2.74521e-07		gi|359496680|ref|XP_003635298.1| PREDICTED: UDP-glycosyltransferase 85A2-like	-	Putative uncharacterized protein [Source:UniProtKB/TrEMBL;Acc:F6HJK8]	GO:0016740 transferase activity GO:0008152 metabolic process GO:0016758 transferase activity, transferring hexosyl groups GO:0016757 transferase activity, transferring glycosyl groups GO:0003674 molecular_function GO:0008150 biological_process	100853145	0	0	22.4426	25.6703	23.7329
VIT_06s0004g02960	355.975	3.9343	0.2611	15.068	2.62825e-51	2.20004e-48		gi|297746247|emb|CBI16303.3| unnamed protein product	4.2.3.5	Putative uncharacterized protein [Source:UniProtKB/TrEMBL;Acc:D7SKX5]	GO:0016829 lyase activity GO:0009423 chorismate biosynthetic process GO:0004107 chorismate synthase activity GO:0009073 aromatic amino acid family biosynthetic process GO:0008652 cellular amino acid biosynthetic process GO:0003674 molecular_function GO:0009058 biosynthetic process GO:0008150 biological_process GO:0006520 cellular amino acid metabolic process GO:0044281 small molecule metabolic pr…	100245054	29.0589	38.5861	538.622	692.028	481.58
VIT_14s0006g02660	19.0745	3.9277	0.638	6.15606	7.4578e-10	3.26023e-08		gi|225452090|ref|XP_002280726.1| PREDICTED: probable receptor-like protein kinase At1g67000-like	2.7.11.1	Putative uncharacterized protein [Source:UniProtKB/TrEMBL;Acc:F6HSR1]	GO:0016772 transferase activity, transferring phosphorus-containing groups GO:0006468 protein phosphorylation GO:0005524 ATP binding GO:0004674 protein serine/threonine kinase activity GO:0004672 protein kinase activity GO:0000166 nucleotide binding GO:0015074 DNA integration GO:0003676 nucleic acid binding GO:0003674 molecular_function GO:0034641 cellular nitrogen compound metabolic process GO:0…	100246408	0	0.857469	28.5633	35.2967	30.655
VIT_10s0003g04450	23.6657	3.9243	0.601	6.53013	6.57125e-11	3.42205e-09		gi|297740799|emb|CBI30981.3| unnamed protein product	-	Putative uncharacterized protein [Source:UniProtKB/TrEMBL;Acc:F6HLW4]	GO:0016021 integral to membrane GO:0005524 ATP binding GO:0006810 transport GO:0055085 transmembrane transport GO:0042626 ATPase activity, coupled to transmembrane movement of substances GO:0003674 molecular_function GO:0005575 cellular_component GO:0008150 biological_process GO:0016887 ATPase activity GO:0022857 transmembrane transporter activity	NA	0	1.71494	39.7846	35.2967	41.5325
VIT_03s0088g00810	3760.3	3.8891	0.2957	13.1504	1.69181e-39	9.32599e-37	PR1	gi|225429119|ref|XP_002273788.1| PREDICTED: basic form of pathogenesis-related protein 1	-	Putative uncharacterized protein [Source:UniProtKB/TrEMBL;Acc:A5BNW5]	GO:0005576 extracellular region GO:0005575 cellular_component	100258414	375.614	348.99	3720.37	6277.46	8079.07
VIT_09s0018g00720	14.022	3.8706	0.6854	5.64751	1.62787e-08	5.79395e-07		gi|298204704|emb|CBI25202.3| unnamed protein product	-	Putative uncharacterized protein [Source:UniProtKB/TrEMBL;Acc:F6HBV9]		NA	0	0	22.4426	28.8791	18.7885
VIT_12s0028g02700	19.4855	3.843	0.6993	5.49515	3.90387e-08	1.28805e-06		gi|225446503|ref|XP_002278517.1| PREDICTED: 8-hydroxyquercetin 8-O-methyltransferase	-	Putative uncharacterized protein [Source:UniProtKB/TrEMBL;Acc:F6H5I6]	GO:0032259 methylation GO:0008171 O-methyltransferase activity GO:0008168 methyltransferase activity GO:0046983 protein dimerization activity GO:0008150 biological_process GO:0003674 molecular_function	100250627	0	0	45.9053	40.6446	10.8776
VIT_07s0095g00550	161.885	3.8224	0.2982	12.8179	1.30117e-37	6.53503e-35		gi|359480373|ref|XP_002267797.2| PREDICTED: G-type lectin S-receptor-like serine/threonine-protein kinase CES101-like	-	Putative uncharacterized protein [Source:UniProtKB/TrEMBL;Acc:F6GYD9]		100265512	17.2201	15.4344	221.365	270.608	284.795
VIT_00s0441g00020	17.92	3.8197	0.6982	5.47077	4.48084e-08	1.45714e-06		gi|359496817|ref|XP_003635346.1| PREDICTED: squalene monooxygenase-like	1.14.13.132	Putative uncharacterized protein [Source:UniProtKB/TrEMBL;Acc:D7TRY4]	GO:0016021 integral to membrane GO:0008152 metabolic process GO:0050660 flavin adenine dinucleotide binding GO:0055114 oxidation-reduction process GO:0016491 oxidoreductase activity GO:0004506 squalene monooxygenase activity GO:0003674 molecular_function GO:0005575 cellular_component GO:0008150 biological_process	100854014	0	0	27.5432	49.2014	12.8553
VIT_18s0041g02310	12.7198	3.7941	0.6873	5.52025	3.38511e-08	1.13681e-06		gi|296089390|emb|CBI39209.3| unnamed protein product	-	Putative uncharacterized protein [Source:UniProtKB/TrEMBL;Acc:D7U8Z5]		NA	0	0	19.3822	22.4615	21.7551
VIT_03s0038g04650	12.7026	3.7827	0.6882	5.49674	3.86871e-08	1.27831e-06		gi|297744405|emb|CBI37667.3| unnamed protein product	-	Putative uncharacterized protein [Source:UniProtKB/TrEMBL;Acc:D7U4J8]		NA	0	0	24.4828	19.2527	19.7774
VIT_07s0129g00130	17.0285	3.7787	0.6451	5.85718	4.70803e-09	1.82202e-07		gi|359480621|ref|XP_003632503.1| PREDICTED: uncharacterized protein LOC100854286	-	Putative uncharacterized protein [Source:UniProtKB/TrEMBL;Acc:F6HST2]		100854286	0	0.857469	30.6035	29.9487	23.7329
VIT_05s0077g00200	12.5793	3.7237	0.6923	5.37891	7.49363e-08	2.30113e-06		gi|296083188|emb|CBI22824.3| unnamed protein product	-	Putative uncharacterized protein [Source:UniProtKB/TrEMBL;Acc:F6H6Y9]		NA	0	0	23.4627	24.6007	14.8331
VIT_15s0021g02360	12.4251	3.7161	0.6925	5.36617	8.04273e-08	2.45309e-06		-	-	Putative uncharacterized protein [Source:UniProtKB/TrEMBL;Acc:F6GV70]		NA	0	0	19.3822	16.0439	26.6995
VIT_14s0060g00040	42.6813	3.7122	0.5074	7.31555	2.56332e-13	1.7771e-11		gi|296089876|emb|CBI39695.3| unnamed protein product	-	Putative uncharacterized protein [Source:UniProtKB/TrEMBL;Acc:F6I4J6]		100855297	3.22877	3.42988	77.5289	48.1318	81.0873
VIT_18s0041g01650	12.14	3.7087	0.692	5.35934	8.35276e-08	2.53057e-06		gi|359493386|ref|XP_003634582.1| PREDICTED: uncharacterized protein LOC100256836	-	Putative uncharacterized protein [Source:UniProtKB/TrEMBL;Acc:F6I469]	GO:0007165 signal transduction GO:0008150 biological_process GO:0005515 protein binding GO:0003674 molecular_function	NA	0	0	16.3219	24.6007	19.7774
VIT_00s0372g00010	11.7049	3.6961	0.6915	5.34485	9.04927e-08	2.70533e-06		gi|359496575|ref|XP_002271481.2| PREDICTED: uncharacterized protein LOC100263747	-	Putative uncharacterized protein [Source:UniProtKB/TrEMBL;Acc:F6H866]	GO:0003674 molecular_function GO:0005515 protein binding	NA	0	0	20.4023	20.3223	17.7997
VIT_03s0038g04640	11.9412	3.6956	0.6924	5.33768	9.41426e-08	2.79228e-06		gi|297744406|emb|CBI37668.3| unnamed protein product	-	Putative uncharacterized protein [Source:UniProtKB/TrEMBL;Acc:F6I0L0]		NA	0	0	21.4225	22.4615	15.8219
VIT_18s0001g01100	16.026	3.6069	0.6609	5.45745	4.83031e-08	1.55513e-06		gi|147828516|emb|CAN66353.1| hypothetical protein VITISV_035230	-	Putative uncharacterized protein [Source:UniProtKB/TrEMBL;Acc:F6H0E8]		NA	0	0.857469	22.4426	19.2527	37.5771
VIT_16s0039g01970	11.3977	3.6061	0.6975	5.1703	2.33718e-07	6.37185e-06		gi|297737312|emb|CBI26513.3| unnamed protein product	-	Putative uncharacterized protein [Source:UniProtKB/TrEMBL;Acc:D7T7P2]	GO:0003677 DNA binding GO:0003674 molecular_function	NA	0	0	18.3621	13.9047	24.7218
VIT_00s1291g00030	12.9925	3.6	0.7024	5.12504	2.97468e-07	7.92816e-06		gi|296087016|emb|CBI33279.3| unnamed protein product	2.7.11.1	Putative uncharacterized protein [Source:UniProtKB/TrEMBL;Acc:F6HRZ2]	GO:0016772 transferase activity, transferring phosphorus-containing groups GO:0006468 protein phosphorylation GO:0005524 ATP binding GO:0004674 protein serine/threonine kinase activity GO:0004672 protein kinase activity GO:0012505 endomembrane system GO:0005829 cytosol GO:0005737 cytoplasm GO:0005623 cell GO:0005622 intracellular GO:0005575 cellular_component GO:0006950 response to stress GO:0008…	NA	0	0	31.6236	22.4615	10.8776
VIT_14s0030g01150	47.0207	3.5933	0.4916	7.31007	2.6701e-13	1.83985e-11		gi|298204949|emb|CBI34256.3| unnamed protein product	-	Superoxide dismutase [Cu-Zn] [Source:UniProtKB/TrEMBL;Acc:F6HTX0]	GO:0055114 oxidation-reduction process GO:0016491 oxidoreductase activity GO:0004784 superoxide dismutase activity GO:0006801 superoxide metabolic process GO:0046872 metal ion binding GO:0008150 biological_process GO:0043167 ion binding GO:0003674 molecular_function	NA	2.15251	6.00228	97.9313	71.6629	57.3545
VIT_15s0046g01160	11.072	3.5753	0.6986	5.11792	3.0893e-07	8.20462e-06		gi|225454479|ref|XP_002276827.1| PREDICTED: dihydroflavonol-4-reductase-like	-	Putative uncharacterized protein [Source:UniProtKB/TrEMBL;Acc:F6I6A9]	GO:0003824 catalytic activity GO:0000166 nucleotide binding GO:0050662 coenzyme binding GO:0044237 cellular metabolic process GO:0003674 molecular_function GO:0008150 biological_process	100243145	0	0	24.4828	16.0439	14.8331
VIT_04s0008g02220	154.508	3.5679	0.3083	11.573	5.64426e-31	1.70088e-28		gi|296081740|emb|CBI20745.3| unnamed protein product	-	Putative uncharacterized protein [Source:UniProtKB/TrEMBL;Acc:D7STZ6]	GO:0016787 hydrolase activity GO:0003674 molecular_function GO:0005515 protein binding GO:0031048 chromatin silencing by small RNA GO:0045132 meiotic chromosome segregation GO:0009630 gravitropism GO:0007062 sister chromatid cohesion GO:0005634 nucleus	100256089	23.6776	13.7195	281.552	244.937	208.652
VIT_19s0014g00580	39.2993	3.536	0.475	7.44491	9.70141e-14	7.11888e-12		gi|302142839|emb|CBI20134.3| unnamed protein product	-	Putative uncharacterized protein [Source:UniProtKB/TrEMBL;Acc:E0CS35]	GO:0006952 defense response GO:0043531 ADP binding GO:0006950 response to stress GO:0008150 biological_process GO:0003674 molecular_function	NA	3.22877	4.28735	58.1467	69.5237	61.3099
VIT_04s0069g00550	10.7457	3.5293	0.7008	5.0361	4.75115e-07	1.20247e-05		gi|225464317|ref|XP_002270975.1| PREDICTED: glutamate receptor 2.7-like	-	Glutamate receptor [Source:UniProtKB/TrEMBL;Acc:F6H9G4]	GO:0016021 integral to membrane GO:0005773 vacuole GO:0006810 transport GO:0005215 transporter activity GO:0016020 membrane GO:0009624 response to nematode GO:0035235 ionotropic glutamate receptor signaling pathway GO:0006811 ion transport GO:0005234 extracellular-glutamate-gated ion channel activity GO:0004970 ionotropic glutamate receptor activity GO:0030288 outer membrane-bounded periplasmic s…	100265839	0	0	17.342	23.5311	12.8553
VIT_10s0071g00130	13.9833	3.5108	0.6589	5.32801	9.92956e-08	2.92592e-06		gi|297742769|emb|CBI35403.3| unnamed protein product	-	Putative uncharacterized protein [Source:UniProtKB/TrEMBL;Acc:D7TY28]	GO:0043531 ADP binding GO:0003674 molecular_function	NA	0	0.857469	20.4023	28.8791	19.7774
VIT_10s0003g04460	83.0357	3.4873	0.36	9.68582	3.46405e-22	5.39938e-20		gi|297740800|emb|CBI30982.3| unnamed protein product	3.6.3.44	Putative uncharacterized protein [Source:UniProtKB/TrEMBL;Acc:D7TKG0]	GO:0016021 integral to membrane GO:0005524 ATP binding GO:0006810 transport GO:0000166 nucleotide binding GO:0055085 transmembrane transport GO:0042626 ATPase activity, coupled to transmembrane movement of substances GO:0017111 nucleoside-triphosphatase activity GO:0016887 ATPase activity GO:0006200 ATP catabolic process GO:0003674 molecular_function GO:0009056 catabolic process GO:0005575 cellul…	NA	7.5338	12.0046	127.515	119.795	148.331
VIT_17s0000g10080	100.879	3.4776	0.3298	10.5446	5.38059e-26	1.15816e-23		gi|297733628|emb|CBI14875.3| unnamed protein product	-	Putative uncharacterized protein [Source:UniProtKB/TrEMBL;Acc:D7SHB6]	GO:0005634 nucleus GO:0006355 regulation of transcription, DNA-dependent GO:0006351 transcription, DNA-dependent GO:0003677 DNA binding GO:0003674 molecular_function GO:0009058 biosynthetic process GO:0005623 cell GO:0005622 intracellular GO:0005575 cellular_component GO:0034641 cellular nitrogen compound metabolic process GO:0008150 biological_process GO:0043226 organelle	NA	16.1438	9.43216	173.42	155.091	150.308
VIT_00s2478g00020	11.5481	3.4621	0.708	4.88958	1.01049e-06	2.3496e-05		gi|359497812|ref|XP_003635653.1| PREDICTED: 50S ribosomal protein L7/L12-like	-	Putative uncharacterized protein [Source:UniProtKB/TrEMBL;Acc:F6HX03]	GO:0006412 translation GO:0005840 ribosome GO:0005622 intracellular GO:0003735 structural constituent of ribosome GO:0005739 mitochondrion GO:0003674 molecular_function GO:0009058 biosynthetic process GO:0005737 cytoplasm GO:0005623 cell GO:0005575 cellular_component GO:0008150 biological_process GO:0005198 structural molecule activity GO:0043226 organelle	100853425	0	0	13.2615	12.8351	31.6438
VIT_04s0044g00020	11017	3.4491	0.1944	17.741	2.0225e-70	3.51619e-67	GCAT	gi|359476986|ref|XP_003631925.1| PREDICTED: catalase isozyme 1-like	1.11.1.6	Catalase [Source:UniProtKB/TrEMBL;Acc:F6I0K4]	GO:0009737 response to abscisic acid stimulus GO:0005886 plasma membrane GO:0005773 vacuole GO:0009507 chloroplast GO:0020037 heme binding GO:0004601 peroxidase activity GO:0005777 peroxisome GO:0006979 response to oxidative stress GO:0016020 membrane GO:0055114 oxidation-reduction process GO:0016491 oxidoreductase activity GO:0010319 stromule GO:0009941 chloroplast envelope GO:0009570 chloroplas…	100232861	1685.42	1361.66	19724	18131.8	14182.4
VIT_18s0041g00930	30.4408	3.4454	0.5237	6.57839	4.75577e-11	2.53503e-09		gi|147789541|emb|CAN69592.1| hypothetical protein VITISV_001706	-	Putative uncharacterized protein [Source:UniProtKB/TrEMBL;Acc:F6I3X2]	GO:0016740 transferase activity GO:0008152 metabolic process GO:0016758 transferase activity, transferring hexosyl groups GO:0016757 transferase activity, transferring glycosyl groups GO:0003674 molecular_function GO:0008150 biological_process	NA	1.07626	4.28735	56.1064	49.2014	41.5325
VIT_09s0002g05430	11.149	3.4269	0.7092	4.83239	1.34904e-06	3.04593e-05		gi|297743351|emb|CBI36218.3| unnamed protein product	-	Putative uncharacterized protein [Source:UniProtKB/TrEMBL;Acc:F6HX58]	GO:0016020 membrane GO:0005575 cellular_component	NA	0	0	26.523	20.3223	8.89983
VIT_07s0255g00160	11.3441	3.4235	0.71	4.82171	1.42335e-06	3.2009e-05		gi|297745696|emb|CBI40981.3| unnamed protein product	-	Putative uncharacterized protein [Source:UniProtKB/TrEMBL;Acc:F6I7D9]		100855417	0	0	12.2414	12.8351	31.6438
VIT_00s0641g00010	13.5049	3.422	0.6668	5.13203	2.86633e-07	7.68468e-06		gi|359497169|ref|XP_003635444.1| PREDICTED: probable LRR receptor-like serine/threonine-protein kinase At5g10290-like	2.7.11.1	Putative uncharacterized protein [Source:UniProtKB/TrEMBL;Acc:F6I7K0]	GO:0005886 plasma membrane GO:0016772 transferase activity, transferring phosphorus-containing groups GO:0006468 protein phosphorylation GO:0005524 ATP binding GO:0004674 protein serine/threonine kinase activity GO:0004672 protein kinase activity GO:0000166 nucleotide binding GO:0005623 cell GO:0005575 cellular_component GO:0008150 biological_process GO:0006464 cellular protein modification proce…	100250085	0	0.857469	30.6035	19.2527	16.8108
VIT_19s0014g00600	85.8882	3.4219	0.3408	10.0413	1.0031e-23	1.74392e-21		gi|302142840|emb|CBI20135.3| unnamed protein product	-	Putative uncharacterized protein [Source:UniProtKB/TrEMBL;Acc:F6H1U5]		NA	10.7626	11.1471	142.816	140.117	124.598
VIT_16s0039g02330	10.0185	3.4038	0.7074	4.81153	1.49776e-06	3.33834e-05		gi|297737345|emb|CBI26546.3| unnamed protein product	-	Putative uncharacterized protein [Source:UniProtKB/TrEMBL;Acc:D7T7S5]		NA	0	0	24.4828	11.7656	13.8442
VIT_00s2417g00020	9.0119	3.3921	0.7046	4.81427	1.47742e-06	3.30933e-05		gi|359497800|ref|XP_003635647.1| PREDICTED: geminivirus Rep-interacting motor protein-like	-	Putative uncharacterized protein [Source:UniProtKB/TrEMBL;Acc:F6I2I9]		NA	0	0	16.3219	13.9047	14.8331
VIT_05s0077g00350	72.6484	3.3921	0.3749	9.04851	1.44931e-19	1.90441e-17		gi|225432074|ref|XP_002280800.1| PREDICTED: uncharacterized protein LOC100249877 isoform 1	-	Putative uncharacterized protein [Source:UniProtKB/TrEMBL;Acc:F6H6Z4]		100249877	11.8388	6.85975	129.555	110.168	104.82
VIT_19s0015g02610	11.1652	3.3825	0.712	4.75034	2.0307e-06	4.40038e-05	GST5	gi|359494275|ref|XP_003634747.1| PREDICTED: probable glutathione S-transferase parC-like isoform 1	2.5.1.18	Putative uncharacterized protein [Source:UniProtKB/TrEMBL;Acc:F6I510]	GO:0016740 transferase activity GO:0005515 protein binding GO:0003674 molecular_function	100853047	0	0	26.523	21.3919	7.91096
VIT_00s0768g00040	12.9746	3.3751	0.6653	5.07303	3.9153e-07	1.01247e-05		gi|296088212|emb|CBI35727.3| unnamed protein product	-	Putative uncharacterized protein [Source:UniProtKB/TrEMBL;Acc:F6HWV5]	GO:0016772 transferase activity, transferring phosphorus-containing groups GO:0006468 protein phosphorylation GO:0005524 ATP binding GO:0004672 protein kinase activity GO:0003674 molecular_function GO:0008150 biological_process GO:0006464 cellular protein modification process GO:0016301 kinase activity	NA	1.07626	0	15.3018	26.7399	21.7551
VIT_00s0448g00020	19.7328	3.3721	0.6069	5.55632	2.75528e-08	9.35015e-07		gi|359496830|ref|XP_002269455.2| PREDICTED: probable disease resistance protein At1g58602-like	-	Putative uncharacterized protein [Source:UniProtKB/TrEMBL;Acc:F6HWS6]	GO:0006952 defense response GO:0043531 ADP binding GO:0006950 response to stress GO:0008150 biological_process GO:0003674 molecular_function	100250090	0	2.57241	41.8248	24.6007	29.6661
VIT_00s0276g00060	9.0031	3.3715	0.7061	4.77504	1.79673e-06	3.94252e-05		gi|359495896|ref|XP_003635111.1| PREDICTED: putative disease resistance protein At3g14460-like	-	Putative uncharacterized protein [Source:UniProtKB/TrEMBL;Acc:D7UE24]		NA	0	0	12.2414	14.9743	17.7997
VIT_13s0019g01110	54.6319	3.3673	0.4217	7.98451	1.41077e-15	1.25531e-13		gi|359495052|ref|XP_002267579.2| PREDICTED: putative disease resistance protein At3g14460-like	-	Putative uncharacterized protein [Source:UniProtKB/TrEMBL;Acc:F6GX80]		NA	4.30503	8.57469	89.7703	97.3332	73.1764
VIT_00s1220g00010	9.4288	3.3557	0.7087	4.7348	2.19272e-06	4.68853e-05		gi|359497461|ref|XP_003635526.1| PREDICTED: uncharacterized protein LOC100853616	-	Putative uncharacterized protein [Source:UniProtKB/TrEMBL;Acc:F6HWX3]	GO:0005509 calcium ion binding GO:0003674 molecular_function GO:0043167 ion binding	NA	0	0	22.4426	12.8351	11.8664
VIT_05s0165g00230	12.5577	3.348	0.6687	5.00663	5.53906e-07	1.37418e-05		gi|359478097|ref|XP_003632068.1| PREDICTED: LOW QUALITY PROTEIN: GTP-binding protein SAR1B-like	-	Putative uncharacterized protein [Source:UniProtKB/TrEMBL;Acc:F6HN65]	GO:0005886 plasma membrane GO:0006810 transport GO:0000166 nucleotide binding GO:0005783 endoplasmic reticulum GO:0015031 protein transport GO:0005622 intracellular GO:0016192 vesicle-mediated transport GO:0006886 intracellular protein transport GO:0005525 GTP binding GO:0005794 Golgi apparatus GO:0005737 cytoplasm GO:0005623 cell GO:0005575 cellular_component GO:0008150 biological_process GO:004…	NA	0	0.857469	16.3219	27.8095	17.7997
VIT_05s0020g04400	53.4959	3.3297	0.5155	6.459	1.05398e-10	5.28183e-09		gi|297737129|emb|CBI26330.3| unnamed protein product	-	Putative uncharacterized protein [Source:UniProtKB/TrEMBL;Acc:D7T759]		NA	4.30503	6.85975	111.193	101.612	43.5103
VIT_00s1255g00020	9.6068	3.3265	0.7113	4.67652	2.9178e-06	6.07231e-05		gi|359497485|ref|XP_003635535.1| PREDICTED: uncharacterized protein LOC100854109	-	Putative uncharacterized protein [Source:UniProtKB/TrEMBL;Acc:D7T5Z1]	GO:0005634 nucleus GO:0009887 organ morphogenesis GO:0005623 cell GO:0005622 intracellular GO:0005575 cellular_component GO:0008150 biological_process GO:0048856 anatomical structure development GO:0043226 organelle	100854109	0	0	24.4828	10.696	12.8553
VIT_19s0176g00060	22.3689	3.3141	0.5882	5.63451	1.7556e-08	6.18041e-07		gi|147769511|emb|CAN74652.1| hypothetical protein VITISV_022991	-	Putative uncharacterized protein [Source:UniProtKB/TrEMBL;Acc:F6I1M2]		NA	0	3.42988	33.6639	47.0622	27.6884
VIT_02s0154g00170	9.1983	3.3084	0.7112	4.65193	3.28835e-06	6.7258e-05		gi|359474387|ref|XP_003631450.1| PREDICTED: flavin-containing monooxygenase FMO GS-OX-like 5-like	-	Putative uncharacterized protein [Source:UniProtKB/TrEMBL;Acc:D7TN20]	GO:0050660 flavin adenine dinucleotide binding GO:0055114 oxidation-reduction process GO:0016491 oxidoreductase activity GO:0050661 NADP binding GO:0004499 N,N-dimethylaniline monooxygenase activity GO:0004497 monooxygenase activity GO:0008150 biological_process GO:0003674 molecular_function	100852585	0	0	9.18106	16.0439	20.7663
VIT_15s0046g01980	34.4683	3.272	0.6473	5.05459	4.31311e-07	1.10522e-05		gi|225454338|ref|XP_002275802.1| PREDICTED: putative UDP-rhamnose:rhamnosyltransferase 1	-	Putative uncharacterized protein [Source:UniProtKB/TrEMBL;Acc:F6I660]	GO:0016740 transferase activity GO:0008152 metabolic process GO:0016758 transferase activity, transferring hexosyl groups GO:0016757 transferase activity, transferring glycosyl groups GO:0003674 molecular_function GO:0008150 biological_process	NA	0	4.28735	48.9656	97.3332	21.7551
VIT_06s0004g03930	16.8705	3.2656	0.7268	4.49287	7.02691e-06	0.000130928		gi|297746155|emb|CBI16211.3| unnamed protein product	-	Putative uncharacterized protein [Source:UniProtKB/TrEMBL;Acc:D7SKN3]		NA	0	0	59.1668	19.2527	5.93322
VIT_15s0048g00120	15.5081	3.2432	0.644	5.03623	4.74795e-07	1.20247e-05		gi|296089215|emb|CBI38918.3| unnamed protein product	-	Putative uncharacterized protein [Source:UniProtKB/TrEMBL;Acc:D7U7Y9]		NA	1.07626	0.857469	19.3822	37.4359	18.7885
VIT_18s0166g00070	42.6642	3.2387	0.6866	4.71722	2.3909e-06	5.05961e-05		gi|296088100|emb|CBI35489.3| unnamed protein product	-	Putative uncharacterized protein [Source:UniProtKB/TrEMBL;Acc:D7TYB4]		NA	3.22877	0.857469	124.454	9.62636	75.1541
VIT_18s0166g00060	25.8261	3.2231	0.6966	4.62669	3.71553e-06	7.49774e-05		gi|296088099|emb|CBI35488.3| unnamed protein product	-	Putative uncharacterized protein [Source:UniProtKB/TrEMBL;Acc:D7TYB3]		NA	1.07626	0.857469	90.7904	10.696	25.7106
VIT_15s0046g01610	9.0557	3.2056	0.7173	4.46891	7.86187e-06	0.000144039		gi|147777558|emb|CAN69311.1| hypothetical protein VITISV_003087	-	Putative uncharacterized protein [Source:UniProtKB/TrEMBL;Acc:F6I684]	GO:0003824 catalytic activity GO:0004553 hydrolase activity, hydrolyzing O-glycosyl compounds GO:0005975 carbohydrate metabolic process GO:0008150 biological_process GO:0016798 hydrolase activity, acting on glycosyl bonds GO:0003674 molecular_function	NA	0	0	23.4627	13.9047	7.91096
VIT_18s0001g10240	7.7618	3.2018	0.7131	4.48981	7.12866e-06	0.000132496		gi|359492019|ref|XP_002284916.2| PREDICTED: uncharacterized acetyltransferase At3g50280-like	-	Putative uncharacterized protein [Source:UniProtKB/TrEMBL;Acc:F6H1B6]	GO:0016747 transferase activity, transferring acyl groups other than amino-acyl groups GO:0003674 molecular_function GO:0016746 transferase activity, transferring acyl groups	NA	0	0	11.2213	11.7656	15.8219
VIT_00s0425g00030	9.8051	3.1921	0.7202	4.43238	9.31979e-06	0.000167438		gi|359490520|ref|XP_003634106.1| PREDICTED: probable receptor-like protein kinase At5g39020-like	2.7.11.1	Putative uncharacterized protein [Source:UniProtKB/TrEMBL;Acc:F6GZ90]	GO:0016772 transferase activity, transferring phosphorus-containing groups GO:0006468 protein phosphorylation GO:0005524 ATP binding GO:0004674 protein serine/threonine kinase activity GO:0004672 protein kinase activity GO:0000166 nucleotide binding GO:0008150 biological_process GO:0006464 cellular protein modification process GO:0016301 kinase activity GO:0003674 molecular_function	NA	0	0	6.1207	18.1831	24.7218
VIT_16s0050g01960	7.6114	3.1441	0.7163	4.38915	1.13795e-05	0.000200444		gi|302143733|emb|CBI22594.3| unnamed protein product	-	Putative uncharacterized protein [Source:UniProtKB/TrEMBL;Acc:F6H6J1]	GO:0016772 transferase activity, transferring phosphorus-containing groups GO:0006468 protein phosphorylation GO:0005524 ATP binding GO:0004674 protein serine/threonine kinase activity GO:0004672 protein kinase activity GO:0003674 molecular_function GO:0008150 biological_process GO:0006464 cellular protein modification process GO:0016301 kinase activity	NA	0	0	16.3219	12.8351	8.89983
VIT_14s0006g01750	14.5955	3.1417	0.6519	4.81947	1.43941e-06	3.2338e-05		gi|225453120|ref|XP_002271101.1| PREDICTED: uncharacterized protein LOC100253581	-	Putative uncharacterized protein [Source:UniProtKB/TrEMBL;Acc:D7TST4]	GO:0003674 molecular_function	100253581	1.07626	0.857469	17.342	17.1135	36.5882
VIT_13s0064g00810	129.085	3.1265	0.3671	8.51595	1.65225e-17	1.77821e-15		gi|225450105|ref|XP_002278628.1| PREDICTED: carotenoid 9,10(9',10')-cleavage dioxygenase 1-like	-	Putative uncharacterized protein [Source:UniProtKB/TrEMBL;Acc:F6HB65]	GO:0005886 plasma membrane GO:0005773 vacuole GO:0005737 cytoplasm GO:0009414 response to water deprivation GO:0045549 9-cis-epoxycarotenoid dioxygenase activity GO:0003674 molecular_function GO:0009056 catabolic process GO:0005623 cell GO:0005622 intracellular GO:0005575 cellular_component GO:0006950 response to stress GO:0008150 biological_process GO:0016118 carotenoid catabolic process GO:0016…	NA	23.6776	16.2919	143.837	272.747	188.874
VIT_15s0046g01990	11.4185	3.1171	0.6835	4.56021	5.11024e-06	9.94223e-05		gi|225454338|ref|XP_002275802.1| PREDICTED: putative UDP-rhamnose:rhamnosyltransferase 1	-	Putative uncharacterized protein [Source:UniProtKB/TrEMBL;Acc:F6I659]	GO:0008152 metabolic process GO:0016758 transferase activity, transferring hexosyl groups GO:0003674 molecular_function GO:0008150 biological_process GO:0016757 transferase activity, transferring glycosyl groups	NA	1.07626	0	14.2816	28.8791	12.8553
VIT_05s0094g01230	34.9375	3.114	0.5128	6.07208	1.26265e-09	5.32409e-08		gi|296084352|emb|CBI24740.3| unnamed protein product	1.3.1.74	Putative uncharacterized protein [Source:UniProtKB/TrEMBL;Acc:D7T2K9]	GO:0055114 oxidation-reduction process GO:0016491 oxidoreductase activity GO:0000166 nucleotide binding GO:0015074 DNA integration GO:0008270 zinc ion binding GO:0003676 nucleic acid binding GO:0003674 molecular_function GO:0034641 cellular nitrogen compound metabolic process GO:0006259 DNA metabolic process GO:0008150 biological_process GO:0043167 ion binding	NA	6.45754	2.57241	75.4887	41.7142	48.4546
VIT_05s0029g01520	7.5353	3.1114	0.7183	4.33189	1.47837e-05	0.00025198		gi|298205143|emb|CBI17202.3| unnamed protein product	-	Putative uncharacterized protein [Source:UniProtKB/TrEMBL;Acc:F6GWH2]	GO:0005634 nucleus GO:0006511 ubiquitin-dependent protein catabolic process GO:0007275 multicellular organismal development GO:0009056 catabolic process GO:0005623 cell GO:0005622 intracellular GO:0005575 cellular_component GO:0008150 biological_process GO:0043226 organelle	NA	0	0	9.18106	10.696	17.7997
VIT_00s0346g00080	7.1934	3.092	0.7181	4.30561	1.66528e-05	0.000280873		gi|359496500|ref|XP_003635250.1| PREDICTED: probable mannitol dehydrogenase-like	1.1.1.195	Putative uncharacterized protein [Source:UniProtKB/TrEMBL;Acc:D7TRR8]	GO:0055114 oxidation-reduction process GO:0016491 oxidoreductase activity GO:0000166 nucleotide binding GO:0046872 metal ion binding GO:0008270 zinc ion binding GO:0008150 biological_process GO:0043167 ion binding GO:0003674 molecular_function	100855108	0	0	15.3018	11.7656	8.89983
VIT_00s0437g00070	12.5168	3.0801	0.6379	4.82869	1.37436e-06	3.0969e-05		gi|359496813|ref|XP_003635345.1| PREDICTED: cysteine-rich receptor-like protein kinase 29-like, partial	2.7.11.1	Putative uncharacterized protein [Source:UniProtKB/TrEMBL;Acc:F6I2D3]	GO:0009737 response to abscisic acid stimulus GO:0005886 plasma membrane GO:0005773 vacuole GO:0016772 transferase activity, transferring phosphorus-containing groups GO:0006468 protein phosphorylation GO:0005524 ATP binding GO:0004674 protein serine/threonine kinase activity GO:0004672 protein kinase activity GO:0003674 molecular_function GO:0005737 cytoplasm GO:0005623 cell GO:0005622 intracell…	NA	1.07626	0.857469	17.342	23.5311	19.7774
VIT_00s0407g00030	7.2143	3.0723	0.7194	4.27048	1.9505e-05	0.000324271		gi|297742807|emb|CBI35523.3| unnamed protein product	3.4.19.12		GO:0004221 ubiquitin thiolesterase activity GO:0006511 ubiquitin-dependent protein catabolic process GO:0008270 zinc ion binding GO:0003674 molecular_function GO:0009056 catabolic process GO:0008150 biological_process GO:0043167 ion binding	NA	0	0	8.16094	16.0439	11.8664
VIT_12s0035g00410	23.7632	3.072	0.5488	5.59744	2.17539e-08	7.55237e-07		gi|297739573|emb|CBI29755.3| unnamed protein product	-	Putative uncharacterized protein [Source:UniProtKB/TrEMBL;Acc:D7TGY3]	GO:0043531 ADP binding GO:0003674 molecular_function	NA	1.07626	4.28735	36.7242	47.0622	29.6661
VIT_06s0004g06270	6.9259	3.0373	0.7206	4.21466	2.50151e-05	0.000398989		gi|297745928|emb|CBI15984.3| unnamed protein product	-	Putative uncharacterized protein [Source:UniProtKB/TrEMBL;Acc:D7SK08]	GO:0016021 integral to membrane GO:0016020 membrane GO:0005575 cellular_component GO:0015784 GDP-mannose transport GO:0055085 transmembrane transport GO:0015780 nucleotide-sugar transport GO:0005886 plasma membrane GO:0005338 nucleotide-sugar transmembrane transporter activity	100262025	0	0	9.18106	9.62636	15.8219
VIT_00s1390g00010	6.8026	3.0188	0.7212	4.1857	2.84288e-05	0.000445574		gi|359497578|ref|XP_003635571.1| PREDICTED: DEAD-box ATP-dependent RNA helicase 16-like, partial	3.6.4.13	Putative uncharacterized protein [Source:UniProtKB/TrEMBL;Acc:F6I7M9]	GO:0005524 ATP binding GO:0008026 ATP-dependent helicase activity GO:0003676 nucleic acid binding GO:0003674 molecular_function GO:0016887 ATPase activity GO:0004386 helicase activity	NA	0	0	8.16094	14.9743	10.8776
VIT_00s0144g00190	17.3171	3.0165	0.5871	5.13782	2.77944e-07	7.47835e-06		gi|296083455|emb|CBI23413.3| unnamed protein product	-	Putative uncharacterized protein [Source:UniProtKB/TrEMBL;Acc:F6H811]	GO:0006952 defense response GO:0043531 ADP binding GO:0006950 response to stress GO:0008150 biological_process GO:0003674 molecular_function	NA	1.07626	2.57241	34.684	23.5311	24.7218
VIT_14s0030g01380	24.2959	2.9829	0.516	5.78082	7.4337e-09	2.79549e-07		gi|297746431|emb|CBI16487.3| unnamed protein product	1.9.3.1	Putative uncharacterized protein [Source:UniProtKB/TrEMBL;Acc:F6HTV9]		NA	3.22877	3.42988	32.6438	40.6446	41.5325
VIT_15s0024g01650	46.6784	2.9773	0.4215	7.06435	1.61369e-12	1.01308e-10		gi|359489076|ref|XP_002264055.2| PREDICTED: probable glutathione S-transferase-like	2.5.1.18	Putative uncharacterized protein [Source:UniProtKB/TrEMBL;Acc:F6I5B6]	GO:0005515 protein binding GO:0003674 molecular_function	100259245	4.30503	10.2896	68.3479	67.3845	83.0651
VIT_05s0136g00130	6.3289	2.9764	0.722	4.12236	3.75016e-05	0.000562424		gi|359494703|ref|XP_002269379.2| PREDICTED: ubiquinone biosynthesis monooxygenase COQ6-like	-	Putative uncharacterized protein [Source:UniProtKB/TrEMBL;Acc:F6I702]	GO:0008152 metabolic process GO:0055114 oxidation-reduction process GO:0016491 oxidoreductase activity GO:0016709 oxidoreductase activity, acting on paired donors, with incorporation or reduction of molecular oxygen, NAD(P)H as one donor, and incorporation of one atom of oxygen GO:0008150 biological_process GO:0003674 molecular_function	NA	0	0	11.2213	8.55677	11.8664
VIT_16s0148g00010	19.0235	2.9682	0.5577	5.32237	1.02426e-07	3.0025e-06		gi|225467932|ref|XP_002265902.1| PREDICTED: probable receptor-like protein kinase At5g39020-like	2.7.11.1	Putative uncharacterized protein [Source:UniProtKB/TrEMBL;Acc:F6HWE0]	GO:0016772 transferase activity, transferring phosphorus-containing groups GO:0006468 protein phosphorylation GO:0005524 ATP binding GO:0004674 protein serine/threonine kinase activity GO:0004672 protein kinase activity GO:0000166 nucleotide binding GO:0008150 biological_process GO:0006464 cellular protein modification process GO:0016301 kinase activity GO:0003674 molecular_function	100251517	2.15251	2.57241	33.6639	31.0183	25.7106
VIT_13s0019g01120	18.3983	2.9492	0.6054	4.87143	1.10791e-06	2.54989e-05		gi|359495052|ref|XP_002267579.2| PREDICTED: putative disease resistance protein At3g14460-like	-	Putative uncharacterized protein [Source:UniProtKB/TrEMBL;Acc:F6GX81]	GO:0006952 defense response GO:0043531 ADP binding GO:0006950 response to stress GO:0008150 biological_process GO:0003674 molecular_function	NA	4.30503	0	31.6236	35.2967	20.7663
VIT_15s0046g03210	21.542	2.944	0.5958	4.94153	7.75114e-07	1.85183e-05		gi|297745243|emb|CBI40323.3| unnamed protein product	-	Putative uncharacterized protein [Source:UniProtKB/TrEMBL;Acc:D7UC58]		NA	4.30503	0.857469	39.7846	19.2527	43.5103
VIT_19s0014g00880	30.5943	2.9437	0.5337	5.51515	3.48479e-08	1.16681e-06		gi|359493997|ref|XP_002283439.2| PREDICTED: probable disease resistance protein At4g27220-like	-	Putative uncharacterized protein [Source:UniProtKB/TrEMBL;Acc:F6H1V7]		NA	2.15251	6.00228	49.9857	64.1757	30.655
VIT_16s0098g00160	189.96	2.9309	0.2411	12.1558	5.34389e-34	1.88714e-31		gi|359490870|ref|XP_002267351.2| PREDICTED: probable receptor-like protein kinase At1g67000-like	2.7.11.1	Putative uncharacterized protein [Source:UniProtKB/TrEMBL;Acc:F6H7E9]	GO:0016772 transferase activity, transferring phosphorus-containing groups GO:0006468 protein phosphorylation GO:0005524 ATP binding GO:0004674 protein serine/threonine kinase activity GO:0004672 protein kinase activity GO:0000166 nucleotide binding GO:0008150 biological_process GO:0006464 cellular protein modification process GO:0016301 kinase activity GO:0003674 molecular_function	NA	35.5165	36.8712	318.277	306.974	252.162
VIT_18s0041g00830	72.6059	2.9194	0.3691	7.90932	2.588e-15	2.224e-13		gi|147857122|emb|CAN83500.1| hypothetical protein VITISV_020131	-	Putative uncharacterized protein [Source:UniProtKB/TrEMBL;Acc:A5BR90]	GO:0016740 transferase activity GO:0008152 metabolic process GO:0016758 transferase activity, transferring hexosyl groups GO:0016757 transferase activity, transferring glycosyl groups GO:0003674 molecular_function GO:0008150 biological_process	100264736	11.8388	13.7195	130.575	120.864	86.0317
VIT_13s0067g01310	35.4265	2.9162	0.449	6.49447	8.33274e-11	4.27048e-09		gi|359494981|ref|XP_002269138.2| PREDICTED: putative disease resistance protein At3g14460-like	-	Putative uncharacterized protein [Source:UniProtKB/TrEMBL;Acc:F6I6M5]	GO:0006952 defense response GO:0043531 ADP binding GO:0003674 molecular_function GO:0006950 response to stress GO:0008150 biological_process	NA	6.45754	5.14481	58.1467	47.0622	60.3211
VIT_09s0002g01130	20.3838	2.8981	0.5442	5.32551	1.00668e-07	2.95481e-06		gi|359477374|ref|XP_002284013.2| PREDICTED: acylamino-acid-releasing enzyme-like isoform 1	-	Putative uncharacterized protein [Source:UniProtKB/TrEMBL;Acc:D7TZR6]		NA	1.07626	4.28735	30.6035	35.2967	30.655
VIT_04s0023g02200	27.8132	2.8954	0.6382	4.53692	5.70827e-06	0.000109333		gi|359476675|ref|XP_002265700.2| PREDICTED: benzoate carboxyl methyltransferase-like	-	Putative uncharacterized protein [Source:UniProtKB/TrEMBL;Acc:D7SP98]	GO:0032259 methylation GO:0008168 methyltransferase activity GO:0008150 biological_process GO:0003674 molecular_function	100266757	2.15251	3.42988	48.9656	71.6629	12.8553
VIT_15s0048g00010	7.8664	2.8909	0.7314	3.95252	7.73337e-05	0.00106574		-	-	Putative uncharacterized protein [Source:UniProtKB/TrEMBL;Acc:F6I3B4]		NA	0	0	20.4023	14.9743	3.95548
VIT_03s0038g04390	33.3952	2.8676	0.5316	5.39477	6.86132e-08	2.1272e-06		gi|225428392|ref|XP_002283605.1| PREDICTED: late embryogenesis abundant protein-like	-	Putative uncharacterized protein [Source:UniProtKB/TrEMBL;Acc:F6I0M9]	GO:0006950 response to stress GO:0009415 response to water stimulus GO:0008150 biological_process	100255606	7.5338	2.57241	76.5088	42.7838	37.5771
VIT_04s0008g07150	17.1536	2.8666	0.7408	3.86972	0.000108959	0.00143007		gi|359476195|ref|XP_002268758.2| PREDICTED: aspartic proteinase nepenthesin-2-like	-	Putative uncharacterized protein [Source:UniProtKB/TrEMBL;Acc:D7SV80]	GO:0008233 peptidase activity GO:0006508 proteolysis GO:0004190 aspartic-type endopeptidase activity GO:0016787 hydrolase activity GO:0008150 biological_process GO:0003674 molecular_function	100255364	0	0	72.4283	6.41757	6.92209
VIT_05s0077g01720	82.7985	2.8493	0.3513	8.11182	4.98658e-16	4.6571e-14		gi|359477234|ref|XP_002264661.2| PREDICTED: uncharacterized protein LOC100243551	-	Putative uncharacterized protein [Source:UniProtKB/TrEMBL;Acc:F6H6V3]	GO:0004806 triglyceride lipase activity GO:0006629 lipid metabolic process GO:0016787 hydrolase activity GO:0003674 molecular_function GO:0008150 biological_process	100243551	12.9151	18.0069	151.997	100.542	130.531
VIT_10s0116g00090	6.3075	2.805	0.7316	3.83384	0.000126158	0.00162098		gi|359494844|ref|XP_003634853.1| PREDICTED: LOW QUALITY PROTEIN: pentatricopeptide repeat-containing protein At1g61870, mitochondrial-like	-	Putative uncharacterized protein [Source:UniProtKB/TrEMBL;Acc:F6HRE3]		NA	0	0	5.10059	9.62636	16.8108
VIT_04s0008g04670	8.0515	2.7965	0.6909	4.04791	5.1676e-05	0.000750115		gi|296081961|emb|CBI20966.3| unnamed protein product	-	Putative uncharacterized protein [Source:UniProtKB/TrEMBL;Acc:F6H3S8]		NA	1.07626	0	10.2012	17.1135	11.8664
VIT_16s0050g01220	329.919	2.7918	0.2013	13.8709	9.50128e-44	6.31584e-41		gi|302143785|emb|CBI22646.3| unnamed protein product	-	Putative uncharacterized protein [Source:UniProtKB/TrEMBL;Acc:E0CUU6]	GO:0030001 metal ion transport GO:0046872 metal ion binding GO:0008150 biological_process GO:0043167 ion binding GO:0006810 transport GO:0003674 molecular_function	NA	76.4142	64.3102	555.964	440.673	512.235
VIT_09s0054g01250	8.9384	2.7812	0.7004	3.97083	7.16234e-05	0.000999234		gi|297735718|emb|CBI18405.3| unnamed protein product	-	Putative uncharacterized protein [Source:UniProtKB/TrEMBL;Acc:D7SRX3]		NA	1.07626	0	15.3018	21.3919	6.92209
VIT_12s0134g00640	12.4453	2.7744	0.7191	3.85808	0.00011428	0.00148696		gi|225447679|ref|XP_002276090.1| PREDICTED: malonyl-coenzyme A:anthocyanin 3-O-glucoside-6''-O-malonyltransferase-like	-	Putative uncharacterized protein [Source:UniProtKB/TrEMBL;Acc:F6GXS0]	GO:0016747 transferase activity, transferring acyl groups other than amino-acyl groups GO:0016746 transferase activity, transferring acyl groups GO:0003674 molecular_function	NA	1.07626	0	33.6639	23.5311	3.95548
VIT_00s0211g00170	13.2151	2.7677	0.6327	4.37413	1.2192e-05	0.000212616		gi|359495800|ref|XP_003635094.1| PREDICTED: uncharacterized protein LOC100853951	-	Putative uncharacterized protein [Source:UniProtKB/TrEMBL;Acc:D7T5C4]		100853951	3.22877	0	24.4828	23.5311	14.8331
VIT_18s0041g00840	58.6221	2.7623	0.3687	7.49114	6.82761e-14	5.1266e-12		gi|225460460|ref|XP_002272345.1| PREDICTED: anthocyanidin 5,3-O-glucosyltransferase-like	-	Putative uncharacterized protein [Source:UniProtKB/TrEMBL;Acc:F6I3X8]	GO:0016740 transferase activity GO:0008152 metabolic process GO:0016758 transferase activity, transferring hexosyl groups GO:0016757 transferase activity, transferring glycosyl groups GO:0008150 biological_process GO:0003674 molecular_function	100249347	13.9913	9.43216	103.032	85.5677	81.0873
VIT_02s0025g04890	283.272	2.7557	0.2201	12.5226	5.61325e-36	2.30664e-33		gi|359474277|ref|XP_003631428.1| PREDICTED: LOW QUALITY PROTEIN: 7-ethoxycoumarin O-deethylase-like	-	Putative uncharacterized protein [Source:UniProtKB/TrEMBL;Acc:F6HUK7]	GO:0020037 heme binding GO:0005506 iron ion binding GO:0055114 oxidation-reduction process GO:0016491 oxidoreductase activity GO:0004497 monooxygenase activity GO:0016705 oxidoreductase activity, acting on paired donors, with incorporation or reduction of molecular oxygen GO:0009055 electron carrier activity GO:0046872 metal ion binding GO:0008150 biological_process GO:0043167 ion binding GO:0003…	NA	62.4229	60.0228	385.604	400.029	508.279
VIT_12s0034g02450	5.1298	2.7523	0.7302	3.76944	0.000163611	0.00204976		gi|359486036|ref|XP_002267907.2| PREDICTED: uncharacterized protein LOC100253141	-	Putative uncharacterized protein [Source:UniProtKB/TrEMBL;Acc:F6H8Y5]		NA	0	0	9.18106	8.55677	7.91096
VIT_12s0028g02740	7.4547	2.7514	0.7367	3.7349	0.000187787	0.0022892		gi|225446499|ref|XP_002278398.1| PREDICTED: myricetin O-methyltransferase	-	Putative uncharacterized protein [Source:UniProtKB/TrEMBL;Acc:E0CTL4]	GO:0032259 methylation GO:0008171 O-methyltransferase activity GO:0008168 methyltransferase activity GO:0046983 protein dimerization activity GO:0003674 molecular_function GO:0008150 biological_process	100255808	0	0	20.4023	13.9047	2.96661
VIT_13s0067g01300	37.5851	2.7465	0.4259	6.44851	1.12952e-10	5.63538e-09		gi|359494981|ref|XP_002269138.2| PREDICTED: putative disease resistance protein At3g14460-like	-	Putative uncharacterized protein [Source:UniProtKB/TrEMBL;Acc:F6I6M4]		NA	5.38128	8.57469	62.2272	52.4102	59.3322
VIT_18s0117g00280	7.0009	2.7441	0.7361	3.72784	0.000193129	0.00233542		gi|296081009|emb|CBI18513.3| unnamed protein product	-	Putative uncharacterized protein [Source:UniProtKB/TrEMBL;Acc:F6GYS8]	GO:0003674 molecular_function GO:0005515 protein binding	NA	0	0	21.4225	9.62636	3.95548
VIT_05s0094g00210	8.435	2.7394	0.7008	3.90916	9.26162e-05	0.00124596		gi|297734549|emb|CBI16600.3| unnamed protein product	-	Putative uncharacterized protein [Source:UniProtKB/TrEMBL;Acc:F6HB08]		NA	1.07626	0	21.4225	11.7656	7.91096
VIT_00s0662g00020	5.1558	2.7358	0.7311	3.74191	0.00018263	0.00224084		gi|359497438|ref|XP_003635516.1| PREDICTED: uncharacterized protein LOC100853094	-			NA	0	0	8.16094	10.696	6.92209
VIT_14s0081g00340	5.4904	2.7356	0.7325	3.7345	0.000188087	0.00229162		gi|296087906|emb|CBI35189.3| unnamed protein product	-	Putative uncharacterized protein [Source:UniProtKB/TrEMBL;Acc:D7TXD4]		NA	0	0	6.1207	7.48717	13.8442
VIT_19s0014g00500	382.128	2.7331	0.2881	9.48501	2.42361e-21	3.55688e-19		gi|302142829|emb|CBI20124.3| unnamed protein product	2.7.11.1	Putative uncharacterized protein [Source:UniProtKB/TrEMBL;Acc:F6H2L4]	GO:0016772 transferase activity, transferring phosphorus-containing groups GO:0006468 protein phosphorylation GO:0005524 ATP binding GO:0004674 protein serine/threonine kinase activity GO:0004672 protein kinase activity GO:0003674 molecular_function GO:0008150 biological_process GO:0006464 cellular protein modification process GO:0016301 kinase activity	NA	76.4142	85.7469	804.873	487.736	455.869
VIT_13s0067g03640	20.4393	2.726	0.5263	5.17982	2.22097e-07	6.09917e-06		gi|359495016|ref|XP_002266590.2| PREDICTED: putative disease resistance protein At3g14460-like	-	Putative uncharacterized protein [Source:UniProtKB/TrEMBL;Acc:F6I5S4]	GO:0006952 defense response GO:0043531 ADP binding GO:0003674 molecular_function GO:0006950 response to stress GO:0008150 biological_process	100259957	4.30503	2.57241	35.7041	29.9487	29.6661
VIT_12s0035g01000	572.3	2.715	0.2911	9.32761	1.08281e-20	1.52004e-18		gi|225448120|ref|XP_002263203.1| PREDICTED: uncharacterized protein LOC100267991	-	Putative uncharacterized protein [Source:UniProtKB/TrEMBL;Acc:D7TGT1]	GO:0004867 serine-type endopeptidase inhibitor activity GO:0003674 molecular_function GO:0030234 enzyme regulator activity GO:0006979 response to oxidative stress GO:0005576 extracellular region	100267991	159.286	87.4619	842.617	682.402	1089.73
VIT_12s0034g01910	7.5608	2.7065	0.7386	3.66429	0.000248026	0.00289248		gi|359486116|ref|XP_003633390.1| PREDICTED: LOW QUALITY PROTEIN: 11S globulin seed storage protein 2-like	-	Putative uncharacterized protein [Source:UniProtKB/TrEMBL;Acc:F6H8X3]	GO:0045735 nutrient reservoir activity GO:0003674 molecular_function	NA	0	0	26.523	5.34798	5.93322
VIT_17s0119g00230	929.849	2.705	0.2982	9.07024	1.18759e-19	1.57886e-17		gi|297742791|emb|CBI35471.3| unnamed protein product	-		GO:0004866 endopeptidase inhibitor activity GO:0030234 enzyme regulator activity GO:0003674 molecular_function	100246827	257.225	144.055	1854.57	1314.53	1078.86
VIT_19s0090g01350	1196.09	2.6915	0.5339	5.04143	4.62062e-07	1.17735e-05		gi|359494092|ref|XP_002276850.2| PREDICTED: uncharacterized protein LOC100257132	-	Putative uncharacterized protein [Source:UniProtKB/TrEMBL;Acc:D7T853]		100257132	267.988	140.625	1802.55	965.845	2803.45
VIT_05s0077g02010	710.704	2.6884	0.127	21.1745	1.64032e-99	7.41458e-96		gi|296083336|emb|CBI22972.3| unnamed protein product	-	Putative uncharacterized protein [Source:UniProtKB/TrEMBL;Acc:D7SYB5]	GO:0008152 metabolic process GO:0003824 catalytic activity GO:0008150 biological_process GO:0003674 molecular_function	100241405	170.049	159.489	1056.84	1081.36	1085.78
VIT_16s0039g00870	29.0655	2.684	0.5189	5.17224	2.313e-07	6.31355e-06		gi|225454619|ref|XP_002268477.1| PREDICTED: cytochrome P450 89A2-like	-	Putative uncharacterized protein [Source:UniProtKB/TrEMBL;Acc:F6HE97]	GO:0020037 heme binding GO:0005506 iron ion binding GO:0055114 oxidation-reduction process GO:0016491 oxidoreductase activity GO:0004497 monooxygenase activity GO:0016705 oxidoreductase activity, acting on paired donors, with incorporation or reduction of molecular oxygen GO:0009055 electron carrier activity GO:0046872 metal ion binding GO:0003674 molecular_function GO:0008150 biological_process …	100251115	1.07626	8.57469	52.026	47.0622	36.5882
VIT_08s0058g00730	108.318	2.6792	0.2783	9.62843	6.06465e-22	9.2613e-20		gi|225439578|ref|XP_002265440.1| PREDICTED: solute carrier family 40 member 1	-	Putative uncharacterized protein [Source:UniProtKB/TrEMBL;Acc:A5BT51]	GO:0016021 integral to membrane GO:0006826 iron ion transport GO:0034755 iron ion transmembrane transport GO:0005381 iron ion transmembrane transporter activity GO:0003674 molecular_function GO:0005575 cellular_component GO:0008150 biological_process GO:0055085 transmembrane transport GO:0022857 transmembrane transporter activity GO:0006810 transport	100253294	25.8302	22.2942	146.897	176.483	170.086
VIT_12s0028g02410	16.1858	2.6783	0.5962	4.49211	7.0521e-06	0.000131289		gi|147856942|emb|CAN82828.1| hypothetical protein VITISV_043897	-	Putative uncharacterized protein [Source:UniProtKB/TrEMBL;Acc:F6H4Y7]	GO:0016706 oxidoreductase activity, acting on paired donors, with incorporation or reduction of molecular oxygen, 2-oxoglutarate as one donor, and incorporation of one atom each of oxygen into both donors GO:0055114 oxidation-reduction process GO:0016491 oxidoreductase activity GO:0003674 molecular_function GO:0008150 biological_process	NA	1.07626	3.42988	18.3621	22.4615	35.5993
VIT_18s0001g00220	11.9519	2.6764	0.6405	4.1788	2.93046e-05	0.000456769		gi|225459838|ref|XP_002284831.1| PREDICTED: uncharacterized protein LOC100255869	-	Putative uncharacterized protein [Source:UniProtKB/TrEMBL;Acc:F6H0B8]		100255869	1.07626	1.71494	18.3621	26.7399	11.8664
VIT_05s0077g02030	30.9574	2.6747	0.474	5.64338	1.66748e-08	5.9163e-07		gi|296083338|emb|CBI22974.3| unnamed protein product	-	Putative uncharacterized protein [Source:UniProtKB/TrEMBL;Acc:D7SYB7]		NA	7.5338	4.28735	56.1064	50.271	36.5882
VIT_14s0081g00800	38.0347	2.6559	0.4336	6.12584	9.02038e-10	3.88323e-08		gi|359488025|ref|XP_003633688.1| PREDICTED: uncharacterized protein LOC100852821	-	Putative uncharacterized protein [Source:UniProtKB/TrEMBL;Acc:F6HVH2]	GO:0005524 ATP binding GO:0000166 nucleotide binding GO:0006952 defense response GO:0043531 ADP binding GO:0017111 nucleoside-triphosphatase activity GO:0003674 molecular_function GO:0006950 response to stress GO:0008150 biological_process	100852821	6.45754	8.57469	53.0461	71.6629	50.4324
VIT_13s0064g01500	5.6222	2.6558	0.7366	3.60552	0.000311526	0.00351688		gi|225450227|ref|XP_002263854.1| PREDICTED: linoleate 13S-lipoxygenase 2-1, chloroplastic	-	Putative uncharacterized protein [Source:UniProtKB/TrEMBL;Acc:F6HB89]	GO:0055114 oxidation-reduction process GO:0016491 oxidoreductase activity GO:0016702 oxidoreductase activity, acting on single donors with incorporation of molecular oxygen, incorporation of two atoms of oxygen GO:0046872 metal ion binding GO:0003674 molecular_function GO:0008150 biological_process GO:0043167 ion binding	NA	0	0	9.18106	14.9743	3.95548
VIT_17s0000g07430	6.269	2.6515	0.7384	3.5908	0.000329664	0.00369397		gi|147778952|emb|CAN71403.1| hypothetical protein VITISV_006285	-	Putative uncharacterized protein [Source:UniProtKB/TrEMBL;Acc:D7SI00]	GO:0008150 biological_process GO:0005634 nucleus GO:0003674 molecular_function	NA	0	0	4.08047	7.48717	19.7774
VIT_01s0010g01340	8.9208	2.6498	0.6632	3.99565	6.45172e-05	0.000911916		gi|225426598|ref|XP_002280223.1| PREDICTED: GTPase-activating protein gyp7-like isoform 1	-	Putative uncharacterized protein [Source:UniProtKB/TrEMBL;Acc:F6HFZ2]	GO:0032851 positive regulation of Rab GTPase activity GO:0032313 regulation of Rab GTPase activity GO:0005097 Rab GTPase activator activity GO:0005622 intracellular GO:0005623 cell GO:0005575 cellular_component GO:0008150 biological_process GO:0030234 enzyme regulator activity GO:0003674 molecular_function	NA	0	1.71494	15.3018	11.7656	15.8219
VIT_12s0034g01930	1845.71	2.617	0.4772	5.48374	4.16433e-08	1.36799e-06		gi|225447983|ref|XP_002269464.1| PREDICTED: 11S globulin seed storage protein 2	-	Putative uncharacterized protein [Source:UniProtKB/TrEMBL;Acc:F6H8X2]	GO:0045735 nutrient reservoir activity GO:0003674 molecular_function	100260054	444.494	281.25	4297.75	2219.41	1985.65
VIT_16s0100g00590	4.7254	2.6166	0.7356	3.55731	0.000374665	0.00411258		gi|297741096|emb|CBI31827.3| unnamed protein product	-	Putative uncharacterized protein [Source:UniProtKB/TrEMBL;Acc:D7TMV4]		NA	0	0	5.10059	9.62636	8.89983
VIT_06s0061g00100	1379.61	2.6114	0.5765	4.52941	5.91476e-06	0.000112441		gi|359479455|ref|XP_002278266.2| PREDICTED: lichenase-like	-	Putative uncharacterized protein [Source:UniProtKB/TrEMBL;Acc:F6GWB7]	GO:0003824 catalytic activity GO:0016787 hydrolase activity GO:0004553 hydrolase activity, hydrolyzing O-glycosyl compounds GO:0005975 carbohydrate metabolic process GO:0003674 molecular_function GO:0008150 biological_process GO:0016798 hydrolase activity, acting on glycosyl bonds	NA	251.844	208.365	940.548	3670.85	1826.44
VIT_06s0004g05050	12.352	2.6063	0.6568	3.96832	7.23811e-05	0.00100794		gi|359478619|ref|XP_002280720.2| PREDICTED: abscisic acid 8'-hydroxylase 2-like	1.14.13.93	Putative uncharacterized protein [Source:UniProtKB/TrEMBL;Acc:D7SKC6]	GO:0020037 heme binding GO:0005506 iron ion binding GO:0055114 oxidation-reduction process GO:0016491 oxidoreductase activity GO:0009639 response to red or far red light GO:0010114 response to red light GO:0004497 monooxygenase activity GO:0016705 oxidoreductase activity, acting on paired donors, with incorporation or reduction of molecular oxygen GO:0009055 electron carrier activity GO:0046872 m…	100260462	2.15251	0.857469	24.4828	8.55677	25.7106
VIT_19s0093g00360	4.9247	2.5807	0.7379	3.49743	0.000469771	0.00499403		gi|297735813|emb|CBI18533.3| unnamed protein product	-	Putative uncharacterized protein [Source:UniProtKB/TrEMBL;Acc:D7TQY5]		NA	0	0	13.2615	6.41757	4.94435
VIT_12s0034g00380	19.8626	2.5803	0.5564	4.63718	3.53187e-06	7.17006e-05		gi|298204639|emb|CBI23914.3| unnamed protein product	-	Putative uncharacterized protein [Source:UniProtKB/TrEMBL;Acc:D7T085]		NA	6.45754	0.857469	34.684	25.6703	31.6438
VIT_18s0041g00550	350.684	2.5769	0.2614	9.85886	6.27597e-23	1.03535e-20		gi|359493324|ref|XP_003634571.1| PREDICTED: uncharacterized protein LOC100853111	-	Putative uncharacterized protein [Source:UniProtKB/TrEMBL;Acc:F6I3Z8]	GO:0016021 integral to membrane GO:0006810 transport GO:0005215 transporter activity GO:0016020 membrane GO:0006857 oligopeptide transport GO:0003674 molecular_function GO:0005575 cellular_component GO:0008150 biological_process	NA	106.549	61.7378	626.352	479.179	479.602
VIT_18s0001g06700	35.9409	2.5767	0.4277	6.02475	1.6937e-09	7.0496e-08		gi|359495289|ref|XP_002276927.2| PREDICTED: TMV resistance protein N-like	-	Putative uncharacterized protein [Source:UniProtKB/TrEMBL;Acc:D7TLI0]		NA	7.5338	7.71722	61.207	57.7582	45.488
VIT_18s0041g01440	17.2751	2.5725	0.5665	4.54124	5.59234e-06	0.00010766		gi|359493404|ref|XP_003634588.1| PREDICTED: TMV resistance protein N-like	-	Putative uncharacterized protein [Source:UniProtKB/TrEMBL;Acc:F6I484]	GO:0007165 signal transduction GO:0008150 biological_process GO:0005515 protein binding GO:0003674 molecular_function	NA	5.38128	0.857469	29.5834	27.8095	22.744
VIT_00s0153g00060	6.8013	2.5543	0.7081	3.6072	0.000309519	0.00349597		gi|359479709|ref|XP_003632341.1| PREDICTED: methylcrotonoyl-CoA carboxylase subunit alpha, mitochondrial-like	-	Putative uncharacterized protein [Source:UniProtKB/TrEMBL;Acc:D7TFY2]	GO:0005524 ATP binding GO:0004075 biotin carboxylase activity GO:0016874 ligase activity GO:0003674 molecular_function	NA	0	0.857469	12.2414	14.9743	5.93322
VIT_05s0029g01450	32.8618	2.545	0.4409	5.77276	7.79835e-09	2.92289e-07		gi|302144224|emb|CBI23448.3| unnamed protein product	-	Putative uncharacterized protein [Source:UniProtKB/TrEMBL;Acc:D7SNH9]		NA	4.30503	9.43216	54.0662	47.0622	49.4435
VIT_09s0002g00270	14.0806	2.538	0.5767	4.40068	1.07913e-05	0.000191741		gi|225470150|ref|XP_002267120.1| PREDICTED: probable disease resistance protein At5g63020-like	-	Putative uncharacterized protein [Source:UniProtKB/TrEMBL;Acc:F6HYG8]	GO:0005524 ATP binding GO:0000166 nucleotide binding GO:0006952 defense response GO:0043531 ADP binding GO:0017111 nucleoside-triphosphatase activity GO:0003674 molecular_function GO:0006950 response to stress GO:0008150 biological_process	NA	3.22877	1.71494	23.4627	19.2527	22.744
VIT_00s0274g00050	96.3899	2.5373	0.3432	7.39399	1.42489e-13	1.02235e-11		gi|359496228|ref|XP_003635183.1| PREDICTED: uncharacterized protein LOC100853952	-	Putative uncharacterized protein [Source:UniProtKB/TrEMBL;Acc:D7SSM4]		100853952	24.7539	20.5793	189.742	113.377	133.497
VIT_18s0001g13130	30.7817	2.5281	0.6091	4.15056	3.31661e-05	0.000507851		gi|225458165|ref|XP_002281033.1| PREDICTED: BEL1-like homeodomain protein 11	-	Putative uncharacterized protein [Source:UniProtKB/TrEMBL;Acc:E0CQI9]	GO:0005634 nucleus GO:0006355 regulation of transcription, DNA-dependent GO:0003700 sequence-specific DNA binding transcription factor activity GO:0003677 DNA binding GO:0043565 sequence-specific DNA binding GO:0003674 molecular_function GO:0005623 cell GO:0005622 intracellular GO:0005575 cellular_component GO:0008150 biological_process GO:0001071 nucleic acid binding transcription factor activit…	100252354	7.5338	2.57241	23.4627	87.7069	32.6327
VIT_18s0122g00640	90.4431	2.5268	0.4479	5.64154	1.68531e-08	5.97018e-07		gi|225457654|ref|XP_002275693.1| PREDICTED: bifunctional dihydroflavonol 4-reductase/flavanone 4-reductase	-	Putative uncharacterized protein [Source:UniProtKB/TrEMBL;Acc:D7UDF5]	GO:0003824 catalytic activity GO:0000166 nucleotide binding GO:0050662 coenzyme binding GO:0044237 cellular metabolic process GO:0008150 biological_process GO:0003674 molecular_function	100253060	19.3726	19.7218	142.816	201.084	69.2209
VIT_09s0002g00250	20.2052	2.5267	0.5804	4.35338	1.34055e-05	0.000230401		gi|296088271|emb|CBI36497.3| unnamed protein product	-	Putative uncharacterized protein [Source:UniProtKB/TrEMBL;Acc:F6HYG7]	GO:0043531 ADP binding GO:0003674 molecular_function	NA	6.45754	0.857469	21.4225	40.6446	31.6438
VIT_01s0011g05120	265.904	2.526	0.3128	8.07407	6.79917e-16	6.22138e-14		gi|225424266|ref|XP_002284527.1| PREDICTED: MLP-like protein 28	-	Putative uncharacterized protein [Source:UniProtKB/TrEMBL;Acc:A5AKK0]	GO:0006952 defense response GO:0009607 response to biotic stimulus GO:0006950 response to stress GO:0008150 biological_process	100255942	52.7366	74.5998	429.469	267.399	505.313
VIT_19s0176g00050	8.4119	2.5158	0.6771	3.71583	0.000202535	0.00242323		gi|359495964|ref|XP_002267137.2| PREDICTED: uncharacterized protein LOC100266068	-	Putative uncharacterized protein [Source:UniProtKB/TrEMBL;Acc:F6I1M1]		NA	0	1.71494	13.2615	18.1831	8.89983
VIT_16s0148g00120	9.9605	2.5155	0.6404	3.92788	8.56986e-05	0.00116399		gi|359490664|ref|XP_003634132.1| PREDICTED: probable receptor-like protein kinase At1g67000-like	2.7.11.1	Putative uncharacterized protein [Source:UniProtKB/TrEMBL;Acc:F6HWF0]	GO:0016772 transferase activity, transferring phosphorus-containing groups GO:0006468 protein phosphorylation GO:0005524 ATP binding GO:0004674 protein serine/threonine kinase activity GO:0004672 protein kinase activity GO:0000166 nucleotide binding GO:0003674 molecular_function GO:0008150 biological_process GO:0006464 cellular protein modification process GO:0016301 kinase activity	NA	0	2.57241	17.342	16.0439	13.8442
VIT_12s0055g00730	14.0202	2.5092	0.603	4.16114	3.16666e-05	0.000487532		gi|296081508|emb|CBI20031.3| unnamed protein product	-	Putative uncharacterized protein [Source:UniProtKB/TrEMBL;Acc:F6H1T1]		NA	0	4.28735	24.4828	23.5311	17.7997
VIT_00s0192g00030	10.1692	2.5032	0.6486	3.85936	0.000113683	0.0014809		gi|296090586|emb|CBI40955.3| unnamed protein product	-	Putative uncharacterized protein [Source:UniProtKB/TrEMBL;Acc:D7UDZ0]		NA	0	2.57241	11.2213	19.2527	17.7997
VIT_18s0001g12900	22.1448	2.5006	0.5369	4.65762	3.19879e-06	6.57235e-05		gi|225458203|ref|XP_002281579.1| PREDICTED: jasmonate O-methyltransferase	-	Putative uncharacterized protein [Source:UniProtKB/TrEMBL;Acc:E0CQG7]	GO:0032259 methylation GO:0008168 methyltransferase activity GO:0008150 biological_process GO:0003674 molecular_function	100260930	4.30503	4.28735	47.9455	23.5311	30.655
VIT_07s0129g00120	4.1221	2.4969	0.7388	3.37976	0.000725497	0.0072016		gi|296087316|emb|CBI33690.3| unnamed protein product	-	Putative uncharacterized protein [Source:UniProtKB/TrEMBL;Acc:D7TT68]	GO:0016567 protein ubiquitination GO:0004842 ubiquitin-protein ligase activity GO:0000151 ubiquitin ligase complex GO:0003674 molecular_function GO:0043234 protein complex GO:0005623 cell GO:0005622 intracellular GO:0005575 cellular_component GO:0008150 biological_process GO:0016874 ligase activity GO:0006464 cellular protein modification process	NA	0	0	6.1207	8.55677	5.93322
VIT_01s0011g01010	4.2803	2.4844	0.7399	3.35759	0.000786244	0.00766605		gi|297738040|emb|CBI27241.3| unnamed protein product	-	Putative uncharacterized protein [Source:UniProtKB/TrEMBL;Acc:D7T9R9]		NA	0	0	10.2012	4.27838	6.92209
VIT_00s0841g00030	5.4347	2.4815	0.7428	3.34074	0.000835542	0.00805635		gi|359497341|ref|XP_003635488.1| PREDICTED: pentatricopeptide repeat-containing protein At3g49710-like	-	Putative uncharacterized protein [Source:UniProtKB/TrEMBL;Acc:F6GZG4]		100854058	0	0	10.2012	2.13919	14.8331
VIT_19s0015g02690	13.2663	2.473	0.6456	3.83051	0.00012788	0.00164031		gi|359494201|ref|XP_002265227.2| PREDICTED: glutathione S-transferase U25-like isoform 2	-	Putative uncharacterized protein [Source:UniProtKB/TrEMBL;Acc:F6I512]	GO:0005515 protein binding GO:0003674 molecular_function	NA	2.15251	1.71494	35.7041	13.9047	12.8553
VIT_14s0006g01580	17.828	2.4715	0.6608	3.74044	0.000183698	0.00224676		gi|225453138|ref|XP_002273470.1| PREDICTED: uncharacterized protein LOC100246645	-	Putative uncharacterized protein [Source:UniProtKB/TrEMBL;Acc:D7TSS2]		100246645	3.22877	1.71494	54.0662	19.2527	10.8776
VIT_17s0000g00060	4.7925	2.4705	0.7418	3.3305	0.000866894	0.00828793		gi|296088802|emb|CBI38252.3| unnamed protein product	-	Putative uncharacterized protein [Source:UniProtKB/TrEMBL;Acc:F6I1V3]		NA	0	0	8.16094	12.8351	2.96661
VIT_18s0001g13150	364.443	2.4538	0.2178	11.2668	1.91409e-29	5.40755e-27		gi|359492697|ref|XP_002281021.2| PREDICTED: BEL1-like homeodomain protein 3-like	-	Putative uncharacterized protein [Source:UniProtKB/TrEMBL;Acc:F6H1K0]	GO:0005634 nucleus GO:0006355 regulation of transcription, DNA-dependent GO:0003700 sequence-specific DNA binding transcription factor activity GO:0003677 DNA binding GO:0043565 sequence-specific DNA binding GO:0005623 cell GO:0005622 intracellular GO:0005575 cellular_component GO:0008150 biological_process GO:0001071 nucleic acid binding transcription factor activity GO:0043226 organelle GO:0003…	100257488	96.8631	94.3216	652.875	526.241	451.914
VIT_14s0030g00670	239.943	2.4522	0.241	10.1769	2.51418e-24	4.61975e-22		gi|225451144|ref|XP_002270055.1| PREDICTED: bifunctional 3-dehydroquinate dehydratase/shikimate dehydrogenase, chloroplastic	4.2.1.10	Putative uncharacterized protein [Source:UniProtKB/TrEMBL;Acc:D7TUX1]	GO:0003824 catalytic activity GO:0055114 oxidation-reduction process GO:0000166 nucleotide binding GO:0004764 shikimate 3-dehydrogenase (NADP+) activity GO:0003855 3-dehydroquinate dehydratase activity GO:0003674 molecular_function GO:0008150 biological_process GO:0016829 lyase activity GO:0016491 oxidoreductase activity	100253776	54.8891	69.455	309.096	431.047	335.227
VIT_05s0020g00370	3.9082	2.4511	0.74	3.31253	0.000924576	0.00872134		-	-			NA	0	0	6.1207	7.48717	5.93322
VIT_02s0154g00160	3.902	2.4414	0.7403	3.2977	0.00097479	0.00911511		gi|297741161|emb|CBI31892.3| unnamed protein product	-		GO:0050660 flavin adenine dinucleotide binding GO:0055114 oxidation-reduction process GO:0050661 NADP binding GO:0004499 N,N-dimethylaniline monooxygenase activity GO:0008150 biological_process GO:0016491 oxidoreductase activity GO:0003674 molecular_function	NA	0	0	5.10059	7.48717	6.92209
VIT_07s0095g00780	3.902	2.4414	0.7403	3.2977	0.00097479	0.00911511		gi|296081061|emb|CBI18342.3| unnamed protein product	-	Putative uncharacterized protein [Source:UniProtKB/TrEMBL;Acc:F6GYF1]	GO:0007076 mitotic chromosome condensation GO:0000796 condensin complex GO:0043234 protein complex GO:0005623 cell GO:0005622 intracellular GO:0005575 cellular_component GO:0034641 cellular nitrogen compound metabolic process GO:0006259 DNA metabolic process GO:0008150 biological_process GO:0007067 mitosis GO:0007059 chromosome segregation GO:0051276 chromosome organization GO:0005694 chromosome …	NA	0	0	5.10059	7.48717	6.92209
VIT_00s0322g00020	158.045	2.4308	0.4214	5.76854	7.99633e-09	2.97735e-07		gi|296084692|emb|CBI25834.3| unnamed protein product	-	Putative uncharacterized protein [Source:UniProtKB/TrEMBL;Acc:F6HD45]	GO:0016021 integral to membrane GO:0009725 response to hormone stimulus GO:0009744 response to sucrose stimulus GO:0005575 cellular_component GO:0008150 biological_process	NA	35.5165	39.4436	254.009	346.549	114.709
VIT_18s0117g00030	41.5549	2.4256	0.5143	4.71634	2.40123e-06	5.07198e-05		-	-	Putative uncharacterized protein [Source:UniProtKB/TrEMBL;Acc:F6GYU4]		NA	6.45754	11.1471	98.9514	55.619	35.5993
VIT_00s0218g00010	4.1148	2.4248	0.7417	3.26932	0.00107806	0.00988945		gi|147853401|emb|CAN80210.1| hypothetical protein VITISV_005115	1.1.1.195	Putative uncharacterized protein [Source:UniProtKB/TrEMBL;Acc:F6I719]	GO:0055114 oxidation-reduction process GO:0016491 oxidoreductase activity GO:0000166 nucleotide binding GO:0046872 metal ion binding GO:0008270 zinc ion binding GO:0003674 molecular_function GO:0008150 biological_process GO:0043167 ion binding	NA	0	0	10.2012	6.41757	3.95548
VIT_10s0003g05570	10.5488	2.4218	0.6673	3.62907	0.000284441	0.00324231		gi|359483736|ref|XP_002267904.2| PREDICTED: reticuline oxidase-like protein-like	-	Putative uncharacterized protein [Source:UniProtKB/TrEMBL;Acc:F6HM11]	GO:0003824 catalytic activity GO:0050660 flavin adenine dinucleotide binding GO:0016614 oxidoreductase activity, acting on CH-OH group of donors GO:0055114 oxidation-reduction process GO:0016491 oxidoreductase activity GO:0008762 UDP-N-acetylmuramate dehydrogenase activity GO:0008150 biological_process GO:0003674 molecular_function	100245584	1.07626	1.71494	15.3018	26.7399	7.91096
VIT_18s0041g01000	5.7728	2.4201	0.7063	3.42655	0.000611311	0.00624886		gi|225460346|ref|XP_002280543.1| PREDICTED: anthocyanidin 5,3-O-glucosyltransferase-like	-	Putative uncharacterized protein [Source:UniProtKB/TrEMBL;Acc:F6I3W8]	GO:0016740 transferase activity GO:0008152 metabolic process GO:0016758 transferase activity, transferring hexosyl groups GO:0016757 transferase activity, transferring glycosyl groups GO:0003674 molecular_function GO:0008150 biological_process	100265364	1.07626	0	9.18106	10.696	7.91096
VIT_18s0001g01610	5.7369	2.406	0.7075	3.4005	0.000672624	0.00677148		gi|225463135|ref|XP_002264977.1| PREDICTED: 17.6 kDa class I heat shock protein 3	-	Putative uncharacterized protein [Source:UniProtKB/TrEMBL;Acc:D7TFR0]		100264933	1.07626	0	11.2213	7.48717	8.89983
VIT_18s0086g00560	3.9306	2.406	0.7418	3.24353	0.0011806	0.0106052		gi|359493062|ref|XP_003634504.1| PREDICTED: LOW QUALITY PROTEIN: chaperone protein dnaJ 49-like	-	Putative uncharacterized protein [Source:UniProtKB/TrEMBL;Acc:A5B5S9]		NA	0	0	7.14082	8.55677	3.95548
VIT_13s0067g03790	19.0297	2.4006	0.7302	3.28782	0.00100965	0.00937896		gi|313755422|gb|ADR74202.1| terpene synthase	-	Putative uncharacterized protein [Source:UniProtKB/TrEMBL;Acc:F6I5S8]	GO:0008152 metabolic process GO:0016829 lyase activity GO:0009611 response to wounding GO:0009753 response to jasmonic acid stimulus GO:0080015 sabinene synthase activity GO:0052578 alpha-farnesene synthase activity GO:0050552 (4S)-limonene synthase activity GO:0050551 myrcene synthase activity GO:0050550 pinene synthase activity GO:0043693 monoterpene biosynthetic process GO:0034768 (E)-beta-oci…	100249802	0	2.57241	69.368	19.2527	3.95548
VIT_12s0034g00110	5.6942	2.3999	0.7116	3.37279	0.000744116	0.00734024		gi|359476469|ref|XP_003631846.1| PREDICTED: LOW QUALITY PROTEIN: ABSCISIC ACID-INSENSITIVE 5-like protein 2-like	-	Putative uncharacterized protein [Source:UniProtKB/TrEMBL;Acc:F6H993]	GO:0006355 regulation of transcription, DNA-dependent GO:0003700 sequence-specific DNA binding transcription factor activity GO:0043565 sequence-specific DNA binding GO:0008150 biological_process GO:0001071 nucleic acid binding transcription factor activity GO:0003677 DNA binding GO:0003674 molecular_function	NA	0	0.857469	6.1207	9.62636	11.8664
VIT_03s0167g00050	6.652	2.3976	0.718	3.33913	0.000840418	0.00808709		gi|225470605|ref|XP_002262748.1| PREDICTED: L-type lectin-domain containing receptor kinase IX.1-like	2.7.11.1	Putative uncharacterized protein [Source:UniProtKB/TrEMBL;Acc:F6HWD4]	GO:0016772 transferase activity, transferring phosphorus-containing groups GO:0006468 protein phosphorylation GO:0005524 ATP binding GO:0004674 protein serine/threonine kinase activity GO:0004672 protein kinase activity GO:0000166 nucleotide binding GO:0030246 carbohydrate binding GO:0003674 molecular_function GO:0008150 biological_process GO:0006464 cellular protein modification process GO:00163…	100259008	1.07626	0	5.10059	18.1831	8.89983
VIT_12s0035g01250	254.525	2.393	0.2168	11.0395	2.46383e-28	6.32784e-26		gi|297739497|emb|CBI29679.3| unnamed protein product	-	Putative uncharacterized protein [Source:UniProtKB/TrEMBL;Acc:D7TGQ7]		NA	78.5667	60.8803	350.92	433.186	349.071
VIT_00s0582g00010	3.6782	2.3887	0.7417	3.22077	0.00127845	0.0113217		gi|225469156|ref|XP_002274516.1| PREDICTED: acyl-coenzyme A thioesterase 9, mitochondrial	-	Putative uncharacterized protein [Source:UniProtKB/TrEMBL;Acc:F6HD97]	GO:0005777 peroxisome GO:0005737 cytoplasm GO:0005623 cell GO:0005622 intracellular GO:0005575 cellular_component GO:0043226 organelle	NA	0	0	6.1207	5.34798	6.92209
VIT_00s0414g00060	30.0197	2.3885	0.4418	5.40601	6.44448e-08	2.00346e-06		gi|297739402|emb|CBI29437.3| unnamed protein product	-	Putative uncharacterized protein [Source:UniProtKB/TrEMBL;Acc:F6HJK2]	GO:0016021 integral to membrane GO:0016740 transferase activity GO:0016020 membrane GO:0030244 cellulose biosynthetic process GO:0016760 cellulose synthase (UDP-forming) activity GO:0016757 transferase activity, transferring glycosyl groups GO:0009058 biosynthetic process GO:0005975 carbohydrate metabolic process GO:0005575 cellular_component GO:0008150 biological_process GO:0003674 molecular_fun…	NA	7.5338	6.85975	39.7846	52.4102	43.5103
VIT_05s0077g00210	3.6844	2.3881	0.7417	3.21983	0.00128268	0.0113463		gi|296083190|emb|CBI22826.3| unnamed protein product	-	Putative uncharacterized protein [Source:UniProtKB/TrEMBL;Acc:D7SYF7]		NA	0	0	7.14082	5.34798	5.93322
VIT_18s0041g01740	3.7042	2.3863	0.7418	3.21695	0.00129563	0.011442		gi|296089438|emb|CBI39257.3| unnamed protein product	-	Putative uncharacterized protein [Source:UniProtKB/TrEMBL;Acc:D7U943]	GO:0006094 gluconeogenesis GO:0006096 glycolysis GO:0003674 molecular_function GO:0009056 catabolic process GO:0009058 biosynthetic process GO:0005975 carbohydrate metabolic process GO:0008150 biological_process GO:0004347 glucose-6-phosphate isomerase activity GO:0006091 generation of precursor metabolites and energy GO:0016853 isomerase activity	NA	0	0	5.10059	7.48717	5.93322
VIT_15s0046g01960	17.2581	2.3725	0.6305	3.76304	0.000167859	0.00209255		gi|225454340|ref|XP_002275824.1| PREDICTED: putative UDP-rhamnose:rhamnosyltransferase 1	-	Putative uncharacterized protein [Source:UniProtKB/TrEMBL;Acc:F6I662]	GO:0016740 transferase activity GO:0008152 metabolic process GO:0016758 transferase activity, transferring hexosyl groups GO:0016757 transferase activity, transferring glycosyl groups GO:0003674 molecular_function GO:0008150 biological_process	100255055	4.30503	1.71494	21.4225	45.9926	12.8553
VIT_18s0072g00580	7.3433	2.3669	0.682	3.4708	0.000518911	0.00544978		gi|225460666|ref|XP_002266024.1| PREDICTED: cytochrome P450 716B2	-	Putative uncharacterized protein [Source:UniProtKB/TrEMBL;Acc:F6GY36]	GO:0020037 heme binding GO:0005506 iron ion binding GO:0055114 oxidation-reduction process GO:0016491 oxidoreductase activity GO:0004497 monooxygenase activity GO:0016705 oxidoreductase activity, acting on paired donors, with incorporation or reduction of molecular oxygen GO:0009055 electron carrier activity GO:0046872 metal ion binding GO:0008150 biological_process GO:0043167 ion binding GO:0003…	100262400	0	1.71494	8.16094	14.9743	11.8664
VIT_09s0002g07890	91.4898	2.3661	0.325	7.27938	3.35366e-13	2.29685e-11		gi|297743527|emb|CBI36394.3| unnamed protein product	-	Putative uncharacterized protein [Source:UniProtKB/TrEMBL;Acc:F6HXJ0]	GO:0006952 defense response GO:0043531 ADP binding GO:0006950 response to stress GO:0008150 biological_process GO:0003674 molecular_function	100853353	22.6014	25.7241	172.4	123.004	113.72
VIT_07s0191g00070	3.6979	2.3633	0.7426	3.18227	0.00146126	0.0126584		gi|359480471|ref|XP_003632469.1| PREDICTED: serine/threonine-protein kinase SAPK2-like	2.7.11.1	Putative uncharacterized protein [Source:UniProtKB/TrEMBL;Acc:D7TRL4]	GO:0016772 transferase activity, transferring phosphorus-containing groups GO:0006468 protein phosphorylation GO:0005524 ATP binding GO:0004674 protein serine/threonine kinase activity GO:0004672 protein kinase activity GO:0000166 nucleotide binding GO:0008150 biological_process GO:0006464 cellular protein modification process GO:0016301 kinase activity GO:0003674 molecular_function	100853603	0	0	4.08047	7.48717	6.92209
VIT_16s0022g01490	3.7167	2.3614	0.7427	3.1794	0.00147579	0.0127452		gi|296084148|emb|CBI24536.3| unnamed protein product	-	Putative uncharacterized protein [Source:UniProtKB/TrEMBL;Acc:D7T246]	GO:0055114 oxidation-reduction process GO:0016491 oxidoreductase activity GO:0008198 ferrous iron binding GO:0006725 cellular aromatic compound metabolic process GO:0008150 biological_process GO:0043167 ion binding GO:0003674 molecular_function	NA	0	0	7.14082	7.48717	3.95548
VIT_13s0064g01370	276.131	2.3583	0.3587	6.57531	4.85504e-11	2.58185e-09		gi|225450211|ref|XP_002263523.1| PREDICTED: polygalacturonase inhibitor-like	2.7.11.1	Putative uncharacterized protein [Source:UniProtKB/TrEMBL;Acc:F6HB99]	GO:0005515 protein binding GO:0003674 molecular_function GO:0010228 vegetative to reproductive phase transition of meristem GO:0008134 transcription factor binding GO:0004857 enzyme inhibitor activity	100249468	82.8718	61.7378	628.392	320.879	286.772
VIT_00s0357g00070	4.4505	2.3549	0.7448	3.162	0.0015669	0.0134091		gi|296086867|emb|CBI33034.3| unnamed protein product	-	Putative uncharacterized protein [Source:UniProtKB/TrEMBL;Acc:D7TRB1]		NA	0	0	3.06035	5.34798	13.8442
VIT_00s1336g00020	3.4965	2.3327	0.7431	3.13938	0.00169308	0.0142941		gi|297736656|emb|CBI25673.3| unnamed protein product	-	Putative uncharacterized protein [Source:UniProtKB/TrEMBL;Acc:F6I2G7]		NA	0	0	6.1207	6.41757	4.94435
VIT_00s0409g00050	3.8686	2.3304	0.7442	3.13135	0.00174006	0.0146143		gi|296083445|emb|CBI23398.3| unnamed protein product	2.7.11.1	Putative uncharacterized protein [Source:UniProtKB/TrEMBL;Acc:F6H7Y9]	GO:0016772 transferase activity, transferring phosphorus-containing groups GO:0006468 protein phosphorylation GO:0005524 ATP binding GO:0004672 protein kinase activity GO:0008150 biological_process GO:0006464 cellular protein modification process GO:0016301 kinase activity GO:0003674 molecular_function	NA	0	0	10.2012	3.20879	5.93322
VIT_19s0014g01960	3.6969	2.3287	0.7438	3.13077	0.00174347	0.0146375		gi|359493632|ref|XP_003634639.1| PREDICTED: LOW QUALITY PROTEIN: UDP-glycosyltransferase 79B6-like	-	Putative uncharacterized protein [Source:UniProtKB/TrEMBL;Acc:F6H202]	GO:0016740 transferase activity GO:0008152 metabolic process GO:0016758 transferase activity, transferring hexosyl groups GO:0016757 transferase activity, transferring glycosyl groups GO:0008150 biological_process GO:0003674 molecular_function	NA	0	0	9.18106	5.34798	3.95548
VIT_04s0210g00040	12.578	2.3229	0.6041	3.84501	0.000120546	0.00155861		gi|297744901|emb|CBI38398.3| unnamed protein product	-	Putative uncharacterized protein [Source:UniProtKB/TrEMBL;Acc:F6I270]	GO:0005524 ATP binding GO:0009058 biosynthetic process GO:0003677 DNA binding GO:0016844 strictosidine synthase activity GO:0003674 molecular_function GO:0008150 biological_process GO:0016829 lyase activity	NA	3.22877	1.71494	17.342	13.9047	26.6995
VIT_16s0050g02720	45.4011	2.3227	0.4037	5.75401	8.71501e-09	3.20795e-07		gi|359490520|ref|XP_003634106.1| PREDICTED: probable receptor-like protein kinase At5g39020-like	2.7.11.1	Putative uncharacterized protein [Source:UniProtKB/TrEMBL;Acc:F6H6E4]	GO:0016772 transferase activity, transferring phosphorus-containing groups GO:0006468 protein phosphorylation GO:0005524 ATP binding GO:0004674 protein serine/threonine kinase activity GO:0004672 protein kinase activity GO:0000166 nucleotide binding GO:0008150 biological_process GO:0006464 cellular protein modification process GO:0016301 kinase activity GO:0003674 molecular_function	100854640	8.61005	14.577	53.0461	71.6629	79.1096
VIT_05s0020g02170	3238.97	2.3223	0.65	3.57272	0.000353289	0.00392175		gi|225432432|ref|XP_002278197.1| PREDICTED: sugar transporter ERD6-like 16-like	-	Putative uncharacterized protein [Source:UniProtKB/TrEMBL;Acc:F6HDJ1]	GO:0016021 integral to membrane GO:0006810 transport GO:0016020 membrane GO:0055085 transmembrane transport GO:0022857 transmembrane transporter activity GO:0022891 substrate-specific transmembrane transporter activity GO:0005575 cellular_component GO:0008150 biological_process GO:0003674 molecular_function GO:0015144 carbohydrate transmembrane transporter activity GO:0005886 plasma membrane GO:0…	100261307	556.425	559.07	5498.43	8225.19	1355.74
VIT_13s0158g00200	70.488	2.3214	0.3466	6.69763	2.11832e-11	1.17344e-09		gi|225449961|ref|XP_002271133.1| PREDICTED: putative disease resistance protein At3g14460-like	-	Putative uncharacterized protein [Source:UniProtKB/TrEMBL;Acc:F6HHX7]		100243138	17.2201	20.5793	124.454	109.099	81.0873
VIT_05s0062g00670	3.6521	2.316	0.7441	3.11243	0.00185552	0.015367		gi|296089588|emb|CBI39407.3| unnamed protein product	-	Putative uncharacterized protein [Source:UniProtKB/TrEMBL;Acc:F6I4F6]		NA	0	0	7.14082	3.20879	7.91096
VIT_09s0002g07840	17.1715	2.2924	0.5467	4.19348	2.74711e-05	0.000433571		gi|297743522|emb|CBI36389.3| unnamed protein product	-	Putative uncharacterized protein [Source:UniProtKB/TrEMBL;Acc:F6HXI8]	GO:0055114 oxidation-reduction process GO:0016491 oxidoreductase activity GO:0000166 nucleotide binding GO:0008270 zinc ion binding GO:0008150 biological_process GO:0043167 ion binding GO:0003674 molecular_function	NA	4.30503	3.42988	33.6639	25.6703	18.7885
VIT_06s0061g00120	1190.49	2.2922	0.5731	3.99946	6.34862e-05	0.000898467		gi|225436559|ref|XP_002278123.1| PREDICTED: glucan endo-1,3-beta-glucosidase-like	3.2.1.39	Glucan endo-1,3-beta-glucosidase [Source:UniProtKB/Swiss-Prot;Acc:A7PQW3]	GO:0008152 metabolic process GO:0003824 catalytic activity GO:0006952 defense response GO:0009607 response to biotic stimulus GO:0016798 hydrolase activity, acting on glycosyl bonds GO:0016787 hydrolase activity GO:0004553 hydrolase activity, hydrolyzing O-glycosyl compounds GO:0005975 carbohydrate metabolic process GO:0003674 molecular_function GO:0006950 response to stress GO:0008150 biological…	100265368	328.258	187.786	879.341	2978.82	1578.24
VIT_09s0002g04720	15.7391	2.2891	0.6323	3.62049	0.000294047	0.00334126		gi|297743293|emb|CBI36160.3| unnamed protein product	-	Putative uncharacterized protein [Source:UniProtKB/TrEMBL;Acc:D7U0L4]	GO:0003674 molecular_function GO:0005515 protein binding	100853130	3.22877	2.57241	42.8449	18.1831	11.8664
VIT_13s0084g00430	19.7942	2.2839	0.5027	4.5435	5.53272e-06	0.000106603		gi|225464011|ref|XP_002265223.1| PREDICTED: UPF0468 protein CG5343	-	Putative uncharacterized protein [Source:UniProtKB/TrEMBL;Acc:F6HVB8]		NA	4.30503	5.14481	29.5834	34.2271	25.7106
VIT_16s0098g01740	16.3718	2.2797	0.5978	3.8138	0.000136847	0.00174247		gi|225455356|ref|XP_002272419.1| PREDICTED: uncharacterized protein LOC100260674	-	Putative uncharacterized protein [Source:UniProtKB/TrEMBL;Acc:F6H797]		100260674	3.22877	3.42988	37.7443	24.6007	12.8553
VIT_00s0259g00180	58.1958	2.268	0.3496	6.48726	8.7409e-11	4.44939e-09		gi|147828007|emb|CAN70795.1| hypothetical protein VITISV_029202	-	Putative uncharacterized protein [Source:UniProtKB/TrEMBL;Acc:F6GZ03]	GO:0005634 nucleus GO:0006355 regulation of transcription, DNA-dependent GO:0003677 DNA binding GO:0046982 protein heterodimerization activity GO:0005622 intracellular GO:0043565 sequence-specific DNA binding GO:0003674 molecular_function GO:0005623 cell GO:0005575 cellular_component GO:0008150 biological_process GO:0043226 organelle	100854372	16.1438	16.2919	98.9514	70.5933	88.9983
VIT_00s0822g00010	3.5189	2.2651	0.7452	3.03955	0.00236929	0.0188418		gi|296084731|emb|CBI25872.3| unnamed protein product	-	Putative uncharacterized protein [Source:UniProtKB/TrEMBL;Acc:F6GZF3]	GO:0016020 membrane GO:0005575 cellular_component	NA	0	0	7.14082	7.48717	2.96661
VIT_18s0001g09270	10.4777	2.265	0.6408	3.53476	0.000408153	0.0044392		gi|302142214|emb|CBI19417.3| unnamed protein product	-	Putative uncharacterized protein [Source:UniProtKB/TrEMBL;Acc:E0CP39]		NA	1.07626	2.57241	13.2615	24.6007	10.8776
VIT_04s0008g05390	169.202	2.2531	0.2546	8.84933	8.80462e-19	1.06413e-16	BIG8.1	gi|526117820|ref|NP_001268122.1| serine hydrolase-like	3.1.1.1	Putative uncharacterized protein [Source:UniProtKB/TrEMBL;Acc:F6H321]	GO:0008152 metabolic process GO:0016787 hydrolase activity GO:0003674 molecular_function GO:0008150 biological_process	100232873	37.669	60.8803	246.868	225.685	274.906
VIT_00s0203g00210	3.2889	2.2465	0.7452	3.01466	0.00257272	0.0201546		gi|147788101|emb|CAN67068.1| hypothetical protein VITISV_015160	-	Putative uncharacterized protein [Source:UniProtKB/TrEMBL;Acc:F6I747]	GO:0005622 intracellular GO:0008270 zinc ion binding GO:0003674 molecular_function GO:0005623 cell GO:0005575 cellular_component GO:0043167 ion binding	NA	0	0	7.14082	5.34798	3.95548
VIT_03s0038g03150	3.4418	2.2373	0.7458	2.99967	0.00270272	0.0209049		gi|225428149|ref|XP_002278617.1| PREDICTED: probable flavin-containing monooxygenase 1	-	Putative uncharacterized protein [Source:UniProtKB/TrEMBL;Acc:D7U4Y2]	GO:0050660 flavin adenine dinucleotide binding GO:0055114 oxidation-reduction process GO:0031227 intrinsic to endoplasmic reticulum membrane GO:0050661 NADP binding GO:0004499 N,N-dimethylaniline monooxygenase activity GO:0005737 cytoplasm GO:0005623 cell GO:0005622 intracellular GO:0005575 cellular_component GO:0008150 biological_process GO:0005783 endoplasmic reticulum GO:0043226 organelle GO:0…	100243508	0	0	5.10059	3.20879	8.89983
VIT_17s0000g06410	3.4418	2.2373	0.7458	2.99967	0.00270272	0.0209049		gi|297733957|emb|CBI15204.3| unnamed protein product	-	Putative uncharacterized protein [Source:UniProtKB/TrEMBL;Acc:D7SI94]	GO:0003682 chromatin binding GO:0003677 DNA binding GO:0010091 trichome branching GO:0003674 molecular_function GO:0008150 biological_process GO:0030154 cell differentiation GO:0000902 cell morphogenesis GO:0048856 anatomical structure development	NA	0	0	5.10059	3.20879	8.89983
VIT_19s0014g01780	170.422	2.2315	0.6761	3.30062	0.000964703	0.00905075		gi|359493805|ref|XP_002285311.2| PREDICTED: uncharacterized protein LOC100258873	-	Putative uncharacterized protein [Source:UniProtKB/TrEMBL;Acc:E0CSC7]	GO:0006355 regulation of transcription, DNA-dependent GO:0003700 sequence-specific DNA binding transcription factor activity GO:0043565 sequence-specific DNA binding GO:0008150 biological_process GO:0001071 nucleic acid binding transcription factor activity GO:0003677 DNA binding GO:0003674 molecular_function	100258873	39.8215	17.1494	398.866	324.088	72.1875
VIT_03s0017g01510	14.7615	2.2224	0.5699	3.89988	9.62402e-05	0.00129011		gi|147862181|emb|CAN80476.1| hypothetical protein VITISV_032837	2.7.11.1	Putative uncharacterized protein [Source:UniProtKB/TrEMBL;Acc:D7TUB4]	GO:0016772 transferase activity, transferring phosphorus-containing groups GO:0006468 protein phosphorylation GO:0004672 protein kinase activity GO:0003674 molecular_function GO:0008150 biological_process GO:0006464 cellular protein modification process GO:0016301 kinase activity	NA	3.22877	3.42988	17.342	31.0183	18.7885
VIT_00s1864g00010	3.2566	2.2179	0.7459	2.97342	0.00294502	0.022343		gi|359497691|ref|XP_003635608.1| PREDICTED: pentatricopeptide repeat-containing protein At4g16835, mitochondrial-like, partial	-	Putative uncharacterized protein [Source:UniProtKB/TrEMBL;Acc:F6I2I5]		NA	0	0	7.14082	3.20879	5.93322
VIT_14s0066g01840	3.6933	2.2139	0.7468	2.96447	0.00303208	0.0228497		gi|296087721|emb|CBI34977.3| unnamed protein product	-	Putative uncharacterized protein [Source:UniProtKB/TrEMBL;Acc:F6HV27]	GO:0004806 triglyceride lipase activity GO:0006629 lipid metabolic process GO:0016787 hydrolase activity GO:0003674 molecular_function GO:0008150 biological_process	NA	0	0	11.2213	4.27838	2.96661
VIT_19s0027g01700	16.1634	2.2069	0.5498	4.01432	5.96167e-05	0.000851166		gi|359494497|ref|XP_003634789.1| PREDICTED: disease resistance protein RPS5-like	-	Putative uncharacterized protein [Source:UniProtKB/TrEMBL;Acc:F6H4Q6]	GO:0005524 ATP binding GO:0000166 nucleotide binding GO:0006952 defense response GO:0043531 ADP binding GO:0017111 nucleoside-triphosphatase activity GO:0006950 response to stress GO:0008150 biological_process GO:0003674 molecular_function	100249639	4.30503	3.42988	17.342	31.0183	24.7218
VIT_00s0753g00020	175.56	2.2031	0.3938	5.59445	2.21319e-08	7.66008e-07		gi|359497270|ref|XP_003635467.1| PREDICTED: LOW QUALITY PROTEIN: probable histone H2A.4-like	-	Histone H2A [Source:UniProtKB/TrEMBL;Acc:F6HWV9]	GO:0005634 nucleus GO:0003677 DNA binding GO:0046982 protein heterodimerization activity GO:0006334 nucleosome assembly GO:0005694 chromosome GO:0000786 nucleosome GO:0065003 macromolecular complex assembly GO:0022607 cellular component assembly GO:0005623 cell GO:0005622 intracellular GO:0005575 cellular_component GO:0034641 cellular nitrogen compound metabolic process GO:0006259 DNA metabolic p…	100248345	35.5165	63.4527	385.604	165.787	227.44
VIT_14s0066g00770	3.7339	2.1976	0.7472	2.94124	0.00326896	0.0242271		gi|147839766|emb|CAN70461.1| hypothetical protein VITISV_021712	-	Putative uncharacterized protein [Source:UniProtKB/TrEMBL;Acc:F6HUX0]		NA	0	0	2.04023	10.696	5.93322
VIT_05s0051g00120	45.8132	2.1974	0.393	5.59177	2.24764e-08	7.76742e-07		gi|359477817|ref|XP_003632027.1| PREDICTED: cysteine-rich receptor-like protein kinase 25-like	2.7.11.1	Putative uncharacterized protein [Source:UniProtKB/TrEMBL;Acc:F6HS34]	GO:0016772 transferase activity, transferring phosphorus-containing groups GO:0006468 protein phosphorylation GO:0004672 protein kinase activity GO:0008150 biological_process GO:0006464 cellular protein modification process GO:0016301 kinase activity GO:0003674 molecular_function	NA	15.0676	11.1471	75.4887	75.9413	51.4212
VIT_19s0027g01330	306.594	2.1961	0.2344	9.36789	7.39951e-21	1.0518e-18		gi|359494517|ref|XP_002268065.2| PREDICTED: putative disease resistance protein RGA3-like	-	Putative uncharacterized protein [Source:UniProtKB/TrEMBL;Acc:F6H4R7]	GO:0008152 metabolic process GO:0006952 defense response GO:0004650 polygalacturonase activity GO:0043531 ADP binding GO:0016798 hydrolase activity, acting on glycosyl bonds GO:0016787 hydrolase activity GO:0005975 carbohydrate metabolic process GO:0006950 response to stress GO:0008150 biological_process GO:0003674 molecular_function	100244403	88.253	99.4664	480.475	517.684	347.093
VIT_12s0055g00070	3.0624	2.1955	0.746	2.94304	0.0032501	0.0241233		gi|225447757|ref|XP_002264548.1| PREDICTED: UDP-glucose flavonoid 3-O-glucosyltransferase 6	-	Putative uncharacterized protein [Source:UniProtKB/TrEMBL;Acc:F6H1Q1]	GO:0016740 transferase activity GO:0008152 metabolic process GO:0016758 transferase activity, transferring hexosyl groups GO:0016757 transferase activity, transferring glycosyl groups GO:0008150 biological_process GO:0003674 molecular_function	NA	0	0	5.10059	4.27838	5.93322
VIT_06s0080g01040	3.0687	2.195	0.746	2.94234	0.00325739	0.0241695		gi|359490522|ref|XP_003634107.1| PREDICTED: probable receptor-like protein kinase At1g67000-like	-	Putative uncharacterized protein [Source:UniProtKB/TrEMBL;Acc:F6HHC4]	GO:0016772 transferase activity, transferring phosphorus-containing groups GO:0006468 protein phosphorylation GO:0005524 ATP binding GO:0004672 protein kinase activity GO:0003674 molecular_function GO:0008150 biological_process GO:0006464 cellular protein modification process GO:0016301 kinase activity	NA	0	0	6.1207	4.27838	4.94435
VIT_08s0007g06430	13.6426	2.1934	0.6968	3.14792	0.00164439	0.0139507		gi|147806173|emb|CAN63336.1| hypothetical protein VITISV_032257	-	Putative uncharacterized protein [Source:UniProtKB/TrEMBL;Acc:D7TIE7]	GO:0009790 embryo development GO:0008150 biological_process GO:0048856 anatomical structure development GO:0048316 seed development GO:0006970 response to osmotic stress GO:0009793 embryo development ending in seed dormancy GO:0009414 response to water deprivation GO:0009409 response to cold GO:0005575 cellular_component GO:0003674 molecular_function	100262363	3.22877	0.857469	43.865	6.41757	13.8442
VIT_19s0015g01580	6.5449	2.1895	0.6948	3.15138	0.00162502	0.0138332		gi|296090020|emb|CBI39839.3| unnamed protein product	-	Putative uncharacterized protein [Source:UniProtKB/TrEMBL;Acc:D7UAS4]		NA	0	1.71494	12.2414	12.8351	5.93322
VIT_18s0117g00040	13.3822	2.1862	0.6706	3.26004	0.00111395	0.0101297		-	-	Putative uncharacterized protein [Source:UniProtKB/TrEMBL;Acc:F6GYU3]		NA	1.07626	3.42988	26.523	29.9487	5.93322
VIT_03s0017g01480	18.6303	2.184	0.515	4.24117	2.22362e-05	0.000361294		gi|147771911|emb|CAN66766.1| hypothetical protein VITISV_026740	-	Putative uncharacterized protein [Source:UniProtKB/TrEMBL;Acc:F6HTL2]		NA	4.30503	5.14481	32.6438	21.3919	29.6661
VIT_04s0044g00270	254.762	2.1791	0.2123	10.2628	1.03709e-24	2.00337e-22		gi|359477074|ref|XP_002272352.2| PREDICTED: 3-hydroxybenzoate 6-hydroxylase 1-like	-	Putative uncharacterized protein [Source:UniProtKB/TrEMBL;Acc:D7U453]	GO:0008152 metabolic process GO:0055114 oxidation-reduction process GO:0016491 oxidoreductase activity GO:0008150 biological_process GO:0003674 molecular_function	100266095	76.4142	82.317	310.116	406.446	398.515
VIT_07s0005g00140	19.5115	2.1778	0.5437	4.00538	6.1918e-05	0.000879578		gi|225437310|ref|XP_002263702.1| PREDICTED: uncharacterized protein LOC100267613	-	Putative uncharacterized protein [Source:UniProtKB/TrEMBL;Acc:F6HZ32]	GO:0016021 integral to membrane GO:0009737 response to abscisic acid stimulus GO:0006970 response to osmotic stress GO:0016020 membrane GO:0009651 response to salt stress GO:0005795 Golgi stack GO:0005783 endoplasmic reticulum GO:0005737 cytoplasm GO:0005623 cell GO:0005622 intracellular GO:0005575 cellular_component GO:0006950 response to stress GO:0008150 biological_process GO:0005794 Golgi app…	100267613	5.38128	4.28735	42.8449	20.3223	24.7218
VIT_01s0010g02450	16.73	2.1596	0.6045	3.57226	0.000353911	0.00392672		gi|225425886|ref|XP_002270661.1| PREDICTED: uncharacterized protein LOC100259604	-	Putative uncharacterized protein [Source:UniProtKB/TrEMBL;Acc:D7TAM5]		100259604	2.15251	5.14481	39.7846	12.8351	23.7329
VIT_03s0017g01280	22.6851	2.1581	0.4763	4.53117	5.86585e-06	0.000111926		gi|225462868|ref|XP_002270647.1| PREDICTED: ABC transporter G family member 11	-	Putative uncharacterized protein [Source:UniProtKB/TrEMBL;Acc:F6HTK0]	GO:0005524 ATP binding GO:0016020 membrane GO:0000166 nucleotide binding GO:0017111 nucleoside-triphosphatase activity GO:0016887 ATPase activity GO:0006200 ATP catabolic process GO:0003674 molecular_function GO:0009056 catabolic process GO:0005575 cellular_component GO:0034641 cellular nitrogen compound metabolic process GO:0008150 biological_process GO:0034655 nucleobase-containing compound cat…	100244406	5.38128	6.85975	38.7645	27.8095	34.6105
VIT_14s0036g00310	22.9555	2.1549	0.529	4.0733	4.63518e-05	0.000679376		gi|302143649|emb|CBI22402.3| unnamed protein product	-	Putative uncharacterized protein [Source:UniProtKB/TrEMBL;Acc:F6H628]	GO:0005524 ATP binding GO:0000166 nucleotide binding GO:0006952 defense response GO:0043531 ADP binding GO:0017111 nucleoside-triphosphatase activity GO:0006950 response to stress GO:0008150 biological_process GO:0003674 molecular_function	NA	8.61005	3.42988	27.5432	26.7399	48.4546
VIT_03s0017g01440	4.672	2.146	0.7238	2.96509	0.00302599	0.0228196		gi|225462835|ref|XP_002270139.1| PREDICTED: reticuline oxidase-like protein-like	-	Putative uncharacterized protein [Source:UniProtKB/TrEMBL;Acc:F6HTL0]	GO:0003824 catalytic activity GO:0050660 flavin adenine dinucleotide binding GO:0016614 oxidoreductase activity, acting on CH-OH group of donors GO:0055114 oxidation-reduction process GO:0016491 oxidoreductase activity GO:0008762 UDP-N-acetylmuramate dehydrogenase activity GO:0008150 biological_process GO:0003674 molecular_function	NA	0	0.857469	11.2213	5.34798	5.93322
VIT_06s0004g00740	153.856	2.1454	0.2123	10.1056	5.21876e-24	9.36105e-22		gi|297746452|emb|CBI16508.3| unnamed protein product	-	Putative uncharacterized protein [Source:UniProtKB/TrEMBL;Acc:D7SLI0]	GO:0008152 metabolic process GO:0003824 catalytic activity GO:0003674 molecular_function GO:0008150 biological_process	NA	46.279	51.4481	222.386	225.685	223.485
VIT_01s0026g00420	7.5837	2.1448	0.7183	2.98609	0.00282569	0.0216569		gi|359491606|ref|XP_003634295.1| PREDICTED: uncharacterized protein LOC100248456	-	Putative uncharacterized protein [Source:UniProtKB/TrEMBL;Acc:F6HPL9]		NA	0	1.71494	9.18106	4.27838	22.744
VIT_09s0054g01080	18.7736	2.1443	0.6914	3.1012	0.00192736	0.0158459		gi|225443435|ref|XP_002267966.1| PREDICTED: polygalacturonase QRT3-like	-	Putative uncharacterized protein [Source:UniProtKB/TrEMBL;Acc:F6GYK6]		100256410	5.38128	0.857469	56.1064	24.6007	6.92209
VIT_14s0006g02590	61.1599	2.1377	0.5548	3.85278	0.000116787	0.00151521		gi|359488254|ref|XP_002280944.2| PREDICTED: uncharacterized protein LOC100253189	-	Putative uncharacterized protein [Source:UniProtKB/TrEMBL;Acc:D7TT05]	GO:0006541 glutamine metabolic process GO:0016787 hydrolase activity GO:0008150 biological_process GO:0006520 cellular amino acid metabolic process GO:0044281 small molecule metabolic process GO:0003674 molecular_function	100253189	16.1438	14.577	127.515	120.864	26.6995
VIT_13s0047g00740	13.4681	2.1354	0.5568	3.83478	0.000125675	0.00161569		gi|296085384|emb|CBI29116.3| unnamed protein product	-	Putative uncharacterized protein [Source:UniProtKB/TrEMBL;Acc:D7TF81]	GO:0003674 molecular_function GO:0005515 protein binding	NA	3.22877	3.42988	18.3621	23.5311	18.7885
VIT_05s0020g00310	39.333	2.1318	0.5275	4.04147	5.31168e-05	0.000767088		gi|297736764|emb|CBI25965.3| unnamed protein product	-			NA	7.5338	12.862	71.4082	79.1501	25.7106
VIT_15s0046g00700	5.0585	2.1315	0.7488	2.84645	0.00442103	0.030849		gi|297745454|emb|CBI40534.3| unnamed protein product	-	Putative uncharacterized protein [Source:UniProtKB/TrEMBL;Acc:F6I6D1]	GO:0045017 glycerolipid biosynthetic process GO:0004144 diacylglycerol O-acyltransferase activity GO:0003674 molecular_function GO:0009058 biosynthetic process GO:0008150 biological_process GO:0016746 transferase activity, transferring acyl groups GO:0006629 lipid metabolic process	NA	0	0	6.1207	18.1831	0.98887
VIT_13s0067g01530	8.4117	2.1253	0.683	3.11155	0.00186108	0.0154018		gi|147866155|emb|CAN84128.1| hypothetical protein VITISV_041871	-	Putative uncharacterized protein [Source:UniProtKB/TrEMBL;Acc:F6HC91]	GO:0008150 biological_process GO:0005634 nucleus GO:0003674 molecular_function	NA	1.07626	1.71494	5.10059	20.3223	13.8442
VIT_15s0024g01630	155.333	2.119	0.2573	8.23572	1.78484e-16	1.73875e-14		gi|225436162|ref|XP_002263302.1| PREDICTED: probable glutathione S-transferase-like isoform 1	2.5.1.18	Putative uncharacterized protein [Source:UniProtKB/TrEMBL;Acc:F6I5B8]	GO:0005515 protein binding GO:0003674 molecular_function	NA	43.0503	55.7355	217.285	193.597	266.995
VIT_15s0046g01590	102.58	2.119	0.4817	4.39862	1.08944e-05	0.000193268		gi|225454404|ref|XP_002276365.1| PREDICTED: acidic endochitinase-like	3.2.1.14 | 3.2.1.17	Putative uncharacterized protein [Source:UniProtKB/TrEMBL;Acc:F6I686]	GO:0008152 metabolic process GO:0003824 catalytic activity GO:0016798 hydrolase activity, acting on glycosyl bonds GO:0016787 hydrolase activity GO:0004553 hydrolase activity, hydrolyzing O-glycosyl compounds GO:0005975 carbohydrate metabolic process GO:0003674 molecular_function GO:0008150 biological_process	100246575	48.4315	9.43216	163.219	145.465	146.353
VIT_09s0002g05450	3.1208	2.1187	0.7477	2.83371	0.00460113	0.0318442		gi|297743353|emb|CBI36220.3| unnamed protein product	-	Putative uncharacterized protein [Source:UniProtKB/TrEMBL;Acc:F6HX59]	GO:0016020 membrane GO:0005575 cellular_component	NA	0	0	4.08047	8.55677	2.96661
VIT_00s2364g00010	2.8907	2.1183	0.7473	2.83454	0.00458921	0.0317869		gi|359496637|ref|XP_003635287.1| PREDICTED: U-box domain-containing protein 8-like	-	Putative uncharacterized protein [Source:UniProtKB/TrEMBL;Acc:F6HDF0]	GO:0016567 protein ubiquitination GO:0004842 ubiquitin-protein ligase activity GO:0000151 ubiquitin ligase complex GO:0008270 zinc ion binding GO:0043234 protein complex GO:0005623 cell GO:0005622 intracellular GO:0005575 cellular_component GO:0008150 biological_process GO:0005488 binding GO:0005515 protein binding GO:0016874 ligase activity GO:0043167 ion binding GO:0006464 cellular protein modi…	100855109	0	0	4.08047	6.41757	3.95548
VIT_06s0004g05370	7.857	2.1182	0.7237	2.92705	0.0034219	0.0251425		gi|297746012|emb|CBI16068.3| unnamed protein product	-	Putative uncharacterized protein [Source:UniProtKB/TrEMBL;Acc:D7SK92]	GO:0008152 metabolic process GO:0055114 oxidation-reduction process GO:0016491 oxidoreductase activity GO:0000166 nucleotide binding GO:0008150 biological_process GO:0003674 molecular_function	100248386	0	1.71494	3.06035	11.7656	22.744
VIT_09s0018g01690	4.5416	2.1141	0.7488	2.8233	0.00475318	0.0326425		gi|298204767|emb|CBI25265.3| unnamed protein product	-	Putative uncharacterized protein [Source:UniProtKB/TrEMBL;Acc:D7T433]		NA	0	0	15.3018	6.41757	0.98887
VIT_19s0014g04510	32.2646	2.1131	0.4377	4.82741	1.3832e-06	3.11371e-05		gi|359493732|ref|XP_003634657.1| PREDICTED: G-type lectin S-receptor-like serine/threonine-protein kinase At4g27290-like	2.7.11.1	Putative uncharacterized protein [Source:UniProtKB/TrEMBL;Acc:F6H2B8]	GO:0016772 transferase activity, transferring phosphorus-containing groups GO:0006468 protein phosphorylation GO:0005524 ATP binding GO:0004674 protein serine/threonine kinase activity GO:0004672 protein kinase activity GO:0008150 biological_process GO:0006464 cellular protein modification process GO:0016301 kinase activity GO:0003674 molecular_function	NA	6.45754	12.0046	52.026	37.4359	53.399
VIT_00s0207g00260	5.9042	2.1064	0.6935	3.03716	0.00238822	0.0189523		gi|359495767|ref|XP_003635085.1| PREDICTED: thioredoxin-like protein HCF164, chloroplastic-like	-	Putative uncharacterized protein [Source:UniProtKB/TrEMBL;Acc:F6I233]		NA	0	1.71494	7.14082	11.7656	8.89983
VIT_09s0002g03720	26.4305	2.1055	0.5261	4.00179	6.28664e-05	0.00089137		gi|297743210|emb|CBI36077.3| unnamed protein product	-	Putative uncharacterized protein [Source:UniProtKB/TrEMBL;Acc:D7U0D1]		100242973	5.38128	8.57469	59.1668	35.2967	23.7329
VIT_19s0014g00570	44.644	2.1049	0.36	5.84785	4.97956e-09	1.914e-07		gi|302142838|emb|CBI20133.3| unnamed protein product	-	Putative uncharacterized protein [Source:UniProtKB/TrEMBL;Acc:F6H1U4]	GO:0006952 defense response GO:0043531 ADP binding GO:0003674 molecular_function GO:0006950 response to stress GO:0008150 biological_process	NA	11.8388	15.4344	62.2272	68.4541	65.2654
VIT_16s0098g00380	70.89	2.1041	0.5259	4.00138	6.29729e-05	0.000891931		gi|225455108|ref|XP_002268615.1| PREDICTED: O-acyltransferase WSD1	-	Putative uncharacterized protein [Source:UniProtKB/TrEMBL;Acc:E0CVH5]	GO:0047196 long-chain-alcohol O-fatty-acyltransferase activity GO:0010025 wax biosynthetic process GO:0045017 glycerolipid biosynthetic process GO:0004144 diacylglycerol O-acyltransferase activity GO:0005783 endoplasmic reticulum GO:0009058 biosynthetic process GO:0005737 cytoplasm GO:0005623 cell GO:0005622 intracellular GO:0005575 cellular_component GO:0008150 biological_process GO:0016746 tran…	100264132	12.9151	24.8666	39.7846	157.231	119.653
VIT_00s0211g00080	45.3836	2.1004	0.4696	4.47259	7.72767e-06	0.00014211		gi|297736683|emb|CBI25700.3| unnamed protein product	-	Serine hydroxymethyltransferase [Source:UniProtKB/TrEMBL;Acc:F6HCS8]	GO:0016740 transferase activity GO:0003824 catalytic activity GO:0006563 L-serine metabolic process GO:0004372 glycine hydroxymethyltransferase activity GO:0006544 glycine metabolic process GO:0006730 one-carbon metabolic process GO:0035999 tetrahydrofolate interconversion GO:0030170 pyridoxal phosphate binding GO:0008150 biological_process GO:0051186 cofactor metabolic process GO:0006520 cellula…	NA	7.5338	18.0069	95.891	48.1318	57.3545
VIT_18s0001g09350	17.4978	2.0975	0.5218	4.01959	5.82984e-05	0.000832872		gi|508776730|gb|EOY23986.1| Uncharacterized protein isoform 1	-	Putative uncharacterized protein [Source:UniProtKB/TrEMBL;Acc:F6GZN6]		NA	3.22877	6.00228	27.5432	29.9487	20.7663
VIT_18s0041g00230	4.2738	2.0953	0.7226	2.8996	0.00373633	0.0269534		gi|451798988|gb|AGF69192.1| TMV resistance protein N-like protein 6	-	Putative uncharacterized protein [Source:UniProtKB/TrEMBL;Acc:D7U9D8]		NA	0	0.857469	8.16094	6.41757	5.93322
VIT_06s0009g01660	34.3926	2.0926	0.4939	4.23678	2.26744e-05	0.000367357		gi|225436007|ref|XP_002270165.1| PREDICTED: disease resistance protein At4g27190-like	-	Putative uncharacterized protein [Source:UniProtKB/TrEMBL;Acc:F6H9Z7]	GO:0005524 ATP binding GO:0000166 nucleotide binding GO:0006952 defense response GO:0043531 ADP binding GO:0017111 nucleoside-triphosphatase activity GO:0003674 molecular_function GO:0006950 response to stress GO:0008150 biological_process	100258223	10.7626	8.57469	70.3881	54.5494	27.6884
VIT_10s0003g00480	583.553	2.0887	0.1848	11.3005	1.30514e-29	3.73386e-27		gi|225443568|ref|XP_002278092.1| PREDICTED: isoflavone-7-O-methyltransferase 9 isoform 1	-	Putative uncharacterized protein [Source:UniProtKB/TrEMBL;Acc:F6HM50]	GO:0032259 methylation GO:0008171 O-methyltransferase activity GO:0008168 methyltransferase activity GO:0046983 protein dimerization activity GO:0003674 molecular_function GO:0008150 biological_process	100248671	184.04	203.22	893.623	698.446	938.438
VIT_06s0080g01020	5.3783	2.0873	0.7356	2.83748	0.00454712	0.0315825		gi|296084866|emb|CBI28275.3| unnamed protein product	-	Putative uncharacterized protein [Source:UniProtKB/TrEMBL;Acc:F6HHC6]	GO:0008152 metabolic process GO:0055114 oxidation-reduction process GO:0016491 oxidoreductase activity GO:0000166 nucleotide binding GO:0051504 diterpene phytoalexin precursor biosynthetic process pathway GO:0009536 plastid GO:0003674 molecular_function GO:0009058 biosynthetic process GO:0005737 cytoplasm GO:0005623 cell GO:0005622 intracellular GO:0005575 cellular_component GO:0008150 biological…	100265556	0	0.857469	11.2213	12.8351	1.97774
VIT_05s0020g03320	243.618	2.0847	0.2145	9.71734	2.5435e-22	4.01997e-20		gi|225432644|ref|XP_002278327.1| PREDICTED: primary amine oxidase	-	Putative uncharacterized protein [Source:UniProtKB/TrEMBL;Acc:D7T6W8]	GO:0055114 oxidation-reduction process GO:0016491 oxidoreductase activity GO:0048038 quinone binding GO:0009308 amine metabolic process GO:0008131 primary amine oxidase activity GO:0005507 copper ion binding GO:0046872 metal ion binding GO:0008150 biological_process GO:0043167 ion binding GO:0003674 molecular_function	100251211	72.1092	88.3193	298.894	383.985	374.782
VIT_12s0059g01120	158.836	2.0832	0.3439	6.058	1.37825e-09	5.77918e-08		gi|359485630|ref|XP_002270948.2| PREDICTED: ribonuclease 3-like protein 3-like	3.1.26.3	Putative uncharacterized protein [Source:UniProtKB/TrEMBL;Acc:D7TEC0]	GO:0004525 ribonuclease III activity GO:0006396 RNA processing GO:0003723 RNA binding GO:0003674 molecular_function GO:0034641 cellular nitrogen compound metabolic process GO:0008150 biological_process GO:0004518 nuclease activity GO:0005737 cytoplasm	100260185	49.5078	50.5907	310.116	239.589	144.375
VIT_12s0028g00510	101.221	2.0719	0.2934	7.06229	1.63776e-12	1.02535e-10		gi|147858956|emb|CAN80828.1| hypothetical protein VITISV_010527	-	Putative uncharacterized protein [Source:UniProtKB/TrEMBL;Acc:F6H5A3]		100265965	24.7539	40.3011	131.595	143.326	166.13
VIT_05s0020g03530	6.9275	2.0676	0.7141	2.89536	0.00378728	0.027246		gi|225432684|ref|XP_002282590.1| PREDICTED: late embryogenesis abundant protein D-34	-	Putative uncharacterized protein [Source:UniProtKB/TrEMBL;Acc:D7T6Y9]		100266502	1.07626	0.857469	21.4225	5.34798	5.93322
VIT_00s0250g00090	16.9697	2.0641	0.6713	3.07471	0.00210707	0.0170566		gi|225448882|ref|XP_002270667.1| PREDICTED: probable 2-oxoglutarate/Fe(II)-dependent dioxygenase	-	Putative uncharacterized protein [Source:UniProtKB/TrEMBL;Acc:D7SYX8]	GO:0016706 oxidoreductase activity, acting on paired donors, with incorporation or reduction of molecular oxygen, 2-oxoglutarate as one donor, and incorporation of one atom each of oxygen into both donors GO:0005506 iron ion binding GO:0055114 oxidation-reduction process GO:0016491 oxidoreductase activity GO:0008150 biological_process GO:0043167 ion binding GO:0003674 molecular_function	100252986	3.22877	3.42988	51.0059	6.41757	20.7663
VIT_05s0029g01540	43.539	2.0514	0.4164	4.92696	8.35196e-07	1.97864e-05		gi|298205141|emb|CBI17200.3| unnamed protein product	-	Putative uncharacterized protein [Source:UniProtKB/TrEMBL;Acc:F6GWH1]	GO:0003674 molecular_function GO:0005515 protein binding	NA	13.9913	12.862	73.4484	74.8717	42.5214
VIT_13s0067g03580	8.8189	2.0483	0.6422	3.18928	0.00142629	0.0123935		gi|296090350|emb|CBI40169.3| unnamed protein product	-	Putative uncharacterized protein [Source:UniProtKB/TrEMBL;Acc:F6I5S2]		NA	2.15251	1.71494	17.342	14.9743	7.91096
VIT_16s0100g00600	3.5137	2.041	0.7489	2.72555	0.00641938	0.0411237		gi|297741095|emb|CBI31826.3| unnamed protein product	-	Putative uncharacterized protein [Source:UniProtKB/TrEMBL;Acc:D7TMV3]	GO:0020037 heme binding GO:0005506 iron ion binding GO:0055114 oxidation-reduction process GO:0016491 oxidoreductase activity GO:0004497 monooxygenase activity GO:0016705 oxidoreductase activity, acting on paired donors, with incorporation or reduction of molecular oxygen GO:0009055 electron carrier activity GO:0046872 metal ion binding GO:0008150 biological_process GO:0043167 ion binding GO:0003…	100253786	0	0	1.02012	9.62636	6.92209
VIT_16s0050g00120	35.5957	2.0336	0.6525	3.1164	0.00183075	0.0151953		gi|225470177|ref|XP_002268167.1| PREDICTED: low-temperature-induced 65 kDa protein-like	-	Putative uncharacterized protein [Source:UniProtKB/TrEMBL;Acc:F6H6P8]		100260796	9.68631	6.00228	120.374	18.1831	23.7329
VIT_12s0034g01960	2.8673	2.0304	0.7486	2.7124	0.00667972	0.0423711		gi|298204521|emb|CBI23796.3| unnamed protein product	-	Putative uncharacterized protein [Source:UniProtKB/TrEMBL;Acc:D7SZW7]		NA	0	0	8.16094	3.20879	2.96661
VIT_13s0064g00910	55.3008	2.0304	0.554	3.66479	0.000247539	0.00289128		gi|297736249|emb|CBI24887.3| unnamed protein product	-	Putative uncharacterized protein [Source:UniProtKB/TrEMBL;Acc:D7T306]	GO:0008150 biological_process GO:0005739 mitochondrion GO:0003674 molecular_function	NA	12.9151	17.1494	157.098	43.8534	45.488
VIT_16s0039g00840	66.4282	2.0268	0.3228	6.27823	3.42441e-10	1.58272e-08		gi|225454615|ref|XP_002268331.1| PREDICTED: cytochrome P450 89A2	-	Putative uncharacterized protein [Source:UniProtKB/TrEMBL;Acc:F6HE94]	GO:0020037 heme binding GO:0005506 iron ion binding GO:0055114 oxidation-reduction process GO:0016491 oxidoreductase activity GO:0004497 monooxygenase activity GO:0016705 oxidoreductase activity, acting on paired donors, with incorporation or reduction of molecular oxygen GO:0009055 electron carrier activity GO:0046872 metal ion binding GO:0008150 biological_process GO:0043167 ion binding GO:0003…	100244230	21.5251	22.2942	111.193	80.2197	96.9093
VIT_09s0002g00750	27.4466	2.0255	0.4743	4.27057	1.9497e-05	0.000324271		gi|359482355|ref|XP_003632759.1| PREDICTED: ABC transporter B family member 19-like	-	Putative uncharacterized protein [Source:UniProtKB/TrEMBL;Acc:F6HXQ4]	GO:0005524 ATP binding GO:0006810 transport GO:0000166 nucleotide binding GO:0055085 transmembrane transport GO:0016021 integral to membrane GO:0042626 ATPase activity, coupled to transmembrane movement of substances GO:0017111 nucleoside-triphosphatase activity GO:0016887 ATPase activity GO:0006200 ATP catabolic process GO:0009056 catabolic process GO:0005575 cellular_component GO:0034641 cellul…	NA	9.68631	6.85975	46.9254	47.0622	26.6995
VIT_12s0028g00500	4.2916	2.0251	0.726	2.78943	0.00528004	0.0353897		gi|147858957|emb|CAN80829.1| hypothetical protein VITISV_010529	-	Putative uncharacterized protein [Source:UniProtKB/TrEMBL;Acc:F6H5A4]		NA	1.07626	0	9.18106	4.27838	6.92209
VIT_16s0022g02420	4.1073	2.0199	0.7236	2.79154	0.0052458	0.0352125		gi|296084074|emb|CBI24462.3| unnamed protein product	-	Putative uncharacterized protein [Source:UniProtKB/TrEMBL;Acc:F6HAQ0]	GO:0008236 serine-type peptidase activity GO:0008233 peptidase activity GO:0043086 negative regulation of catalytic activity GO:0042802 identical protein binding GO:0004252 serine-type endopeptidase activity GO:0006508 proteolysis GO:0016787 hydrolase activity GO:0003674 molecular_function GO:0008150 biological_process	NA	1.07626	0	6.1207	6.41757	6.92209
VIT_02s0033g00660	10.054	2.0166	0.7375	2.73422	0.00625289	0.0403085		gi|225427449|ref|XP_002268780.1| PREDICTED: bifunctional nitrilase/nitrile hydratase NIT4B	3.5.5.1 | 3.5.5.4	Putative uncharacterized protein [Source:UniProtKB/TrEMBL;Acc:F6I071]	GO:0016810 hydrolase activity, acting on carbon-nitrogen (but not peptide) bonds GO:0006807 nitrogen compound metabolic process GO:0008150 biological_process GO:0003674 molecular_function	100241359	2.15251	0	37.7443	6.41757	3.95548
VIT_19s0015g02050	3.2243	2.0145	0.7489	2.69003	0.00714449	0.0445811		gi|225470615|ref|XP_002263652.1| PREDICTED: secologanin synthase-like	-	Putative uncharacterized protein [Source:UniProtKB/TrEMBL;Acc:F6I4Y1]	GO:0020037 heme binding GO:0005506 iron ion binding GO:0055114 oxidation-reduction process GO:0016491 oxidoreductase activity GO:0016131 brassinosteroid metabolic process GO:0009826 unidimensional cell growth GO:0009416 response to light stimulus GO:0005783 endoplasmic reticulum GO:0004497 monooxygenase activity GO:0016705 oxidoreductase activity, acting on paired donors, with incorporation or re…	100264184	0	0	7.14082	1.0696	7.91096
VIT_05s0102g00670	4.1297	2.0088	0.7249	2.77133	0.00558283	0.0369914		gi|147771027|emb|CAN65244.1| hypothetical protein VITISV_002808	-	Putative uncharacterized protein [Source:UniProtKB/TrEMBL;Acc:F6HYT9]		NA	1.07626	0	7.14082	7.48717	4.94435
VIT_06s0009g01360	41.8261	1.9948	0.3889	5.12955	2.90435e-07	7.76819e-06		gi|147856116|emb|CAN80288.1| hypothetical protein VITISV_006820	-	Putative uncharacterized protein [Source:UniProtKB/TrEMBL;Acc:F6HA33]	GO:0006952 defense response GO:0043531 ADP binding GO:0003674 molecular_function GO:0006950 response to stress GO:0008150 biological_process	NA	9.68631	17.1494	52.026	62.0366	68.232
VIT_02s0033g00870	130.026	1.9903	0.6832	2.91312	0.00357842	0.0260302		gi|225427465|ref|XP_002270126.1| PREDICTED: bifunctional nitrilase/nitrile hydratase NIT4B	3.5.5.1 | 3.5.5.4	Putative uncharacterized protein [Source:UniProtKB/TrEMBL;Acc:D7U3W2]	GO:0016810 hydrolase activity, acting on carbon-nitrogen (but not peptide) bonds GO:0006807 nitrogen compound metabolic process GO:0003674 molecular_function GO:0008150 biological_process	100265384	37.669	15.4344	393.765	125.143	78.1207
VIT_15s0048g00020	6.4743	1.9885	0.7118	2.79371	0.00521064	0.0350389		gi|296089221|emb|CBI38924.3| unnamed protein product	-	Putative uncharacterized protein [Source:UniProtKB/TrEMBL;Acc:D7U7Z5]		100254811	2.15251	0	8.16094	17.1135	4.94435
VIT_11s0037g00980	333.94	1.9852	0.7102	2.79517	0.0051872	0.0349228		gi|297743711|emb|CBI36594.3| unnamed protein product	-	Putative uncharacterized protein [Source:UniProtKB/TrEMBL;Acc:F6HYN2]	GO:0005576 extracellular region GO:0003674 molecular_function	100854114	95.7868	20.5793	738.565	667.428	147.342
VIT_07s0005g03880	2.6643	1.9849	0.7488	2.6508	0.00803017	0.0488533		gi|225438039|ref|XP_002271628.1| PREDICTED: uncharacterized protein LOC100244540	-	Putative uncharacterized protein [Source:UniProtKB/TrEMBL;Acc:F6HZN1]		100244540	0	0	2.04023	5.34798	5.93322
VIT_00s2478g00010	2.6804	1.984	0.7488	2.64955	0.00805986	0.0489811		gi|225423639|ref|XP_002276068.1| PREDICTED: urease accessory protein UreD	-	Putative uncharacterized protein [Source:UniProtKB/TrEMBL;Acc:D7TZ49]	GO:0016151 nickel cation binding GO:0006807 nitrogen compound metabolic process GO:0003674 molecular_function GO:0008150 biological_process GO:0043167 ion binding	NA	0	0	2.04023	6.41757	4.94435
VIT_00s0582g00030	11.7498	1.9832	0.6081	3.26151	0.00110819	0.0100952		gi|359495954|ref|XP_002272842.2| PREDICTED: syntaxin-51-like	-	Putative uncharacterized protein [Source:UniProtKB/TrEMBL;Acc:F6HD99]	GO:0005773 vacuole GO:0005737 cytoplasm GO:0005623 cell GO:0005622 intracellular GO:0005575 cellular_component GO:0005515 protein binding GO:0043226 organelle GO:0003674 molecular_function	100265526	5.38128	0.857469	20.4023	19.2527	12.8553
VIT_03s0038g03190	63.9168	1.9827	0.3981	4.98015	6.35361e-07	1.55409e-05		gi|359474814|ref|XP_003631536.1| PREDICTED: LOW QUALITY PROTEIN: probable flavin-containing monooxygenase 1-like	-	Putative uncharacterized protein [Source:UniProtKB/TrEMBL;Acc:F6I0V9]		NA	12.9151	28.2965	79.5691	79.1501	119.653
VIT_05s0094g00340	11043.5	1.9809	0.603	3.28499	0.00101985	0.00944655	CHI4D	gi|526117633|ref|NP_001268075.1| class IV chitinase precursor	3.2.1.14	Class IV chitinase [Source:UniProtKB/TrEMBL;Acc:Q7XAU6]	GO:0008152 metabolic process GO:0010262 somatic embryogenesis GO:0005618 cell wall GO:0016798 hydrolase activity, acting on glycosyl bonds GO:0016787 hydrolase activity GO:0016998 cell wall macromolecule catabolic process GO:0008061 chitin binding GO:0006032 chitin catabolic process GO:0005975 carbohydrate metabolic process GO:0004568 chitinase activity GO:0009056 catabolic process GO:0005623 cel…	100233077	4665.57	1115.57	22503.8	15707	11225.7
VIT_16s0050g01970	4.4706	1.9799	0.7355	2.69204	0.0071016	0.0444115		gi|302143732|emb|CBI22593.3| unnamed protein product	-	Putative uncharacterized protein [Source:UniProtKB/TrEMBL;Acc:E0CUP3]		NA	0	0.857469	13.2615	4.27838	3.95548
VIT_15s0048g00070	4.0003	1.9788	0.7489	2.64248	0.00823017	0.0497886		gi|296089219|emb|CBI38922.3| unnamed protein product	-	Putative uncharacterized protein [Source:UniProtKB/TrEMBL;Acc:D7U7Z3]		NA	0	0	2.04023	2.13919	15.8219
VIT_16s0050g00570	36.914	1.9786	0.4694	4.21532	2.49425e-05	0.000398111		gi|225464479|ref|XP_002271673.1| PREDICTED: uncharacterized protein LOC100247339	-	Putative uncharacterized protein [Source:UniProtKB/TrEMBL;Acc:E0CV10]	GO:0009505 plant-type cell wall GO:0008150 biological_process GO:0005576 extracellular region GO:0004091 carboxylesterase activity	100247339	11.8388	11.1471	68.3479	29.9487	63.2877
VIT_03s0038g01670	8.7674	1.9781	0.6741	2.9345	0.00334089	0.0246595		gi|359474879|ref|XP_003631546.1| PREDICTED: disease resistance protein RPP13-like	-	Putative uncharacterized protein [Source:UniProtKB/TrEMBL;Acc:F6I137]	GO:0006952 defense response GO:0043531 ADP binding GO:0006950 response to stress GO:0008150 biological_process GO:0003674 molecular_function	NA	0	3.42988	15.3018	18.1831	6.92209
VIT_18s0122g01470	1776.03	1.9768	0.2604	7.59097	3.17525e-14	2.45767e-12		gi|225457523|ref|XP_002272031.1| PREDICTED: cytochrome P450 87A3	-	Putative uncharacterized protein [Source:UniProtKB/TrEMBL;Acc:F6I6S5]	GO:0020037 heme binding GO:0005506 iron ion binding GO:0055114 oxidation-reduction process GO:0016491 oxidoreductase activity GO:0004497 monooxygenase activity GO:0016705 oxidoreductase activity, acting on paired donors, with incorporation or reduction of molecular oxygen GO:0009055 electron carrier activity GO:0046872 metal ion binding GO:0003674 molecular_function GO:0008150 biological_process …	100261556	475.705	761.433	2724.73	3008.77	1909.51
VIT_03s0038g02490	62.5082	1.9734	0.3205	6.1575	7.39008e-10	3.23688e-08		gi|297744602|emb|CBI37864.3| unnamed protein product	-	Putative uncharacterized protein [Source:UniProtKB/TrEMBL;Acc:D7U545]	GO:0005634 nucleus GO:0005737 cytoplasm GO:0006511 ubiquitin-dependent protein catabolic process GO:0005730 nucleolus GO:0009056 catabolic process GO:0005623 cell GO:0005622 intracellular GO:0005575 cellular_component GO:0008150 biological_process GO:0043226 organelle	NA	19.3726	23.1517	99.9715	78.0805	91.9649
VIT_00s0187g00260	13.8972	1.9678	0.5785	3.4015	0.000670163	0.00675662		gi|147807710|emb|CAN64383.1| hypothetical protein VITISV_017856	2.3.1.75	Putative uncharacterized protein [Source:UniProtKB/TrEMBL;Acc:F6HRM4]		100853973	3.22877	4.28735	25.5029	24.6007	11.8664
VIT_13s0047g00950	20.1489	1.9665	0.4838	4.06425	4.81862e-05	0.000703494		gi|359487069|ref|XP_003633511.1| PREDICTED: putative disease resistance protein At3g14460-like	-	Putative uncharacterized protein [Source:UniProtKB/TrEMBL;Acc:F6HIZ4]	GO:0006952 defense response GO:0043531 ADP binding GO:0006950 response to stress GO:0008150 biological_process GO:0005515 protein binding GO:0003674 molecular_function	100260928	6.45754	6.00228	34.684	28.8791	24.7218
VIT_16s0050g02080	4.1558	1.9628	0.7293	2.69156	0.00711187	0.0444511		gi|302143725|emb|CBI22586.3| unnamed protein product	-	Putative uncharacterized protein [Source:UniProtKB/TrEMBL;Acc:F6H6I5]	GO:0005524 ATP binding GO:0000166 nucleotide binding GO:0007018 microtubule-based movement GO:0005875 microtubule associated complex GO:0005874 microtubule GO:0003777 microtubule motor activity GO:0043234 protein complex GO:0005623 cell GO:0005622 intracellular GO:0005575 cellular_component GO:0008150 biological_process GO:0005856 cytoskeleton GO:0043226 organelle GO:0003674 molecular_function	NA	1.07626	0	6.1207	9.62636	3.95548
VIT_08s0040g00960	34.1681	1.9619	0.5059	3.87789	0.000105365	0.00139441		gi|225440135|ref|XP_002277680.1| PREDICTED: probable carboxylesterase 6	3.1.1.1	Putative uncharacterized protein [Source:UniProtKB/TrEMBL;Acc:D7TQU0]	GO:0008152 metabolic process GO:0016787 hydrolase activity GO:0003674 molecular_function GO:0008150 biological_process	100244884	15.0676	6.00228	28.5633	59.8974	61.3099
VIT_00s0471g00050	68.9966	1.9605	0.3889	5.04119	4.62647e-07	1.17751e-05		gi|359496882|ref|XP_002265013.2| PREDICTED: uncharacterized protein LOC100264704	-	Putative uncharacterized protein [Source:UniProtKB/TrEMBL;Acc:F6HJR2]	GO:0008152 metabolic process GO:0016597 amino acid binding GO:0008150 biological_process GO:0003674 molecular_function	100264704	23.6776	22.2942	125.474	111.238	62.2988
VIT_15s0021g02370	31.7395	1.9602	0.4221	4.64349	3.42577e-06	6.9753e-05		gi|297734559|emb|CBI16610.3| unnamed protein product	-	Putative uncharacterized protein [Source:UniProtKB/TrEMBL;Acc:D7SLT2]		NA	7.5338	12.862	54.0662	41.7142	42.5214
VIT_03s0088g00820	6.7612	1.9595	0.6724	2.91443	0.00356337	0.0259709		gi|297736376|emb|CBI25099.3| unnamed protein product	-	Putative uncharacterized protein [Source:UniProtKB/TrEMBL;Acc:F6HBL5]	GO:0016772 transferase activity, transferring phosphorus-containing groups GO:0003674 molecular_function	NA	1.07626	1.71494	7.14082	14.9743	8.89983
VIT_12s0059g01410	9.1334	1.9569	0.6682	2.92876	0.00340313	0.0250372		-	-	Putative uncharacterized protein [Source:UniProtKB/TrEMBL;Acc:F6HIF2]		NA	3.22877	0.857469	8.16094	23.5311	9.8887
VIT_18s0001g01550	13.4022	1.9501	0.5569	3.5018	0.000462133	0.00493138		gi|302141750|emb|CBI18953.3| unnamed protein product	-	Putative uncharacterized protein [Source:UniProtKB/TrEMBL;Acc:F6H0G9]		100259101	4.30503	3.42988	15.3018	19.2527	24.7218
VIT_03s0063g01560	437.631	1.9449	0.6454	3.01343	0.0025831	0.0202009	CYP82	gi|297741379|emb|CBI32510.3| unnamed protein product	-	Putative uncharacterized protein [Source:UniProtKB/TrEMBL;Acc:F6HQG7]	GO:0020037 heme binding GO:0005506 iron ion binding GO:0055114 oxidation-reduction process GO:0016491 oxidoreductase activity GO:0004497 monooxygenase activity GO:0016705 oxidoreductase activity, acting on paired donors, with incorporation or reduction of molecular oxygen GO:0009055 electron carrier activity GO:0046872 metal ion binding GO:0003674 molecular_function GO:0008150 biological_process …	100260664	72.1092	141.482	1150.69	591.486	232.384
VIT_12s0134g00050	5.3562	1.937	0.6965	2.78108	0.00541792	0.0361317		gi|296081225|emb|CBI17969.3| unnamed protein product	-	DNA-directed RNA polymerase [Source:UniProtKB/TrEMBL;Acc:D7SQN8]	GO:0016740 transferase activity GO:0016779 nucleotidyltransferase activity GO:0006351 transcription, DNA-dependent GO:0003677 DNA binding GO:0003899 DNA-directed RNA polymerase activity GO:0009058 biosynthetic process GO:0034641 cellular nitrogen compound metabolic process GO:0008150 biological_process GO:0003674 molecular_function	NA	2.15251	0	8.16094	8.55677	7.91096
VIT_00s0480g00010	17.6444	1.9304	0.5323	3.62615	0.000287678	0.00327444		gi|359496904|ref|XP_003635366.1| PREDICTED: uncharacterized protein LOC100266951	-	Putative uncharacterized protein [Source:UniProtKB/TrEMBL;Acc:F6I2B4]		100266951	6.45754	4.28735	33.6639	17.1135	26.6995
VIT_13s0067g01230	78.3969	1.9253	0.3046	6.32157	2.58927e-10	1.22427e-08		gi|147814797|emb|CAN65496.1| hypothetical protein VITISV_028322	-	Putative uncharacterized protein [Source:UniProtKB/TrEMBL;Acc:F6I6M2]		NA	29.0589	26.5815	123.434	121.934	90.9761
VIT_07s0129g00190	102.776	1.9244	0.2838	6.78149	1.18942e-11	6.78842e-10		gi|359480626|ref|XP_002277749.2| PREDICTED: uncharacterized protein LOC100264215	-	Putative uncharacterized protein [Source:UniProtKB/TrEMBL;Acc:F6HST6]	GO:0005634 nucleus GO:0005739 mitochondrion GO:0005737 cytoplasm GO:0005623 cell GO:0005622 intracellular GO:0005575 cellular_component GO:0005488 binding GO:0043226 organelle GO:0003674 molecular_function	NA	43.0503	30.8689	161.179	156.161	122.62
VIT_16s0022g01120	33.9719	1.9077	0.4619	4.13038	3.6217e-05	0.000548253		gi|225446509|ref|XP_002278663.1| PREDICTED: acyl-coenzyme A oxidase 3, peroxisomal	-	Putative uncharacterized protein [Source:UniProtKB/TrEMBL;Acc:F6HAS5]	GO:0005777 peroxisome GO:0055114 oxidation-reduction process GO:0006635 fatty acid beta-oxidation GO:0003997 acyl-CoA oxidase activity GO:0016627 oxidoreductase activity, acting on the CH-CH group of donors GO:0003674 molecular_function GO:0009056 catabolic process GO:0005737 cytoplasm GO:0005623 cell GO:0005622 intracellular GO:0005575 cellular_component GO:0008150 biological_process GO:0043226 …	NA	6.45754	15.4344	63.2473	48.1318	36.5882
VIT_13s0019g05260	12.8975	1.9053	0.6239	3.05391	0.00225879	0.0180936		gi|147802303|emb|CAN70408.1| hypothetical protein VITISV_021990	-	Putative uncharacterized protein [Source:UniProtKB/TrEMBL;Acc:F6HNB1]	GO:0008152 metabolic process GO:0003824 catalytic activity GO:0008150 biological_process GO:0003674 molecular_function	NA	4.30503	2.57241	14.2816	10.696	32.6327
VIT_00s0194g00070	635.121	1.9039	0.5137	3.7061	0.000210472	0.00250758		gi|359495608|ref|XP_002265377.2| PREDICTED: zinc finger protein CONSTANS-LIKE 10	-	Putative uncharacterized protein [Source:UniProtKB/TrEMBL;Acc:F6HCV2]	GO:0005622 intracellular GO:0008270 zinc ion binding GO:0005623 cell GO:0005575 cellular_component GO:0005515 protein binding GO:0043167 ion binding GO:0003674 molecular_function	100255380	236.776	162.919	800.792	515.545	1459.57
VIT_08s0056g00220	69.7948	1.9039	0.5032	3.78338	0.000154712	0.00194582		gi|225439070|ref|XP_002264806.1| PREDICTED: serine/threonine-protein phosphatase PP1	3.1.3.16 | 3.1.3.53	Serine/threonine-protein phosphatase [Source:UniProtKB/TrEMBL;Acc:F6HMR3]	GO:0004721 phosphoprotein phosphatase activity GO:0016787 hydrolase activity GO:0003674 molecular_function GO:0016791 phosphatase activity	100263930	13.9913	30.0114	142.816	117.656	44.4992
VIT_17s0119g00150	2860.01	1.9036	0.4779	3.98354	6.78948e-05	0.000953487		gi|297742784|emb|CBI35464.3| unnamed protein product	-	Putative uncharacterized protein [Source:UniProtKB/TrEMBL;Acc:F6HW68]	GO:0010951 negative regulation of endopeptidase activity GO:0004866 endopeptidase inhibitor activity GO:0005618 cell wall GO:0048046 apoplast GO:0003674 molecular_function GO:0005623 cell GO:0005575 cellular_component GO:0008150 biological_process GO:0030312 external encapsulating structure GO:0005576 extracellular region GO:0030234 enzyme regulator activity	100255885	1267.83	593.369	5619.83	4084.79	2734.23
VIT_12s0034g01890	3052.06	1.8987	0.5905	3.21547	0.00130229	0.0114838		gi|225447988|ref|XP_002269868.1| PREDICTED: 11S globulin seed storage protein 2	-	Putative uncharacterized protein [Source:UniProtKB/TrEMBL;Acc:D7SZX7]	GO:0045735 nutrient reservoir activity GO:0003674 molecular_function	100254961	1135.45	607.946	7652.92	3262.27	2601.72
VIT_11s0016g04270	2074.26	1.8972	0.6854	2.76791	0.00564179	0.0372292		gi|225445312|ref|XP_002284711.1| PREDICTED: sigma factor sigB regulation protein rsbQ isoform 1	-	Putative uncharacterized protein [Source:UniProtKB/TrEMBL;Acc:D7TBS1]		100266419	357.317	560.785	2630.88	6015.41	806.918
VIT_05s0077g01270	36.6926	1.8962	0.4119	4.60346	4.15533e-06	8.2817e-05		gi|225431900|ref|XP_002276434.1| PREDICTED: medium-chain-fatty-acid--CoA ligase	-	Putative uncharacterized protein [Source:UniProtKB/TrEMBL;Acc:F6H739]	GO:0008152 metabolic process GO:0003824 catalytic activity GO:0003674 molecular_function GO:0008150 biological_process GO:0047760 butyrate-CoA ligase activity GO:0019605 butyrate metabolic process GO:0006083 acetate metabolic process GO:0016208 AMP binding GO:0006097 glyoxylate cycle GO:0005777 peroxisome GO:0005739 mitochondrion GO:0003987 acetate-CoA ligase activity	100244843	15.0676	10.2896	39.7846	60.967	57.3545
VIT_05s0077g01980	252.555	1.8864	0.3425	5.50811	3.62703e-08	1.20728e-06		gi|225431780|ref|XP_002271732.1| PREDICTED: uncharacterized protein LOC100248252	-	Putative uncharacterized protein [Source:UniProtKB/TrEMBL;Acc:F6H6W2]		100248252	110.854	70.3125	450.892	220.337	410.381
VIT_02s0033g00670	56.6459	1.8842	0.6061	3.10858	0.00187987	0.015539		gi|359474624|ref|XP_003631498.1| PREDICTED: bifunctional nitrilase/nitrile hydratase NIT4B-like isoform 1	3.5.5.1 | 3.5.5.4	Putative uncharacterized protein [Source:UniProtKB/TrEMBL;Acc:D7U3V0]	GO:0016810 hydrolase activity, acting on carbon-nitrogen (but not peptide) bonds GO:0006807 nitrogen compound metabolic process GO:0003674 molecular_function GO:0008150 biological_process	100263621	26.9064	5.14481	153.018	42.7838	55.3767
VIT_00s0214g00130	636.898	1.8839	0.1808	10.4218	1.97215e-25	4.05206e-23		gi|296088859|emb|CBI38323.3| unnamed protein product	-	Putative uncharacterized protein [Source:UniProtKB/TrEMBL;Acc:F6I210]	GO:0005515 protein binding GO:0003674 molecular_function	100257545	219.556	258.956	828.335	822.519	1055.12
VIT_14s0036g00070	34.1024	1.8827	0.3977	4.73425	2.19872e-06	4.69247e-05		gi|359488101|ref|XP_002263761.2| PREDICTED: disease resistance protein At4g27190-like	-	Putative uncharacterized protein [Source:UniProtKB/TrEMBL;Acc:F6H639]	GO:0005524 ATP binding GO:0000166 nucleotide binding GO:0006952 defense response GO:0043531 ADP binding GO:0017111 nucleoside-triphosphatase activity GO:0006950 response to stress GO:0008150 biological_process GO:0003674 molecular_function	NA	10.7626	12.862	41.8248	55.619	49.4435
VIT_15s0048g00860	40.24	1.8756	0.451	4.15876	3.19981e-05	0.000491631		gi|296089155|emb|CBI38858.3| unnamed protein product	-	Putative uncharacterized protein [Source:UniProtKB/TrEMBL;Acc:D7U7S9]	GO:0000226 microtubule cytoskeleton organization GO:0008017 microtubule binding GO:0000910 cytokinesis GO:0008150 biological_process GO:0008092 cytoskeletal protein binding GO:0051301 cell division GO:0007010 cytoskeleton organization GO:0003674 molecular_function GO:0000087 M phase of mitotic cell cycle GO:0005828 kinetochore microtubule GO:0051225 spindle assembly GO:0051322 anaphase GO:0001578…	100257496	17.2201	10.2896	55.0863	38.5054	80.0985
VIT_09s0018g00680	11.4554	1.873	0.5823	3.21665	0.00129695	0.0114456		gi|298204701|emb|CBI25199.3| unnamed protein product	-	Putative uncharacterized protein [Source:UniProtKB/TrEMBL;Acc:D7T3W7]		NA	3.22877	3.42988	15.3018	22.4615	12.8553
VIT_06s0004g00330	13.7194	1.8599	0.5508	3.37691	0.000733054	0.00726316		gi|297746493|emb|CBI16549.3| unnamed protein product	2.7.11.1	Putative uncharacterized protein [Source:UniProtKB/TrEMBL;Acc:D7SLM1]	GO:0003674 molecular_function GO:0005515 protein binding	NA	3.22877	5.14481	24.4828	14.9743	20.7663
VIT_00s0945g00010	49.0955	1.8562	0.5067	3.66328	0.00024901	0.00289947		gi|296084756|emb|CBI25900.3| unnamed protein product	-	Putative uncharacterized protein [Source:UniProtKB/TrEMBL;Acc:F6HDA1]		100855363	13.9913	18.0069	110.173	71.6629	31.6438
VIT_19s0138g00100	6.9194	1.8527	0.694	2.66955	0.00759525	0.0467908		gi|296081350|emb|CBI17680.3| unnamed protein product	-	Putative uncharacterized protein [Source:UniProtKB/TrEMBL;Acc:D7SPV1]		100243242	2.15251	0.857469	4.08047	10.696	16.8108
VIT_06s0009g02760	6.1283	1.8478	0.6754	2.73598	0.00621951	0.0401391		gi|296083882|emb|CBI24270.3| unnamed protein product	-	Putative uncharacterized protein [Source:UniProtKB/TrEMBL;Acc:D7T190]		NA	1.07626	1.71494	11.2213	10.696	5.93322
VIT_14s0081g00030	928.476	1.8453	0.3524	5.23673	1.63446e-07	4.6003e-06	PR-4A	gi|225453022|ref|XP_002264720.1| PREDICTED: pathogenesis-related protein PR-4B	-	Putative uncharacterized protein [Source:UniProtKB/TrEMBL;Acc:D7TXF5]	GO:0042742 defense response to bacterium GO:0050832 defense response to fungus GO:0006950 response to stress GO:0008150 biological_process	100255405	482.163	197.218	945.649	1589.42	1427.93
VIT_19s0027g01490	57.521	1.8412	0.4464	4.12414	3.72119e-05	0.000558821		gi|296082701|emb|CBI21706.3| unnamed protein product	-	Putative uncharacterized protein [Source:UniProtKB/TrEMBL;Acc:F6H4R2]	GO:0006952 defense response GO:0043531 ADP binding GO:0006950 response to stress GO:0008150 biological_process GO:0003674 molecular_function	NA	24.7539	15.4344	113.233	87.7069	46.4769
VIT_00s0274g00080	9.9515	1.8392	0.6104	3.013	0.00258681	0.0202229		gi|359496232|ref|XP_003635185.1| PREDICTED: flavoprotein wrbA-like	-	Putative uncharacterized protein [Source:UniProtKB/TrEMBL;Acc:D7SSM6]	GO:0055114 oxidation-reduction process GO:0016491 oxidoreductase activity GO:0045892 negative regulation of transcription, DNA-dependent GO:0010181 FMN binding GO:0008150 biological_process GO:0003674 molecular_function	100854029	2.15251	3.42988	9.18106	18.1831	16.8108
VIT_09s0002g03120	9.1929	1.8377	0.6581	2.79251	0.00523015	0.0351178		gi|359482553|ref|XP_002277469.2| PREDICTED: putative leucine-rich repeat receptor-like protein kinase At2g19210-like	2.7.11.1	Putative uncharacterized protein [Source:UniProtKB/TrEMBL;Acc:F6HY74]	GO:0016772 transferase activity, transferring phosphorus-containing groups GO:0006468 protein phosphorylation GO:0005524 ATP binding GO:0004674 protein serine/threonine kinase activity GO:0004672 protein kinase activity GO:0008150 biological_process GO:0006464 cellular protein modification process GO:0016301 kinase activity GO:0003674 molecular_function	100244634	1.07626	3.42988	17.342	18.1831	5.93322
VIT_05s0020g00290	30.1177	1.8373	0.493	3.72701	0.000193764	0.00234059		gi|297736763|emb|CBI25964.3| unnamed protein product	-	Putative uncharacterized protein [Source:UniProtKB/TrEMBL;Acc:F6HE06]		NA	4.30503	15.4344	47.9455	50.271	32.6327
VIT_14s0081g00050	647.57	1.833	0.2804	6.53708	6.27303e-11	3.28187e-09		gi|225453020|ref|XP_002264647.1| PREDICTED: wound-induced protein WIN2	3.2.1.14	Putative uncharacterized protein [Source:UniProtKB/TrEMBL;Acc:F6HVL6]	GO:0042742 defense response to bacterium GO:0009723 response to ethylene stimulus GO:0009651 response to salt stress GO:0009817 defense response to fungus, incompatible interaction GO:0009615 response to virus GO:0009627 systemic acquired resistance GO:0050832 defense response to fungus GO:0008061 chitin binding GO:0003674 molecular_function GO:0006950 response to stress GO:0008150 biological_pro…	100260476	237.853	252.096	847.717	636.409	1263.78
VIT_01s0113g00500	24.6748	1.8275	0.5943	3.0748	0.00210641	0.0170566		gi|225462943|ref|XP_002267746.1| PREDICTED: protein argonaute 7-like	-	Putative uncharacterized protein [Source:UniProtKB/TrEMBL;Acc:F6H5X3]	GO:0016246 RNA interference GO:0010492 maintenance of shoot apical meristem identity GO:0040034 regulation of development, heterochronic GO:0010050 vegetative phase change GO:0010599 production of lsiRNA involved in RNA interference GO:0010267 production of ta-siRNAs involved in RNA interference GO:0003676 nucleic acid binding GO:0034641 cellular nitrogen compound metabolic process GO:0008150 bio…	100264433	9.68631	5.14481	30.6035	63.1062	14.8331
VIT_08s0007g03450	8.5777	1.8273	0.6181	2.95657	0.00311078	0.0233103	TFL1B	gi|526118071|ref|NP_001267931.1| TFL1B protein	-	TFL1B protein [Source:UniProtKB/TrEMBL;Acc:A4GG72]	GO:0090344 negative regulation of cell aging GO:0031982 vesicle GO:0009744 response to sucrose stimulus GO:0048573 photoperiodism, flowering GO:0009910 negative regulation of flower development GO:0009909 regulation of flower development GO:0008429 phosphatidylethanolamine binding GO:0006623 protein targeting to vacuole GO:0005886 plasma membrane GO:0005773 vacuole GO:0005737 cytoplasm GO:0005634…	100233009	3.22877	1.71494	15.3018	11.7656	10.8776
VIT_19s0015g01540	16.3973	1.8273	0.5599	3.26348	0.00110052	0.0100456		gi|359478066|ref|XP_003632064.1| PREDICTED: LOW QUALITY PROTEIN: 2-hydroxyacyl-CoA lyase-like	-	Putative uncharacterized protein [Source:UniProtKB/TrEMBL;Acc:F6I598]	GO:0030976 thiamine pyrophosphate binding GO:0003674 molecular_function GO:0043167 ion binding	NA	3.22877	6.85975	34.684	21.3919	15.8219
VIT_03s0017g01430	13.5841	1.8195	0.5485	3.3174	0.000908602	0.00860159		gi|225464142|ref|XP_002265566.1| PREDICTED: protein YIPF5	-	Putative uncharacterized protein [Source:UniProtKB/TrEMBL;Acc:F6HTK9]		NA	5.38128	3.42988	20.4023	14.9743	23.7329
VIT_12s0121g00050	45.6983	1.8183	0.3466	5.24626	1.55222e-07	4.3907e-06		gi|225448305|ref|XP_002265391.1| PREDICTED: putative disease resistance RPP13-like protein 1	-	Putative uncharacterized protein [Source:UniProtKB/TrEMBL;Acc:F6I6Q9]	GO:0006952 defense response GO:0043531 ADP binding GO:0006950 response to stress GO:0008150 biological_process GO:0003674 molecular_function	100244934	13.9913	19.7218	64.2674	65.2453	65.2654
VIT_03s0097g00700	124.927	1.8162	0.2952	6.15353	7.57767e-10	3.30623e-08		gi|225429250|ref|XP_002265050.1| PREDICTED: basic form of pathogenesis-related protein 1	-	Putative uncharacterized protein [Source:UniProtKB/TrEMBL;Acc:D7TY78]	GO:0005576 extracellular region GO:0005575 cellular_component	100242451	57.0416	38.5861	139.756	178.622	210.629
VIT_19s0014g00250	12.8662	1.813	0.6052	2.99574	0.00273777	0.0210823		gi|302142806|emb|CBI20101.3| unnamed protein product	-	Putative uncharacterized protein [Source:UniProtKB/TrEMBL;Acc:E0CS02]	GO:0016020 membrane GO:0008508 bile acid:sodium symporter activity GO:0006814 sodium ion transport GO:0005575 cellular_component GO:0008150 biological_process GO:0022857 transmembrane transporter activity GO:0006810 transport GO:0003674 molecular_function GO:0009941 chloroplast envelope GO:0009507 chloroplast GO:0005215 transporter activity	100257142	3.22877	4.28735	26.523	21.3919	8.89983
VIT_02s0033g00770	101.048	1.8054	0.4425	4.08019	4.49987e-05	0.00066284		gi|225427458|ref|XP_002269316.1| PREDICTED: bifunctional nitrilase/nitrile hydratase NIT4B	3.5.5.1 | 3.5.5.4	Putative uncharacterized protein [Source:UniProtKB/TrEMBL;Acc:F6I076]	GO:0016810 hydrolase activity, acting on carbon-nitrogen (but not peptide) bonds GO:0006807 nitrogen compound metabolic process GO:0008150 biological_process GO:0003674 molecular_function	100253338	53.8128	18.8643	193.822	97.3332	141.408
VIT_12s0034g01480	78.4392	1.8035	0.3268	5.51811	3.42662e-08	1.14904e-06		gi|359486061|ref|XP_002271818.2| PREDICTED: putative disease resistance protein At3g14460-like	-	Putative uncharacterized protein [Source:UniProtKB/TrEMBL;Acc:F6H954]	GO:0006952 defense response GO:0043531 ADP binding GO:0006950 response to stress GO:0008150 biological_process GO:0003674 molecular_function	NA	24.7539	34.2988	131.595	115.516	86.0317
VIT_12s0028g00460	8.3935	1.8021	0.6172	2.91973	0.00350331	0.0256323		gi|296086834|emb|CBI32983.3| unnamed protein product	-	Putative uncharacterized protein [Source:UniProtKB/TrEMBL;Acc:D7TR60]		100261160	3.22877	1.71494	12.2414	13.9047	10.8776
VIT_13s0064g00410	174.623	1.8005	0.4131	4.35859	1.30901e-05	0.000225667		gi|359487310|ref|XP_003633565.1| PREDICTED: putative disease resistance protein RGA4-like	-	Putative uncharacterized protein [Source:UniProtKB/TrEMBL;Acc:D7T357]		NA	79.643	48.0183	398.866	163.648	182.941
VIT_13s0101g00300	18.1747	1.7965	0.5204	3.45221	0.000556024	0.00576954		gi|359486996|ref|XP_003633504.1| PREDICTED: putative disease resistance protein At3g14460-like	-	Putative uncharacterized protein [Source:UniProtKB/TrEMBL;Acc:F6HPX6]	GO:0006952 defense response GO:0043531 ADP binding GO:0006950 response to stress GO:0008150 biological_process GO:0005515 protein binding GO:0003674 molecular_function	100253935	4.30503	7.71722	35.7041	21.3919	21.7551
VIT_06s0004g01620	7.0987	1.791	0.6481	2.76339	0.00572044	0.0376181		gi|297746370|emb|CBI16426.3| unnamed protein product	-	Putative uncharacterized protein [Source:UniProtKB/TrEMBL;Acc:D7SL98]		NA	2.15251	1.71494	13.2615	7.48717	10.8776
VIT_19s0014g01820	12.3239	1.7902	0.5715	3.13247	0.00173344	0.0145707		gi|359493623|ref|XP_002282900.2| PREDICTED: uncharacterized protein LOC100265827	-	Putative uncharacterized protein [Source:UniProtKB/TrEMBL;Acc:F6H1Y9]	GO:0005886 plasma membrane GO:0000166 nucleotide binding GO:0046686 response to cadmium ion GO:0015031 protein transport GO:0007264 small GTPase mediated signal transduction GO:0005525 GTP binding GO:0005623 cell GO:0005575 cellular_component GO:0008150 biological_process GO:0007165 signal transduction GO:0006810 transport GO:0003674 molecular_function	100265827	5.38128	2.57241	15.3018	23.5311	14.8331
VIT_18s0041g00810	33.68	1.784	0.4237	4.21074	2.54538e-05	0.000404842		gi|225460456|ref|XP_002272114.1| PREDICTED: UDP-glycosyltransferase 88A1-like	-	Putative uncharacterized protein [Source:UniProtKB/TrEMBL;Acc:F6I3Y0]	GO:0016740 transferase activity GO:0008152 metabolic process GO:0016758 transferase activity, transferring hexosyl groups GO:0016757 transferase activity, transferring glycosyl groups GO:0003674 molecular_function GO:0008150 biological_process	NA	10.7626	13.7195	60.1869	48.1318	35.5993
VIT_07s0197g00040	17.8852	1.7831	0.6619	2.69385	0.00706313	0.0442444		gi|225470475|ref|XP_002263845.1| PREDICTED: LOB domain-containing protein 36-like	-	Putative uncharacterized protein [Source:UniProtKB/TrEMBL;Acc:F6H7R0]		100246034	4.30503	5.14481	40.8047	34.2271	4.94435
VIT_00s0707g00010	78.7076	1.7789	0.3866	4.60153	4.19405e-06	8.33923e-05		gi|359497244|ref|XP_003635462.1| PREDICTED: 15.4 kDa class V heat shock protein-like	-	Putative uncharacterized protein [Source:UniProtKB/TrEMBL;Acc:D7UEA4]		100854836	34.4402	24.8666	97.9313	78.0805	158.219
VIT_07s0005g06480	178.578	1.7784	0.1981	8.97926	2.72588e-19	3.50044e-17		gi|359480128|ref|XP_002267331.2| PREDICTED: uncharacterized protein LOC100267131	-	Putative uncharacterized protein [Source:UniProtKB/TrEMBL;Acc:F6I018]	GO:0005515 protein binding GO:0003674 molecular_function GO:0051567 histone H3-K9 methylation GO:0031048 chromatin silencing by small RNA GO:0006346 methylation-dependent chromatin silencing GO:0009793 embryo development ending in seed dormancy GO:0009507 chloroplast	100267131	74.2617	68.5975	232.587	252.425	265.017
VIT_19s0014g04080	48.4836	1.7677	0.4544	3.8899	0.000100287	0.00133644		gi|359493705|ref|XP_003634654.1| PREDICTED: receptor-like serine/threonine-protein kinase SD1-8-like	2.7.11.1	Serine/threonine-protein kinase [Source:UniProtKB/TrEMBL;Acc:F6H294]	GO:0016772 transferase activity, transferring phosphorus-containing groups GO:0016310 phosphorylation GO:0016301 kinase activity GO:0006468 protein phosphorylation GO:0005524 ATP binding GO:0004674 protein serine/threonine kinase activity GO:0004672 protein kinase activity GO:0016740 transferase activity GO:0000166 nucleotide binding GO:0048544 recognition of pollen GO:0000003 reproduction GO:000…	NA	10.7626	24.0091	98.9514	51.3406	57.3545
VIT_12s0034g01950	1926.86	1.7637	0.5033	3.50435	0.000457726	0.00489928		gi|225447981|ref|XP_002269304.1| PREDICTED: 11S globulin seed storage protein 2-like	-	Putative uncharacterized protein [Source:UniProtKB/TrEMBL;Acc:F6H8X0]	GO:0045735 nutrient reservoir activity GO:0003674 molecular_function	100265260	872.844	477.61	4195.74	1927.41	2160.68
VIT_00s0144g00270	43.3167	1.7634	0.3764	4.68429	2.80928e-06	5.85724e-05		gi|225470100|ref|XP_002271058.1| PREDICTED: disease resistance protein RGA2	-	Putative uncharacterized protein [Source:UniProtKB/TrEMBL;Acc:F6H815]	GO:0006952 defense response GO:0043531 ADP binding GO:0006950 response to stress GO:0008150 biological_process GO:0003674 molecular_function	100853543	12.9151	19.7218	70.3881	50.271	63.2877
VIT_00s0753g00010	85.337	1.7596	0.4556	3.86202	0.000112452	0.00146824		gi|296088214|emb|CBI35729.3| unnamed protein product	-	Putative uncharacterized protein [Source:UniProtKB/TrEMBL;Acc:F6HWV8]	GO:0030001 metal ion transport GO:0046872 metal ion binding GO:0008150 biological_process GO:0043167 ion binding GO:0006810 transport GO:0003674 molecular_function	NA	26.9064	35.1562	201.983	71.6629	90.9761
VIT_12s0034g01970	163.636	1.7593	0.3637	4.83709	1.31755e-06	2.97779e-05		gi|225447979|ref|XP_002269792.1| PREDICTED: glycinin G1-like	-	Putative uncharacterized protein [Source:UniProtKB/TrEMBL;Acc:F6H8W9]	GO:0045735 nutrient reservoir activity GO:0003674 molecular_function	NA	55.9653	69.455	216.265	142.256	334.238
VIT_09s0002g05590	39.214	1.7548	0.5221	3.36112	0.000776269	0.00759638		gi|297743362|emb|CBI36229.3| unnamed protein product	-	Putative uncharacterized protein [Source:UniProtKB/TrEMBL;Acc:F6HX68]	GO:0005886 plasma membrane GO:0005524 ATP binding GO:0016020 membrane GO:0000166 nucleotide binding GO:0080168 abscisic acid transport GO:0046865 terpenoid transport GO:0015692 lead ion transport GO:0010193 response to ozone GO:0017111 nucleoside-triphosphatase activity GO:0016887 ATPase activity GO:0006200 ATP catabolic process GO:0009056 catabolic process GO:0005623 cell GO:0005575 cellular_com…	NA	16.1438	11.1471	58.1467	24.6007	86.0317
VIT_00s1247g00020	161.918	1.7518	0.234	7.48713	7.03934e-14	5.26808e-12		gi|359497479|ref|XP_003635532.1| PREDICTED: 50S ribosomal protein L25-like	-	Putative uncharacterized protein [Source:UniProtKB/TrEMBL;Acc:F6HJU4]	GO:0006412 translation GO:0005739 mitochondrion GO:0009058 biosynthetic process GO:0005737 cytoplasm GO:0005623 cell GO:0005622 intracellular GO:0005575 cellular_component GO:0008150 biological_process GO:0043226 organelle	100854002	75.338	55.7355	251.969	201.084	225.462
VIT_13s0019g02780	22.2844	1.7495	0.4695	3.7263	0.00019431	0.00234469		gi|225449302|ref|XP_002281354.1| PREDICTED: 18.2 kDa class I heat shock protein isoform 1	-	Putative uncharacterized protein [Source:UniProtKB/TrEMBL;Acc:F6HNR0]	GO:0009644 response to high light intensity GO:0042542 response to hydrogen peroxide GO:0009408 response to heat GO:0010286 heat acclimation GO:0006950 response to stress GO:0008150 biological_process	100249533	7.5338	8.57469	40.8047	27.8095	26.6995
VIT_05s0094g00330	2049.4	1.7486	0.6215	2.81376	0.00489651	0.0333733		gi|225434072|ref|XP_002275534.1| PREDICTED: chitinase 5	3.2.1.14	Putative uncharacterized protein [Source:UniProtKB/TrEMBL;Acc:A5AK36]	GO:0010262 somatic embryogenesis GO:0005618 cell wall GO:0016998 cell wall macromolecule catabolic process GO:0008061 chitin binding GO:0006032 chitin catabolic process GO:0005975 carbohydrate metabolic process GO:0004568 chitinase activity GO:0003674 molecular_function GO:0009056 catabolic process GO:0005623 cell GO:0005575 cellular_component GO:0000003 reproduction GO:0008150 biological_process…	100252703	1022.44	223.799	4217.16	2783.09	2000.48
VIT_19s0014g04180	16.666	1.7476	0.5459	3.20149	0.00136717	0.011958		gi|359493711|ref|XP_002281022.2| PREDICTED: G-type lectin S-receptor-like serine/threonine-protein kinase At4g27290-like	2.7.11.1	Putative uncharacterized protein [Source:UniProtKB/TrEMBL;Acc:E0CSX3]	GO:0016772 transferase activity, transferring phosphorus-containing groups GO:0006468 protein phosphorylation GO:0004674 protein serine/threonine kinase activity GO:0004672 protein kinase activity GO:0008150 biological_process GO:0006464 cellular protein modification process GO:0016301 kinase activity GO:0003674 molecular_function	NA	4.30503	6.85975	29.5834	13.9047	28.6772
VIT_17s0000g04460	33.8976	1.747	0.4631	3.7719	0.000162006	0.00203304		gi|225455796|ref|XP_002274532.1| PREDICTED: probable calcium-binding protein CML15	-	Putative uncharacterized protein [Source:UniProtKB/TrEMBL;Acc:D7SIS7]	GO:0005509 calcium ion binding GO:0043167 ion binding GO:0003674 molecular_function GO:0008150 biological_process	100247540	5.38128	18.8643	52.026	42.7838	50.4324
VIT_12s0059g02150	1298.85	1.746	0.3223	5.41677	6.06849e-08	1.90492e-06		gi|225447278|ref|XP_002279260.1| PREDICTED: aconitate hydratase, cytoplasmic	4.2.1.3	Putative uncharacterized protein [Source:UniProtKB/TrEMBL;Acc:D7TEL2]	GO:0008152 metabolic process GO:0051539 4 iron, 4 sulfur cluster binding GO:0008150 biological_process GO:0003674 molecular_function	100256776	530.594	491.33	2084.1	2389.48	998.759
VIT_19s0014g03390	11.6909	1.7401	0.5827	2.98608	0.00282581	0.0216569		gi|302143062|emb|CBI20357.3| unnamed protein product	-	Putative uncharacterized protein [Source:UniProtKB/TrEMBL;Acc:E0CSQ8]		NA	3.22877	4.28735	22.4426	10.696	17.7997
VIT_05s0020g02620	177.259	1.7371	0.2777	6.25624	3.94371e-10	1.7934e-08		gi|297736978|emb|CBI26179.3| unnamed protein product	-	Putative uncharacterized protein [Source:UniProtKB/TrEMBL;Acc:D7T6Q8]	GO:0000166 nucleotide binding GO:0003676 nucleic acid binding GO:0003674 molecular_function GO:0009507 chloroplast GO:0008150 biological_process GO:0005739 mitochondrion GO:0003723 RNA binding GO:0000398 mRNA splicing, via spliceosome	NA	65.6516	76.3148	294.814	269.538	179.974
VIT_00s1308g00010	97.4657	1.7322	0.2695	6.42726	1.29927e-10	6.39755e-09		gi|296087029|emb|CBI33293.3| unnamed protein product	-	Putative uncharacterized protein [Source:UniProtKB/TrEMBL;Acc:D7TS18]	GO:0004601 peroxidase activity GO:0055114 oxidation-reduction process GO:0016491 oxidoreductase activity GO:0051920 peroxiredoxin activity GO:0008150 biological_process GO:0003674 molecular_function	100256614	41.974	36.8712	115.273	150.813	142.397
VIT_14s0128g00780	1118.27	1.7231	0.2978	5.78651	7.18643e-09	2.71153e-07	LOXC	gi|534471270|gb|AGU28274.1| lipoxygenase 1	1.13.11.58	Lipoxygenase [Source:UniProtKB/TrEMBL;Acc:F6HZ10]	GO:0005506 iron ion binding GO:0055114 oxidation-reduction process GO:0016491 oxidoreductase activity GO:0031408 oxylipin biosynthetic process GO:0016165 lipoxygenase activity GO:0016702 oxidoreductase activity, acting on single donors with incorporation of molecular oxygen, incorporation of two atoms of oxygen GO:0006633 fatty acid biosynthetic process GO:0046872 metal ion binding GO:0003674 mol…	100232917	509.069	391.006	2105.52	1596.91	988.87
VIT_11s0016g00580	52.3427	1.719	0.3767	4.5637	5.02587e-06	9.8054e-05		gi|359484253|ref|XP_003633088.1| PREDICTED: uncharacterized protein LOC100245572	-	Putative uncharacterized protein [Source:UniProtKB/TrEMBL;Acc:F6HGM5]		NA	19.3726	21.4367	76.5088	91.9852	52.4101
VIT_03s0038g01620	8.0016	1.7187	0.6267	2.74242	0.00609879	0.039518		gi|359474883|ref|XP_003631548.1| PREDICTED: probable disease resistance RPP8-like protein 2-like	-	Putative uncharacterized protein [Source:UniProtKB/TrEMBL;Acc:F6I139]	GO:0006952 defense response GO:0043531 ADP binding GO:0006950 response to stress GO:0008150 biological_process GO:0003674 molecular_function	100852727	3.22877	1.71494	10.2012	14.9743	9.8887
VIT_04s0044g01740	669.102	1.7187	0.2422	7.0962	1.28236e-12	8.14116e-11		gi|225431671|ref|XP_002265638.1| PREDICTED: 3-hydroxy-3-methylglutaryl-coenzyme A reductase 1-like	1.1.1.34	Putative uncharacterized protein [Source:UniProtKB/TrEMBL;Acc:F6I0C2]	GO:0016021 integral to membrane GO:0055114 oxidation-reduction process GO:0016491 oxidoreductase activity GO:0015936 coenzyme A metabolic process GO:0004420 hydroxymethylglutaryl-CoA reductase (NADPH) activity GO:0050661 NADP binding GO:0016616 oxidoreductase activity, acting on the CH-OH group of donors, NAD or NADP as acceptor GO:0008299 isoprenoid biosynthetic process GO:0050662 coenzyme bindi…	100243051	220.633	326.696	971.152	728.395	1098.63
VIT_00s0259g00210	13.1148	1.7177	0.585	2.93639	0.00332054	0.0245494		gi|359496124|ref|XP_003635159.1| PREDICTED: trihelix transcription factor GTL1-like	-	Putative uncharacterized protein [Source:UniProtKB/TrEMBL;Acc:F6GZ04]	GO:0003682 chromatin binding GO:0003677 DNA binding GO:0003674 molecular_function	100854350	4.30503	4.28735	21.4225	25.6703	9.8887
VIT_09s0002g02060	176.301	1.7171	0.4454	3.8549	0.000115779	0.00150423		gi|297743071|emb|CBI35938.3| unnamed protein product	-	Putative uncharacterized protein [Source:UniProtKB/TrEMBL;Acc:F6HY11]	GO:0005515 protein binding GO:0003674 molecular_function	100265139	77.4905	55.7355	344.8	301.626	101.854
VIT_06s0004g07240	82.163	1.7169	0.3624	4.73829	2.1553e-06	4.63489e-05		gi|359478517|ref|XP_002278087.2| PREDICTED: UDP-glycosyltransferase 87A1-like	-	Putative uncharacterized protein [Source:UniProtKB/TrEMBL;Acc:F6GUL4]	GO:0016740 transferase activity GO:0008152 metabolic process GO:0016758 transferase activity, transferring hexosyl groups GO:0016757 transferase activity, transferring glycosyl groups GO:0008150 biological_process GO:0003674 molecular_function	100262142	43.0503	22.2942	138.736	118.725	88.0094
VIT_08s0007g01410	24.2634	1.7162	0.4431	3.87307	0.000107471	0.00141547		gi|225440532|ref|XP_002275539.1| PREDICTED: glutathione S-transferase U8	2.5.1.18	Putative uncharacterized protein [Source:UniProtKB/TrEMBL;Acc:F6HL16]	GO:0046686 response to cadmium ion GO:0003674 molecular_function GO:0008150 biological_process GO:0005515 protein binding	100242547	10.7626	7.71722	36.7242	37.4359	28.6772
VIT_12s0034g00480	60.5574	1.7126	0.3072	5.57447	2.4828e-08	8.52613e-07		gi|296088124|emb|CBI35513.3| unnamed protein product	-	Putative uncharacterized protein [Source:UniProtKB/TrEMBL;Acc:F6H940]		NA	25.8302	23.1517	82.6295	93.0548	78.1207
VIT_14s0006g01620	130.311	1.7098	0.2426	7.04846	1.80915e-12	1.11717e-10		gi|225453132|ref|XP_002273328.1| PREDICTED: transcription repressor MYB4	-	Putative uncharacterized protein [Source:UniProtKB/TrEMBL;Acc:D7TSS6]	GO:0003682 chromatin binding GO:0003677 DNA binding GO:0003674 molecular_function	100251783	63.4991	44.5884	194.842	177.553	171.075
VIT_13s0047g00720	30.5902	1.7089	0.4041	4.22841	2.35354e-05	0.000379403		gi|359494969|ref|XP_003634888.1| PREDICTED: SAC3 family protein 1-like	-	Putative uncharacterized protein [Source:UniProtKB/TrEMBL;Acc:D7TF83]		100852853	10.7626	12.862	48.9656	42.7838	37.5771
VIT_13s0019g00650	10.5852	1.7082	0.6134	2.78497	0.00535324	0.0357637		gi|296086265|emb|CBI31706.3| unnamed protein product	-	Putative uncharacterized protein [Source:UniProtKB/TrEMBL;Acc:D7TLW9]		NA	3.22877	3.42988	23.4627	13.9047	8.89983
VIT_07s0104g01260	2554.97	1.7076	0.4805	3.55348	0.000380176	0.00416499		gi|225436805|ref|XP_002269763.1| PREDICTED: flavin-containing monooxygenase YUCCA10	-	Putative uncharacterized protein [Source:UniProtKB/TrEMBL;Acc:F6HQ22]	GO:0050660 flavin adenine dinucleotide binding GO:0055114 oxidation-reduction process GO:0050661 NADP binding GO:0004499 N,N-dimethylaniline monooxygenase activity GO:0003674 molecular_function GO:0008150 biological_process GO:0016491 oxidoreductase activity	100251223	1014.91	879.763	4091.69	4990.73	1797.77
VIT_06s0009g01110	183.746	1.7061	0.4278	3.98797	6.66416e-05	0.000939592		gi|359479210|ref|XP_002272233.2| PREDICTED: cation/calcium exchanger 3-like	-	Putative uncharacterized protein [Source:UniProtKB/TrEMBL;Acc:F6HA72]	GO:0016020 membrane GO:0055085 transmembrane transport GO:0016021 integral to membrane GO:0005575 cellular_component GO:0008150 biological_process GO:0006810 transport GO:0046482 para-aminobenzoic acid metabolic process GO:0010260 organ senescence GO:0035725 sodium ion transmembrane transport GO:0015491 cation:cation antiporter activity GO:0006812 cation transport GO:0005432 calcium:sodium antipo…	100261580	55.9653	84.8894	305.015	356.175	116.687
VIT_17s0119g00280	4305.8	1.7022	0.4969	3.42581	0.000612977	0.00625783		gi|225470995|ref|XP_002270111.1| PREDICTED: miraculin	-	Putative uncharacterized protein [Source:UniProtKB/TrEMBL;Acc:D7TY99]	GO:0010951 negative regulation of endopeptidase activity GO:0004866 endopeptidase inhibitor activity GO:0005618 cell wall GO:0048046 apoplast GO:0003674 molecular_function GO:0005623 cell GO:0005575 cellular_component GO:0008150 biological_process GO:0030312 external encapsulating structure GO:0005576 extracellular region GO:0030234 enzyme regulator activity	100250188	2118.07	1046.11	8983.15	4890.19	4491.45
VIT_01s0011g03890	22.5466	1.6998	0.5519	3.08002	0.00206983	0.0167972		gi|297737783|emb|CBI26984.3| unnamed protein product	2.7.11.1	Putative uncharacterized protein [Source:UniProtKB/TrEMBL;Acc:D7T913]	GO:0016772 transferase activity, transferring phosphorus-containing groups GO:0006468 protein phosphorylation GO:0005524 ATP binding GO:0004674 protein serine/threonine kinase activity GO:0004672 protein kinase activity GO:0000166 nucleotide binding GO:0030247 polysaccharide binding GO:0003674 molecular_function GO:0008150 biological_process GO:0006464 cellular protein modification process GO:001…	100252491	4.30503	11.1471	51.0059	23.5311	22.744
VIT_19s0014g04490	26.6263	1.6982	0.486	3.4945	0.000474944	0.00504427		gi|302143153|emb|CBI20448.3| unnamed protein product	2.7.11.1	Putative uncharacterized protein [Source:UniProtKB/TrEMBL;Acc:E0CSZ9]	GO:0016772 transferase activity, transferring phosphorus-containing groups GO:0006468 protein phosphorylation GO:0005524 ATP binding GO:0004674 protein serine/threonine kinase activity GO:0004672 protein kinase activity GO:0008150 biological_process GO:0006464 cellular protein modification process GO:0016301 kinase activity GO:0003674 molecular_function	NA	7.5338	12.0046	25.5029	53.4798	34.6105
VIT_19s0015g01120	211.166	1.6879	0.2975	5.67392	1.39568e-08	5.00696e-07		gi|296089977|emb|CBI39796.3| unnamed protein product	2.7.11.1	Putative uncharacterized protein [Source:UniProtKB/TrEMBL;Acc:F6I583]	GO:0016021 integral to membrane GO:0005886 plasma membrane GO:0016772 transferase activity, transferring phosphorus-containing groups GO:0016310 phosphorylation GO:0016301 kinase activity GO:0006468 protein phosphorylation GO:0005524 ATP binding GO:0004674 protein serine/threonine kinase activity GO:0004672 protein kinase activity GO:0016740 transferase activity GO:0016020 membrane GO:0000166 nuc…	NA	95.7868	78.0297	359.081	325.157	197.774
VIT_08s0032g00890	101.65	1.6877	0.5609	3.0089	0.00262198	0.020418		gi|359481045|ref|XP_002268626.2| PREDICTED: beta-xylosidase/alpha-L-arabinofuranosidase 2-like	3.2.1.37	Putative uncharacterized protein [Source:UniProtKB/TrEMBL;Acc:D7U8Q0]	GO:0008152 metabolic process GO:0016798 hydrolase activity, acting on glycosyl bonds GO:0016787 hydrolase activity GO:0004553 hydrolase activity, hydrolyzing O-glycosyl compounds GO:0005975 carbohydrate metabolic process GO:0003674 molecular_function GO:0008150 biological_process	100247929	36.5927	34.2988	66.3076	68.4541	302.594
VIT_04s0210g00140	424.532	1.6864	0.2293	7.35521	1.9062e-13	1.35478e-11		gi|359476919|ref|XP_003631912.1| PREDICTED: putative acyl-CoA synthetase YngI-like	-	Putative uncharacterized protein [Source:UniProtKB/TrEMBL;Acc:F6I276]	GO:0008152 metabolic process GO:0003824 catalytic activity GO:0008150 biological_process GO:0003674 molecular_function	100853847	150.676	204.078	674.298	627.853	465.758
VIT_06s0004g06430	422.111	1.6819	0.2313	7.27242	3.53103e-13	2.41102e-11		gi|225434620|ref|XP_002279340.1| PREDICTED: probable LRR receptor-like serine/threonine-protein kinase At1g53420	2.7.11.1	Putative uncharacterized protein [Source:UniProtKB/TrEMBL;Acc:D7SJZ6]	GO:0016772 transferase activity, transferring phosphorus-containing groups GO:0006468 protein phosphorylation GO:0005524 ATP binding GO:0004674 protein serine/threonine kinase activity GO:0004672 protein kinase activity GO:0008150 biological_process GO:0006464 cellular protein modification process GO:0016301 kinase activity GO:0003674 molecular_function	100241635	159.286	194.645	545.763	478.109	732.753
VIT_18s0001g02770	110.242	1.6765	0.3829	4.37835	1.19583e-05	0.000209186		gi|302141817|emb|CBI19020.3| unnamed protein product	-	Putative uncharacterized protein [Source:UniProtKB/TrEMBL;Acc:E0CR66]	GO:0004560 alpha-L-fucosidase activity GO:0009505 plant-type cell wall GO:0016788 hydrolase activity, acting on ester bonds GO:0006629 lipid metabolic process GO:0016787 hydrolase activity GO:0005623 cell GO:0005575 cellular_component GO:0008150 biological_process GO:0030312 external encapsulating structure GO:0005618 cell wall GO:0016798 hydrolase activity, acting on glycosyl bonds GO:0003674 mo…	100262628	62.4229	26.5815	113.233	168.996	179.974
VIT_01s0127g00680	358.948	1.6758	0.229	7.31824	2.51239e-13	1.75255e-11		gi|359473190|ref|XP_003631261.1| PREDICTED: probable inactive poly	-	Putative uncharacterized protein [Source:UniProtKB/TrEMBL;Acc:F6HHU3]	GO:0003950 NAD+ ADP-ribosyltransferase activity GO:0003674 molecular_function GO:0016757 transferase activity, transferring glycosyl groups	100852765	156.057	146.627	579.427	535.867	376.76
VIT_07s0141g00670	131.559	1.6751	0.341	4.91171	9.02875e-07	2.12783e-05		gi|296090606|emb|CBI40990.3| unnamed protein product	-	Putative uncharacterized protein [Source:UniProtKB/TrEMBL;Acc:F6HWI7]		NA	50.5841	56.593	210.144	226.754	113.72
VIT_15s0021g00130	7.4763	1.6726	0.6319	2.64711	0.00811826	0.0492698		gi|359489790|ref|XP_003633978.1| PREDICTED: probable disease resistance protein At1g58602-like	-	Putative uncharacterized protein [Source:UniProtKB/TrEMBL;Acc:F6GVH2]	GO:0006952 defense response GO:0043531 ADP binding GO:0006950 response to stress GO:0008150 biological_process GO:0003674 molecular_function	NA	1.07626	3.42988	11.2213	11.7656	9.8887
VIT_17s0000g07060	46.7584	1.6719	0.3752	4.45583	8.35699e-06	0.000151952		gi|225457267|ref|XP_002284350.1| PREDICTED: UDP-glycosyltransferase 83A1	-	Putative uncharacterized protein [Source:UniProtKB/TrEMBL;Acc:F6GT21]	GO:0016740 transferase activity GO:0008152 metabolic process GO:0016758 transferase activity, transferring hexosyl groups GO:0016757 transferase activity, transferring glycosyl groups GO:0008150 biological_process GO:0003674 molecular_function	NA	22.6014	15.4344	63.2473	52.4102	80.0985
VIT_17s0000g04950	24.6546	1.6699	0.4482	3.72562	0.000194837	0.00234979		gi|297734096|emb|CBI15343.3| unnamed protein product	-	Putative uncharacterized protein [Source:UniProtKB/TrEMBL;Acc:D7SIN2]	GO:0008146 sulfotransferase activity GO:0003674 molecular_function	NA	9.68631	9.43216	31.6236	43.8534	28.6772
VIT_05s0020g04840	82.803	1.6661	0.305	5.46293	4.68326e-08	1.51642e-06		gi|297737168|emb|CBI26369.3| unnamed protein product	-	Putative uncharacterized protein [Source:UniProtKB/TrEMBL;Acc:F6HDZ0]	GO:0016310 phosphorylation GO:0016301 kinase activity GO:0005524 ATP binding GO:0016020 membrane GO:0016788 hydrolase activity, acting on ester bonds GO:0006629 lipid metabolic process GO:0016787 hydrolase activity GO:0005575 cellular_component GO:0008150 biological_process GO:0003674 molecular_function	NA	34.4402	34.2988	104.052	143.326	97.8981
VIT_18s0089g00630	19.5787	1.6557	0.4668	3.54701	0.000389633	0.0042521		gi|359493546|ref|XP_002267585.2| PREDICTED: LRR receptor-like serine/threonine-protein kinase GSO2-like	2.7.11.1	Putative uncharacterized protein [Source:UniProtKB/TrEMBL;Acc:F6GW03]	GO:0005515 protein binding GO:0003674 molecular_function	NA	6.45754	8.57469	29.5834	24.6007	28.6772
VIT_07s0031g00750	104.996	1.6525	0.3909	4.22793	2.35851e-05	0.000379662		gi|359480677|ref|XP_002277534.2| PREDICTED: multidrug and toxin extrusion protein 1	-	Putative uncharacterized protein [Source:UniProtKB/TrEMBL;Acc:F6H4L1]	GO:0016020 membrane GO:0055085 transmembrane transport GO:0015297 antiporter activity GO:0015238 drug transmembrane transporter activity GO:0006855 drug transmembrane transport GO:0005575 cellular_component GO:0008150 biological_process GO:0022857 transmembrane transporter activity GO:0006810 transport GO:0003674 molecular_function	100249236	48.4315	36.8712	222.386	114.447	102.842
VIT_18s0001g05950	285.189	1.6516	0.3325	4.96653	6.81601e-07	1.64934e-05		gi|225459268|ref|XP_002285779.1| PREDICTED: UDP-glycosyltransferase 85A1	-	Putative uncharacterized protein [Source:UniProtKB/TrEMBL;Acc:F6H0Q8]	GO:0016740 transferase activity GO:0008152 metabolic process GO:0050502 cis-zeatin O-beta-D-glucosyltransferase activity GO:0050403 trans-zeatin O-beta-D-glucosyltransferase activity GO:0016758 transferase activity, transferring hexosyl groups GO:0016757 transferase activity, transferring glycosyl groups GO:0003674 molecular_function GO:0008150 biological_process	100245403	137.761	99.4664	565.145	361.523	262.051
VIT_06s0080g00040	22.4551	1.6499	0.4589	3.59537	0.000323935	0.00363699		gi|296084952|emb|CBI28361.3| unnamed protein product	-	Putative uncharacterized protein [Source:UniProtKB/TrEMBL;Acc:F6HHH6]	GO:0005524 ATP binding GO:0016020 membrane GO:0000166 nucleotide binding GO:0017111 nucleoside-triphosphatase activity GO:0016887 ATPase activity GO:0006200 ATP catabolic process GO:0003674 molecular_function GO:0009056 catabolic process GO:0005575 cellular_component GO:0034641 cellular nitrogen compound metabolic process GO:0008150 biological_process GO:0034655 nucleobase-containing compound cat…	100251704	11.8388	6.00228	28.5633	34.2271	31.6438
VIT_12s0059g01720	60.3143	1.6467	0.4931	3.33937	0.0008397	0.00808609		gi|147842263|emb|CAN73940.1| hypothetical protein VITISV_031602	-	Putative uncharacterized protein [Source:UniProtKB/TrEMBL;Acc:F6HIG3]		NA	24.7539	21.4367	147.917	48.1318	59.3322
VIT_10s0003g03580	86.859	1.6447	0.3966	4.14755	3.36059e-05	0.000513889		gi|359483628|ref|XP_003632990.1| PREDICTED: LOW QUALITY PROTEIN: aquaporin PIP2-7-like	-	Putative uncharacterized protein [Source:UniProtKB/TrEMBL;Acc:F6HLS2]	GO:0006810 transport GO:0005215 transporter activity GO:0016020 membrane GO:0003674 molecular_function GO:0005575 cellular_component GO:0008150 biological_process	NA	39.8215	30.8689	150.977	144.395	68.232
VIT_13s0019g02860	13.9266	1.644	0.5302	3.1005	0.00193195	0.0158778		gi|225449288|ref|XP_002276871.1| PREDICTED: UDP-glycosyltransferase 76F1	-	Putative uncharacterized protein [Source:UniProtKB/TrEMBL;Acc:F6HNQ4]	GO:0016740 transferase activity GO:0008152 metabolic process GO:0016758 transferase activity, transferring hexosyl groups GO:0016757 transferase activity, transferring glycosyl groups GO:0003674 molecular_function GO:0008150 biological_process	100249648	3.22877	6.85975	21.4225	20.3223	17.7997
VIT_00s0194g00250	20.2244	1.6431	0.5539	2.96631	0.00301401	0.0227658		gi|359495641|ref|XP_003635044.1| PREDICTED: calcium-activated outward-rectifying potassium channel 1-like	-	Putative uncharacterized protein [Source:UniProtKB/TrEMBL;Acc:D7T5G8]	GO:0006810 transport GO:0016020 membrane GO:0016021 integral to membrane GO:0005267 potassium channel activity GO:0006811 ion transport GO:0071805 potassium ion transmembrane transport GO:0005509 calcium ion binding GO:0005575 cellular_component GO:0008150 biological_process GO:0055085 transmembrane transport GO:0043167 ion binding GO:0022857 transmembrane transporter activity GO:0003674 molecula…	100852731	9.68631	5.14481	38.7645	13.9047	33.6216
VIT_01s0011g03800	20.6719	1.6414	0.4886	3.35922	0.000781617	0.00763411		gi|297737794|emb|CBI26995.3| unnamed protein product	-	Putative uncharacterized protein [Source:UniProtKB/TrEMBL;Acc:F6HFN0]	GO:0016772 transferase activity, transferring phosphorus-containing groups GO:0006468 protein phosphorylation GO:0005524 ATP binding GO:0004674 protein serine/threonine kinase activity GO:0004672 protein kinase activity GO:0000166 nucleotide binding GO:0030247 polysaccharide binding GO:0003674 molecular_function GO:0008150 biological_process GO:0006464 cellular protein modification process GO:001…	100261252	5.38128	10.2896	33.6639	21.3919	32.6327
VIT_18s0117g00590	22.7455	1.6402	0.4912	3.33901	0.000840785	0.00808709		gi|359493265|ref|XP_002268847.2| PREDICTED: putative laccase-9-like	1.10.3.2	Putative uncharacterized protein [Source:UniProtKB/TrEMBL;Acc:F6GYQ8]	GO:0046274 lignin catabolic process GO:0055114 oxidation-reduction process GO:0016491 oxidoreductase activity GO:0046688 response to copper ion GO:0009809 lignin biosynthetic process GO:0052716 hydroquinone:oxygen oxidoreductase activity GO:0048046 apoplast GO:0005507 copper ion binding GO:0046872 metal ion binding GO:0003674 molecular_function GO:0009056 catabolic process GO:0009058 biosynthetic…	NA	10.7626	6.85975	24.4828	44.923	26.6995
VIT_14s0060g01990	164.653	1.6381	0.2498	6.55876	5.42564e-11	2.85174e-09		gi|225450743|ref|XP_002279225.1| PREDICTED: F-box protein PP2-B15-like	-	Putative uncharacterized protein [Source:UniProtKB/TrEMBL;Acc:F6I4N6]	GO:0005515 protein binding GO:0003674 molecular_function	100261367	69.9567	71.1699	228.506	271.677	181.952
VIT_06s0004g05700	50.2201	1.6323	0.5801	2.81397	0.00489333	0.0333617		gi|297745983|emb|CBI16039.3| unnamed protein product	2.5.1.18	Putative uncharacterized protein [Source:UniProtKB/TrEMBL;Acc:F6GUW5]	GO:0005886 plasma membrane GO:0006979 response to oxidative stress GO:0043295 glutathione binding GO:0009751 response to salicylic acid stimulus GO:0003674 molecular_function GO:0005623 cell GO:0005575 cellular_component GO:0006950 response to stress GO:0008150 biological_process GO:0005515 protein binding	100244980	29.0589	6.85975	107.112	29.9487	78.1207
VIT_09s0002g00730	20.3945	1.6288	0.4946	3.29345	0.000989674	0.00921237		gi|225442038|ref|XP_002271930.1| PREDICTED: uncharacterized protein LOC100261712	-	Putative uncharacterized protein [Source:UniProtKB/TrEMBL;Acc:F6HXQ2]		100261712	11.8388	4.28735	27.5432	25.6703	32.6327
VIT_16s0050g02120	31.2583	1.6287	0.4682	3.47861	0.000504024	0.00531069		gi|302143722|emb|CBI22583.3| unnamed protein product	2.7.11.1	Putative uncharacterized protein [Source:UniProtKB/TrEMBL;Acc:E0CUN3]	GO:0003674 molecular_function GO:0005515 protein binding	NA	10.7626	13.7195	60.1869	44.923	26.6995
VIT_19s0090g00730	30.7416	1.6261	0.6106	2.66296	0.00774571	0.0474934		gi|147852001|emb|CAN82290.1| hypothetical protein VITISV_016397	-	Putative uncharacterized protein [Source:UniProtKB/TrEMBL;Acc:F6HEP8]		100258850	15.0676	6.00228	19.3822	85.5677	27.6884
VIT_10s0071g00810	2028.53	1.6246	0.5282	3.07541	0.00210211	0.0170286		gi|225463770|ref|XP_002268202.1| PREDICTED: uncharacterized protein LOC100257837	-	Putative uncharacterized protein [Source:UniProtKB/TrEMBL;Acc:F6HVZ0]	GO:0009570 chloroplast stroma GO:0009507 chloroplast GO:0005737 cytoplasm GO:0005623 cell GO:0005622 intracellular GO:0005575 cellular_component GO:0009536 plastid GO:0043226 organelle	100257837	888.988	641.387	3453.1	3881.56	1277.62
VIT_13s0019g02930	371.694	1.6246	0.3783	4.29477	1.74873e-05	0.000293852		gi|225449280|ref|XP_002280935.1| PREDICTED: 18.2 kDa class I heat shock protein	-	Putative uncharacterized protein [Source:UniProtKB/TrEMBL;Acc:F6HNP7]		100253085	153.905	154.344	721.223	580.791	248.206
VIT_18s0089g00300	10.8503	1.624	0.613	2.649	0.00807296	0.0490476		gi|297734798|emb|CBI17032.3| unnamed protein product	-	Putative uncharacterized protein [Source:UniProtKB/TrEMBL;Acc:F6GW18]		NA	1.07626	6.00228	10.2012	18.1831	18.7885
VIT_16s0022g01570	813.674	1.6236	0.5888	2.75739	0.00582645	0.0381581		gi|225455525|ref|XP_002267424.1| PREDICTED: 3-ketoacyl-CoA synthase 5	2.3.1.199	3-ketoacyl-CoA synthase [Source:UniProtKB/TrEMBL;Acc:D7T240]	GO:0016747 transferase activity, transferring acyl groups other than amino-acyl groups GO:0016746 transferase activity, transferring acyl groups GO:0016740 transferase activity GO:0008152 metabolic process GO:0003824 catalytic activity GO:0016020 membrane GO:0008610 lipid biosynthetic process GO:0006633 fatty acid biosynthetic process GO:0003674 molecular_function GO:0009058 biosynthetic process …	100244664	336.868	237.519	1612.81	1458.93	422.248
VIT_06s0004g00070	88.9393	1.6168	0.3505	4.61257	3.97729e-06	7.96905e-05		gi|147852565|emb|CAN82746.1| hypothetical protein VITISV_024594	-	Putative uncharacterized protein [Source:UniProtKB/TrEMBL;Acc:A5B0D6]	GO:0016020 membrane GO:0009664 plant-type cell wall organization GO:0005576 extracellular region GO:0005575 cellular_component GO:0008150 biological_process GO:0071554 cell wall organization or biogenesis	100267326	51.6603	24.0091	133.635	131.56	103.831
VIT_18s0089g00400	216.697	1.6166	0.3611	4.47725	7.56115e-06	0.000139616		gi|225460000|ref|XP_002268736.1| PREDICTED: probable carboxylesterase 18-like	3.1.1.1	Putative uncharacterized protein [Source:UniProtKB/TrEMBL;Acc:F6GW12]	GO:0008152 metabolic process GO:0016787 hydrolase activity GO:0003674 molecular_function GO:0008150 biological_process	100255132	89.3293	92.6067	234.627	202.154	464.769
VIT_15s0107g00340	14.0087	1.616	0.5603	2.88427	0.00392327	0.0280334		gi|296088761|emb|CBI38211.3| unnamed protein product	-	Putative uncharacterized protein [Source:UniProtKB/TrEMBL;Acc:F6I1R9]		NA	3.22877	6.85975	18.3621	13.9047	27.6884
VIT_19s0014g00480	19.7152	1.6081	0.4894	3.28596	0.00101637	0.0094259		gi|302142829|emb|CBI20124.3| unnamed protein product	2.7.11.1	Putative uncharacterized protein [Source:UniProtKB/TrEMBL;Acc:E0CS23]	GO:0016772 transferase activity, transferring phosphorus-containing groups GO:0006468 protein phosphorylation GO:0005524 ATP binding GO:0004674 protein serine/threonine kinase activity GO:0004672 protein kinase activity GO:0008150 biological_process GO:0006464 cellular protein modification process GO:0016301 kinase activity GO:0003674 molecular_function	NA	9.68631	6.00228	35.7041	22.4615	24.7218
VIT_13s0064g01480	172.855	1.5968	0.3566	4.47814	7.52978e-06	0.00013915		gi|225450227|ref|XP_002263854.1| PREDICTED: linoleate 13S-lipoxygenase 2-1, chloroplastic	1.13.11.12	Lipoxygenase [Source:UniProtKB/TrEMBL;Acc:F6HB91]	GO:0009507 chloroplast GO:0009611 response to wounding GO:0005506 iron ion binding GO:0055114 oxidation-reduction process GO:0016491 oxidoreductase activity GO:0009941 chloroplast envelope GO:0009570 chloroplast stroma GO:0009753 response to jasmonic acid stimulus GO:0031408 oxylipin biosynthetic process GO:0016165 lipoxygenase activity GO:0009695 jasmonic acid biosynthetic process GO:0009535 chl…	100257867	64.5754	82.317	358.061	188.249	171.075
VIT_18s0089g00510	597.735	1.5942	0.3178	5.01644	5.26364e-07	1.31648e-05		gi|359486120|ref|XP_003633392.1| PREDICTED: TMV resistance protein N-like	-	Putative uncharacterized protein [Source:UniProtKB/TrEMBL;Acc:D7SMY9]		NA	307.809	209.222	1087.44	874.929	509.268
VIT_08s0105g00300	2245.03	1.5898	0.2759	5.76231	8.29717e-09	3.06814e-07		gi|296083156|emb|CBI22792.3| unnamed protein product	3.1.4.11	Putative uncharacterized protein [Source:UniProtKB/TrEMBL;Acc:D7SY09]	GO:0008081 phosphoric diester hydrolase activity GO:0004435 phosphatidylinositol phospholipase C activity GO:0007165 signal transduction GO:0004871 signal transducer activity GO:0035556 intracellular signal transduction GO:0006629 lipid metabolic process GO:0005509 calcium ion binding GO:0003674 molecular_function GO:0008150 biological_process GO:0005515 protein binding GO:0043167 ion binding	100243703	992.309	976.657	4045.79	3236.6	1973.78
VIT_13s0019g04450	284.085	1.5888	0.3009	5.28001	1.29176e-07	3.70026e-06		gi|225449024|ref|XP_002272997.1| PREDICTED: extended synaptotagmin-2	-	Putative uncharacterized protein [Source:UniProtKB/TrEMBL;Acc:D7TM79]	GO:0005515 protein binding GO:0003674 molecular_function GO:0019745 pentacyclic triterpenoid biosynthetic process GO:0016126 sterol biosynthetic process GO:0008150 biological_process GO:0005886 plasma membrane	100258229	110.854	136.338	439.671	482.388	251.173
VIT_00s2499g00010	34.7702	1.5871	0.3788	4.18966	2.79378e-05	0.000439097		gi|359496964|ref|XP_002269957.2| PREDICTED: pre-rRNA-processing protein esf1-like	-	Putative uncharacterized protein [Source:UniProtKB/TrEMBL;Acc:F6I2J3]		NA	13.9913	15.4344	41.8248	49.2014	53.399
VIT_00s0820g00020	35.6442	1.5816	0.4445	3.55857	0.000372883	0.00409899		gi|225469538|ref|XP_002270260.1| PREDICTED: UDP-glycosyltransferase 91A1	-	Putative uncharacterized protein [Source:UniProtKB/TrEMBL;Acc:F6GZE7]		NA	12.9151	16.2919	49.9857	67.3845	31.6438
VIT_02s0025g04280	210.633	1.5767	0.4212	3.74318	0.000181707	0.00223135		gi|225426799|ref|XP_002276431.1| PREDICTED: thaumatin-like protein	-	Putative uncharacterized protein [Source:UniProtKB/TrEMBL;Acc:F6HUG6]		100246096	105.473	71.1699	158.118	478.109	240.295
VIT_18s0001g09910	1272.77	1.5744	0.3062	5.14195	2.71895e-07	7.32431e-06		gi|225458715|ref|XP_002285006.1| PREDICTED: probable isoaspartyl peptidase/L-asparaginase 2	3.4.19.5	Putative uncharacterized protein [Source:UniProtKB/TrEMBL;Acc:A5C3M5]	GO:0016787 hydrolase activity GO:0003674 molecular_function GO:0051604 protein maturation GO:0033345 asparagine catabolic process via L-aspartate GO:0006516 glycoprotein catabolic process GO:0005737 cytoplasm GO:0004067 asparaginase activity	100248834	715.711	402.153	2326.89	1650.39	1268.72
VIT_15s0048g01690	23.1085	1.5728	0.5029	3.12755	0.00176267	0.0147603		gi|359489500|ref|XP_002270594.2| PREDICTED: cytochrome P450 704C1-like	-	Putative uncharacterized protein [Source:UniProtKB/TrEMBL;Acc:D7U7L6]	GO:0020037 heme binding GO:0005506 iron ion binding GO:0055114 oxidation-reduction process GO:0016491 oxidoreductase activity GO:0004497 monooxygenase activity GO:0016705 oxidoreductase activity, acting on paired donors, with incorporation or reduction of molecular oxygen GO:0009055 electron carrier activity GO:0046872 metal ion binding GO:0008150 biological_process GO:0043167 ion binding GO:0003…	100245370	4.30503	13.7195	24.4828	37.4359	35.5993
VIT_19s0027g01300	34.3301	1.5652	0.5471	2.86072	0.0042268	0.0297416		gi|296082716|emb|CBI21721.3| unnamed protein product	-	Putative uncharacterized protein [Source:UniProtKB/TrEMBL;Acc:D7SWS2]	GO:0008152 metabolic process GO:0004650 polygalacturonase activity GO:0016798 hydrolase activity, acting on glycosyl bonds GO:0016787 hydrolase activity GO:0005975 carbohydrate metabolic process GO:0008150 biological_process GO:0003674 molecular_function	NA	17.2201	9.43216	81.6094	40.6446	22.744
VIT_01s0137g00410	610.324	1.5651	0.1818	8.61081	7.25485e-18	7.95956e-16		gi|225424594|ref|XP_002282185.1| PREDICTED: cytochrome P450 86B1	-	Putative uncharacterized protein [Source:UniProtKB/TrEMBL;Acc:F6GVP1]	GO:0020037 heme binding GO:0005506 iron ion binding GO:0055114 oxidation-reduction process GO:0016491 oxidoreductase activity GO:0004497 monooxygenase activity GO:0016705 oxidoreductase activity, acting on paired donors, with incorporation or reduction of molecular oxygen GO:0009055 electron carrier activity GO:0046872 metal ion binding GO:0008150 biological_process GO:0043167 ion binding GO:0003…	100250807	227.09	324.981	789.571	854.607	855.373
VIT_14s0081g00780	10.4257	1.5639	0.5832	2.68171	0.00732476	0.0454652		gi|296087872|emb|CBI35155.3| unnamed protein product	-	Putative uncharacterized protein [Source:UniProtKB/TrEMBL;Acc:D7TXG2]	GO:0006952 defense response GO:0043531 ADP binding GO:0003674 molecular_function GO:0006950 response to stress GO:0008150 biological_process	NA	4.30503	3.42988	16.3219	18.1831	9.8887
VIT_07s0005g04880	56.8879	1.5622	0.4151	3.76365	0.000167453	0.00208979		gi|225437906|ref|XP_002267691.1| PREDICTED: glutathione transferase GST 23	2.5.1.18	Putative uncharacterized protein [Source:UniProtKB/TrEMBL;Acc:F6HZU1]	GO:0005515 protein binding GO:0003674 molecular_function	100248141	26.9064	21.4367	104.052	85.5677	46.4769
VIT_13s0019g00090	34.5174	1.5594	0.4779	3.26309	0.00110206	0.0100556		gi|225448851|ref|XP_002276311.1| PREDICTED: uncharacterized protein LOC100245104	-	Putative uncharacterized protein [Source:UniProtKB/TrEMBL;Acc:D7TM05]		100245104	11.8388	16.2919	74.4686	36.3663	33.6216
VIT_03s0088g01150	402.245	1.5578	0.1405	11.0885	1.42601e-28	3.74759e-26		gi|225429082|ref|XP_002271528.1| PREDICTED: squalene monooxygenase	1.14.13.132	Putative uncharacterized protein [Source:UniProtKB/TrEMBL;Acc:F6HBJ9]	GO:0016021 integral to membrane GO:0008152 metabolic process GO:0050660 flavin adenine dinucleotide binding GO:0055114 oxidation-reduction process GO:0016491 oxidoreductase activity GO:0004506 squalene monooxygenase activity GO:0005575 cellular_component GO:0008150 biological_process GO:0003674 molecular_function	100265235	184.04	184.356	518.22	566.886	557.723
VIT_00s1491g00020	220.254	1.5573	0.1871	8.32143	8.69061e-17	8.84759e-15		gi|297745675|emb|CBI40929.3| unnamed protein product	-	Putative uncharacterized protein [Source:UniProtKB/TrEMBL;Acc:F6I7N4]	GO:0009507 chloroplast GO:0009535 chloroplast thylakoid membrane GO:0005737 cytoplasm GO:0005623 cell GO:0005622 intracellular GO:0005575 cellular_component GO:0009579 thylakoid GO:0009536 plastid GO:0043226 organelle	100853827	94.7106	105.469	303.995	272.747	324.349
VIT_14s0036g00010	14.702	1.5541	0.5239	2.96667	0.00301043	0.0227479		gi|359488025|ref|XP_003633688.1| PREDICTED: uncharacterized protein LOC100852821	-	Putative uncharacterized protein [Source:UniProtKB/TrEMBL;Acc:F6H643]	GO:0005524 ATP binding GO:0000166 nucleotide binding GO:0006952 defense response GO:0043531 ADP binding GO:0017111 nucleoside-triphosphatase activity GO:0003674 molecular_function GO:0006950 response to stress GO:0008150 biological_process	NA	7.5338	4.28735	16.3219	24.6007	20.7663
VIT_18s0122g01480	1177.53	1.5529	0.2663	5.83155	5.49138e-09	2.10357e-07		gi|225457521|ref|XP_002271954.1| PREDICTED: cytochrome P450 87A3	-	Putative uncharacterized protein [Source:UniProtKB/TrEMBL;Acc:D7UD88]	GO:0020037 heme binding GO:0005506 iron ion binding GO:0055114 oxidation-reduction process GO:0016491 oxidoreductase activity GO:0004497 monooxygenase activity GO:0016705 oxidoreductase activity, acting on paired donors, with incorporation or reduction of molecular oxygen GO:0009055 electron carrier activity GO:0046872 metal ion binding GO:0008150 biological_process GO:0043167 ion binding GO:0003…	NA	443.418	613.948	1101.73	1932.76	1795.79
VIT_01s0011g01120	19.6446	1.5515	0.4674	3.31962	0.000901385	0.00854897		gi|225456041|ref|XP_002277479.1| PREDICTED: disease resistance protein RGA2	-	Putative uncharacterized protein [Source:UniProtKB/TrEMBL;Acc:F6HFU1]	GO:0006952 defense response GO:0043531 ADP binding GO:0006950 response to stress GO:0008150 biological_process GO:0003674 molecular_function	NA	8.61005	7.71722	22.4426	27.8095	31.6438
VIT_07s0141g00760	12.6898	1.546	0.5625	2.74826	0.0059913	0.038978		gi|225437257|ref|XP_002275654.1| PREDICTED: uncharacterized protein LOC100249325	-	Putative uncharacterized protein [Source:UniProtKB/TrEMBL;Acc:D7SQM3]	GO:0016310 phosphorylation GO:0016301 kinase activity GO:0005524 ATP binding GO:0008150 biological_process GO:0003674 molecular_function	100249325	6.45754	3.42988	22.4426	19.2527	11.8664
VIT_14s0128g00510	44.9817	1.5453	0.3379	4.57325	4.80227e-06	9.39706e-05		gi|225450956|ref|XP_002280784.1| PREDICTED: probable LRR receptor-like serine/threonine-protein kinase At3g47570-like	2.7.11.1	Putative uncharacterized protein [Source:UniProtKB/TrEMBL;Acc:F6HYZ6]	GO:0016021 integral to membrane GO:0016772 transferase activity, transferring phosphorus-containing groups GO:0016310 phosphorylation GO:0016301 kinase activity GO:0006468 protein phosphorylation GO:0005524 ATP binding GO:0004674 protein serine/threonine kinase activity GO:0004672 protein kinase activity GO:0016740 transferase activity GO:0016020 membrane GO:0000166 nucleotide binding GO:0003674 …	100240751	17.2201	22.2942	64.2674	58.8278	62.2988
VIT_19s0135g00190	412.934	1.5414	0.134	11.4998	1.32234e-30	3.88133e-28		gi|296082832|emb|CBI22133.3| unnamed protein product	-	Putative uncharacterized protein [Source:UniProtKB/TrEMBL;Acc:F6H5K1]	GO:0020037 heme binding GO:0005506 iron ion binding GO:0055114 oxidation-reduction process GO:0016705 oxidoreductase activity, acting on paired donors, with incorporation or reduction of molecular oxygen GO:0009055 electron carrier activity GO:0008150 biological_process GO:0043167 ion binding GO:0016491 oxidoreductase activity GO:0003674 molecular_function	NA	186.192	195.503	569.225	554.051	559.7
VIT_11s0118g00040	13.3973	1.5392	0.5456	2.82115	0.00478525	0.032803		gi|359484712|ref|XP_002264681.2| PREDICTED: serine/threonine-protein kinase BRI1-like 1-like	-	Putative uncharacterized protein [Source:UniProtKB/TrEMBL;Acc:F6HCF3]		NA	5.38128	5.14481	25.5029	17.1135	13.8442
VIT_19s0014g03520	472.384	1.5342	0.2317	6.62108	3.56593e-11	1.92808e-09		gi|225461324|ref|XP_002284551.1| PREDICTED: uncharacterized protein LOC100267532	-	Putative uncharacterized protein [Source:UniProtKB/TrEMBL;Acc:F6H2E0]		100267532	244.31	188.643	679.398	755.135	494.435
VIT_04s0008g05410	85.3572	1.5329	0.2603	5.88904	3.88447e-09	1.53216e-07		gi|359475811|ref|XP_002285090.2| PREDICTED: probable carboxylesterase 17-like	3.1.1.1	Putative uncharacterized protein [Source:UniProtKB/TrEMBL;Acc:D7SUT7]	GO:0008152 metabolic process GO:0016787 hydrolase activity GO:0008150 biological_process GO:0003674 molecular_function	100242373	34.4402	42.8735	113.233	116.586	119.653
VIT_07s0129g00430	1319.86	1.5244	0.3408	4.47286	7.71807e-06	0.000142049		gi|147781852|emb|CAN72170.1| hypothetical protein VITISV_036093	-	Putative uncharacterized protein [Source:UniProtKB/TrEMBL;Acc:F6HSU9]	GO:0000062 fatty-acyl-CoA binding GO:0003674 molecular_function	100268114	576.874	603.658	2048.4	2440.82	929.538
VIT_18s0041g02150	103.04	1.5237	0.4675	3.25944	0.00111632	0.0101366		gi|359493337|ref|XP_002278219.2| PREDICTED: GDSL esterase/lipase At1g71691-like	-	Putative uncharacterized protein [Source:UniProtKB/TrEMBL;Acc:D7U911]	GO:0016788 hydrolase activity, acting on ester bonds GO:0006629 lipid metabolic process GO:0016787 hydrolase activity GO:0008150 biological_process GO:0003674 molecular_function GO:0005576 extracellular region GO:0004091 carboxylesterase activity	100258563	53.8128	33.4413	60.1869	168.996	198.763
VIT_12s0059g02670	175.355	1.5229	0.3136	4.85575	1.1993e-06	2.73516e-05		gi|225447374|ref|XP_002281003.1| PREDICTED: beta-amylase	3.2.1.2	Beta-amylase [Source:UniProtKB/TrEMBL;Acc:F6HIM2]	GO:0008152 metabolic process GO:0003824 catalytic activity GO:0016161 beta-amylase activity GO:0000272 polysaccharide catabolic process GO:0016798 hydrolase activity, acting on glycosyl bonds GO:0016787 hydrolase activity GO:0005975 carbohydrate metabolic process GO:0009056 catabolic process GO:0008150 biological_process GO:0003674 molecular_function GO:0009507 chloroplast GO:0005576 extracellula…	100251739	78.5667	79.7446	325.417	228.894	164.152
VIT_18s0041g01690	27.887	1.5227	0.4333	3.51407	0.000441299	0.00475169		-	-	Putative uncharacterized protein [Source:UniProtKB/TrEMBL;Acc:F6I467]		NA	12.9151	11.1471	29.5834	49.2014	36.5882
VIT_18s0089g00370	34.3382	1.5201	0.4164	3.6509	0.000261325	0.00302418		gi|225460006|ref|XP_002268861.1| PREDICTED: probable carboxylesterase 18-like	3.1.1.1	Putative uncharacterized protein [Source:UniProtKB/TrEMBL;Acc:F6GW15]	GO:0008152 metabolic process GO:0016787 hydrolase activity GO:0008150 biological_process GO:0003674 molecular_function	100267163	17.2201	12.862	40.8047	38.5054	62.2988
VIT_11s0065g01050	15.0004	1.5163	0.5	3.03249	0.00242547	0.0192075		gi|297736065|emb|CBI24103.3| unnamed protein product	-	Putative uncharacterized protein [Source:UniProtKB/TrEMBL;Acc:D7T0S4]		NA	6.45754	6.00228	22.4426	20.3223	19.7774
VIT_12s0028g02000	6254.76	1.5151	0.2506	6.04528	1.49148e-09	6.23084e-08		gi|302143435|emb|CBI21996.3| unnamed protein product	-	Putative uncharacterized protein [Source:UniProtKB/TrEMBL;Acc:F6H507]	GO:0009507 chloroplast GO:0004806 triglyceride lipase activity GO:0006629 lipid metabolic process GO:0016787 hydrolase activity GO:0005737 cytoplasm GO:0005623 cell GO:0005622 intracellular GO:0005575 cellular_component GO:0008150 biological_process GO:0009536 plastid GO:0043226 organelle GO:0003674 molecular_function GO:0009750 response to fructose stimulus GO:0071493 cellular response to UV-B G…	100267811	3101.77	2665.01	11318.2	7802.7	6386.12
VIT_05s0049g00300	29.5423	1.5145	0.5341	2.83554	0.00457485	0.0317264		gi|147818396|emb|CAN62402.1| hypothetical protein VITISV_000986	-	Putative uncharacterized protein [Source:UniProtKB/TrEMBL;Acc:A5AF80]	GO:0016706 oxidoreductase activity, acting on paired donors, with incorporation or reduction of molecular oxygen, 2-oxoglutarate as one donor, and incorporation of one atom each of oxygen into both donors GO:0055114 oxidation-reduction process GO:0016491 oxidoreductase activity GO:0019761 glucosinolate biosynthetic process GO:0010439 regulation of glucosinolate biosynthetic process GO:0003674 mol…	NA	11.8388	12.0046	38.7645	66.3149	18.7885
VIT_09s0002g08590	19.7331	1.5111	0.5405	2.79593	0.00517507	0.0348619		gi|225443057|ref|XP_002269848.1| PREDICTED: putative UPF0481 protein At3g02645	-	Putative uncharacterized protein [Source:UniProtKB/TrEMBL;Acc:D7TZD6]		100264601	5.38128	10.2896	21.4225	42.7838	18.7885
VIT_04s0023g00470	79.6801	1.5086	0.3044	4.95565	7.209e-07	1.73515e-05		gi|147774707|emb|CAN67700.1| hypothetical protein VITISV_035355	-	Putative uncharacterized protein [Source:UniProtKB/TrEMBL;Acc:F6GX25]	GO:0006355 regulation of transcription, DNA-dependent GO:0003700 sequence-specific DNA binding transcription factor activity GO:0043565 sequence-specific DNA binding GO:0008150 biological_process GO:0001071 nucleic acid binding transcription factor activity GO:0003677 DNA binding GO:0003674 molecular_function	100253049	37.669	35.1562	131.595	106.96	87.0206
VIT_11s0016g00390	68.6318	1.5086	0.2787	5.41195	6.23409e-08	1.94878e-06		gi|297738503|emb|CBI27748.3| unnamed protein product	-	Putative uncharacterized protein [Source:UniProtKB/TrEMBL;Acc:D7TC90]	GO:0046872 metal ion binding GO:0008270 zinc ion binding GO:0005515 protein binding GO:0043167 ion binding GO:0003674 molecular_function GO:0005737 cytoplasm	100252570	32.2877	30.8689	95.891	94.1244	89.9872
VIT_12s0028g03960	146.88	1.5083	0.2398	6.29007	3.17314e-10	1.47868e-08		gi|302143272|emb|CBI21833.3| unnamed protein product	-	Putative uncharacterized protein [Source:UniProtKB/TrEMBL;Acc:F6H594]	GO:0003674 molecular_function GO:0005515 protein binding	NA	73.1854	63.4527	223.406	164.718	209.64
VIT_14s0068g01790	1698.65	1.5071	0.2243	6.7179	1.84364e-11	1.02884e-09		gi|225451485|ref|XP_002271244.1| PREDICTED: uncharacterized protein LOC100263446	-	Putative uncharacterized protein [Source:UniProtKB/TrEMBL;Acc:A5BTU1]		100263446	882.53	699.695	2701.27	2491.09	1718.66
VIT_08s0007g02700	129.492	1.5025	0.4772	3.14896	0.00163853	0.0139115		gi|359482034|ref|XP_002275746.2| PREDICTED: momilactone A synthase-like	-	Putative uncharacterized protein [Source:UniProtKB/TrEMBL;Acc:F6HKP6]	GO:0008152 metabolic process GO:0055114 oxidation-reduction process GO:0016491 oxidoreductase activity GO:0000166 nucleotide binding GO:0051504 diterpene phytoalexin precursor biosynthetic process pathway GO:0009536 plastid GO:0009058 biosynthetic process GO:0005737 cytoplasm GO:0005623 cell GO:0005622 intracellular GO:0005575 cellular_component GO:0008150 biological_process GO:0043226 organelle …	100264788	57.0416	53.1631	239.728	234.241	63.2877
VIT_02s0012g00070	23.1657	1.5024	0.4386	3.42567	0.000613291	0.00625783		gi|359474510|ref|XP_003631484.1| PREDICTED: uncharacterized protein LOC100855014	-	Putative uncharacterized protein [Source:UniProtKB/TrEMBL;Acc:F6HTF0]		NA	10.7626	9.43216	27.5432	37.4359	30.655
VIT_13s0064g00420	35.422	1.5007	0.504	2.97777	0.00290354	0.022086		gi|297736299|emb|CBI24937.3| unnamed protein product	-	Putative uncharacterized protein [Source:UniProtKB/TrEMBL;Acc:D7T356]	GO:0008146 sulfotransferase activity GO:0003674 molecular_function	NA	20.4489	9.43216	51.0059	69.5237	26.6995
VIT_15s0046g03240	943.542	1.4992	0.146	10.2651	1.01241e-24	1.97253e-22		gi|147864810|emb|CAN79378.1| hypothetical protein VITISV_024564	-	Putative uncharacterized protein [Source:UniProtKB/TrEMBL;Acc:F6I6J4]		NA	494.002	400.438	1353.7	1184.04	1285.53
VIT_17s0000g06210	1435.5	1.4977	0.3143	4.76554	1.88346e-06	4.10888e-05		gi|225457421|ref|XP_002284937.1| PREDICTED: gibberellin-regulated protein 6	-	Putative uncharacterized protein [Source:UniProtKB/TrEMBL;Acc:D7SIB4]	GO:0009739 response to gibberellin stimulus GO:0045454 cell redox homeostasis GO:0008150 biological_process GO:0042592 homeostatic process	100248537	651.135	664.539	2963.44	1559.47	1338.93
VIT_14s0066g01830	183.62	1.4976	0.2853	5.2484	1.5343e-07	4.34545e-06		gi|359488866|ref|XP_002275404.2| PREDICTED: uncharacterized protein LOC100266391	-	Putative uncharacterized protein [Source:UniProtKB/TrEMBL;Acc:F6HV26]	GO:0004806 triglyceride lipase activity GO:0006629 lipid metabolic process GO:0016787 hydrolase activity GO:0008150 biological_process GO:0003674 molecular_function	100266391	99.0156	71.1699	322.357	201.084	224.474
VIT_16s0039g02500	446.881	1.497	0.3161	4.73544	2.18581e-06	4.67817e-05		gi|225454848|ref|XP_002276014.1| PREDICTED: probable gluconokinase	-	Putative uncharacterized protein [Source:UniProtKB/TrEMBL;Acc:D7T7U3]	GO:0016310 phosphorylation GO:0016301 kinase activity GO:0005524 ATP binding GO:0004765 shikimate kinase activity GO:0005975 carbohydrate metabolic process GO:0008150 biological_process GO:0003674 molecular_function GO:0005737 cytoplasm	100264923	200.184	209.222	769.168	703.794	352.038
VIT_08s0007g05130	45.2459	1.4966	0.5453	2.74445	0.00606119	0.0393307		gi|225441217|ref|XP_002266711.1| PREDICTED: UDP-glycosyltransferase 76C4	-	Putative uncharacterized protein [Source:UniProtKB/TrEMBL;Acc:F6HKB1]	GO:0016740 transferase activity GO:0008152 metabolic process GO:0016758 transferase activity, transferring hexosyl groups GO:0016757 transferase activity, transferring glycosyl groups GO:0003674 molecular_function GO:0008150 biological_process	100264051	20.4489	16.2919	93.8508	74.8717	20.7663
VIT_05s0049g00160	128.419	1.4944	0.215	6.9497	3.6606e-12	2.20035e-10		gi|225432999|ref|XP_002284541.1| PREDICTED: carnitinyl-CoA dehydratase-like	-	Putative uncharacterized protein [Source:UniProtKB/TrEMBL;Acc:F6H8H9]	GO:0005634 nucleus GO:0008152 metabolic process GO:0003824 catalytic activity GO:0005777 peroxisome GO:0080167 response to karrikin GO:0080026 response to indolebutyric acid stimulus GO:0009062 fatty acid catabolic process GO:0004165 dodecenoyl-CoA delta-isomerase activity GO:0080024 indolebutyric acid metabolic process GO:0048767 root hair elongation GO:0005829 cytosol GO:0003674 molecular_funct…	100266490	55.9653	64.3102	176.48	173.275	172.063
VIT_02s0154g00600	44.0611	1.4922	0.374	3.9894	6.62406e-05	0.000934522		gi|359474375|ref|XP_002266321.2| PREDICTED: probable pectinesterase 68-like	3.1.1.11	Pectinesterase [Source:UniProtKB/TrEMBL;Acc:D7TN54]	GO:0045330 aspartyl esterase activity GO:0042545 cell wall modification GO:0030599 pectinesterase activity GO:0005618 cell wall GO:0016787 hydrolase activity GO:0005623 cell GO:0005575 cellular_component GO:0008150 biological_process GO:0071554 cell wall organization or biogenesis GO:0030312 external encapsulating structure GO:0003674 molecular_function GO:0016572 histone phosphorylation GO:00095…	100259241	23.6776	16.2919	61.207	71.6629	47.4658
VIT_14s0060g00860	1101.13	1.4906	0.3299	4.51872	6.22154e-06	0.000117471		gi|296089802|emb|CBI39621.3| unnamed protein product	-	Putative uncharacterized protein [Source:UniProtKB/TrEMBL;Acc:F6I4U6]	GO:0008152 metabolic process GO:0003824 catalytic activity GO:0033926 glycopeptide alpha-N-acetylgalactosaminidase activity GO:0003674 molecular_function GO:0008150 biological_process GO:0016798 hydrolase activity, acting on glycosyl bonds GO:0004564 beta-fructofuranosidase activity	NA	546.738	462.176	1772.96	1918.85	804.94
VIT_18s0001g14890	135.232	1.4889	0.2782	5.35118	8.73802e-08	2.63669e-06		gi|225457875|ref|XP_002279268.1| PREDICTED: protein FD	-	Putative uncharacterized protein [Source:UniProtKB/TrEMBL;Acc:F6GZT3]	GO:0010200 response to chitin GO:0006355 regulation of transcription, DNA-dependent GO:0003700 sequence-specific DNA binding transcription factor activity GO:0043565 sequence-specific DNA binding GO:0008150 biological_process GO:0001071 nucleic acid binding transcription factor activity GO:0003677 DNA binding GO:0003674 molecular_function	100266063	61.3466	64.3102	218.305	195.736	136.464
VIT_19s0090g01180	624.731	1.479	0.545	2.71374	0.00665274	0.0422474		gi|225460861|ref|XP_002277248.1| PREDICTED: brain protein 44	-	Putative uncharacterized protein [Source:UniProtKB/TrEMBL;Acc:D7T835]		100265792	299.199	214.367	1292.49	935.896	381.704
VIT_00s0394g00040	17.1428	1.4726	0.5024	2.9312	0.00337656	0.0248659		gi|225468650|ref|XP_002267408.1| PREDICTED: tryptophan aminotransferase 1	-	Putative uncharacterized protein [Source:UniProtKB/TrEMBL;Acc:D7SYZ4]	GO:0016740 transferase activity GO:0008152 metabolic process GO:0003824 catalytic activity GO:0016846 carbon-sulfur lyase activity GO:0030170 pyridoxal phosphate binding GO:0008150 biological_process GO:0016829 lyase activity GO:0003674 molecular_function	100257504	9.68631	5.14481	28.5633	23.5311	18.7885
VIT_02s0025g04870	44.4631	1.4696	0.5413	2.71479	0.00663178	0.0421261		gi|297742640|emb|CBI34789.3| unnamed protein product	-	Putative uncharacterized protein [Source:UniProtKB/TrEMBL;Acc:D7TWB4]		NA	26.9064	10.2896	40.8047	38.5054	105.809
VIT_11s0016g01720	374.808	1.4686	0.1867	7.86516	3.68627e-15	3.15581e-13		gi|225444828|ref|XP_002279042.1| PREDICTED: threonine synthase, chloroplastic	4.2.3.1	Putative uncharacterized protein [Source:UniProtKB/TrEMBL;Acc:F6HGV4]	GO:0009507 chloroplast GO:0009088 threonine biosynthetic process GO:0006520 cellular amino acid metabolic process GO:0030170 pyridoxal phosphate binding GO:0003674 molecular_function GO:0009058 biosynthetic process GO:0005737 cytoplasm GO:0005623 cell GO:0005622 intracellular GO:0005575 cellular_component GO:0008150 biological_process GO:0004795 threonine synthase activity GO:0009536 plastid GO:0…	100266217	196.955	162.919	508.018	438.534	567.611
VIT_01s0011g04240	428.086	1.4674	0.2337	6.27944	3.39792e-10	1.5737e-08		gi|359472912|ref|XP_002279997.2| PREDICTED: putative zinc finger protein At1g68190-like	-	Putative uncharacterized protein [Source:UniProtKB/TrEMBL;Acc:D7T8Y8]	GO:0005622 intracellular GO:0008270 zinc ion binding GO:0005623 cell GO:0005575 cellular_component GO:0043167 ion binding GO:0003674 molecular_function GO:0006355 regulation of transcription, DNA-dependent GO:0005634 nucleus GO:0003700 sequence-specific DNA binding transcription factor activity	100256160	210.946	196.36	745.706	504.849	482.569
VIT_04s0210g00110	655.329	1.4637	0.2206	6.63546	3.23497e-11	1.76177e-09		gi|359476911|ref|XP_003631909.1| PREDICTED: LOW QUALITY PROTEIN: medium-chain-fatty-acid--CoA ligase-like	-		GO:0008152 metabolic process GO:0003824 catalytic activity GO:0003674 molecular_function GO:0008150 biological_process	100853691	312.114	313.834	1011.96	985.098	653.643
VIT_15s0048g00030	53.7708	1.4626	0.3246	4.50598	6.60683e-06	0.000124227		gi|296089220|emb|CBI38923.3| unnamed protein product	-	Putative uncharacterized protein [Source:UniProtKB/TrEMBL;Acc:D7U7Z4]		NA	21.5251	28.2965	71.4082	82.3589	65.2654
VIT_18s0072g00260	220.822	1.4614	0.4334	3.37201	0.000746228	0.007352		gi|359493145|ref|XP_002264797.2| PREDICTED: uncharacterized protein LOC100262406	-	Putative uncharacterized protein [Source:UniProtKB/TrEMBL;Acc:F6GY54]	GO:0005634 nucleus GO:0006355 regulation of transcription, DNA-dependent GO:0006351 transcription, DNA-dependent GO:0003700 sequence-specific DNA binding transcription factor activity GO:0003677 DNA binding GO:0003674 molecular_function GO:0009058 biosynthetic process GO:0005623 cell GO:0005622 intracellular GO:0005575 cellular_component GO:0034641 cellular nitrogen compound metabolic process GO:…	100262406	113.007	84.8894	510.059	243.868	152.286
VIT_06s0004g07910	96.0057	1.46	0.2842	5.13668	2.79627e-07	7.5147e-06		gi|225434357|ref|XP_002276629.1| PREDICTED: uncharacterized protein LOC100248417	-	Putative uncharacterized protein [Source:UniProtKB/TrEMBL;Acc:F6GUC1]	GO:0003677 DNA binding GO:0003674 molecular_function GO:0045892 negative regulation of transcription, DNA-dependent GO:0005634 nucleus	100248417	45.2028	45.4459	155.058	130.491	103.831
VIT_10s0071g00250	935.996	1.4579	0.2303	6.32971	2.45619e-10	1.16868e-08		gi|225463685|ref|XP_002273580.1| PREDICTED: strictosidine synthase	-	Putative uncharacterized protein [Source:UniProtKB/TrEMBL;Acc:D7TY23]	GO:0009058 biosynthetic process GO:0016844 strictosidine synthase activity GO:0003674 molecular_function GO:0008150 biological_process GO:0016829 lyase activity	100251557	502.612	393.578	1546.5	1277.1	960.193
VIT_01s0137g00750	23.1295	1.4577	0.54	2.69953	0.00694379	0.043642		gi|359473151|ref|XP_002282388.2| PREDICTED: probable protein phosphatase 2C 14	3.1.3.16	Putative uncharacterized protein [Source:UniProtKB/TrEMBL;Acc:F6GVM0]	GO:0003824 catalytic activity GO:0046872 metal ion binding GO:0006470 protein dephosphorylation GO:0004722 protein serine/threonine phosphatase activity GO:0004721 phosphoprotein phosphatase activity GO:0016787 hydrolase activity GO:0008150 biological_process GO:0016791 phosphatase activity GO:0043167 ion binding GO:0006464 cellular protein modification process GO:0003674 molecular_function GO:00…	100254174	5.38128	13.7195	42.8449	17.1135	36.5882
VIT_05s0020g01160	28.5425	1.4559	0.5164	2.81943	0.00481094	0.0329491		gi|225432246|ref|XP_002275652.1| PREDICTED: condensin-2 complex subunit D3-like	-	Putative uncharacterized protein [Source:UniProtKB/TrEMBL;Acc:F6HE58]	GO:0007076 mitotic chromosome condensation GO:0034641 cellular nitrogen compound metabolic process GO:0006259 DNA metabolic process GO:0008150 biological_process GO:0005488 binding GO:0007067 mitosis GO:0007059 chromosome segregation GO:0051276 chromosome organization GO:0007049 cell cycle GO:0003674 molecular_function	100240773	15.0676	9.43216	23.4627	63.1062	31.6438
VIT_01s0011g02260	57.8442	1.4513	0.4197	3.45823	0.000543732	0.00566569		gi|225423775|ref|XP_002279707.1| PREDICTED: probable metal-nicotianamine transporter YSL7	-	Putative uncharacterized protein [Source:UniProtKB/TrEMBL;Acc:F6HF40]	GO:0005886 plasma membrane GO:0055085 transmembrane transport GO:0005623 cell GO:0005575 cellular_component GO:0008150 biological_process GO:0006810 transport	100244078	31.2114	21.4367	95.891	95.194	45.488
VIT_10s0071g00840	2484.27	1.4505	0.3288	4.41107	1.02859e-05	0.000183481		gi|225463772|ref|XP_002268460.1| PREDICTED: uncharacterized protein LOC100252690	-	Putative uncharacterized protein [Source:UniProtKB/TrEMBL;Acc:F6HVY9]	GO:0009570 chloroplast stroma GO:0009507 chloroplast GO:0005737 cytoplasm GO:0005623 cell GO:0005622 intracellular GO:0005575 cellular_component GO:0009536 plastid GO:0043226 organelle	100252690	1249.53	1082.13	3833.6	4448.45	1807.65
VIT_08s0007g07690	257.033	1.4478	0.3008	4.81365	1.48197e-06	3.31269e-05	PGIP	gi|223635598|sp|A7PW81.1|PGIP_VITVI RecName: Full=Polygalacturonase inhibitor; AltName: Full=Polygalacturonase-inhibiting protein; Short=PGIG; Flags: Precursor	2.7.11.1	Polygalacturonase inhibitor [Source:UniProtKB/Swiss-Prot;Acc:A7PW81]	GO:0016020 membrane GO:0006952 defense response GO:0009505 plant-type cell wall GO:0005618 cell wall GO:0005576 extracellular region GO:0005623 cell GO:0005575 cellular_component GO:0006950 response to stress GO:0008150 biological_process GO:0005515 protein binding GO:0090353 polygalacturonase inhibitor activity GO:0030312 external encapsulating structure GO:0030234 enzyme regulator activity GO:0…	100232865	150.676	93.4641	281.552	458.857	300.617
VIT_00s2539g00010	13.3883	1.4461	0.5233	2.76342	0.00571997	0.0376181		gi|296083582|emb|CBI14792.3| unnamed protein product	-	Putative uncharacterized protein [Source:UniProtKB/TrEMBL;Acc:F6H8G3]	GO:0016772 transferase activity, transferring phosphorus-containing groups GO:0005524 ATP binding GO:0003674 molecular_function	100853888	5.38128	6.00228	20.4023	20.3223	14.8331
VIT_16s0050g02710	15.3738	1.4383	0.5325	2.7008	0.00691733	0.0435241		gi|359490522|ref|XP_003634107.1| PREDICTED: probable receptor-like protein kinase At1g67000-like	-	Putative uncharacterized protein [Source:UniProtKB/TrEMBL;Acc:F6H6E5]	GO:0030247 polysaccharide binding GO:0003674 molecular_function	NA	4.30503	8.57469	16.3219	28.8791	18.7885
VIT_00s0227g00090	58.7799	1.4379	0.3066	4.69012	2.73042e-06	5.70949e-05		gi|359494981|ref|XP_002269138.2| PREDICTED: putative disease resistance protein At3g14460-like	-	Putative uncharacterized protein [Source:UniProtKB/TrEMBL;Acc:F6HCQ9]		NA	24.7539	30.8689	83.6496	83.4285	71.1986
VIT_19s0014g03780	16.3437	1.4375	0.505	2.84685	0.00441548	0.0308388		gi|147780188|emb|CAN75530.1| hypothetical protein VITISV_001347	-	Putative uncharacterized protein [Source:UniProtKB/TrEMBL;Acc:F6H2F0]		NA	6.45754	7.71722	29.5834	18.1831	19.7774
VIT_17s0000g03640	66.9093	1.4371	0.2963	4.85025	1.23308e-06	2.80334e-05		gi|359491446|ref|XP_002276344.2| PREDICTED: uncharacterized protein LOC100255879	-	Putative uncharacterized protein [Source:UniProtKB/TrEMBL;Acc:F6GTL4]	GO:0006396 RNA processing GO:0034641 cellular nitrogen compound metabolic process GO:0008150 biological_process GO:0035194 posttranscriptional gene silencing by RNA	100255879	31.2114	32.5838	76.5088	97.3332	96.9093
VIT_13s0158g00270	36.3584	1.4362	0.3856	3.72425	0.000195893	0.00235961		gi|296085113|emb|CBI28608.3| unnamed protein product	-	Putative uncharacterized protein [Source:UniProtKB/TrEMBL;Acc:D7TDN5]		NA	19.3726	14.577	59.1668	48.1318	40.5437
VIT_01s0011g04250	239.779	1.4288	0.2705	5.28295	1.27117e-07	3.64591e-06		gi|297737757|emb|CBI26958.3| unnamed protein product	-	Putative uncharacterized protein [Source:UniProtKB/TrEMBL;Acc:D7T8Y7]	GO:0003674 molecular_function GO:0005515 protein binding	100855336	113.007	118.331	431.51	263.121	272.928
VIT_17s0000g03090	13.3388	1.4284	0.5246	2.72268	0.0064754	0.0413419		gi|297734262|emb|CBI15509.3| unnamed protein product	-	Putative uncharacterized protein [Source:UniProtKB/TrEMBL;Acc:D7SJ48]	GO:0006952 defense response GO:0043531 ADP binding GO:0006950 response to stress GO:0008150 biological_process GO:0005515 protein binding GO:0003674 molecular_function	NA	6.45754	5.14481	18.3621	14.9743	21.7551
VIT_18s0001g11910	58.3535	1.4272	0.3266	4.36909	1.24764e-05	0.000216573		gi|359492660|ref|XP_002281838.2| PREDICTED: probable 1-acyl-sn-glycerol-3-phosphate acyltransferase 4-like	2.3.1.51	Putative uncharacterized protein [Source:UniProtKB/TrEMBL;Acc:E0CPZ5]	GO:0016746 transferase activity, transferring acyl groups GO:0008152 metabolic process GO:0008150 biological_process GO:0003674 molecular_function GO:0006655 phosphatidylglycerol biosynthetic process GO:0009862 systemic acquired resistance, salicylic acid mediated signaling pathway	100241978	29.0589	26.5815	62.2272	89.846	84.054
VIT_06s0004g05670	650.686	1.4258	0.176	8.09968	5.5103e-16	5.12503e-14		gi|297745984|emb|CBI16040.3| unnamed protein product	2.5.1.18	Putative uncharacterized protein [Source:UniProtKB/TrEMBL;Acc:F6GUW8]	GO:0003674 molecular_function GO:0005515 protein binding	100246830	320.724	318.979	950.749	716.629	946.349
VIT_11s0016g05290	156.082	1.4255	0.3246	4.39108	1.12788e-05	0.000199352		gi|359484668|ref|XP_003633142.1| PREDICTED: uncharacterized protein LOC100855207	-	Putative uncharacterized protein [Source:UniProtKB/TrEMBL;Acc:F6HH89]		100855274	79.643	69.455	177.5	156.161	297.65
VIT_18s0001g06940	1552.75	1.424	0.1304	10.9219	9.06198e-28	2.20226e-25		gi|225459170|ref|XP_002285718.1| PREDICTED: purine permease 3	-	Putative uncharacterized protein [Source:UniProtKB/TrEMBL;Acc:F6H0Z4]	GO:0016021 integral to membrane GO:0016020 membrane GO:0006863 purine nucleobase transport GO:0003674 molecular_function GO:0005575 cellular_component GO:0008150 biological_process GO:0015860 purine nucleoside transmembrane transport GO:0015211 purine nucleoside transmembrane transporter activity GO:0010184 cytokinin transport GO:0055085 transmembrane transport GO:0022857 transmembrane transporte…	100267723	819.031	717.702	2242.22	2065.39	1919.4
VIT_16s0039g01070	608.453	1.4227	0.5215	2.72834	0.0063653	0.0408583		gi|359489845|ref|XP_002268774.2| PREDICTED: glutathione transferase GST 23-like	2.5.1.18	Putative uncharacterized protein [Source:UniProtKB/TrEMBL;Acc:D7T7H2]	GO:0005515 protein binding GO:0003674 molecular_function	100242618	260.454	269.245	1401.64	464.205	646.721
VIT_18s0001g14260	1110.48	1.4225	0.1914	7.43314	1.06052e-13	7.70703e-12		-	-			NA	442.341	647.389	1606.68	1495.29	1360.69
VIT_00s1356g00010	234.124	1.4224	0.2825	5.03491	4.78066e-07	1.20859e-05		gi|296090694|emb|CBI41096.3| unnamed protein product	-	Putative uncharacterized protein [Source:UniProtKB/TrEMBL;Acc:D7UED2]	GO:0005622 intracellular GO:0008270 zinc ion binding GO:0003674 molecular_function GO:0005623 cell GO:0005575 cellular_component GO:0043167 ion binding	NA	122.693	103.754	426.409	256.703	261.062
VIT_11s0016g03400	2592.49	1.4223	0.4846	2.93516	0.00333373	0.0246308	HT13	gi|225445142|ref|XP_002283960.1| PREDICTED: sugar transport protein 14	-	Putative hexose transporter [Source:UniProtKB/TrEMBL;Acc:D7TBI8]	GO:0016021 integral to membrane GO:0006810 transport GO:0005215 transporter activity GO:0016020 membrane GO:0055085 transmembrane transport GO:0022857 transmembrane transporter activity GO:0022891 substrate-specific transmembrane transporter activity GO:0005575 cellular_component GO:0008150 biological_process GO:0003674 molecular_function GO:0015144 carbohydrate transmembrane transporter activity…	100262713	1177.42	1137	4455.87	4492.3	1699.87
VIT_13s0067g01100	28.8516	1.4215	0.4084	3.48073	0.000500058	0.00527629		gi|359494975|ref|XP_002263436.2| PREDICTED: putative disease resistance protein At3g14460-like	-	Putative uncharacterized protein [Source:UniProtKB/TrEMBL;Acc:F6I6M1]	GO:0006952 defense response GO:0043531 ADP binding GO:0003674 molecular_function GO:0006950 response to stress GO:0008150 biological_process GO:0005515 protein binding	NA	13.9913	12.862	43.865	31.0183	42.5214
VIT_16s0098g00940	3119.51	1.4178	0.1485	9.54724	1.33201e-21	1.9937e-19		gi|359490749|ref|XP_003634154.1| PREDICTED: 30S ribosomal protein 1, chloroplastic-like	-	Putative uncharacterized protein [Source:UniProtKB/TrEMBL;Acc:F6H768]	GO:0009507 chloroplast GO:0005737 cytoplasm GO:0005623 cell GO:0005622 intracellular GO:0005575 cellular_component GO:0008150 biological_process GO:0044238 primary metabolic process GO:0009536 plastid GO:0043226 organelle GO:0009534 chloroplast thylakoid GO:0009570 chloroplast stroma GO:0006412 translation GO:0005840 ribosome GO:0003735 structural constituent of ribosome	100853929	1547.66	1542.59	4760.89	3663.37	4083.04
VIT_15s0046g02080	33.7798	1.4154	0.384	3.68613	0.00022769	0.0026871		gi|225454320|ref|XP_002277286.1| PREDICTED: uncharacterized protein LOC100258567	-	Putative uncharacterized protein [Source:UniProtKB/TrEMBL;Acc:A5CBV1]	GO:0008150 biological_process GO:0005886 plasma membrane GO:0003674 molecular_function	100258567	18.2964	13.7195	47.9455	38.5054	50.4324
VIT_01s0150g00480	205.94	1.4144	0.2182	6.481	9.11154e-11	4.62764e-09		gi|225425334|ref|XP_002274721.1| PREDICTED: uncharacterized protein LOC100267666	-	Putative uncharacterized protein [Source:UniProtKB/TrEMBL;Acc:F6HJ89]	GO:0008270 zinc ion binding GO:0003674 molecular_function GO:0043167 ion binding	100267666	95.7868	106.326	320.317	274.886	232.384
VIT_17s0000g01120	47.2882	1.4123	0.3984	3.54467	0.0003931	0.00428786		gi|297734445|emb|CBI15692.3| unnamed protein product	-	Putative uncharacterized protein [Source:UniProtKB/TrEMBL;Acc:F6GSW9]		100254413	24.7539	19.7218	87.7301	57.7582	46.4769
VIT_19s0014g02590	182.024	1.4117	0.3665	3.85218	0.00011707	0.00151801		gi|225461479|ref|XP_002282488.1| PREDICTED: (-)-germacrene D synthase	-	Putative uncharacterized protein [Source:UniProtKB/TrEMBL;Acc:E0CSJ0]	GO:0008152 metabolic process GO:0016829 lyase activity GO:0010333 terpene synthase activity GO:0000287 magnesium ion binding GO:0046872 metal ion binding GO:0003674 molecular_function GO:0008150 biological_process GO:0043167 ion binding	100255553	76.4142	96.0365	289.713	314.461	133.497
VIT_04s0044g01280	43.4003	1.41	0.3801	3.70919	0.000207927	0.00248118		gi|147852063|emb|CAN80181.1| hypothetical protein VITISV_008958	2.4.1.34	Putative uncharacterized protein [Source:UniProtKB/TrEMBL;Acc:F6I0E7]	GO:0016020 membrane GO:0080092 regulation of pollen tube growth GO:0010208 pollen wall assembly GO:0009846 pollen germination GO:0009556 microsporogenesis GO:0006075 (1->3)-beta-D-glucan biosynthetic process GO:0003843 1,3-beta-D-glucan synthase activity GO:0000148 1,3-beta-D-glucan synthase complex GO:0009860 pollen tube growth GO:0003674 molecular_function GO:0022607 cellular component assembly…	100248918	26.9064	14.577	67.3277	57.7582	50.4324
VIT_03s0038g02310	654.663	1.4097	0.1316	10.7147	8.68017e-27	1.95964e-24	MYB4A	gi|526117848|ref|NP_001268129.1| flavonoid-related R2R3 MYB 4a repressor transcription factor	-	R2R3 Myb4a C2 repressor motif protein [Source:UniProtKB/TrEMBL;Acc:A1E8L7]	GO:0003682 chromatin binding GO:0003677 DNA binding GO:0003674 molecular_function	100233133	351.936	301.829	854.858	911.296	853.395
VIT_08s0007g07820	130.934	1.4089	0.291	4.84243	1.28261e-06	2.90464e-05		gi|297739718|emb|CBI29900.3| unnamed protein product	2.7.11.1	Putative uncharacterized protein [Source:UniProtKB/TrEMBL;Acc:F6HL66]	GO:0016772 transferase activity, transferring phosphorus-containing groups GO:0006468 protein phosphorylation GO:0005524 ATP binding GO:0004672 protein kinase activity GO:0016021 integral to membrane GO:0016020 membrane GO:0005575 cellular_component GO:0008150 biological_process GO:0005515 protein binding GO:0006464 cellular protein modification process GO:0016301 kinase activity GO:0003674 molec…	100262317	64.5754	62.5952	155.058	231.033	141.408
VIT_00s0259g00080	86.7855	1.4065	0.3963	3.54891	0.000386823	0.00422348		gi|297735872|emb|CBI18631.3| unnamed protein product	-		GO:0030001 metal ion transport GO:0046872 metal ion binding GO:0008150 biological_process GO:0043167 ion binding GO:0006810 transport GO:0003674 molecular_function	NA	33.364	48.0183	76.5088	172.205	103.831
VIT_08s0058g00440	107.974	1.4053	0.4757	2.95389	0.00313792	0.0234447		gi|297735621|emb|CBI18115.3| unnamed protein product	-	Putative uncharacterized protein [Source:UniProtKB/TrEMBL;Acc:F6GXT8]	GO:0009507 chloroplast GO:0016020 membrane GO:0055114 oxidation-reduction process GO:0016491 oxidoreductase activity GO:0006826 iron ion transport GO:0009579 thylakoid GO:0009570 chloroplast stroma GO:0009617 response to bacterium GO:0009409 response to cold GO:0006879 cellular iron ion homeostasis GO:0008199 ferric iron binding GO:0000302 response to reactive oxygen species GO:0042542 response t…	NA	51.6603	46.3033	191.782	195.736	54.3879
VIT_13s0156g00390	22.7491	1.3986	0.445	3.14288	0.00167293	0.0141557		gi|297741227|emb|CBI32178.3| unnamed protein product	-	Putative uncharacterized protein [Source:UniProtKB/TrEMBL;Acc:F6HPU1]	GO:0003682 chromatin binding GO:0003677 DNA binding GO:0003674 molecular_function	100242570	10.7626	10.2896	33.6639	35.2967	23.7329
VIT_18s0041g01700	141.058	1.3982	0.2864	4.88217	1.04924e-06	2.4347e-05		gi|296089447|emb|CBI39266.3| unnamed protein product	-	Putative uncharacterized protein [Source:UniProtKB/TrEMBL;Acc:F6I466]		NA	55.9653	81.4596	220.345	202.154	145.364
VIT_17s0000g02700	165.042	1.3974	0.449	3.11221	0.00185694	0.0153732		gi|225456100|ref|XP_002281357.1| PREDICTED: prostaglandin G/H synthase 1	-	Putative uncharacterized protein [Source:UniProtKB/TrEMBL;Acc:D7SJ80]	GO:0020037 heme binding GO:0004601 peroxidase activity GO:0006979 response to oxidative stress GO:0055114 oxidation-reduction process GO:0006950 response to stress GO:0008150 biological_process GO:0016491 oxidoreductase activity GO:0003674 molecular_function GO:0051213 dioxygenase activity GO:0051707 response to other organism GO:0016702 oxidoreductase activity, acting on single donors with incor…	100260995	66.7279	85.7469	314.196	269.538	88.9983
VIT_14s0030g02280	20.0892	1.3953	0.4649	3.00112	0.00268987	0.0208412		gi|225451354|ref|XP_002275019.1| PREDICTED: putative pentatricopeptide repeat-containing protein At1g12700, mitochondrial-like	-	Putative uncharacterized protein [Source:UniProtKB/TrEMBL;Acc:F6HTQ8]		NA	11.8388	6.85975	25.5029	24.6007	31.6438
VIT_07s0129g00420	1803.15	1.3784	0.1813	7.60129	2.93189e-14	2.2771e-12		gi|225438946|ref|XP_002284176.1| PREDICTED: uncharacterized protein At2g23090 isoform 1	-	Putative uncharacterized protein [Source:UniProtKB/TrEMBL;Acc:D7TT97]		100249283	898.674	920.064	2740.03	2543.5	1913.46
VIT_08s0007g05850	26.6703	1.378	0.4975	2.76993	0.00560677	0.0370848		gi|297739890|emb|CBI30072.3| unnamed protein product	-	Putative uncharacterized protein [Source:UniProtKB/TrEMBL;Acc:D7TIJ6]		NA	8.61005	15.4344	48.9656	39.575	20.7663
VIT_17s0000g03080	19.6981	1.3778	0.5152	2.67422	0.00749027	0.0462598		gi|297734263|emb|CBI15510.3| unnamed protein product	-	Putative uncharacterized protein [Source:UniProtKB/TrEMBL;Acc:D7SJ49]	GO:0006952 defense response GO:0043531 ADP binding GO:0003674 molecular_function GO:0006950 response to stress GO:0008150 biological_process GO:0005515 protein binding	NA	12.9151	5.14481	30.6035	18.1831	31.6438
VIT_05s0077g01560	1305.46	1.3688	0.331	4.13476	3.55325e-05	0.000540166		gi|225431850|ref|XP_002274535.1| PREDICTED: major allergen Pru av 1	-	Putative uncharacterized protein [Source:UniProtKB/TrEMBL;Acc:D7SY76]	GO:0006952 defense response GO:0009607 response to biotic stimulus GO:0006950 response to stress GO:0008150 biological_process	100261887	656.516	628.525	2684.95	1468.56	1088.75
VIT_00s0414g00010	24.1741	1.3664	0.4471	3.05592	0.00224368	0.0179821		gi|297739398|emb|CBI29433.3| unnamed protein product	-	Putative uncharacterized protein [Source:UniProtKB/TrEMBL;Acc:F6HJJ8]	GO:0016021 integral to membrane GO:0016740 transferase activity GO:0016020 membrane GO:0030244 cellulose biosynthetic process GO:0016760 cellulose synthase (UDP-forming) activity GO:0016757 transferase activity, transferring glycosyl groups GO:0003674 molecular_function GO:0009058 biosynthetic process GO:0005975 carbohydrate metabolic process GO:0005575 cellular_component GO:0008150 biological_pr…	100855110	10.7626	12.0046	24.4828	32.0879	41.5325
VIT_02s0154g00140	121.704	1.3629	0.2364	5.76661	8.08811e-09	3.00657e-07		gi|359474343|ref|XP_003631438.1| PREDICTED: 3-oxoacyl-	2.3.1.180	Putative uncharacterized protein [Source:UniProtKB/TrEMBL;Acc:D7TN17]	GO:0016747 transferase activity, transferring acyl groups other than amino-acyl groups GO:0008152 metabolic process GO:0003824 catalytic activity GO:0008610 lipid biosynthetic process GO:0004315 3-oxoacyl-[acyl-carrier-protein] synthase activity GO:0006633 fatty acid biosynthetic process GO:0009058 biosynthetic process GO:0008150 biological_process GO:0016746 transferase activity, transferring ac…	100854507	59.1941	63.4527	185.661	151.883	148.331
VIT_15s0048g01010	1120.39	1.3629	0.1356	10.0482	9.35293e-24	1.63865e-21		gi|225453889|ref|XP_002278819.1| PREDICTED: dihydroflavonol-4-reductase isoform 1	1.1.1.219	Putative uncharacterized protein [Source:UniProtKB/TrEMBL;Acc:F6I366]	GO:0003824 catalytic activity GO:0005737 cytoplasm GO:0000166 nucleotide binding GO:0016131 brassinosteroid metabolic process GO:0010422 regulation of brassinosteroid biosynthetic process GO:0009813 flavonoid biosynthetic process GO:0050662 coenzyme binding GO:0044237 cellular metabolic process GO:0003674 molecular_function GO:0009058 biosynthetic process GO:0005623 cell GO:0005622 intracellular …	100242041	590.865	555.64	1617.91	1329.51	1508.03
VIT_05s0020g01080	482.398	1.3626	0.2478	5.49843	3.83185e-08	1.26799e-06		gi|147854286|emb|CAN81307.1| hypothetical protein VITISV_026538	-	Putative uncharacterized protein [Source:UniProtKB/TrEMBL;Acc:F6HE52]		NA	209.87	275.248	661.036	787.223	478.613
VIT_14s0060g01450	291.458	1.3617	0.3937	3.45869	0.000542809	0.00566109		gi|225450638|ref|XP_002278277.1| PREDICTED: uncharacterized protein LOC100254615	-	Putative uncharacterized protein [Source:UniProtKB/TrEMBL;Acc:D7UA07]	GO:0008408 3'-5' exonuclease activity GO:0006139 nucleobase-containing compound metabolic process GO:0005622 intracellular GO:0003676 nucleic acid binding GO:0003674 molecular_function GO:0005623 cell GO:0005575 cellular_component GO:0034641 cellular nitrogen compound metabolic process GO:0008150 biological_process GO:0004518 nuclease activity GO:0005634 nucleus	100254615	113.007	168.921	587.588	385.054	202.718
VIT_11s0037g00580	24.0958	1.36	0.4775	2.84804	0.00439893	0.0307517		gi|225445806|ref|XP_002275130.1| PREDICTED: hydroxycinnamoyl-Coenzyme A shikimate/quinate hydroxycinnamoyltransferase-like	-	Putative uncharacterized protein [Source:UniProtKB/TrEMBL;Acc:F6HYL0]	GO:0016747 transferase activity, transferring acyl groups other than amino-acyl groups GO:0016746 transferase activity, transferring acyl groups GO:0003674 molecular_function	100246835	15.0676	7.71722	29.5834	24.6007	43.5103
VIT_05s0020g01150	21.8583	1.3599	0.4771	2.8504	0.00436641	0.0305906		gi|225432244|ref|XP_002270854.1| PREDICTED: cation/H(+) antiporter 19-like	-	Putative uncharacterized protein [Source:UniProtKB/TrEMBL;Acc:F6HE57]	GO:0016021 integral to membrane GO:0006810 transport GO:0055085 transmembrane transport GO:0015299 solute:hydrogen antiporter activity GO:0006812 cation transport GO:0003674 molecular_function GO:0005575 cellular_component GO:0008150 biological_process GO:0022857 transmembrane transporter activity GO:0005451 monovalent cation:hydrogen antiporter activity GO:0005770 late endosome GO:0035725 sodium…	100266624	12.9151	7.71722	35.7041	20.3223	32.6327
VIT_11s0052g00420	267.122	1.3582	0.2584	5.25667	1.46685e-07	4.16485e-06		gi|297735439|emb|CBI17879.3| unnamed protein product	-	Putative uncharacterized protein [Source:UniProtKB/TrEMBL;Acc:F6GXJ0]	GO:0055114 oxidation-reduction process GO:0016491 oxidoreductase activity GO:0000166 nucleotide binding GO:0008270 zinc ion binding GO:0008150 biological_process GO:0043167 ion binding GO:0003674 molecular_function	100244428	124.846	144.055	262.17	361.523	443.014
VIT_04s0008g04250	142.986	1.3565	0.282	4.80993	1.50982e-06	3.35531e-05		gi|225430083|ref|XP_002284514.1| PREDICTED: bifunctional aspartate aminotransferase and glutamate/aspartate-prephenate aminotransferase	-	Putative uncharacterized protein [Source:UniProtKB/TrEMBL;Acc:D7SUH9]	GO:0009058 biosynthetic process GO:0003824 catalytic activity GO:0030170 pyridoxal phosphate binding GO:0008150 biological_process GO:0003674 molecular_function	100255998	67.8042	75.4573	221.365	212.85	137.453
VIT_13s0158g00230	75.0138	1.3481	0.2954	4.56401	5.01858e-06	9.80337e-05		gi|296085109|emb|CBI28604.3| unnamed protein product	-	Putative uncharacterized protein [Source:UniProtKB/TrEMBL;Acc:F6HHY0]	GO:0005515 protein binding GO:0003674 molecular_function	NA	37.669	37.7286	119.354	96.2636	84.054
VIT_02s0025g04850	444.612	1.348	0.2392	5.63672	1.7332e-08	6.12063e-07		gi|359474275|ref|XP_003631427.1| PREDICTED: 7-ethoxycoumarin O-deethylase-like	-	Putative uncharacterized protein [Source:UniProtKB/TrEMBL;Acc:F6HUK4]	GO:0020037 heme binding GO:0005506 iron ion binding GO:0055114 oxidation-reduction process GO:0016491 oxidoreductase activity GO:0004497 monooxygenase activity GO:0016705 oxidoreductase activity, acting on paired donors, with incorporation or reduction of molecular oxygen GO:0009055 electron carrier activity GO:0046872 metal ion binding GO:0008150 biological_process GO:0043167 ion binding GO:0003…	NA	201.26	250.381	443.751	715.56	612.111
VIT_03s0038g04620	72.28	1.3393	0.4114	3.25523	0.00113301	0.0102758		gi|225428432|ref|XP_002283921.1| PREDICTED: isoflavone reductase homolog	-	Putative uncharacterized protein [Source:UniProtKB/TrEMBL;Acc:D7U4K0]	GO:0000166 nucleotide binding GO:0003674 molecular_function	100243450	39.8215	30.8689	65.2875	78.0805	147.342
VIT_02s0025g01920	159.594	1.3389	0.3097	4.32318	1.53795e-05	0.000261347		gi|225426259|ref|XP_002264427.1| PREDICTED: cellulose synthase-like protein G3-like	-	Putative uncharacterized protein [Source:UniProtKB/TrEMBL;Acc:F6HU44]	GO:0016021 integral to membrane GO:0016740 transferase activity GO:0016020 membrane GO:0030244 cellulose biosynthetic process GO:0016760 cellulose synthase (UDP-forming) activity GO:0016757 transferase activity, transferring glycosyl groups GO:0009058 biosynthetic process GO:0005975 carbohydrate metabolic process GO:0005575 cellular_component GO:0008150 biological_process GO:0003674 molecular_fun…	100258169	72.1092	88.3193	266.251	228.894	142.397
VIT_08s0007g04580	175.548	1.338	0.2243	5.96576	2.43496e-09	9.91576e-08		gi|225441118|ref|XP_002265326.1| PREDICTED: UDP-glycosyltransferase 73C3	-	Putative uncharacterized protein [Source:UniProtKB/TrEMBL;Acc:F6HKD9]	GO:0016740 transferase activity GO:0008152 metabolic process GO:0016758 transferase activity, transferring hexosyl groups GO:0016757 transferase activity, transferring glycosyl groups GO:0008150 biological_process GO:0003674 molecular_function	100257167	88.253	91.7492	210.144	210.71	276.884
VIT_10s0071g01200	470.918	1.3368	0.2224	6.01137	1.83957e-09	7.61469e-08		gi|297742701|emb|CBI35335.3| unnamed protein product	2.7.11.1	Putative uncharacterized protein [Source:UniProtKB/TrEMBL;Acc:F6HVX5]	GO:0005886 plasma membrane GO:0016772 transferase activity, transferring phosphorus-containing groups GO:0006468 protein phosphorylation GO:0005524 ATP binding GO:0004674 protein serine/threonine kinase activity GO:0004672 protein kinase activity GO:0016020 membrane GO:0009678 hydrogen-translocating pyrophosphatase activity GO:0015992 proton transport GO:0004427 inorganic diphosphatase activity G…	100266208	230.319	252.953	594.728	497.362	779.23
VIT_04s0023g00970	27.2929	1.3358	0.3986	3.35124	0.000804507	0.00781042		gi|147839427|emb|CAN70043.1| hypothetical protein VITISV_003486	-	Putative uncharacterized protein [Source:UniProtKB/TrEMBL;Acc:F6GX10]	GO:0005634 nucleus GO:0006355 regulation of transcription, DNA-dependent GO:0006351 transcription, DNA-dependent GO:0003700 sequence-specific DNA binding transcription factor activity GO:0003677 DNA binding GO:0009058 biosynthetic process GO:0005623 cell GO:0005622 intracellular GO:0005575 cellular_component GO:0034641 cellular nitrogen compound metabolic process GO:0008150 biological_process GO:…	NA	13.9913	12.862	39.7846	34.2271	35.5993
VIT_14s0006g01660	462.17	1.3344	0.161	8.28818	1.14997e-16	1.15002e-14		gi|296087176|emb|CBI33550.3| unnamed protein product	2.7.1.35	Putative uncharacterized protein [Source:UniProtKB/TrEMBL;Acc:D7TSS8]	GO:0009058 biosynthetic process GO:0008150 biological_process GO:0009443 pyridoxal 5'-phosphate salvage GO:0008478 pyridoxal kinase activity GO:0051186 cofactor metabolic process GO:0016301 kinase activity GO:0044281 small molecule metabolic process GO:0003674 molecular_function GO:0010054 trichoblast differentiation GO:0042538 hyperosmotic salinity response GO:0008615 pyridoxine biosynthetic pro…	100251978	232.471	246.094	599.829	685.611	546.845
VIT_12s0028g00040	315.623	1.3282	0.2985	4.44977	8.59619e-06	0.000155675		gi|225446853|ref|XP_002283729.1| PREDICTED: uncharacterized protein LOC100257403	-	Putative uncharacterized protein [Source:UniProtKB/TrEMBL;Acc:F6H5C9]	GO:0009750 response to fructose stimulus GO:0009744 response to sucrose stimulus GO:0008150 biological_process GO:0005575 cellular_component GO:0003674 molecular_function	100257403	188.345	132.908	559.024	402.168	295.672
VIT_09s0070g00540	63.1644	1.3245	0.3632	3.64726	0.000265047	0.00305617		gi|297745126|emb|CBI38965.3| unnamed protein product	-	Putative uncharacterized protein [Source:UniProtKB/TrEMBL;Acc:F6I3D6]		NA	26.9064	36.0137	109.153	83.4285	60.3211
VIT_17s0000g03560	340.634	1.3236	0.3223	4.10723	4.00438e-05	0.00059738		gi|359491453|ref|XP_002276526.2| PREDICTED: transcription factor MYB75-like	-	Putative uncharacterized protein [Source:UniProtKB/TrEMBL;Acc:D7SJ03]	GO:0009751 response to salicylic acid stimulus GO:0003682 chromatin binding GO:0003677 DNA binding GO:0016036 cellular response to phosphate starvation GO:0009686 gibberellin biosynthetic process GO:0003674 molecular_function GO:0009058 biosynthetic process GO:0006950 response to stress GO:0008150 biological_process GO:0044281 small molecule metabolic process GO:0006629 lipid metabolic process	100242243	143.142	201.505	657.976	359.384	341.16
VIT_13s0067g02430	94.9365	1.3173	0.2777	4.74316	2.10415e-06	4.5508e-05		gi|359494981|ref|XP_002269138.2| PREDICTED: putative disease resistance protein At3g14460-like	-	Putative uncharacterized protein [Source:UniProtKB/TrEMBL;Acc:F6HD10]	GO:0006952 defense response GO:0043531 ADP binding GO:0003674 molecular_function GO:0006950 response to stress GO:0008150 biological_process	NA	37.669	59.1654	135.676	116.586	125.587
VIT_16s0100g00490	514.52	1.3163	0.1834	7.17574	7.19173e-13	4.6707e-11		gi|297741104|emb|CBI31835.3| unnamed protein product	-	Putative uncharacterized protein [Source:UniProtKB/TrEMBL;Acc:F6HP63]	GO:0009507 chloroplast GO:0065003 macromolecular complex assembly GO:0022607 cellular component assembly GO:0005737 cytoplasm GO:0005623 cell GO:0005622 intracellular GO:0005575 cellular_component GO:0008150 biological_process GO:0010190 cytochrome b6f complex assembly GO:0009536 plastid GO:0006461 protein complex assembly GO:0043226 organelle GO:0010207 photosystem II assembly GO:0003674 molecul…	100252183	238.929	297.542	690.619	585.069	760.441
VIT_17s0053g00630	70.0581	1.3161	0.3657	3.59896	0.000319496	0.00359608		gi|296088010|emb|CBI35293.3| unnamed protein product	-	Putative uncharacterized protein [Source:UniProtKB/TrEMBL;Acc:D7TXR8]	GO:0016556 mRNA modification GO:0008150 biological_process GO:0005634 nucleus GO:0003674 molecular_function	NA	39.8215	30.8689	86.71	66.3149	126.575
VIT_02s0025g01900	80.3487	1.3143	0.3279	4.00818	6.11885e-05	0.000870857		gi|297742375|emb|CBI34524.3| unnamed protein product	-	Putative uncharacterized protein [Source:UniProtKB/TrEMBL;Acc:F6HU42]	GO:0016021 integral to membrane GO:0016740 transferase activity GO:0016020 membrane GO:0030244 cellulose biosynthetic process GO:0016760 cellulose synthase (UDP-forming) activity GO:0016757 transferase activity, transferring glycosyl groups GO:0009058 biosynthetic process GO:0005975 carbohydrate metabolic process GO:0005575 cellular_component GO:0008150 biological_process GO:0003674 molecular_fun…	100262236	38.7452	42.8735	140.776	83.4285	95.9204
VIT_11s0016g04220	54.6679	1.3137	0.3518	3.73375	0.000188646	0.00229596		gi|225445302|ref|XP_002284677.1| PREDICTED: uncharacterized protein LOC100244080	-	Putative uncharacterized protein [Source:UniProtKB/TrEMBL;Acc:D7TBR6]	GO:0030001 metal ion transport GO:0046872 metal ion binding GO:0008150 biological_process GO:0043167 ion binding GO:0006810 transport GO:0003674 molecular_function GO:0006825 copper ion transport GO:0005507 copper ion binding	100244080	26.9064	28.2965	94.8709	60.967	62.2988
VIT_01s0127g00540	1344.84	1.3126	0.3037	4.32211	1.54541e-05	0.000262221		gi|359473194|ref|XP_003631263.1| PREDICTED: LOW QUALITY PROTEIN: probable nucleoredoxin 1-like	-	Putative uncharacterized protein [Source:UniProtKB/TrEMBL;Acc:F6HHV1]	GO:0055114 oxidation-reduction process GO:0047134 protein-disulfide reductase activity GO:0008150 biological_process GO:0016491 oxidoreductase activity GO:0003674 molecular_function	NA	641.449	735.709	2577.84	1616.16	1153.02
VIT_00s0203g00170	125.182	1.3108	0.3102	4.22542	2.38491e-05	0.000382822		gi|359495731|ref|XP_002264563.2| PREDICTED: transcription factor LAF1-like	-	Putative uncharacterized protein [Source:UniProtKB/TrEMBL;Acc:D7UDQ7]	GO:0003682 chromatin binding GO:0003677 DNA binding GO:0003674 molecular_function	100266336	71.0329	57.4504	203.003	114.447	179.974
VIT_07s0005g03820	115.295	1.3102	0.2337	5.6068	2.061e-08	7.18838e-07		gi|359480033|ref|XP_002271964.2| PREDICTED: acyl-	-	Putative uncharacterized protein [Source:UniProtKB/TrEMBL;Acc:F6HZM6]	GO:0055114 oxidation-reduction process GO:0016491 oxidoreductase activity GO:0045300 acyl-[acyl-carrier-protein] desaturase activity GO:0006631 fatty acid metabolic process GO:0046914 transition metal ion binding GO:0008150 biological_process GO:0043167 ion binding GO:0044281 small molecule metabolic process GO:0006629 lipid metabolic process GO:0003674 molecular_function	100248045	64.5754	55.7355	159.138	135.839	161.186
VIT_13s0074g00680	50.6214	1.3094	0.313	4.18353	2.87022e-05	0.00044895		gi|225449690|ref|XP_002265196.1| PREDICTED: pleiotropic drug resistance protein 2-like	-	Putative uncharacterized protein [Source:UniProtKB/TrEMBL;Acc:F6I5W6]	GO:0005524 ATP binding GO:0016020 membrane GO:0000166 nucleotide binding GO:0017111 nucleoside-triphosphatase activity GO:0016887 ATPase activity GO:0006200 ATP catabolic process GO:0009056 catabolic process GO:0005575 cellular_component GO:0034641 cellular nitrogen compound metabolic process GO:0008150 biological_process GO:0034655 nucleobase-containing compound catabolic process GO:0044281 smal…	NA	27.9827	24.0091	64.2674	70.5933	66.2543
VIT_10s0116g00320	20.4461	1.3084	0.4759	2.74897	0.00597821	0.038904		gi|359494854|ref|XP_002267302.2| PREDICTED: uncharacterized protein At4g22160-like	-	Putative uncharacterized protein [Source:UniProtKB/TrEMBL;Acc:D7TR78]		100260658	7.5338	12.0046	21.4225	25.6703	35.5993
VIT_09s0002g02050	27.6658	1.3071	0.3927	3.32858	0.000872892	0.00832415		gi|147768951|emb|CAN69253.1| hypothetical protein VITISV_038147	-	Putative uncharacterized protein [Source:UniProtKB/TrEMBL;Acc:F6HY10]	GO:0016114 terpenoid biosynthetic process GO:0008661 1-deoxy-D-xylulose-5-phosphate synthase activity GO:0003674 molecular_function GO:0009058 biosynthetic process GO:0008150 biological_process GO:0006629 lipid metabolic process	NA	13.9913	13.7195	37.7443	35.2967	37.5771
VIT_01s0026g00220	3242.52	1.3051	0.274	4.7634	1.90359e-06	4.14684e-05		gi|225424691|ref|XP_002263479.1| PREDICTED: aldehyde dehydrogenase family 2 member B4, mitochondrial	1.2.1.3	Putative uncharacterized protein [Source:UniProtKB/TrEMBL;Acc:F6HPN2]	GO:0008152 metabolic process GO:0016620 oxidoreductase activity, acting on the aldehyde or oxo group of donors, NAD or NADP as acceptor GO:0055114 oxidation-reduction process GO:0016491 oxidoreductase activity GO:0003674 molecular_function GO:0008150 biological_process	100267386	2076.1	1281.92	5234.22	4495.51	3124.83
VIT_16s0098g00150	148.122	1.3046	0.2006	6.50193	7.92964e-11	4.09173e-09		gi|359490872|ref|XP_003634180.1| PREDICTED: probable receptor-like protein kinase At1g67000-like	2.7.11.1	Putative uncharacterized protein [Source:UniProtKB/TrEMBL;Acc:F6H7F0]	GO:0016772 transferase activity, transferring phosphorus-containing groups GO:0006468 protein phosphorylation GO:0005524 ATP binding GO:0004674 protein serine/threonine kinase activity GO:0004672 protein kinase activity GO:0003674 molecular_function GO:0008150 biological_process GO:0006464 cellular protein modification process GO:0016301 kinase activity	NA	82.8718	72.8849	195.863	188.249	200.741
VIT_02s0025g00500	43.9571	1.3014	0.3743	3.4767	0.000507623	0.00534364		gi|225426130|ref|XP_002272759.1| PREDICTED: protein LURP-one-related 17	-	Putative uncharacterized protein [Source:UniProtKB/TrEMBL;Acc:D7TV75]	GO:0008150 biological_process GO:0005575 cellular_component GO:0003674 molecular_function	100253460	25.8302	18.8643	74.4686	49.2014	51.4212
VIT_01s0127g00140	38.7119	1.3008	0.388	3.35295	0.000799551	0.00776898		gi|225425609|ref|XP_002265910.1| PREDICTED: cysteine-rich receptor-like protein kinase 2	2.7.11.1	Putative uncharacterized protein [Source:UniProtKB/TrEMBL;Acc:D7TDK5]	GO:0016772 transferase activity, transferring phosphorus-containing groups GO:0006468 protein phosphorylation GO:0005524 ATP binding GO:0004674 protein serine/threonine kinase activity GO:0004672 protein kinase activity GO:0000166 nucleotide binding GO:0008150 biological_process GO:0006464 cellular protein modification process GO:0016301 kinase activity GO:0003674 molecular_function	100241439	24.7539	14.577	58.1467	54.5494	41.5325
VIT_05s0049g01720	62.5176	1.297	0.4813	2.69505	0.00703785	0.0441227		gi|296083713|emb|CBI23702.3| unnamed protein product	-	Putative uncharacterized protein [Source:UniProtKB/TrEMBL;Acc:D7SZM4]	GO:0008150 biological_process GO:0005634 nucleus GO:0003674 molecular_function	NA	32.2877	28.2965	56.1064	145.465	50.4324
VIT_18s0001g00170	1044	1.2946	0.3149	4.11133	3.93381e-05	0.000588406		gi|225459850|ref|XP_002284833.1| PREDICTED: uncharacterized protein LOC100250689	-	Putative uncharacterized protein [Source:UniProtKB/TrEMBL;Acc:F6H0B5]	GO:0005634 nucleus GO:0003674 molecular_function	100250689	525.213	552.21	2011.67	1282.45	848.451
VIT_18s0001g01530	124.177	1.2941	0.2584	5.00792	5.5022e-07	1.36804e-05		gi|359492217|ref|XP_003634384.1| PREDICTED: uncharacterized protein LOC100854159	-	Putative uncharacterized protein [Source:UniProtKB/TrEMBL;Acc:F6H0G8]		NA	69.9567	60.0228	139.756	197.875	153.275
VIT_12s0034g01100	153.325	1.2933	0.1938	6.67406	2.48824e-11	1.37163e-09		gi|225448079|ref|XP_002273560.1| PREDICTED: uncharacterized protein LOC100256690	-	Putative uncharacterized protein [Source:UniProtKB/TrEMBL;Acc:F6H939]	GO:0009560 embryo sac egg cell differentiation GO:0009507 chloroplast GO:0008150 biological_process GO:0003674 molecular_function	100256690	78.5667	83.1745	196.883	204.293	203.707
VIT_06s0009g03680	46.3497	1.2918	0.4808	2.68681	0.00721386	0.0449519		gi|296083831|emb|CBI24219.3| unnamed protein product	-	Putative uncharacterized protein [Source:UniProtKB/TrEMBL;Acc:F6HA12]		NA	18.2964	26.5815	88.7502	68.4541	29.6661
VIT_13s0084g00060	174.803	1.2902	0.2972	4.34111	1.41767e-05	0.000242365		gi|225464045|ref|XP_002265970.1| PREDICTED: putative disease resistance protein RGA3	-	Putative uncharacterized protein [Source:UniProtKB/TrEMBL;Acc:F6HV99]	GO:0006952 defense response GO:0043531 ADP binding GO:0006950 response to stress GO:0008150 biological_process GO:0003674 molecular_function	100247224	81.7955	99.4664	273.391	263.121	156.241
VIT_00s0294g00090	32.684	1.29	0.4545	2.83846	0.00453324	0.0315151		gi|359496295|ref|XP_002272697.2| PREDICTED: probable receptor-like protein kinase At1g67000-like	2.7.11.1	Putative uncharacterized protein [Source:UniProtKB/TrEMBL;Acc:F6I288]	GO:0016772 transferase activity, transferring phosphorus-containing groups GO:0006468 protein phosphorylation GO:0005524 ATP binding GO:0004674 protein serine/threonine kinase activity GO:0004672 protein kinase activity GO:0000166 nucleotide binding GO:0008150 biological_process GO:0006464 cellular protein modification process GO:0016301 kinase activity GO:0003674 molecular_function	NA	8.61005	23.1517	49.9857	47.0622	34.6105
VIT_11s0118g00730	2274.31	1.2883	0.2986	4.3151	1.59533e-05	0.000269679		gi|359484734|ref|XP_003633152.1| PREDICTED: uncharacterized protein LOC100854615	-	Putative uncharacterized protein [Source:UniProtKB/TrEMBL;Acc:D7T508]		NA	1432.5	932.926	2760.44	4140.41	2105.3
VIT_19s0135g00180	262.05	1.2883	0.1826	7.05625	1.71057e-12	1.0638e-10		gi|296082832|emb|CBI22133.3| unnamed protein product	-	Putative uncharacterized protein [Source:UniProtKB/TrEMBL;Acc:F6H5K0]	GO:0020037 heme binding GO:0005506 iron ion binding GO:0055114 oxidation-reduction process GO:0016705 oxidoreductase activity, acting on paired donors, with incorporation or reduction of molecular oxygen GO:0009055 electron carrier activity GO:0003674 molecular_function GO:0008150 biological_process GO:0043167 ion binding GO:0016491 oxidoreductase activity	NA	128.075	149.2	371.323	355.106	306.55
VIT_02s0154g00100	381.647	1.2877	0.1639	7.85407	4.02738e-15	3.42191e-13		gi|359474335|ref|XP_003631434.1| PREDICTED: transaldolase isoform 1	2.2.1.2	Putative uncharacterized protein [Source:UniProtKB/TrEMBL;Acc:D7TN13]	GO:0003824 catalytic activity GO:0005975 carbohydrate metabolic process GO:0008150 biological_process GO:0003674 molecular_function	100252289	209.87	196.36	549.843	443.882	508.279
VIT_01s0011g03490	68.481	1.2875	0.3569	3.60729	0.00030941	0.00349597		gi|225423969|ref|XP_002282526.1| PREDICTED: 3-ketoacyl-CoA synthase 6	2.3.1.199 | 2.3.1.119	3-ketoacyl-CoA synthase [Source:UniProtKB/TrEMBL;Acc:F6HEX0]	GO:0016747 transferase activity, transferring acyl groups other than amino-acyl groups GO:0016746 transferase activity, transferring acyl groups GO:0016740 transferase activity GO:0008152 metabolic process GO:0003824 catalytic activity GO:0016020 membrane GO:0009409 response to cold GO:0009922 fatty acid elongase activity GO:0010025 wax biosynthetic process GO:0048868 pollen tube development GO:0…	100252441	37.669	32.5838	64.2674	120.864	87.0206
VIT_14s0060g02270	501.952	1.2869	0.1417	9.08274	1.05872e-19	1.43282e-17		gi|225450791|ref|XP_002283842.1| PREDICTED: translationally-controlled tumor protein homolog isoform 1	-	Putative uncharacterized protein [Source:UniProtKB/TrEMBL;Acc:D7U9U6]	GO:0008150 biological_process GO:0005737 cytoplasm	100254426	276.598	258.956	714.082	646.036	614.088
VIT_14s0060g02300	173.853	1.2866	0.2422	5.31112	1.08955e-07	3.16922e-06		gi|225450799|ref|XP_002283879.1| PREDICTED: uncharacterized protein LOC100244157	-	Putative uncharacterized protein [Source:UniProtKB/TrEMBL;Acc:F6I4L8]	GO:0016021 integral to membrane GO:0016020 membrane GO:0005575 cellular_component	100244157	89.3293	93.4641	256.049	252.425	177.997
VIT_05s0077g00960	42.7966	1.2858	0.402	3.19851	0.0013814	0.0120637		gi|296083243|emb|CBI22879.3| unnamed protein product	-	Putative uncharacterized protein [Source:UniProtKB/TrEMBL;Acc:D7SYK9]	GO:0051539 4 iron, 4 sulfur cluster binding GO:0051536 iron-sulfur cluster binding GO:0009055 electron carrier activity GO:0046872 metal ion binding GO:0043167 ion binding GO:0003674 molecular_function	NA	23.6776	19.7218	77.5289	40.6446	52.4101
VIT_09s0002g02680	1232.31	1.2837	0.1533	8.37584	5.48319e-17	5.7373e-15		gi|147797617|emb|CAN65004.1| hypothetical protein VITISV_023490	-	Putative uncharacterized protein [Source:UniProtKB/TrEMBL;Acc:F6HY45]	GO:0006396 RNA processing GO:0008173 RNA methyltransferase activity GO:0001510 RNA methylation GO:0003723 RNA binding GO:0034641 cellular nitrogen compound metabolic process GO:0008150 biological_process GO:0008168 methyltransferase activity GO:0003674 molecular_function	100256592	630.686	683.403	1852.53	1554.12	1440.78
VIT_02s0025g03850	38.8844	1.2797	0.4104	3.11832	0.00181885	0.0151021		gi|297742551|emb|CBI34700.3| unnamed protein product	2.7.11.1	Putative uncharacterized protein [Source:UniProtKB/TrEMBL;Acc:D7TW25]	GO:0016772 transferase activity, transferring phosphorus-containing groups GO:0006468 protein phosphorylation GO:0005524 ATP binding GO:0004672 protein kinase activity GO:0000166 nucleotide binding GO:0003674 molecular_function GO:0008150 biological_process GO:0006464 cellular protein modification process GO:0016301 kinase activity	NA	20.4489	18.8643	49.9857	69.5237	35.5993
VIT_13s0019g02020	168.778	1.2793	0.3033	4.2175	2.47022e-05	0.000395112		gi|225449436|ref|XP_002278079.1| PREDICTED: thaumatin-like protein	-	Putative uncharacterized protein [Source:UniProtKB/TrEMBL;Acc:D7TLQ7]		100247919	80.7192	95.1791	169.339	304.835	193.819
VIT_14s0219g00220	604.736	1.2748	0.2292	5.56193	2.6681e-08	9.09527e-07		gi|225452242|ref|XP_002268929.1| PREDICTED: uncharacterized protein LOC100254358	-	Putative uncharacterized protein [Source:UniProtKB/TrEMBL;Acc:F6GX66]	GO:0003674 molecular_function GO:0005515 protein binding GO:0005634 nucleus	100254358	329.335	312.976	705.921	646.036	1029.41
VIT_14s0066g01820	319.191	1.2746	0.2608	4.88758	1.02082e-06	2.37119e-05		gi|359477238|ref|XP_003631951.1| PREDICTED: uncharacterized protein LOC100855355	-	Putative uncharacterized protein [Source:UniProtKB/TrEMBL;Acc:F6HV25]	GO:0004806 triglyceride lipase activity GO:0006629 lipid metabolic process GO:0016787 hydrolase activity GO:0003674 molecular_function GO:0008150 biological_process	100244055	198.031	139.767	536.582	349.758	371.815
VIT_02s0012g00530	202.899	1.274	0.2176	5.85561	4.75254e-09	1.83297e-07		gi|225427324|ref|XP_002282232.1| PREDICTED: ribose-phosphate pyrophosphokinase 1, chloroplastic	2.7.6.1	Ribose-phosphate pyrophosphokinase [Source:UniProtKB/TrEMBL;Acc:D7TTH1]	GO:0016310 phosphorylation GO:0016301 kinase activity GO:0044249 cellular biosynthetic process GO:0009165 nucleotide biosynthetic process GO:0009156 ribonucleoside monophosphate biosynthetic process GO:0004749 ribose phosphate diphosphokinase activity GO:0009116 nucleoside metabolic process GO:0000287 magnesium ion binding GO:0046872 metal ion binding GO:0009058 biosynthetic process GO:0034641 ce…	100260851	115.159	101.181	300.935	220.337	276.884
VIT_16s0100g00530	1894.46	1.2718	0.1285	9.89856	4.22312e-23	7.07013e-21		gi|225455445|ref|XP_002279544.1| PREDICTED: DNA-directed RNA polymerases I, II, and III subunit RPABC2 isoform 1	2.7.7.6	Putative uncharacterized protein [Source:UniProtKB/TrEMBL;Acc:D7TMV8]	GO:0006351 transcription, DNA-dependent GO:0003677 DNA binding GO:0030880 RNA polymerase complex GO:0003899 DNA-directed RNA polymerase activity GO:0009058 biosynthetic process GO:0043234 protein complex GO:0005623 cell GO:0005622 intracellular GO:0005575 cellular_component GO:0034641 cellular nitrogen compound metabolic process GO:0008150 biological_process GO:0016779 nucleotidyltransferase acti…	100253791	968.631	1069.26	2543.15	2650.46	2240.78
VIT_02s0025g04860	179.019	1.2715	0.2955	4.30219	1.69116e-05	0.000284601		gi|359474275|ref|XP_003631427.1| PREDICTED: 7-ethoxycoumarin O-deethylase-like	-	Putative uncharacterized protein [Source:UniProtKB/TrEMBL;Acc:F6HUK5]		NA	99.0156	89.1768	158.118	287.721	261.062
VIT_18s0001g14270	2753.26	1.2688	0.1357	9.34805	8.92798e-21	1.26113e-18		gi|225457981|ref|XP_002275694.1| PREDICTED: snakin-2 isoform 1	-	Putative uncharacterized protein [Source:UniProtKB/TrEMBL;Acc:E0CQ56]		100266028	1338.86	1625.76	3575.51	3832.36	3393.8
VIT_02s0025g04260	34.1864	1.2678	0.3817	3.32132	0.000895932	0.0085044		gi|225426803|ref|XP_002283042.1| PREDICTED: thaumatin-like protein	-	Putative uncharacterized protein [Source:UniProtKB/TrEMBL;Acc:F6HUG4]		NA	16.1438	18.8643	46.9254	52.4102	36.5882
VIT_16s0098g00200	334.923	1.2659	0.2776	4.56015	5.11166e-06	9.94223e-05		gi|302144046|emb|CBI23151.3| unnamed protein product	2.7.11.1	Putative uncharacterized protein [Source:UniProtKB/TrEMBL;Acc:F6H7E5]	GO:0016772 transferase activity, transferring phosphorus-containing groups GO:0006468 protein phosphorylation GO:0005524 ATP binding GO:0004674 protein serine/threonine kinase activity GO:0004672 protein kinase activity GO:0000166 nucleotide binding GO:0003674 molecular_function GO:0008150 biological_process GO:0006464 cellular protein modification process GO:0016301 kinase activity	NA	168.972	185.213	604.93	334.783	380.715
VIT_12s0057g01350	347.433	1.2604	0.3376	3.73325	0.000189022	0.0022975		gi|359485854|ref|XP_002264506.2| PREDICTED: zinc finger protein CONSTANS-LIKE 9-like	-	Putative uncharacterized protein [Source:UniProtKB/TrEMBL;Acc:D7TDA3]	GO:0005622 intracellular GO:0008270 zinc ion binding GO:0005623 cell GO:0005575 cellular_component GO:0005515 protein binding GO:0043167 ion binding GO:0003674 molecular_function	100254423	173.277	190.358	365.202	310.183	698.142
VIT_01s0010g03930	1097.1	1.2586	0.1851	6.80032	1.04384e-11	5.98776e-10		gi|225425364|ref|XP_002275576.1| PREDICTED: probable WRKY transcription factor 57	-	Putative uncharacterized protein [Source:UniProtKB/TrEMBL;Acc:D7TB08]	GO:0006355 regulation of transcription, DNA-dependent GO:0003700 sequence-specific DNA binding transcription factor activity GO:0043565 sequence-specific DNA binding GO:0003674 molecular_function GO:0008150 biological_process GO:0001071 nucleic acid binding transcription factor activity GO:0003677 DNA binding	100254080	590.865	591.654	1751.54	1312.39	1239.05
VIT_10s0003g01050	356.039	1.2565	0.3175	3.95703	7.58863e-05	0.00104771		gi|225443835|ref|XP_002266934.1| PREDICTED: uncharacterized protein LOC100248051	-	Putative uncharacterized protein [Source:UniProtKB/TrEMBL;Acc:F6HM83]	GO:0009507 chloroplast	100248051	184.04	191.216	567.185	565.816	271.939
VIT_19s0014g01470	1080.19	1.2556	0.3223	3.89609	9.77569e-05	0.00130889		gi|359493606|ref|XP_002283097.2| PREDICTED: TPR repeat-containing thioredoxin TTL1-like	-	Putative uncharacterized protein [Source:UniProtKB/TrEMBL;Acc:F6H2P4]	GO:0045454 cell redox homeostasis GO:0008150 biological_process GO:0005515 protein binding GO:0042592 homeostatic process GO:0003674 molecular_function	NA	492.925	644.817	1850.49	1609.74	802.963
VIT_19s0014g04530	59.8043	1.2546	0.2938	4.27023	1.95271e-05	0.000324271		gi|302143157|emb|CBI20452.3| unnamed protein product	2.7.11.1	Serine/threonine-protein kinase [Source:UniProtKB/TrEMBL;Acc:E0CT03]	GO:0016772 transferase activity, transferring phosphorus-containing groups GO:0016310 phosphorylation GO:0016301 kinase activity GO:0006468 protein phosphorylation GO:0005524 ATP binding GO:0004674 protein serine/threonine kinase activity GO:0004672 protein kinase activity GO:0016740 transferase activity GO:0000166 nucleotide binding GO:0048544 recognition of pollen GO:0000003 reproduction GO:000…	100260545	27.9827	35.1562	80.5893	79.1501	76.143
VIT_03s0063g00820	338.396	1.2538	0.2922	4.29066	1.78142e-05	0.000298563		gi|225428749|ref|XP_002285041.1| PREDICTED: probable carboxylesterase 7-like	3.1.1.1	Putative uncharacterized protein [Source:UniProtKB/TrEMBL;Acc:F6HQD7]	GO:0008152 metabolic process GO:0016787 hydrolase activity GO:0008150 biological_process GO:0003674 molecular_function	100243547	187.269	172.351	398.866	314.461	619.033
VIT_12s0034g01020	68.0247	1.253	0.3373	3.71438	0.000203706	0.00243596		gi|225448091|ref|XP_002276553.1| PREDICTED: 50S ribosomal protein L18-like	-	Putative uncharacterized protein [Source:UniProtKB/TrEMBL;Acc:F6H952]	GO:0006412 translation GO:0005840 ribosome GO:0005622 intracellular GO:0003735 structural constituent of ribosome GO:0003674 molecular_function GO:0009058 biosynthetic process GO:0005737 cytoplasm GO:0005623 cell GO:0005575 cellular_component GO:0008150 biological_process GO:0005198 structural molecule activity GO:0043226 organelle GO:0009507 chloroplast	NA	35.5165	36.0137	67.3277	85.5677	115.698
VIT_18s0001g03670	288.649	1.2525	0.4248	2.94878	0.00319028	0.0237808		gi|359492803|ref|XP_002284394.2| PREDICTED: uncharacterized protein LOC100257501	-	Putative uncharacterized protein [Source:UniProtKB/TrEMBL;Acc:F6H0L7]	GO:0005622 intracellular GO:0008270 zinc ion binding GO:0005623 cell GO:0005575 cellular_component GO:0043167 ion binding GO:0003674 molecular_function	100257501	157.133	138.053	582.487	405.377	160.197
VIT_18s0001g02480	109.791	1.2513	0.2621	4.7737	1.80875e-06	3.95737e-05		gi|302141799|emb|CBI19002.3| unnamed protein product	-	Putative uncharacterized protein [Source:UniProtKB/TrEMBL;Acc:F6H0K7]		NA	71.0329	47.1608	156.078	141.187	133.497
VIT_14s0128g00520	115.791	1.2473	0.3351	3.72262	0.000197167	0.00237102		gi|225450954|ref|XP_002284695.1| PREDICTED: esterase	-	Putative uncharacterized protein [Source:UniProtKB/TrEMBL;Acc:D7U210]	GO:0004560 alpha-L-fucosidase activity GO:0009505 plant-type cell wall GO:0016788 hydrolase activity, acting on ester bonds GO:0006629 lipid metabolic process GO:0016787 hydrolase activity GO:0003674 molecular_function GO:0005623 cell GO:0005575 cellular_component GO:0008150 biological_process GO:0030312 external encapsulating structure GO:0005618 cell wall GO:0016798 hydrolase activity, acting o…	100247676	81.7955	41.1585	127.515	146.535	181.952
VIT_17s0000g07970	40.532	1.2471	0.3406	3.6615	0.00025074	0.00291511		gi|225457089|ref|XP_002280099.1| PREDICTED: RNA-dependent RNA polymerase 2	-	Putative uncharacterized protein [Source:UniProtKB/TrEMBL;Acc:F6GSU4]	GO:0003676 nucleic acid binding GO:0003674 molecular_function	NA	19.3726	23.1517	52.026	56.6886	51.4212
VIT_00s0211g00010	193.928	1.2462	0.3249	3.83542	0.000125352	0.00161337		gi|359495804|ref|XP_003635095.1| PREDICTED: uncharacterized protein At4g37920, chloroplastic-like	-	Putative uncharacterized protein [Source:UniProtKB/TrEMBL;Acc:D7T5B2]		100854028	89.3293	115.758	206.064	193.597	364.893
VIT_12s0035g00130	97.0286	1.246	0.2526	4.93353	8.07577e-07	1.92329e-05		gi|297739598|emb|CBI29780.3| unnamed protein product	-	Putative uncharacterized protein [Source:UniProtKB/TrEMBL;Acc:D7TH08]		NA	47.3553	56.593	142.816	118.725	119.653
VIT_08s0007g05360	56.9627	1.2397	0.391	3.17059	0.0015213	0.0130783		gi|225441248|ref|XP_002267323.1| PREDICTED: strictosidine synthase 1 isoform 1	-	Putative uncharacterized protein [Source:UniProtKB/TrEMBL;Acc:F6HK99]	GO:0009058 biosynthetic process GO:0016844 strictosidine synthase activity GO:0008150 biological_process GO:0016829 lyase activity GO:0003674 molecular_function GO:0010264 myo-inositol hexakisphosphate biosynthetic process GO:0009821 alkaloid biosynthetic process GO:0005576 extracellular region	100247001	25.8302	33.4413	72.4283	50.271	102.842
VIT_00s0662g00030	919.425	1.2372	0.1133	10.9208	9.16566e-28	2.20376e-25		gi|359497192|ref|XP_002263305.2| PREDICTED: ethylene-responsive transcription factor RAP2-4-like, partial	-	Putative uncharacterized protein [Source:UniProtKB/TrEMBL;Acc:F6H884]	GO:0005634 nucleus GO:0006355 regulation of transcription, DNA-dependent GO:0006351 transcription, DNA-dependent GO:0003700 sequence-specific DNA binding transcription factor activity GO:0003677 DNA binding GO:0009058 biosynthetic process GO:0005623 cell GO:0005622 intracellular GO:0005575 cellular_component GO:0034641 cellular nitrogen compound metabolic process GO:0008150 biological_process GO:…	NA	486.468	522.199	1159.87	1256.78	1171.81
VIT_08s0007g00700	25.1581	1.2364	0.4568	2.70677	0.00679418	0.0429405		gi|359482097|ref|XP_002271077.2| PREDICTED: aspartic proteinase nepenthesin-1-like	-	Putative uncharacterized protein [Source:UniProtKB/TrEMBL;Acc:F6HL87]	GO:0009793 embryo development ending in seed dormancy GO:0005783 endoplasmic reticulum GO:0012501 programmed cell death GO:0008233 peptidase activity GO:0006508 proteolysis GO:0004190 aspartic-type endopeptidase activity GO:0016787 hydrolase activity GO:0005737 cytoplasm GO:0005623 cell GO:0005622 intracellular GO:0005575 cellular_component GO:0000003 reproduction GO:0008150 biological_process GO…	100251125	18.2964	7.71722	33.6639	37.4359	28.6772
VIT_06s0061g00450	3541.64	1.2311	0.2292	5.37176	7.79704e-08	2.38458e-06		gi|147839714|emb|CAN70560.1| hypothetical protein VITISV_031619	-	Putative uncharacterized protein [Source:UniProtKB/TrEMBL;Acc:F6GW98]	GO:0008152 metabolic process GO:0003824 catalytic activity GO:0005777 peroxisome GO:0009695 jasmonic acid biosynthetic process GO:0004321 fatty-acyl-CoA synthase activity GO:0009058 biosynthetic process GO:0005737 cytoplasm GO:0005623 cell GO:0005622 intracellular GO:0005575 cellular_component GO:0008150 biological_process GO:0016746 transferase activity, transferring acyl groups GO:0043226 organ…	100267198	2027.67	1825.55	4984.29	5549.06	3321.61
VIT_07s0129g00170	1248.3	1.2308	0.1005	12.2456	1.77386e-34	6.46629e-32		gi|359480551|ref|XP_002279650.2| PREDICTED: mitochondrial outer membrane protein porin of 36 kDa-like	-	Putative uncharacterized protein [Source:UniProtKB/TrEMBL;Acc:A5AQ65]	GO:0055085 transmembrane transport GO:0044070 regulation of anion transport GO:0008308 voltage-gated anion channel activity GO:0005741 mitochondrial outer membrane GO:0006820 anion transport GO:0005737 cytoplasm GO:0005623 cell GO:0005622 intracellular GO:0005575 cellular_component GO:0008150 biological_process GO:0005739 mitochondrion GO:0043226 organelle GO:0022857 transmembrane transporter act…	100266220	715.711	661.966	1629.13	1600.12	1634.6
VIT_00s0558g00030	621.554	1.2297	0.139	8.84591	9.0782e-19	1.09136e-16		gi|359497044|ref|XP_002263389.2| PREDICTED: lysosomal Pro-X carboxypeptidase	-	Putative uncharacterized protein [Source:UniProtKB/TrEMBL;Acc:D7TG96]	GO:0008236 serine-type peptidase activity GO:0006508 proteolysis GO:0008150 biological_process GO:0008233 peptidase activity GO:0003674 molecular_function GO:0000394 RNA splicing, via endonucleolytic cleavage and ligation GO:0009507 chloroplast GO:0009086 methionine biosynthetic process GO:0005773 vacuole	100261134	322.877	360.137	828.335	856.746	739.675
VIT_09s0002g00640	113.197	1.2293	0.4582	2.68307	0.00729489	0.0453287		gi|147782666|emb|CAN61792.1| hypothetical protein VITISV_015797	-	Putative uncharacterized protein [Source:UniProtKB/TrEMBL;Acc:F6HXP8]	GO:0009644 response to high light intensity GO:0042542 response to hydrogen peroxide GO:0006457 protein folding GO:0005737 cytoplasm GO:0003674 molecular_function GO:0009408 response to heat	100244609	63.4991	52.3056	162.199	225.685	62.2988
VIT_16s0022g01390	351.711	1.2291	0.3877	3.17014	0.00152367	0.0130937		gi|296084156|emb|CBI24544.3| unnamed protein product	-	Putative uncharacterized protein [Source:UniProtKB/TrEMBL;Acc:D7T254]	GO:0020037 heme binding GO:0005506 iron ion binding GO:0055114 oxidation-reduction process GO:0016491 oxidoreductase activity GO:0004497 monooxygenase activity GO:0016705 oxidoreductase activity, acting on paired donors, with incorporation or reduction of molecular oxygen GO:0009055 electron carrier activity GO:0046872 metal ion binding GO:0008150 biological_process GO:0043167 ion binding GO:0003…	100250930	203.412	166.349	397.846	250.285	740.664
VIT_14s0068g02010	74.2863	1.2288	0.4511	2.72399	0.00644982	0.0412252		gi|508710903|gb|EOY02800.1| Uncharacterized protein isoform 1	-	Putative uncharacterized protein [Source:UniProtKB/TrEMBL;Acc:F6H3X8]		NA	41.974	34.2988	95.891	150.813	48.4546
VIT_19s0015g01310	54.1036	1.2285	0.4228	2.90565	0.00366487	0.0265462		gi|296089994|emb|CBI39813.3| unnamed protein product	-	Putative uncharacterized protein [Source:UniProtKB/TrEMBL;Acc:F6I590]	GO:0016021 integral to membrane GO:0016020 membrane GO:0005575 cellular_component	NA	37.669	18.8643	58.1467	99.4724	56.3656
VIT_08s0007g01480	110.971	1.2273	0.3787	3.24121	0.00119022	0.0106747		gi|225440546|ref|XP_002273257.1| PREDICTED: TPR repeat-containing thioredoxin TTL1-like	-	Putative uncharacterized protein [Source:UniProtKB/TrEMBL;Acc:D7THE6]	GO:0005515 protein binding GO:0003674 molecular_function	100261370	61.3466	55.7355	205.044	148.674	84.054
VIT_19s0014g04600	326.428	1.2267	0.2294	5.34799	8.89349e-08	2.66934e-06		gi|302143162|emb|CBI20457.3| unnamed protein product	2.7.11.1	Serine/threonine-protein kinase [Source:UniProtKB/TrEMBL;Acc:F6H2G3]	GO:0016772 transferase activity, transferring phosphorus-containing groups GO:0016310 phosphorylation GO:0016301 kinase activity GO:0006468 protein phosphorylation GO:0005524 ATP binding GO:0004674 protein serine/threonine kinase activity GO:0004672 protein kinase activity GO:0016740 transferase activity GO:0000166 nucleotide binding GO:0048544 recognition of pollen GO:0000003 reproduction GO:000…	NA	138.837	216.082	458.033	372.219	446.969
VIT_14s0219g00110	756.896	1.2256	0.3288	3.72733	0.000193516	0.00233886		gi|225452220|ref|XP_002268221.1| PREDICTED: uncharacterized protein LOC100256024	-	Putative uncharacterized protein [Source:UniProtKB/TrEMBL;Acc:F6GX61]	GO:0008150 biological_process GO:0005737 cytoplasm GO:0005634 nucleus	100256024	429.426	380.716	1028.28	1388.34	557.723
VIT_18s0001g11360	129.087	1.2221	0.2391	5.11054	3.21234e-07	8.46722e-06		gi|302142388|emb|CBI19591.3| unnamed protein product	-	Putative uncharacterized protein [Source:UniProtKB/TrEMBL;Acc:E0CPD4]	GO:0005634 nucleus GO:0006355 regulation of transcription, DNA-dependent GO:0006351 transcription, DNA-dependent GO:0003677 DNA binding GO:0009058 biosynthetic process GO:0005623 cell GO:0005622 intracellular GO:0005575 cellular_component GO:0034641 cellular nitrogen compound metabolic process GO:0008150 biological_process GO:0043226 organelle GO:0003674 molecular_function	100253936	68.8804	72.0274	180.561	139.047	184.919
VIT_05s0102g00600	98.8576	1.221	0.3679	3.3187	0.000904385	0.00857023		gi|297743798|emb|CBI36681.3| unnamed protein product	-	Putative uncharacterized protein [Source:UniProtKB/TrEMBL;Acc:F6HYT3]		NA	57.0416	48.0183	133.635	176.483	79.1096
VIT_08s0007g07520	2681.13	1.221	0.2338	5.22169	1.77298e-07	4.95317e-06		gi|225441637|ref|XP_002282164.1| PREDICTED: short-chain type dehydrogenase/reductase-like	-	Putative uncharacterized protein [Source:UniProtKB/TrEMBL;Acc:F6HLA8]	GO:0008152 metabolic process GO:0055114 oxidation-reduction process GO:0016491 oxidoreductase activity GO:0000166 nucleotide binding GO:0003674 molecular_function GO:0008150 biological_process GO:0046685 response to arsenic-containing substance GO:0005515 protein binding	100246875	1478.78	1452.55	4638.47	2758.49	3077.36
VIT_02s0012g01190	28.9241	1.2193	0.389	3.13458	0.00172103	0.0144868		gi|225427222|ref|XP_002278326.1| PREDICTED: uncharacterized protein LOC100267849	-	Putative uncharacterized protein [Source:UniProtKB/TrEMBL;Acc:F6HT98]	GO:0005622 intracellular GO:0008270 zinc ion binding GO:0003674 molecular_function GO:0005623 cell GO:0005575 cellular_component GO:0043167 ion binding GO:0009657 plastid organization GO:0045893 positive regulation of transcription, DNA-dependent GO:0030154 cell differentiation GO:0009965 leaf morphogenesis GO:0006417 regulation of translation GO:0006355 regulation of transcription, DNA-dependent…	NA	15.0676	15.4344	36.7242	42.7838	34.6105
VIT_02s0154g00260	2764.65	1.2191	0.2968	4.10789	3.9929e-05	0.00059606		gi|225427035|ref|XP_002266951.1| PREDICTED: nitrate transporter 1.1	-	Putative uncharacterized protein [Source:UniProtKB/TrEMBL;Acc:F6HPA0]	GO:0016021 integral to membrane GO:0005886 plasma membrane GO:0006810 transport GO:0005215 transporter activity GO:0016020 membrane GO:0009414 response to water deprivation GO:0015706 nitrate transport GO:0015112 nitrate transmembrane transporter activity GO:0010167 response to nitrate GO:0006857 oligopeptide transport GO:0005623 cell GO:0005575 cellular_component GO:0006950 response to stress GO…	100259122	1432.5	1558.88	5013.88	3570.31	2247.7
VIT_07s0005g00480	71.6231	1.2183	0.2898	4.20395	2.62302e-05	0.000416312		gi|225437372|ref|XP_002267786.1| PREDICTED: 21 kDa protein	-	Putative uncharacterized protein [Source:UniProtKB/TrEMBL;Acc:F6HZ51]	GO:0004857 enzyme inhibitor activity GO:0043086 negative regulation of catalytic activity GO:0030599 pectinesterase activity GO:0008150 biological_process GO:0030234 enzyme regulator activity GO:0003674 molecular_function	100263994	40.8977	36.8712	107.112	94.1244	79.1096
VIT_06s0004g07660	131.712	1.2178	0.2694	4.52019	6.17839e-06	0.000116852		gi|225434396|ref|XP_002270785.1| PREDICTED: alanine--glyoxylate aminotransferase 2 homolog 2, mitochondrial-like	2.6.1.44	Putative uncharacterized protein [Source:UniProtKB/TrEMBL;Acc:F6GUG5]	GO:0008152 metabolic process GO:0003824 catalytic activity GO:0008483 transaminase activity GO:0030170 pyridoxal phosphate binding GO:0008150 biological_process GO:0003674 molecular_function	100258727	89.3293	54.878	154.038	188.249	172.063
VIT_07s0031g02610	5006.58	1.2176	0.1996	6.10132	1.05195e-09	4.47744e-08		gi|359480758|ref|XP_002274177.2| PREDICTED: NAC domain-containing protein 2 isoform 2	-	Putative uncharacterized protein [Source:UniProtKB/TrEMBL;Acc:F6H4F0]	GO:0005634 nucleus GO:0009611 response to wounding GO:0009753 response to jasmonic acid stimulus GO:0009751 response to salicylic acid stimulus GO:0006355 regulation of transcription, DNA-dependent GO:0003677 DNA binding GO:0001666 response to hypoxia GO:0009416 response to light stimulus GO:0009744 response to sucrose stimulus GO:0009620 response to fungus GO:0008361 regulation of cell size GO:0…	100261123	2779.97	2730.18	8074.23	5311.61	6136.93
VIT_11s0016g03220	119.39	1.2174	0.3182	3.82597	0.000130257	0.00166796		gi|297738765|emb|CBI28010.3| unnamed protein product	-	Putative uncharacterized protein [Source:UniProtKB/TrEMBL;Acc:D7TBH5]	GO:0003968 RNA-directed RNA polymerase activity GO:0003674 molecular_function GO:0016779 nucleotidyltransferase activity	100260997	83.948	45.4459	148.937	186.11	132.509
VIT_17s0000g04380	134.984	1.2166	0.4026	3.02179	0.00251282	0.0197744		gi|359491411|ref|XP_002274929.2| PREDICTED: wall-associated receptor kinase-like 2-like	2.7.11.1	Putative uncharacterized protein [Source:UniProtKB/TrEMBL;Acc:F6GTH1]	GO:0016021 integral to membrane GO:0016772 transferase activity, transferring phosphorus-containing groups GO:0006468 protein phosphorylation GO:0005524 ATP binding GO:0004674 protein serine/threonine kinase activity GO:0004672 protein kinase activity GO:0030247 polysaccharide binding GO:0005575 cellular_component GO:0008150 biological_process GO:0006464 cellular protein modification process GO:0…	100257634	85.0243	57.4504	272.371	104.82	155.253
VIT_16s0050g00350	39.4659	1.2152	0.3541	3.43208	0.000598961	0.00614485		gi|359490644|ref|XP_003634126.1| PREDICTED: LOW QUALITY PROTEIN: tubulin beta-8 chain-like	-	Putative uncharacterized protein [Source:UniProtKB/TrEMBL;Acc:F6H6N4]		NA	22.6014	19.7218	59.1668	51.3406	44.4992
VIT_18s0001g09360	2024.33	1.2128	0.1273	9.52382	1.66931e-21	2.4821e-19		gi|359492553|ref|XP_002283279.2| PREDICTED: subtilisin-like protease-like	-	Putative uncharacterized protein [Source:UniProtKB/TrEMBL;Acc:F6GZN7]	GO:0080001 mucilage extrusion from seed coat GO:0048359 mucilage metabolic process involved in seed coat development GO:0010214 seed coat development GO:0008236 serine-type peptidase activity GO:0008233 peptidase activity GO:0009505 plant-type cell wall GO:0043086 negative regulation of catalytic activity GO:0042802 identical protein binding GO:0005618 cell wall GO:0004252 serine-type endopeptida…	100257444	1200.03	1051.26	2418.7	2647.25	2804.44
VIT_12s0134g00590	386.339	1.2124	0.3713	3.26512	0.00109418	0.00999652		gi|147865597|emb|CAN83656.1| hypothetical protein VITISV_009941	-	Putative uncharacterized protein [Source:UniProtKB/TrEMBL;Acc:F6GXR8]	GO:0016747 transferase activity, transferring acyl groups other than amino-acyl groups GO:0003674 molecular_function GO:0016746 transferase activity, transferring acyl groups	NA	226.014	186.071	738.565	521.963	259.084
VIT_17s0000g10420	19.1065	1.2104	0.4578	2.64401	0.008193	0.0496168		gi|297733610|emb|CBI14857.3| unnamed protein product	-	Putative uncharacterized protein [Source:UniProtKB/TrEMBL;Acc:D7SH98]	GO:0003682 chromatin binding GO:0003677 DNA binding GO:0003674 molecular_function	100265024	7.5338	12.0046	23.4627	27.8095	24.7218
VIT_12s0028g00920	999.392	1.2098	0.1521	7.95412	1.80407e-15	1.57428e-13	GST3	gi|526118279|ref|NP_001267983.1| glutathione S-transferase 3	2.5.1.18	Glutathione S-transferase; Glutathione S-transferase 3 [Source:UniProtKB/TrEMBL;Acc:A4LAG9]	GO:0016740 transferase activity GO:0005515 protein binding GO:0003674 molecular_function	100233042	561.806	548.78	1446.53	1117.73	1322.12
VIT_11s0016g03030	72.8133	1.2079	0.3716	3.25095	0.00115018	0.0104008		gi|297738745|emb|CBI27990.3| unnamed protein product	-	Putative uncharacterized protein [Source:UniProtKB/TrEMBL;Acc:D7TBF5]	GO:0005515 protein binding GO:0003674 molecular_function	NA	36.5927	41.1585	60.1869	100.542	125.587
VIT_12s0035g00730	40.6165	1.2067	0.4138	2.9165	0.00353987	0.025833		gi|297739545|emb|CBI29727.3| unnamed protein product	-	Putative uncharacterized protein [Source:UniProtKB/TrEMBL;Acc:D7TGV5]		NA	20.4489	22.2942	54.0662	71.6629	34.6105
VIT_05s0020g03890	1435.15	1.2043	0.1333	9.0331	1.66881e-19	2.18016e-17		gi|359477550|ref|XP_003631994.1| PREDICTED: uncharacterized protein LOC100254535	-	Putative uncharacterized protein [Source:UniProtKB/TrEMBL;Acc:F6HDT0]	GO:0005886 plasma membrane GO:0005634 nucleus GO:0005623 cell GO:0005622 intracellular GO:0005575 cellular_component GO:0043226 organelle	NA	824.413	777.725	1737.26	2077.16	1759.2
VIT_04s0023g02900	1792.73	1.2038	0.1609	7.48058	7.39945e-14	5.50115e-12		gi|225431217|ref|XP_002272644.1| PREDICTED: cytochrome P450 84A1	-	Putative uncharacterized protein [Source:UniProtKB/TrEMBL;Acc:F6GWQ4]	GO:0020037 heme binding GO:0010224 response to UV-B GO:0005506 iron ion binding GO:0055114 oxidation-reduction process GO:0016491 oxidoreductase activity GO:0046424 ferulate 5-hydroxylase activity GO:0005783 endoplasmic reticulum GO:0004497 monooxygenase activity GO:0016705 oxidoreductase activity, acting on paired donors, with incorporation or reduction of molecular oxygen GO:0009055 electron ca…	100267863	1033.21	963.795	2719.63	2199.09	2047.95
VIT_13s0019g04440	300.85	1.2037	0.2821	4.26621	1.9882e-05	0.000328715		gi|225449026|ref|XP_002273050.1| PREDICTED: uncharacterized protein LOC100253096	-	Putative uncharacterized protein [Source:UniProtKB/TrEMBL;Acc:F6HNF6]	GO:0046872 metal ion binding GO:0008270 zinc ion binding GO:0003674 molecular_function GO:0005515 protein binding GO:0043167 ion binding	100253096	178.659	150.915	496.797	412.864	265.017
VIT_00s0587g00030	1233.22	1.2009	0.2041	5.88346	4.01785e-09	1.57926e-07		gi|225470342|ref|XP_002269338.1| PREDICTED: CBS domain-containing protein CBSX5	-	Putative uncharacterized protein [Source:UniProtKB/TrEMBL;Acc:F6HD56]	GO:0009611 response to wounding GO:0006950 response to stress GO:0008150 biological_process	100267148	658.669	709.984	1897.42	1672.85	1227.19
VIT_05s0077g01600	112.332	1.199	0.4415	2.71609	0.00660586	0.0419969		gi|359477151|ref|XP_002274108.2| PREDICTED: major allergen Pru ar 1	-	Putative uncharacterized protein [Source:UniProtKB/TrEMBL;Acc:F6H6U9]	GO:0006952 defense response GO:0009607 response to biotic stimulus GO:0006950 response to stress GO:0008150 biological_process	100260133	65.6516	52.3056	221.365	155.091	67.2432
VIT_01s0011g00410	198.042	1.1979	0.2533	4.72963	2.24925e-06	4.78226e-05		gi|225423460|ref|XP_002274025.1| PREDICTED: ninja-family protein AFP1	-	Putative uncharacterized protein [Source:UniProtKB/TrEMBL;Acc:F6HFU9]	GO:0009737 response to abscisic acid stimulus GO:0005634 nucleus GO:0006950 response to stress GO:0005623 cell GO:0005622 intracellular GO:0005575 cellular_component GO:0008150 biological_process GO:0043226 organelle	100245623	124.846	94.3216	313.176	249.216	208.652
VIT_00s0187g00290	75.9637	1.1957	0.2899	4.12469	3.71235e-05	0.000557864		gi|359495554|ref|XP_003635020.1| PREDICTED: uncharacterized protein LOC100853520	-	Putative uncharacterized protein [Source:UniProtKB/TrEMBL;Acc:F6HRM5]	GO:0051087 chaperone binding GO:0003674 molecular_function GO:0005515 protein binding	100853520	50.5841	33.4413	94.8709	94.1244	106.798
VIT_13s0019g01030	198.411	1.1894	0.3345	3.55567	0.000377018	0.00413637		gi|296081287|emb|CBI17731.3| unnamed protein product	-	Putative uncharacterized protein [Source:UniProtKB/TrEMBL;Acc:D7SQ02]		100248180	103.321	113.186	222.386	175.414	377.748
VIT_05s0020g03310	73.1862	1.1877	0.316	3.75828	0.000171088	0.00212226		gi|359477345|ref|XP_002278307.2| PREDICTED: primary amine oxidase-like	-	Amine oxidase [Source:UniProtKB/TrEMBL;Acc:D7T6W7]	GO:0055114 oxidation-reduction process GO:0016491 oxidoreductase activity GO:0048038 quinone binding GO:0009308 amine metabolic process GO:0008131 primary amine oxidase activity GO:0005507 copper ion binding GO:0046872 metal ion binding GO:0008150 biological_process GO:0043167 ion binding GO:0003674 molecular_function GO:0009834 secondary cell wall biogenesis GO:0005618 cell wall GO:0005576 extra…	100256366	40.8977	39.4436	71.4082	99.4724	114.709
VIT_02s0025g02670	164.816	1.1872	0.3512	3.38047	0.000723627	0.0071952		gi|225426566|ref|XP_002272570.1| PREDICTED: uncharacterized protein LOC100253094	-	Putative uncharacterized protein [Source:UniProtKB/TrEMBL;Acc:D7TVS1]	GO:0010090 trichome morphogenesis GO:0005886 plasma membrane GO:0003674 molecular_function	NA	93.6343	85.7469	310.116	201.084	133.497
VIT_16s0100g01200	95.1265	1.1852	0.3628	3.26701	0.0010869	0.00995345	STS	gi|526118083|ref|NP_001267934.1| stilbene synthase 6	2.3.1.95 | 2.3.1.74	Stilbene synthase 6 [Source:UniProtKB/Swiss-Prot;Acc:A2ICC6]	GO:0016747 transferase activity, transferring acyl groups other than amino-acyl groups GO:0016746 transferase activity, transferring acyl groups GO:0016740 transferase activity GO:0009058 biosynthetic process GO:0008152 metabolic process GO:0003824 catalytic activity GO:0050350 trihydroxystilbene synthase activity GO:0006950 response to stress GO:0005737 cytoplasm GO:0006952 defense response GO:0…	100265291	67.8042	36.0137	146.897	136.908	88.0094
VIT_14s0066g01420	85.0337	1.1849	0.4029	2.94088	0.00327278	0.0242439		gi|225452486|ref|XP_002274582.1| PREDICTED: bidirectional sugar transporter SWEET6b	-	Putative uncharacterized protein [Source:UniProtKB/TrEMBL;Acc:D7TWR3]	GO:0016021 integral to membrane GO:0005886 plasma membrane GO:0006810 transport GO:0016020 membrane GO:0008643 carbohydrate transport GO:0005623 cell GO:0005575 cellular_component GO:0008150 biological_process GO:0051119 sugar transmembrane transporter activity GO:0010208 pollen wall assembly GO:0009827 plant-type cell wall modification GO:0010584 pollen exine formation GO:0009860 pollen tube gro…	100256108	38.7452	52.3056	169.339	73.8021	90.9761
VIT_09s0002g01370	53.0541	1.1834	0.3793	3.11973	0.00181018	0.0150503		gi|297743010|emb|CBI35877.3| unnamed protein product	-	Putative uncharacterized protein [Source:UniProtKB/TrEMBL;Acc:F6HXX6]	GO:0005634 nucleus GO:0006355 regulation of transcription, DNA-dependent GO:0006351 transcription, DNA-dependent GO:0003700 sequence-specific DNA binding transcription factor activity GO:0003677 DNA binding GO:0009058 biosynthetic process GO:0005623 cell GO:0005622 intracellular GO:0005575 cellular_component GO:0034641 cellular nitrogen compound metabolic process GO:0008150 biological_process GO:…	NA	23.6776	33.4413	46.9254	79.1501	82.0762
VIT_00s0218g00220	41.0412	1.1822	0.3396	3.48084	0.000499842	0.00527629		gi|359495871|ref|XP_003635105.1| PREDICTED: UDP-glycosyltransferase 91A1-like	-		GO:0008152 metabolic process GO:0016758 transferase activity, transferring hexosyl groups GO:0003674 molecular_function GO:0008150 biological_process GO:0016757 transferase activity, transferring glycosyl groups	NA	22.6014	22.2942	55.0863	57.7582	47.4658
VIT_13s0019g01810	335.445	1.1797	0.157	7.51653	5.62501e-14	4.26613e-12		gi|359486620|ref|XP_002278317.2| PREDICTED: scarecrow-like protein 14-like	-	Putative uncharacterized protein [Source:UniProtKB/TrEMBL;Acc:F6HNW3]	GO:0006355 regulation of transcription, DNA-dependent GO:0006351 transcription, DNA-dependent GO:0009058 biosynthetic process GO:0034641 cellular nitrogen compound metabolic process GO:0008150 biological_process	100241120	170.049	207.508	430.489	444.952	424.225
VIT_06s0004g06890	60.107	1.1787	0.3178	3.70925	0.00020787	0.00248118		gi|297745870|emb|CBI15926.3| unnamed protein product	-	Putative uncharacterized protein [Source:UniProtKB/TrEMBL;Acc:F6GUP9]	GO:0016020 membrane GO:0071805 potassium ion transmembrane transport GO:0015079 potassium ion transmembrane transporter activity GO:0005575 cellular_component GO:0008150 biological_process GO:0055085 transmembrane transport GO:0022857 transmembrane transporter activity GO:0006810 transport GO:0003674 molecular_function GO:0006813 potassium ion transport GO:0005886 plasma membrane	100262109	35.5165	30.8689	62.2272	89.846	82.0762
VIT_19s0135g00200	171.279	1.1786	0.2096	5.62311	1.87554e-08	6.58217e-07		gi|296082832|emb|CBI22133.3| unnamed protein product	-	Putative uncharacterized protein [Source:UniProtKB/TrEMBL;Acc:F6H5K2]		NA	87.1768	104.611	247.888	214.989	201.73
VIT_14s0030g02200	1910.83	1.1772	0.2327	5.05854	4.22474e-07	1.08504e-05		gi|225451342|ref|XP_002279520.1| PREDICTED: light-inducible protein CPRF2-like	-	Putative uncharacterized protein [Source:UniProtKB/TrEMBL;Acc:F6HTR1]	GO:0006355 regulation of transcription, DNA-dependent GO:0003700 sequence-specific DNA binding transcription factor activity GO:0043565 sequence-specific DNA binding GO:0003674 molecular_function GO:0008150 biological_process GO:0001071 nucleic acid binding transcription factor activity GO:0003677 DNA binding GO:0009410 response to xenobiotic stimulus GO:0071333 cellular response to glucose stimu…	100255566	1029.98	1110.42	3029.75	2624.79	1759.2
VIT_17s0053g00040	573.452	1.1767	0.2314	5.08431	3.68962e-07	9.59597e-06		gi|225457510|ref|XP_002269277.1| PREDICTED: probable metal-nicotianamine transporter YSL7-like isoform 1	-	Putative uncharacterized protein [Source:UniProtKB/TrEMBL;Acc:F6HVR0]	GO:0005886 plasma membrane GO:0055085 transmembrane transport GO:0005623 cell GO:0005575 cellular_component GO:0008150 biological_process GO:0006810 transport	100256406	286.284	355.85	552.904	865.303	806.918
VIT_16s0013g01940	147.038	1.1753	0.235	5.0018	5.67964e-07	1.40597e-05		gi|297745066|emb|CBI38658.3| unnamed protein product	-	Putative uncharacterized protein [Source:UniProtKB/TrEMBL;Acc:F6I2U0]	GO:0016772 transferase activity, transferring phosphorus-containing groups GO:0006468 protein phosphorylation GO:0005524 ATP binding GO:0004672 protein kinase activity GO:0008150 biological_process GO:0006464 cellular protein modification process GO:0016301 kinase activity GO:0003674 molecular_function	100244014	92.5581	72.8849	215.245	163.648	190.852
VIT_05s0077g00550	2257.85	1.1751	0.1332	8.82459	1.09862e-18	1.3e-16		gi|225432051|ref|XP_002280268.1| PREDICTED: beta-glucosidase-like SFR2, chloroplastic-like	-	Putative uncharacterized protein [Source:UniProtKB/TrEMBL;Acc:F6H703]	GO:0003824 catalytic activity GO:0009941 chloroplast envelope GO:0050826 response to freezing GO:0004553 hydrolase activity, hydrolyzing O-glycosyl compounds GO:0005975 carbohydrate metabolic process GO:0009507 chloroplast GO:0005737 cytoplasm GO:0005623 cell GO:0005622 intracellular GO:0005575 cellular_component GO:0006950 response to stress GO:0008150 biological_process GO:0008422 beta-glucosid…	100241487	1267.83	1292.21	3119.52	3050.49	2559.2
VIT_03s0038g00130	157.689	1.1732	0.4194	2.79713	0.00515584	0.0347635		gi|147768464|emb|CAN67975.1| hypothetical protein VITISV_011501	-	Putative uncharacterized protein [Source:UniProtKB/TrEMBL;Acc:F6I1T5]		NA	95.7868	73.7423	121.394	342.271	155.253
VIT_13s0067g00740	31.8653	1.1718	0.4296	2.72757	0.00638036	0.0409317		gi|359486507|ref|XP_002271551.2| PREDICTED: probable disease resistance RPP8-like protein 2-like	-	Putative uncharacterized protein [Source:UniProtKB/TrEMBL;Acc:F6HCD6]	GO:0006952 defense response GO:0043531 ADP binding GO:0006950 response to stress GO:0008150 biological_process GO:0003674 molecular_function	100260499	21.5251	12.862	40.8047	53.4798	30.655
VIT_12s0035g00870	38.8842	1.1717	0.3875	3.02419	0.002493	0.0196534		-	-	Putative uncharacterized protein [Source:UniProtKB/TrEMBL;Acc:F6HK47]		NA	16.1438	25.7241	46.9254	63.1062	42.5214
VIT_15s0107g00360	34.8766	1.1698	0.3921	2.9834	0.00285067	0.0218031		gi|296083174|emb|CBI22810.3| unnamed protein product	-	Putative uncharacterized protein [Source:UniProtKB/TrEMBL;Acc:F6I1S1]		NA	17.2201	20.5793	40.8047	37.4359	58.3433
VIT_14s0128g00770	770.77	1.1669	0.1857	6.28424	3.2947e-10	1.53217e-08		gi|296088355|emb|CBI36800.3| unnamed protein product	-	Putative uncharacterized protein [Source:UniProtKB/TrEMBL;Acc:F6HZ09]	GO:0016998 cell wall macromolecule catabolic process GO:0009056 catabolic process GO:0008150 biological_process GO:0005515 protein binding GO:0071554 cell wall organization or biogenesis GO:0003674 molecular_function	100242661	460.638	413.3	1160.89	1002.21	816.807
VIT_13s0158g00240	48.1021	1.1647	0.3765	3.0938	0.0019761	0.016187		gi|147785815|emb|CAN66378.1| hypothetical protein VITISV_003572	-	Putative uncharacterized protein [Source:UniProtKB/TrEMBL;Acc:D7TDN2]		NA	26.9064	25.7241	68.3479	77.0109	42.5214
VIT_15s0045g00370	754.215	1.1609	0.2857	4.06411	4.82152e-05	0.000703494		gi|147775257|emb|CAN65837.1| hypothetical protein VITISV_025817	-	Putative uncharacterized protein [Source:UniProtKB/TrEMBL;Acc:F6I1D5]	GO:0016788 hydrolase activity, acting on ester bonds GO:0003674 molecular_function	NA	375.614	469.036	1039.5	1259.98	626.944
VIT_08s0058g00040	183.033	1.1601	0.2647	4.3827	1.17219e-05	0.000205847		gi|359481302|ref|XP_003632605.1| PREDICTED: leucine-rich repeat receptor protein kinase EXS-like	2.7.11.1	Putative uncharacterized protein [Source:UniProtKB/TrEMBL;Acc:F6GXV7]	GO:0005515 protein binding GO:0003674 molecular_function	100852650	107.626	98.609	224.426	182.901	301.605
VIT_07s0005g01060	83.5341	1.1591	0.3848	3.01205	0.00259487	0.0202719		gi|147780787|emb|CAN70482.1| hypothetical protein VITISV_002250	-	Putative uncharacterized protein [Source:UniProtKB/TrEMBL;Acc:F6HZ81]	GO:0005634 nucleus GO:0003677 DNA binding GO:0006334 nucleosome assembly GO:0005694 chromosome GO:0000786 nucleosome GO:0003674 molecular_function GO:0065003 macromolecular complex assembly GO:0022607 cellular component assembly GO:0005623 cell GO:0005622 intracellular GO:0005575 cellular_component GO:0034641 cellular nitrogen compound metabolic process GO:0006259 DNA metabolic process GO:0008150…	100245167	54.8891	36.8712	80.5893	158.3	87.0206
VIT_14s0060g00170	36.4934	1.1583	0.4201	2.75701	0.00583334	0.0381811		gi|296089865|emb|CBI39684.3| unnamed protein product	-	Putative uncharacterized protein [Source:UniProtKB/TrEMBL;Acc:F6I4J2]		NA	16.1438	23.1517	60.1869	51.3406	31.6438
VIT_14s0036g00810	24.6994	1.1551	0.4072	2.83689	0.0045556	0.031622		gi|225426749|ref|XP_002282434.1| PREDICTED: hydroxymethylglutaryl-CoA synthase	-	Putative uncharacterized protein [Source:UniProtKB/TrEMBL;Acc:F6H606]	GO:0008152 metabolic process GO:0003824 catalytic activity GO:0008299 isoprenoid biosynthetic process GO:0009058 biosynthetic process GO:0008150 biological_process GO:0004421 hydroxymethylglutaryl-CoA synthase activity GO:0016746 transferase activity, transferring acyl groups GO:0006629 lipid metabolic process GO:0003674 molecular_function	NA	15.0676	12.0046	31.6236	33.1575	31.6438
VIT_18s0001g01360	68.2683	1.1543	0.307	3.76035	0.000169678	0.00211057		gi|302141745|emb|CBI18948.3| unnamed protein product	-	Putative uncharacterized protein [Source:UniProtKB/TrEMBL;Acc:F6H0F9]		NA	38.7452	37.7286	107.112	85.5677	72.1875
VIT_05s0020g02310	2922.27	1.1511	0.2303	4.99818	5.78742e-07	1.43084e-05		gi|297736949|emb|CBI26150.3| unnamed protein product	2.7.9.1	Putative uncharacterized protein [Source:UniProtKB/TrEMBL;Acc:F6HDJ6]	GO:0005634 nucleus GO:0016772 transferase activity, transferring phosphorus-containing groups GO:0016310 phosphorylation GO:0016301 kinase activity GO:0005524 ATP binding GO:0003824 catalytic activity GO:0009570 chloroplast stroma GO:0019252 starch biosynthetic process GO:0009416 response to light stimulus GO:0008610 lipid biosynthetic process GO:0005829 cytosol GO:0009507 chloroplast GO:0009058 …	100247690	1757.53	1564.88	3378.63	4930.84	2979.47
VIT_19s0014g02440	50.7547	1.1508	0.3656	3.14755	0.00164645	0.01396		gi|225461496|ref|XP_002282551.1| PREDICTED: MATE efflux family protein ALF5	-	Putative uncharacterized protein [Source:UniProtKB/TrEMBL;Acc:F6H230]	GO:0016020 membrane GO:0055085 transmembrane transport GO:0015297 antiporter activity GO:0015238 drug transmembrane transporter activity GO:0006855 drug transmembrane transport GO:0005575 cellular_component GO:0008150 biological_process GO:0022857 transmembrane transporter activity GO:0006810 transport GO:0003674 molecular_function	100264179	21.5251	34.2988	57.1266	57.7582	83.0651
VIT_11s0016g00880	57.4684	1.1493	0.3393	3.38698	0.000706673	0.00706251		gi|225444700|ref|XP_002277807.1| PREDICTED: adipocyte plasma membrane-associated protein	-	Putative uncharacterized protein [Source:UniProtKB/TrEMBL;Acc:D7TCD5]	GO:0009058 biosynthetic process GO:0016844 strictosidine synthase activity GO:0008150 biological_process GO:0016829 lyase activity GO:0003674 molecular_function	100254165	33.364	30.8689	71.4082	57.7582	93.9427
VIT_13s0019g04370	2610.19	1.1491	0.2581	4.45198	8.50829e-06	0.00015433		gi|359486666|ref|XP_002274127.2| PREDICTED: phosphoglucomutase-like	-	Putative uncharacterized protein [Source:UniProtKB/TrEMBL;Acc:D7TM87]	GO:0016868 intramolecular transferase activity, phosphotransferases GO:0005975 carbohydrate metabolic process GO:0003674 molecular_function GO:0008150 biological_process GO:0016853 isomerase activity GO:0009570 chloroplast stroma GO:0006048 UDP-N-acetylglucosamine biosynthetic process GO:0005737 cytoplasm GO:0004610 phosphoacetylglucosamine mutase activity GO:0005829 cytosol GO:0009507 chloroplast	100244432	1381.91	1576.03	4224.31	3613.09	2255.61
VIT_05s0049g00290	69.925	1.1472	0.2889	3.97083	7.16225e-05	0.000999234		gi|359477744|ref|XP_003632016.1| PREDICTED: uncharacterized protein LOC100855395	-	Putative uncharacterized protein [Source:UniProtKB/TrEMBL;Acc:D7SZB5]		100855395	37.669	41.1585	82.6295	82.3589	105.809
VIT_16s0022g02200	767.226	1.145	0.2789	4.10506	4.04207e-05	0.000601811		gi|225455619|ref|XP_002270958.1| PREDICTED: subtilisin-like protease	-	Putative uncharacterized protein [Source:UniProtKB/TrEMBL;Acc:F6HAR0]	GO:0008236 serine-type peptidase activity GO:0008233 peptidase activity GO:0043086 negative regulation of catalytic activity GO:0042802 identical protein binding GO:0004252 serine-type endopeptidase activity GO:0006508 proteolysis GO:0048046 apoplast GO:0016787 hydrolase activity GO:0005575 cellular_component GO:0008150 biological_process GO:0005576 extracellular region GO:0003674 molecular_funct…	100253196	472.477	396.151	1108.87	1225.76	632.877
VIT_04s0008g04710	48.6742	1.1448	0.4213	2.7171	0.00658569	0.0418922		gi|225430155|ref|XP_002284751.1| PREDICTED: 3-ketoacyl-CoA synthase 11	2.3.1.199 | 2.3.1.119	3-ketoacyl-CoA synthase [Source:UniProtKB/TrEMBL;Acc:F6H3S9]	GO:0016747 transferase activity, transferring acyl groups other than amino-acyl groups GO:0016746 transferase activity, transferring acyl groups GO:0016740 transferase activity GO:0008152 metabolic process GO:0003824 catalytic activity GO:0016020 membrane GO:0009409 response to cold GO:0009416 response to light stimulus GO:0008610 lipid biosynthetic process GO:0006633 fatty acid biosynthetic proc…	100259490	35.5165	18.0069	46.9254	85.5677	57.3545
VIT_05s0020g03680	60.1763	1.1404	0.3846	2.96553	0.00302164	0.0227999		gi|225432710|ref|XP_002278864.1| PREDICTED: uncharacterized N-acetyltransferase p20	-	Putative uncharacterized protein [Source:UniProtKB/TrEMBL;Acc:D7T705]	GO:0008080 N-acetyltransferase activity GO:0003674 molecular_function GO:0016746 transferase activity, transferring acyl groups GO:0016020 membrane GO:0008152 metabolic process GO:0005737 cytoplasm	100261442	32.2877	34.2988	109.153	72.7325	52.4101
VIT_06s0004g04000	711.131	1.1393	0.1772	6.43144	1.26403e-10	6.23763e-09		gi|359478655|ref|XP_002284511.2| PREDICTED: 3-ketoacyl-CoA synthase 12, partial	2.3.1.199	3-ketoacyl-CoA synthase [Source:UniProtKB/TrEMBL;Acc:F6GTU8]	GO:0016747 transferase activity, transferring acyl groups other than amino-acyl groups GO:0016746 transferase activity, transferring acyl groups GO:0016740 transferase activity GO:0008152 metabolic process GO:0003824 catalytic activity GO:0016020 membrane GO:0009409 response to cold GO:0009416 response to light stimulus GO:0005783 endoplasmic reticulum GO:0008610 lipid biosynthetic process GO:000…	100241584	422.969	396.151	1060.92	910.226	765.385
VIT_13s0019g02130	99.2208	1.1379	0.2855	3.98614	6.71583e-05	0.000945108		gi|359486776|ref|XP_002277859.2| PREDICTED: tropinone reductase homolog At1g07440	-	Putative uncharacterized protein [Source:UniProtKB/TrEMBL;Acc:F6HNU8]	GO:0008152 metabolic process GO:0055114 oxidation-reduction process GO:0016491 oxidoreductase activity GO:0000166 nucleotide binding GO:0003674 molecular_function GO:0008150 biological_process	100254687	55.9653	56.593	153.018	132.63	97.8981
VIT_14s0108g01120	466.254	1.1373	0.168	6.76983	1.28931e-11	7.32153e-10		gi|225452879|ref|XP_002283890.1| PREDICTED: SPX domain-containing protein 4-like	-	Putative uncharacterized protein [Source:UniProtKB/TrEMBL;Acc:F6H5V5]	GO:0016036 cellular response to phosphate starvation GO:0006950 response to stress GO:0008150 biological_process GO:0006817 phosphate ion transport GO:0005634 nucleus GO:0003674 molecular_function GO:0070417 cellular response to cold	100262730	261.53	276.105	661.036	620.366	512.235
VIT_00s1644g00010	22.5461	1.1369	0.4205	2.70348	0.00686173	0.0432948		gi|359493719|ref|XP_002280905.2| PREDICTED: G-type lectin S-receptor-like serine/threonine-protein kinase At4g27290-like	2.7.11.1	Putative uncharacterized protein [Source:UniProtKB/TrEMBL;Acc:D7SZ75]	GO:0016772 transferase activity, transferring phosphorus-containing groups GO:0006468 protein phosphorylation GO:0005524 ATP binding GO:0004674 protein serine/threonine kinase activity GO:0004672 protein kinase activity GO:0003674 molecular_function GO:0008150 biological_process GO:0006464 cellular protein modification process GO:0016301 kinase activity	NA	11.8388	12.862	31.6236	26.7399	29.6661
VIT_02s0025g04620	189.698	1.1365	0.2543	4.46841	7.88029e-06	0.000144213		gi|225426741|ref|XP_002275783.1| PREDICTED: phospholipase D beta 1-like	3.1.4.4	Phospholipase D [Source:UniProtKB/TrEMBL;Acc:F6HUI8]	GO:0005886 plasma membrane GO:0008152 metabolic process GO:0003824 catalytic activity GO:0009507 chloroplast GO:0016020 membrane GO:0009816 defense response to bacterium, incompatible interaction GO:0070290 NAPE-specific phospholipase D activity GO:0046470 phosphatidylcholine metabolic process GO:0004630 phospholipase D activity GO:0009793 embryo development ending in seed dormancy GO:0016042 lip…	100252995	128.075	89.1768	239.728	288.791	202.718
VIT_00s0181g00020	960.86	1.1363	0.2179	5.21588	1.82951e-07	5.07971e-06		gi|359495463|ref|XP_002270292.2| PREDICTED: vacuolar protein 8-like	-	Putative uncharacterized protein [Source:UniProtKB/TrEMBL;Acc:F6H7S7]	GO:0003674 molecular_function GO:0005488 binding GO:0005515 protein binding GO:0008150 biological_process GO:0005737 cytoplasm	100262714	568.263	535.061	1565.88	971.193	1163.9
VIT_02s0025g03610	82.3607	1.1335	0.3951	2.86864	0.00412244	0.0291554		gi|359474216|ref|XP_002272722.2| PREDICTED: uncharacterized protein LOC100264973	-	Putative uncharacterized protein [Source:UniProtKB/TrEMBL;Acc:F6HUD2]	GO:0016020 membrane GO:0003674 molecular_function GO:0005575 cellular_component GO:0005515 protein binding	100264973	53.8128	37.7286	62.2272	143.326	114.709
VIT_09s0002g06790	47.3953	1.1289	0.3505	3.22109	0.00127705	0.011317		gi|225442975|ref|XP_002267925.1| PREDICTED: 26.5 kDa heat shock protein, mitochondrial	-	Putative uncharacterized protein [Source:UniProtKB/TrEMBL;Acc:D7U122]	GO:0009644 response to high light intensity GO:0042542 response to hydrogen peroxide GO:0006950 response to stress GO:0008150 biological_process GO:0010286 heat acclimation GO:0009507 chloroplast GO:0006457 protein folding GO:0005739 mitochondrion GO:0003674 molecular_function GO:0009408 response to heat	100266263	32.2877	21.4367	51.0059	62.0366	70.2098
VIT_06s0004g02720	184.183	1.1287	0.2523	4.47328	7.70289e-06	0.000141885		gi|297746269|emb|CBI16325.3| unnamed protein product	-	Putative uncharacterized protein [Source:UniProtKB/TrEMBL;Acc:D7SKZ7]	GO:0005543 phospholipid binding GO:0003674 molecular_function GO:0005515 protein binding GO:0008289 lipid binding GO:0035091 phosphatidylinositol binding GO:0007165 signal transduction GO:0005886 plasma membrane GO:0005634 nucleus	NA	122.693	89.1768	259.11	262.051	187.885
VIT_06s0004g06790	102.043	1.126	0.3197	3.52183	0.000428575	0.00463234		gi|225434556|ref|XP_002277356.1| PREDICTED: gibberellin 2-beta-dioxygenase 8	-	Putative uncharacterized protein [Source:UniProtKB/TrEMBL;Acc:D7SJW0]	GO:0016706 oxidoreductase activity, acting on paired donors, with incorporation or reduction of molecular oxygen, 2-oxoglutarate as one donor, and incorporation of one atom each of oxygen into both donors GO:0005506 iron ion binding GO:0055114 oxidation-reduction process GO:0016491 oxidoreductase activity GO:0003674 molecular_function GO:0008150 biological_process GO:0043167 ion binding	100258725	49.5078	66.0251	162.199	93.0548	139.431
VIT_11s0206g00030	221.073	1.1229	0.3191	3.51936	0.000432588	0.00467125		gi|359484781|ref|XP_002271843.2| PREDICTED: chitotriosidase-1-like	-	Putative uncharacterized protein [Source:UniProtKB/TrEMBL;Acc:D7SSN5]	GO:0003824 catalytic activity GO:0005618 cell wall GO:0004553 hydrolase activity, hydrolyzing O-glycosyl compounds GO:0006032 chitin catabolic process GO:0005975 carbohydrate metabolic process GO:0004568 chitinase activity GO:0003674 molecular_function GO:0009056 catabolic process GO:0005623 cell GO:0005575 cellular_component GO:0008150 biological_process GO:0030312 external encapsulating structu…	100261874	136.685	114.901	399.886	262.051	191.841
VIT_03s0038g00580	39.3224	1.1207	0.3853	2.90866	0.00362986	0.0263197		gi|296088782|emb|CBI38232.3| unnamed protein product	-	Putative uncharacterized protein [Source:UniProtKB/TrEMBL;Acc:D7U663]		NA	22.6014	21.4367	58.1467	58.8278	35.5993
VIT_12s0035g01930	278.842	1.1194	0.2162	5.17667	2.25885e-07	6.19568e-06		gi|297739443|emb|CBI29625.3| unnamed protein product	-			NA	149.6	173.209	298.894	343.34	429.17
VIT_05s0094g01150	135.407	1.1171	0.314	3.55742	0.000374516	0.00411258		gi|225434195|ref|XP_002275595.1| PREDICTED: NADP-dependent alkenal double bond reductase P1	1.3.1.74	Putative uncharacterized protein [Source:UniProtKB/TrEMBL;Acc:F6HAY9]	GO:0055114 oxidation-reduction process GO:0016491 oxidoreductase activity GO:0000166 nucleotide binding GO:0008270 zinc ion binding GO:0003674 molecular_function GO:0008150 biological_process GO:0043167 ion binding	100259258	92.5581	62.5952	230.546	139.047	152.286
VIT_13s0064g01260	1840.83	1.1166	0.2643	4.22427	2.39719e-05	0.000384247		gi|526118073|ref|NP_001268187.1| DNA-damage-repair/toleration protein DRT100-like precursor	2.7.11.1	DRT100-like protein [Source:UniProtKB/TrEMBL;Acc:F6HBA8]	GO:0009650 UV protection GO:0009411 response to UV GO:0003674 molecular_function GO:0008150 biological_process GO:0005515 protein binding GO:0042493 response to drug GO:0042221 response to chemical stimulus GO:0009507 chloroplast GO:0007165 signal transduction GO:0005886 plasma membrane GO:0000166 nucleotide binding	100855260	1242	880.621	3149.1	2131.7	1800.73
VIT_12s0035g00420	66.9631	1.1141	0.2916	3.82092	0.000132957	0.00170085		gi|359486273|ref|XP_002265549.2| PREDICTED: putative disease resistance RPP13-like protein 1	-	Putative uncharacterized protein [Source:UniProtKB/TrEMBL;Acc:F6HK68]		NA	35.5165	41.1585	89.7703	95.194	73.1764
VIT_14s0128g00290	77.1844	1.1136	0.2775	4.01313	5.99192e-05	0.000854407		gi|296088310|emb|CBI36755.3| unnamed protein product	-	Putative uncharacterized protein [Source:UniProtKB/TrEMBL;Acc:F6HYY6]	GO:0005739 mitochondrion GO:0005737 cytoplasm GO:0005623 cell GO:0005622 intracellular GO:0005575 cellular_component GO:0034641 cellular nitrogen compound metabolic process GO:0008150 biological_process GO:0080156 mitochondrial mRNA modification GO:0043226 organelle	NA	45.2028	43.7309	110.173	103.751	83.0651
VIT_07s0005g01290	1168.09	1.1131	0.3463	3.21392	0.00130937	0.0115418		gi|225437529|ref|XP_002275599.1| PREDICTED: uncharacterized protein LOC100264117	-	Putative uncharacterized protein [Source:UniProtKB/TrEMBL;Acc:D7U2G8]	GO:0003674 molecular_function GO:0005515 protein binding	100264117	718.939	608.803	2247.32	1439.68	825.707
VIT_06s0061g01210	567.558	1.1094	0.1703	6.51593	7.22419e-11	3.74481e-09		gi|225436355|ref|XP_002271043.1| PREDICTED: lysine histidine transporter 1	-	Putative uncharacterized protein [Source:UniProtKB/TrEMBL;Acc:F6GW57]	GO:0016021 integral to membrane GO:0016020 membrane GO:0005575 cellular_component GO:0015812 gamma-aminobutyric acid transport GO:0015185 gamma-aminobutyric acid transmembrane transporter activity GO:0005886 plasma membrane	100246547	318.572	345.56	747.746	811.823	614.088
VIT_17s0000g09570	203.33	1.1094	0.2716	4.08436	4.41981e-05	0.000652038		gi|297733673|emb|CBI14920.3| unnamed protein product	-	Putative uncharacterized protein [Source:UniProtKB/TrEMBL;Acc:F6GTQ8]	GO:0009507 chloroplast GO:0020037 heme binding GO:0005506 iron ion binding GO:0055114 oxidation-reduction process GO:0016491 oxidoreductase activity GO:0042742 defense response to bacterium GO:0009617 response to bacterium GO:0010120 camalexin biosynthetic process GO:0004497 monooxygenase activity GO:0016705 oxidoreductase activity, acting on paired donors, with incorporation or reduction of mole…	100241660	138.837	96.894	310.116	197.875	272.928
VIT_00s1679g00010	284.323	1.1092	0.2357	4.70566	2.53052e-06	5.3202e-05		gi|302141997|emb|CBI19200.3| unnamed protein product	-	Putative uncharacterized protein [Source:UniProtKB/TrEMBL;Acc:F6GZH7]		NA	171.125	159.489	449.872	358.315	282.817
VIT_06s0004g07220	358.651	1.1076	0.2658	4.16678	3.0893e-05	0.000477702		gi|359478519|ref|XP_002274566.2| PREDICTED: UDP-glycosyltransferase 87A2-like	-	Putative uncharacterized protein [Source:UniProtKB/TrEMBL;Acc:F6GUL5]	GO:0016740 transferase activity GO:0008152 metabolic process GO:0016758 transferase activity, transferring hexosyl groups GO:0016757 transferase activity, transferring glycosyl groups GO:0008150 biological_process GO:0003674 molecular_function	NA	227.09	188.643	618.191	391.472	367.86
VIT_09s0002g04280	1502.22	1.1074	0.1922	5.76245	8.29019e-09	3.06814e-07		gi|225442599|ref|XP_002284463.1| PREDICTED: dynein light chain LC6, flagellar outer arm	-	Putative uncharacterized protein [Source:UniProtKB/TrEMBL;Acc:D7U0H7]	GO:0007017 microtubule-based process GO:0005875 microtubule associated complex GO:0043234 protein complex GO:0005623 cell GO:0005622 intracellular GO:0005575 cellular_component GO:0008150 biological_process GO:0005856 cytoskeleton GO:0043226 organelle	100263495	862.081	895.198	1844.37	1564.82	2344.61
VIT_14s0068g01440	272.481	1.1048	0.2543	4.34455	1.3956e-05	0.000239136		gi|359488450|ref|XP_002275233.2| PREDICTED: acyltransferase-like protein At3g26840, chloroplastic-like	-	Putative uncharacterized protein [Source:UniProtKB/TrEMBL;Acc:D7SVK5]	GO:0016747 transferase activity, transferring acyl groups other than amino-acyl groups GO:0016746 transferase activity, transferring acyl groups GO:0008152 metabolic process GO:0003674 molecular_function GO:0008150 biological_process	100246358	133.456	182.641	311.136	294.139	441.036
VIT_05s0049g01450	80.0805	1.1043	0.4147	2.66263	0.00775318	0.0475135		gi|296083692|emb|CBI23681.3| unnamed protein product	-	Putative uncharacterized protein [Source:UniProtKB/TrEMBL;Acc:F6H8T6]		NA	39.8215	49.7332	115.273	141.187	54.3879
VIT_17s0000g03270	397.725	1.1042	0.1602	6.89329	5.45175e-12	3.2171e-10		gi|225456012|ref|XP_002277056.1| PREDICTED: l-Ala-D/L-Glu epimerase	-	Putative uncharacterized protein [Source:UniProtKB/TrEMBL;Acc:D7SJ31]	GO:0008152 metabolic process GO:0003824 catalytic activity GO:0008150 biological_process GO:0003674 molecular_function GO:0009507 chloroplast GO:0005739 mitochondrion	100250697	205.565	260.671	490.676	528.38	503.335
VIT_04s0069g00990	109.015	1.1041	0.3896	2.83367	0.00460171	0.0318442		gi|225466169|ref|XP_002263918.1| PREDICTED: uncharacterized protein LOC100261489	-	Putative uncharacterized protein [Source:UniProtKB/TrEMBL;Acc:F6H9J1]		100261489	71.0329	52.3056	79.5691	196.806	145.364
VIT_03s0063g01150	153.185	1.1036	0.41	2.69188	0.00710514	0.0444214		gi|359475228|ref|XP_003631618.1| PREDICTED: gibberellin 20 oxidase 1-like	-	Putative uncharacterized protein [Source:UniProtKB/TrEMBL;Acc:D7TPQ0]	GO:0016706 oxidoreductase activity, acting on paired donors, with incorporation or reduction of molecular oxygen, 2-oxoglutarate as one donor, and incorporation of one atom each of oxygen into both donors GO:0005506 iron ion binding GO:0055114 oxidation-reduction process GO:0016491 oxidoreductase activity GO:0003674 molecular_function GO:0008150 biological_process GO:0043167 ion binding	100265761	64.5754	107.184	124.454	157.231	312.483
VIT_07s0031g01380	1503.66	1.0998	0.1373	8.01205	1.1281e-15	1.01578e-13		gi|225438597|ref|XP_002276487.1| PREDICTED: cytochrome P450 71A1	-	Putative uncharacterized protein [Source:UniProtKB/TrEMBL;Acc:F6H498]	GO:0020037 heme binding GO:0005506 iron ion binding GO:0055114 oxidation-reduction process GO:0016491 oxidoreductase activity GO:0004497 monooxygenase activity GO:0016705 oxidoreductase activity, acting on paired donors, with incorporation or reduction of molecular oxygen GO:0009055 electron carrier activity GO:0046872 metal ion binding GO:0008150 biological_process GO:0043167 ion binding GO:0003…	100259314	893.293	881.478	1989.23	2077.16	1677.12
VIT_08s0032g01100	40.1758	1.0993	0.3783	2.90557	0.00366579	0.0265462		gi|225446509|ref|XP_002278663.1| PREDICTED: acyl-coenzyme A oxidase 3, peroxisomal	-	Putative uncharacterized protein [Source:UniProtKB/TrEMBL;Acc:D7U8S0]	GO:0005777 peroxisome GO:0055114 oxidation-reduction process GO:0006635 fatty acid beta-oxidation GO:0003997 acyl-CoA oxidase activity GO:0016627 oxidoreductase activity, acting on the CH-CH group of donors GO:0009056 catabolic process GO:0005737 cytoplasm GO:0005623 cell GO:0005622 intracellular GO:0005575 cellular_component GO:0008150 biological_process GO:0043226 organelle GO:0016491 oxidoredu…	NA	27.9827	18.0069	63.2473	48.1318	43.5103
VIT_10s0003g01630	43.7416	1.0989	0.4069	2.70054	0.00692274	0.043546		gi|225443740|ref|XP_002268719.1| PREDICTED: uncharacterized protein LOC100254835	-	Putative uncharacterized protein [Source:UniProtKB/TrEMBL;Acc:D7TJP6]		100254835	22.6014	26.5815	78.549	52.4102	38.5659
VIT_12s0059g00220	180.596	1.0954	0.2333	4.6944	2.67397e-06	5.60615e-05		gi|225446936|ref|XP_002267264.1| PREDICTED: epoxide hydrolase 2	-	Putative uncharacterized protein [Source:UniProtKB/TrEMBL;Acc:D7TE47]	GO:0008152 metabolic process GO:0003824 catalytic activity GO:0003674 molecular_function GO:0008150 biological_process	100244823	88.253	122.618	212.184	213.919	266.006
VIT_13s0156g00170	417.661	1.0913	0.1696	6.43375	1.24491e-10	6.16585e-09		gi|297741210|emb|CBI32161.3| unnamed protein product	4.1.99.18	Putative uncharacterized protein [Source:UniProtKB/TrEMBL;Acc:F6HPS8]	GO:0003824 catalytic activity GO:0006777 Mo-molybdopterin cofactor biosynthetic process GO:0051539 4 iron, 4 sulfur cluster binding GO:0051536 iron-sulfur cluster binding GO:0046872 metal ion binding GO:0003674 molecular_function GO:0009058 biosynthetic process GO:0043234 protein complex GO:0005623 cell GO:0005575 cellular_component GO:0034641 cellular nitrogen compound metabolic process GO:00081…	100264746	253.997	240.091	587.588	549.772	456.858
VIT_02s0012g00170	6039.86	1.0911	0.3384	3.22388	0.00126465	0.0112308		gi|225427366|ref|XP_002282871.1| PREDICTED: beta-amylase 3, chloroplastic-like isoform 1	3.2.1.2	Putative uncharacterized protein [Source:UniProtKB/TrEMBL;Acc:F6HTE7]	GO:0003824 catalytic activity GO:0009570 chloroplast stroma GO:0009409 response to cold GO:0016161 beta-amylase activity GO:0000272 polysaccharide catabolic process GO:0000024 maltose biosynthetic process GO:0005975 carbohydrate metabolic process GO:0009056 catabolic process GO:0009058 biosynthetic process GO:0005737 cytoplasm GO:0005623 cell GO:0005622 intracellular GO:0005575 cellular_component…	100247246	3462.32	3501.05	5352.56	5668.86	12214.5
VIT_07s0005g01750	57.9067	1.0896	0.4	2.72411	0.00644759	0.0412226		gi|297744004|emb|CBI36974.3| unnamed protein product	-	Putative uncharacterized protein [Source:UniProtKB/TrEMBL;Acc:D7U2K8]		NA	37.669	28.2965	108.132	62.0366	53.399
VIT_02s0012g01010	2347.79	1.0892	0.2184	4.98752	6.11606e-07	1.50249e-05		gi|225427252|ref|XP_002278650.1| PREDICTED: leucine-rich repeat protein soc-2	-	Putative uncharacterized protein [Source:UniProtKB/TrEMBL;Acc:F6HTA9]	GO:0005515 protein binding GO:0003674 molecular_function	100257457	1291.51	1473.13	3068.51	3659.09	2246.71
VIT_00s0684g00030	1428.56	1.0881	0.1559	6.98084	2.93415e-12	1.78265e-10		gi|359497218|ref|XP_002271073.2| PREDICTED: senescence-associated protein DIN1-like	-	Putative uncharacterized protein [Source:UniProtKB/TrEMBL;Acc:F6HWV1]	GO:0009750 response to fructose stimulus GO:0009744 response to sucrose stimulus GO:0009753 response to jasmonic acid stimulus GO:0009611 response to wounding GO:0009507 chloroplast GO:0007568 aging GO:0006979 response to oxidative stress GO:0003674 molecular_function	100259157	896.522	798.304	1770.92	2076.09	1600.98
VIT_19s0014g03100	30.8981	1.0854	0.3892	2.78914	0.00528478	0.035411		gi|302143039|emb|CBI20334.3| unnamed protein product	-	Putative uncharacterized protein [Source:UniProtKB/TrEMBL;Acc:E0CSN5]		NA	17.2201	18.0069	45.9053	41.7142	31.6438
VIT_01s0010g01680	430.378	1.0839	0.2905	3.73183	0.000190092	0.00230734		gi|359473519|ref|XP_002272955.2| PREDICTED: uncharacterized protein LOC100263256	-	Putative uncharacterized protein [Source:UniProtKB/TrEMBL;Acc:D7TAF6]	GO:0035556 intracellular signal transduction GO:0045454 cell redox homeostasis GO:0015035 protein disulfide oxidoreductase activity GO:0009055 electron carrier activity GO:0003674 molecular_function GO:0008150 biological_process GO:0042592 homeostatic process GO:0007165 signal transduction GO:0016491 oxidoreductase activity GO:0048653 anther development GO:0005634 nucleus	100263256	255.073	247.809	702.861	600.043	346.105
VIT_18s0086g00200	68.4738	1.0832	0.275	3.93945	8.16698e-05	0.00111665		gi|225460466|ref|XP_002267316.1| PREDICTED: G-type lectin S-receptor-like serine/threonine-protein kinase At1g34300	2.7.11.1	Putative uncharacterized protein [Source:UniProtKB/TrEMBL;Acc:F6I1I8]	GO:0005886 plasma membrane GO:0016772 transferase activity, transferring phosphorus-containing groups GO:0006468 protein phosphorylation GO:0005524 ATP binding GO:0004674 protein serine/threonine kinase activity GO:0004672 protein kinase activity GO:0000166 nucleotide binding GO:0048544 recognition of pollen GO:0003674 molecular_function GO:0005623 cell GO:0005575 cellular_component GO:0000003 re…	NA	40.8977	39.4436	81.6094	84.4981	95.9204
VIT_07s0005g03340	246.664	1.0809	0.3781	2.85883	0.00425209	0.0298916	MYB14	gi|526117860|ref|NP_001268132.1| R2R3 Myb14 transcription factor	-	Putative uncharacterized protein [Source:UniProtKB/TrEMBL;Acc:F6HZJ9]	GO:0009739 response to gibberellin stimulus GO:0003682 chromatin binding GO:0003677 DNA binding GO:0008150 biological_process GO:0003674 molecular_function	100233135	172.201	111.471	495.777	222.476	231.396
VIT_05s0094g00220	148.667	1.0805	0.3977	2.7167	0.00659356	0.0419305		gi|225434050|ref|XP_002274537.1| PREDICTED: endochitinase PR4	3.2.1.14	Putative uncharacterized protein [Source:UniProtKB/TrEMBL;Acc:F6HB09]	GO:0010262 somatic embryogenesis GO:0005618 cell wall GO:0016998 cell wall macromolecule catabolic process GO:0008061 chitin binding GO:0006032 chitin catabolic process GO:0005975 carbohydrate metabolic process GO:0004568 chitinase activity GO:0009056 catabolic process GO:0005623 cell GO:0005575 cellular_component GO:0000003 reproduction GO:0008150 biological_process GO:0071554 cell wall organiza…	100256098	89.3293	80.6021	307.055	148.674	117.676
VIT_13s0156g00140	872.49	1.0792	0.3148	3.42781	0.000608476	0.00623129		gi|225450287|ref|XP_002271062.1| PREDICTED: E3 ubiquitin-protein ligase RING1-like	-	Putative uncharacterized protein [Source:UniProtKB/TrEMBL;Acc:F6HPS6]	GO:0046872 metal ion binding GO:0008270 zinc ion binding GO:0005515 protein binding GO:0043167 ion binding GO:0003674 molecular_function GO:0005634 nucleus	100244303	509.069	508.479	1517.93	1186.18	640.788
VIT_08s0217g00010	141.469	1.0784	0.2525	4.27132	1.94319e-05	0.00032364		gi|225439382|ref|XP_002263020.1| PREDICTED: succinate/fumarate mitochondrial transporter	-	Putative uncharacterized protein [Source:UniProtKB/TrEMBL;Acc:A5C415]	GO:0016021 integral to membrane GO:0006810 transport GO:0016020 membrane GO:0055085 transmembrane transport GO:0005575 cellular_component GO:0008150 biological_process GO:0015744 succinate transport GO:0015141 succinate transmembrane transporter activity GO:0006839 mitochondrial transport GO:0005739 mitochondrion	100260918	99.0156	68.5975	166.279	165.787	207.663
VIT_07s0005g04020	42.5331	1.0774	0.329	3.27446	0.00105864	0.00974993		gi|225438015|ref|XP_002270968.1| PREDICTED: probable LRR receptor-like serine/threonine-protein kinase At4g08850-like	2.7.11.1	Putative uncharacterized protein [Source:UniProtKB/TrEMBL;Acc:F6HZP1]	GO:0016772 transferase activity, transferring phosphorus-containing groups GO:0016310 phosphorylation GO:0016301 kinase activity GO:0006468 protein phosphorylation GO:0005524 ATP binding GO:0004672 protein kinase activity GO:0016740 transferase activity GO:0016020 membrane GO:0000166 nucleotide binding GO:0016021 integral to membrane GO:0004713 protein tyrosine kinase activity GO:0005575 cellular…	100260006	23.6776	25.7241	52.026	58.8278	52.4101
VIT_11s0016g00030	110.141	1.0747	0.2364	4.54656	5.45303e-06	0.000105337		gi|225444561|ref|XP_002277070.1| PREDICTED: digalactosyldiacylglycerol synthase 2, chloroplastic	-	Putative uncharacterized protein [Source:UniProtKB/TrEMBL;Acc:D7TC74]		100247315	63.4991	66.8826	129.555	131.56	159.208
VIT_14s0060g01700	68.4416	1.0735	0.3157	3.4001	0.000673622	0.00677549		gi|359487652|ref|XP_002283168.2| PREDICTED: fumarate hydratase 2, chloroplastic-like	4.2.1.2	Putative uncharacterized protein [Source:UniProtKB/TrEMBL;Acc:F6I4Q3]	GO:0003824 catalytic activity GO:0016829 lyase activity GO:0006979 response to oxidative stress GO:0009651 response to salt stress GO:0048868 pollen tube development GO:0006099 tricarboxylic acid cycle GO:0005829 cytosol GO:0005739 mitochondrion GO:0009056 catabolic process GO:0043234 protein complex GO:0005737 cytoplasm GO:0005623 cell GO:0005622 intracellular GO:0005575 cellular_component GO:00…	NA	33.364	46.3033	69.368	96.2636	96.9093
VIT_19s0014g03220	31.1335	1.0735	0.3799	2.82542	0.00472193	0.0324477		gi|225461371|ref|XP_002284728.1| PREDICTED: protein EPIDERMAL PATTERNING FACTOR 1	-	Putative uncharacterized protein [Source:UniProtKB/TrEMBL;Acc:E0CSP5]	GO:0008150 biological_process GO:2000122 negative regulation of stomatal complex development GO:0010375 stomatal complex patterning GO:0010374 stomatal complex development GO:0048856 anatomical structure development	100265926	15.0676	20.5793	35.7041	42.7838	41.5325
VIT_09s0002g02120	21818.1	1.0713	0.19	5.63925	1.70796e-08	6.04094e-07		gi|297743077|emb|CBI35944.3| unnamed protein product	3.2.1.23	Beta-galactosidase [Source:UniProtKB/TrEMBL;Acc:D7TZZ8]	GO:0008152 metabolic process GO:0003824 catalytic activity GO:0004565 beta-galactosidase activity GO:0030246 carbohydrate binding GO:0016798 hydrolase activity, acting on glycosyl bonds GO:0016787 hydrolase activity GO:0004553 hydrolase activity, hydrolyzing O-glycosyl compounds GO:0005975 carbohydrate metabolic process GO:0003674 molecular_function GO:0008150 biological_process GO:0032880 regula…	100265181	12834.4	13193.9	29298.8	31702.8	22060.7
VIT_04s0044g01460	94.3764	1.0689	0.2453	4.35699	1.31864e-05	0.000226808		gi|359477013|ref|XP_002262704.2| PREDICTED: U-box domain-containing protein 26-like	-	Putative uncharacterized protein [Source:UniProtKB/TrEMBL;Acc:F6I0D6]	GO:0016567 protein ubiquitination GO:0004842 ubiquitin-protein ligase activity GO:0000151 ubiquitin ligase complex GO:0043234 protein complex GO:0005623 cell GO:0005622 intracellular GO:0005575 cellular_component GO:0008150 biological_process GO:0005488 binding GO:0016874 ligase activity GO:0006464 cellular protein modification process GO:0003674 molecular_function	100267170	58.1179	54.0206	133.635	113.377	112.731
VIT_13s0019g00010	499.973	1.0681	0.2847	3.75125	0.000175956	0.0021743		gi|359486659|ref|XP_002282491.2| PREDICTED: probable sulfate transporter 4.2	-	Putative uncharacterized protein [Source:UniProtKB/TrEMBL;Acc:F6HNA2]	GO:0016021 integral to membrane GO:0015116 sulfate transmembrane transporter activity GO:0008272 sulfate transport GO:0008271 secondary active sulfate transmembrane transporter activity GO:0016020 membrane GO:0055085 transmembrane transport GO:0003674 molecular_function GO:0005575 cellular_component GO:0008150 biological_process GO:0022857 transmembrane transporter activity GO:0006810 transport	100262061	263.683	325.838	767.128	734.812	408.403
VIT_18s0001g02490	117.779	1.0679	0.3998	2.67079	0.00756733	0.0466576		gi|297739370|emb|CBI29360.3| unnamed protein product	-	Putative uncharacterized protein [Source:UniProtKB/TrEMBL;Acc:F6HJE0]	GO:0005634 nucleus GO:0000166 nucleotide binding GO:0006413 translational initiation GO:0006397 mRNA processing GO:0005829 cytosol GO:0003723 RNA binding GO:0003676 nucleic acid binding GO:0009056 catabolic process GO:0009058 biosynthetic process GO:0005737 cytoplasm GO:0005623 cell GO:0005622 intracellular GO:0005575 cellular_component GO:0034641 cellular nitrogen compound metabolic process GO:0…	100263065	81.7955	54.0206	90.7904	135.839	226.451
VIT_05s0049g00420	851.434	1.066	0.1971	5.40862	6.35129e-08	1.9785e-06		gi|359477771|ref|XP_003632020.1| PREDICTED: 1-aminocyclopropane-1-carboxylate oxidase homolog 1	-	Putative uncharacterized protein [Source:UniProtKB/TrEMBL;Acc:F6H8K5]	GO:0016706 oxidoreductase activity, acting on paired donors, with incorporation or reduction of molecular oxygen, 2-oxoglutarate as one donor, and incorporation of one atom each of oxygen into both donors GO:0055114 oxidation-reduction process GO:0016491 oxidoreductase activity GO:0003674 molecular_function GO:0008150 biological_process	100266596	466.019	551.353	905.864	1024.67	1309.26
VIT_13s0067g01020	172.915	1.0653	0.3903	2.72954	0.00634227	0.040722		gi|225448451|ref|XP_002272995.1| PREDICTED: leucoanthocyanidin dioxygenase	-	Putative uncharacterized protein [Source:UniProtKB/TrEMBL;Acc:A5AZG3]	GO:0016706 oxidoreductase activity, acting on paired donors, with incorporation or reduction of molecular oxygen, 2-oxoglutarate as one donor, and incorporation of one atom each of oxygen into both donors GO:0005506 iron ion binding GO:0055114 oxidation-reduction process GO:0016491 oxidoreductase activity GO:0008150 biological_process GO:0043167 ion binding GO:0003674 molecular_function	100245030	101.168	98.609	355.001	134.769	175.03
VIT_10s0003g00380	896.389	1.0637	0.1926	5.52265	3.3392e-08	1.12473e-06		gi|225443586|ref|XP_002273463.1| PREDICTED: homeobox-leucine zipper protein ATHB-52	-	Putative uncharacterized protein [Source:UniProtKB/TrEMBL;Acc:A5C5U4]	GO:0005634 nucleus GO:0006355 regulation of transcription, DNA-dependent GO:0003700 sequence-specific DNA binding transcription factor activity GO:0003677 DNA binding GO:0009646 response to absence of light GO:0009637 response to blue light GO:0000976 transcription regulatory region sequence-specific DNA binding GO:0043565 sequence-specific DNA binding GO:0003674 molecular_function GO:0005623 cel…	100262396	503.688	569.36	1378.18	950.871	1079.85
VIT_05s0020g02400	412.589	1.0621	0.2117	5.01739	5.23791e-07	1.31244e-05		gi|359477463|ref|XP_002279087.2| PREDICTED: F-box/LRR-repeat protein 4-like	-	Putative uncharacterized protein [Source:UniProtKB/TrEMBL;Acc:D7T6N7]	GO:0005515 protein binding GO:0003674 molecular_function GO:0006511 ubiquitin-dependent protein catabolic process GO:0006486 protein glycosylation GO:0005634 nucleus GO:0004842 ubiquitin-protein ligase activity	100254543	236.776	256.383	618.191	541.215	410.381
VIT_14s0006g02480	61.1501	1.0608	0.3202	3.31231	0.000925302	0.00872456		gi|296087241|emb|CBI33615.3| unnamed protein product	3.1.3.4	Putative uncharacterized protein [Source:UniProtKB/TrEMBL;Acc:F6HSQ1]	GO:0005886 plasma membrane GO:0008152 metabolic process GO:0003824 catalytic activity GO:0016020 membrane GO:0003674 molecular_function GO:0005623 cell GO:0005575 cellular_component GO:0008150 biological_process GO:0008195 phosphatidate phosphatase activity GO:0006644 phospholipid metabolic process GO:0005887 integral to plasma membrane GO:0005737 cytoplasm	NA	32.2877	39.4436	94.8709	74.8717	64.2766
VIT_11s0016g05110	218.986	1.0594	0.2038	5.19751	2.01973e-07	5.56683e-06		gi|225445464|ref|XP_002281941.1| PREDICTED: protein brittle-1, chloroplastic/amyloplastic	-	Putative uncharacterized protein [Source:UniProtKB/TrEMBL;Acc:A5APG4]	GO:0016021 integral to membrane GO:0006810 transport GO:0016020 membrane GO:0055085 transmembrane transport GO:0015215 nucleotide transmembrane transporter activity GO:0006862 nucleotide transport GO:0009536 plastid GO:0005739 mitochondrion GO:0009507 chloroplast GO:0005737 cytoplasm GO:0005623 cell GO:0005622 intracellular GO:0005575 cellular_component GO:0008150 biological_process GO:0043226 or…	100266320	132.38	130.335	283.593	233.172	315.45
VIT_00s0179g00270	64.3043	1.0558	0.2942	3.58842	0.000332683	0.00372595		gi|225437166|ref|XP_002274823.1| PREDICTED: uncharacterized protein LOC100254442	-	Putative uncharacterized protein [Source:UniProtKB/TrEMBL;Acc:D7T3H2]	GO:0009536 plastid GO:0008150 biological_process GO:0005634 nucleus	100254442	31.2114	44.5884	81.6094	78.0805	86.0317
VIT_03s0017g01420	47.6194	1.0538	0.3836	2.74712	0.00601218	0.0390688		gi|359475686|ref|XP_003631731.1| PREDICTED: reticuline oxidase-like protein-like	-	Putative uncharacterized protein [Source:UniProtKB/TrEMBL;Acc:F6HTK8]	GO:0005886 plasma membrane GO:0005773 vacuole GO:0003824 catalytic activity GO:0006979 response to oxidative stress GO:0050660 flavin adenine dinucleotide binding GO:0016614 oxidoreductase activity, acting on CH-OH group of donors GO:0055114 oxidation-reduction process GO:0016491 oxidoreductase activity GO:0008762 UDP-N-acetylmuramate dehydrogenase activity GO:0009505 plant-type cell wall GO:0048…	100249571	27.9827	27.439	70.3881	72.7325	39.5548
VIT_18s0041g00490	394.158	1.0538	0.2861	3.68373	0.000229842	0.00270837		gi|359493470|ref|XP_003634606.1| PREDICTED: LOW QUALITY PROTEIN: probable peptide/nitrate transporter At1g22540-like	-	Putative uncharacterized protein [Source:UniProtKB/TrEMBL;Acc:F6I403]	GO:0005886 plasma membrane GO:0006810 transport GO:0005215 transporter activity GO:0016020 membrane GO:0016021 integral to membrane GO:0006857 oligopeptide transport GO:0009624 response to nematode GO:0005623 cell GO:0005575 cellular_component GO:0008150 biological_process GO:0003674 molecular_function	NA	275.522	193.788	477.415	361.523	662.543
VIT_00s0958g00020	97.52	1.053	0.2339	4.5027	6.70944e-06	0.000125842		gi|359497288|ref|XP_002263566.2| PREDICTED: 70 kDa peptidyl-prolyl isomerase	5.2.1.8	Putative uncharacterized protein [Source:UniProtKB/TrEMBL;Acc:D7UEC7]	GO:0006457 protein folding GO:0008150 biological_process GO:0005515 protein binding GO:0003674 molecular_function	100249097	61.3466	55.7355	120.374	130.491	119.653
VIT_11s0016g02200	15352.7	1.0492	0.3476	3.01811	0.00254353	0.0199681		gi|225444920|ref|XP_002282132.1| PREDICTED: beta-galactosidase	3.2.1.23	Beta-galactosidase [Source:UniProtKB/TrEMBL;Acc:F6HGW2]	GO:0008152 metabolic process GO:0003824 catalytic activity GO:0004565 beta-galactosidase activity GO:0005618 cell wall GO:0048046 apoplast GO:0030246 carbohydrate binding GO:0016798 hydrolase activity, acting on glycosyl bonds GO:0016787 hydrolase activity GO:0004553 hydrolase activity, hydrolyzing O-glycosyl compounds GO:0005975 carbohydrate metabolic process GO:0003674 molecular_function GO:000…	100259328	9143.88	8940.83	24943.9	23763.2	9971.77
VIT_01s0011g03990	96.5185	1.0485	0.2706	3.87502	0.000106617	0.00140833		gi|359472666|ref|XP_002279790.2| PREDICTED: probable receptor-like protein kinase At1g67000-like	2.7.11.1	Putative uncharacterized protein [Source:UniProtKB/TrEMBL;Acc:F6HFL9]	GO:0016772 transferase activity, transferring phosphorus-containing groups GO:0006468 protein phosphorylation GO:0005524 ATP binding GO:0004674 protein serine/threonine kinase activity GO:0004672 protein kinase activity GO:0000166 nucleotide binding GO:0008150 biological_process GO:0006464 cellular protein modification process GO:0016301 kinase activity GO:0003674 molecular_function	100261088	51.6603	63.4527	119.354	103.751	144.375
VIT_08s0007g07440	193.49	1.0484	0.3496	2.99837	0.0027143	0.0209658		gi|225441625|ref|XP_002276886.1| PREDICTED: uncharacterized protein LOC100250413	-	Putative uncharacterized protein [Source:UniProtKB/TrEMBL;Acc:F6HLB1]	GO:0008270 zinc ion binding GO:0003723 RNA binding GO:0003676 nucleic acid binding GO:0003674 molecular_function GO:0005488 binding GO:0043167 ion binding GO:0005737 cytoplasm GO:0005634 nucleus	100250413	135.608	92.6067	247.888	339.062	152.286
VIT_12s0055g00420	523.157	1.0437	0.3008	3.46984	0.000520772	0.00546423		gi|225447787|ref|XP_002266344.1| PREDICTED: ABSCISIC ACID-INSENSITIVE 5-like protein 5-like	-	Putative uncharacterized protein [Source:UniProtKB/TrEMBL;Acc:F6H1R6]	GO:0006355 regulation of transcription, DNA-dependent GO:0003700 sequence-specific DNA binding transcription factor activity GO:0043565 sequence-specific DNA binding GO:0003674 molecular_function GO:0008150 biological_process GO:0001071 nucleic acid binding transcription factor activity GO:0003677 DNA binding	100250466	301.352	322.408	858.939	731.604	401.481
VIT_00s0187g00300	82.3218	1.0431	0.2772	3.76257	0.000168174	0.00209532		gi|147771009|emb|CAN77935.1| hypothetical protein VITISV_033628	-	Putative uncharacterized protein [Source:UniProtKB/TrEMBL;Acc:F6HRM6]	GO:0008152 metabolic process GO:0003824 catalytic activity GO:0004334 fumarylacetoacetase activity GO:0009072 aromatic amino acid family metabolic process GO:0008150 biological_process GO:0006520 cellular amino acid metabolic process GO:0044281 small molecule metabolic process GO:0003674 molecular_function	NA	50.5841	48.0183	104.052	121.934	87.0206
VIT_11s0016g01830	799.001	1.0424	0.1339	7.78568	6.93418e-15	5.69888e-13		gi|297738630|emb|CBI27875.3| unnamed protein product	2.7.11.1	Putative uncharacterized protein [Source:UniProtKB/TrEMBL;Acc:D7TCL7]	GO:0016772 transferase activity, transferring phosphorus-containing groups GO:0006468 protein phosphorylation GO:0005524 ATP binding GO:0004674 protein serine/threonine kinase activity GO:0004672 protein kinase activity GO:0006950 response to stress GO:0016567 protein ubiquitination GO:0004842 ubiquitin-protein ligase activity GO:0000151 ubiquitin ligase complex GO:0003674 molecular_function GO:0…	100242304	460.638	511.052	1080.3	1020.39	922.616
VIT_09s0002g02620	221.896	1.0422	0.2513	4.14705	3.36791e-05	0.000514311		gi|297743122|emb|CBI35989.3| unnamed protein product	-	Putative uncharacterized protein [Source:UniProtKB/TrEMBL;Acc:D7U043]		100246263	136.685	130.335	363.162	244.937	234.362
VIT_01s0010g00020	1095.12	1.0411	0.1848	5.63541	1.74643e-08	6.15775e-07		gi|225424952|ref|XP_002263612.1| PREDICTED: uncharacterized protein LOC100256507	-	Putative uncharacterized protein [Source:UniProtKB/TrEMBL;Acc:D7TA54]	GO:0003824 catalytic activity GO:0008725 DNA-3-methyladenine glycosylase activity GO:0006284 base-excision repair GO:0006281 DNA repair GO:0034641 cellular nitrogen compound metabolic process GO:0006950 response to stress GO:0006259 DNA metabolic process GO:0008150 biological_process GO:0016798 hydrolase activity, acting on glycosyl bonds GO:0003674 molecular_function GO:0010155 regulation of pro…	100256507	699.567	629.382	1593.42	1113.45	1439.79
VIT_03s0017g01970	57.4672	1.0402	0.3359	3.09676	0.0019565	0.0160562		gi|296087532|emb|CBI34121.3| unnamed protein product	-	Putative uncharacterized protein [Source:UniProtKB/TrEMBL;Acc:D7TUE6]		100257121	36.5927	31.7264	55.0863	88.7765	75.1541
VIT_08s0007g05860	353.157	1.0397	0.2603	3.99433	6.48774e-05	0.000916434		gi|359482201|ref|XP_003632726.1| PREDICTED: protein GAST1-like	-	Putative uncharacterized protein [Source:UniProtKB/TrEMBL;Acc:A5AI86]		100852723	253.997	171.494	457.013	540.146	343.138
VIT_05s0094g01160	983.84	1.0381	0.1954	5.31176	1.08572e-07	3.16216e-06		gi|225434197|ref|XP_002279529.1| PREDICTED: NADP-dependent alkenal double bond reductase P2	1.3.1.74	Putative uncharacterized protein [Source:UniProtKB/TrEMBL;Acc:A5BNR6]	GO:0055114 oxidation-reduction process GO:0016491 oxidoreductase activity GO:0000166 nucleotide binding GO:0008270 zinc ion binding GO:0008150 biological_process GO:0043167 ion binding GO:0003674 molecular_function	100268122	619.924	574.504	1499.57	999.002	1226.2
VIT_16s0013g01950	1479.15	1.0375	0.2034	5.10041	3.38919e-07	8.88621e-06	HT4	gi|310877794|gb|ADP37128.1| hexose transporter	-	Hexose transporter [Source:UniProtKB/TrEMBL;Acc:E3VWT8]	GO:0016021 integral to membrane GO:0006810 transport GO:0005215 transporter activity GO:0016020 membrane GO:0055085 transmembrane transport GO:0022857 transmembrane transporter activity GO:0022891 substrate-specific transmembrane transporter activity GO:0005575 cellular_component GO:0008150 biological_process GO:0003674 molecular_function GO:0015144 carbohydrate transmembrane transporter activity…	100232949	905.132	889.196	2242.22	1926.34	1432.87
VIT_11s0118g00790	474.47	1.0373	0.179	5.79596	6.79301e-09	2.57167e-07		gi|359484740|ref|XP_002265495.2| PREDICTED: uncharacterized protein LOC100251651	2.7.11.1	Putative uncharacterized protein [Source:UniProtKB/TrEMBL;Acc:F6HCI9]	GO:0016772 transferase activity, transferring phosphorus-containing groups GO:0006468 protein phosphorylation GO:0005524 ATP binding GO:0004674 protein serine/threonine kinase activity GO:0004672 protein kinase activity GO:0008150 biological_process GO:0005515 protein binding GO:0006464 cellular protein modification process GO:0016301 kinase activity GO:0003674 molecular_function GO:0004712 prote…	100251651	275.522	300.972	599.829	687.75	508.279
VIT_07s0141g00640	157.266	1.0368	0.2325	4.45889	8.23856e-06	0.000150076		gi|225437245|ref|XP_002275636.1| PREDICTED: lysine histidine transporter-like 5	-	Putative uncharacterized protein [Source:UniProtKB/TrEMBL;Acc:D7SQL8]	GO:0016021 integral to membrane GO:0016020 membrane GO:0005575 cellular_component	100254436	86.1005	103.754	216.265	163.648	216.563
VIT_03s0091g00200	195.011	1.0333	0.1918	5.38736	7.14984e-08	2.20479e-06		gi|359475496|ref|XP_002268899.2| PREDICTED: DNA repair protein REV1-like	2.7.7.7	Putative uncharacterized protein [Source:UniProtKB/TrEMBL;Acc:F6H6A4]	GO:0010224 response to UV-B GO:0016779 nucleotidyltransferase activity GO:0006974 response to DNA damage stimulus GO:0003887 DNA-directed DNA polymerase activity GO:0000287 magnesium ion binding GO:0003684 damaged DNA binding GO:0006281 DNA repair GO:0003674 molecular_function GO:0034641 cellular nitrogen compound metabolic process GO:0006950 response to stress GO:0006259 DNA metabolic process GO…	100247553	116.236	120.903	228.506	277.025	232.384
VIT_13s0019g01490	154.501	1.0322	0.1951	5.28935	1.22751e-07	3.54315e-06		gi|225449489|ref|XP_002283485.1| PREDICTED: elicitor-responsive protein 1	-	Putative uncharacterized protein [Source:UniProtKB/TrEMBL;Acc:D7TLT1]	GO:0003674 molecular_function GO:0005515 protein binding	100259835	101.168	87.4619	198.923	187.179	197.774
VIT_05s0049g01980	1045.08	1.0317	0.1665	6.19707	5.75225e-10	2.5795e-08		gi|225433279|ref|XP_002285491.1| PREDICTED: 3-isopropylmalate dehydratase	4.2.1.33	Putative uncharacterized protein [Source:UniProtKB/TrEMBL;Acc:D7SZP6]	GO:0008152 metabolic process GO:0016836 hydro-lyase activity GO:0051539 4 iron, 4 sulfur cluster binding GO:0008652 cellular amino acid biosynthetic process GO:0009058 biosynthetic process GO:0008150 biological_process GO:0016829 lyase activity GO:0006520 cellular amino acid metabolic process GO:0044281 small molecule metabolic process GO:0003674 molecular_function	100251128	632.839	643.102	1366.96	1487.81	1094.68
VIT_10s0003g05130	546.259	1.0272	0.2502	4.10483	4.04606e-05	0.000602007		gi|297740857|emb|CBI31039.3| unnamed protein product	2.7.11.1	Putative uncharacterized protein [Source:UniProtKB/TrEMBL;Acc:F6HLZ0]	GO:0016772 transferase activity, transferring phosphorus-containing groups GO:0006468 protein phosphorylation GO:0005524 ATP binding GO:0004674 protein serine/threonine kinase activity GO:0004672 protein kinase activity GO:0000166 nucleotide binding GO:0030247 polysaccharide binding GO:0005509 calcium ion binding GO:0008150 biological_process GO:0005515 protein binding GO:0043167 ion binding GO:0…	NA	349.783	312.976	894.643	669.567	504.324
VIT_15s0046g01060	78.8841	1.0259	0.2722	3.76954	0.000163548	0.00204976		gi|225454494|ref|XP_002276948.1| PREDICTED: pentatricopeptide repeat-containing protein At4g01030, mitochondrial-like	-	Putative uncharacterized protein [Source:UniProtKB/TrEMBL;Acc:F6I6B5]	GO:0008150 biological_process GO:0005739 mitochondrion	100244866	47.3553	48.0183	110.173	104.82	84.054
VIT_00s0181g00140	35.3619	1.0249	0.3783	2.70942	0.00674007	0.042694		gi|359495472|ref|XP_003634998.1| PREDICTED: pseudouridine-5'-monophosphatase-like	2.7.1.26	Putative uncharacterized protein [Source:UniProtKB/TrEMBL;Acc:F6H7T5]	GO:0008152 metabolic process GO:0008531 riboflavin kinase activity GO:0009231 riboflavin biosynthetic process GO:0016787 hydrolase activity GO:0009058 biosynthetic process GO:0034641 cellular nitrogen compound metabolic process GO:0008150 biological_process GO:0003919 FMN adenylyltransferase activity GO:0016779 nucleotidyltransferase activity GO:0016301 kinase activity GO:0044281 small molecule m…	100854313	26.9064	15.4344	44.8852	47.0622	42.5214
VIT_15s0045g00380	1779.92	1.0248	0.3167	3.2363	0.0012109	0.0108172		gi|359489134|ref|XP_002265749.2| PREDICTED: phospholipase C 3-like isoform 1	-	Putative uncharacterized protein [Source:UniProtKB/TrEMBL;Acc:F6I1D6]	GO:0005886 plasma membrane GO:0005773 vacuole GO:0016020 membrane GO:0016036 cellular response to phosphate starvation GO:0009628 response to abiotic stimulus GO:0006796 phosphate-containing compound metabolic process GO:0005829 cytosol GO:0016788 hydrolase activity, acting on ester bonds GO:0009247 glycolipid biosynthetic process GO:0009056 catabolic process GO:0009058 biosynthetic process GO:00…	100253773	1008.45	1130.14	2665.57	2850.47	1244.99
VIT_18s0122g01270	252.647	1.0234	0.2862	3.5763	0.000348494	0.00387613		gi|359491910|ref|XP_002272452.2| PREDICTED: probable serine/threonine-protein kinase Cx32, chloroplastic-like	2.7.11.1	Putative uncharacterized protein [Source:UniProtKB/TrEMBL;Acc:D7UDA4]	GO:0016772 transferase activity, transferring phosphorus-containing groups GO:0006468 protein phosphorylation GO:0005524 ATP binding GO:0004674 protein serine/threonine kinase activity GO:0004672 protein kinase activity GO:0008150 biological_process GO:0006464 cellular protein modification process GO:0016301 kinase activity GO:0003674 molecular_function	100259897	171.125	134.623	399.886	339.062	218.54
VIT_13s0019g02170	98.2421	1.0191	0.2989	3.40908	0.000651832	0.00660927		gi|225449410|ref|XP_002277835.1| PREDICTED: tropinone reductase homolog At1g07440	-	Putative uncharacterized protein [Source:UniProtKB/TrEMBL;Acc:F6HNU5]	GO:0008152 metabolic process GO:0055114 oxidation-reduction process GO:0016491 oxidoreductase activity GO:0000166 nucleotide binding GO:0008150 biological_process GO:0003674 molecular_function	NA	61.3466	57.4504	129.555	151.883	90.9761
VIT_19s0014g05140	50.1226	1.0091	0.3485	2.89532	0.00378775	0.027246		gi|359493749|ref|XP_002279992.2| PREDICTED: disease resistance protein At4g27190-like	-	Putative uncharacterized protein [Source:UniProtKB/TrEMBL;Acc:F6H2C2]		NA	37.669	23.1517	73.4484	60.967	55.3767
VIT_00s2607g00010	80.4452	1.0076	0.3179	3.16947	0.00152719	0.013114		gi|359497849|ref|XP_003635669.1| PREDICTED: phosphoserine aminotransferase, chloroplastic-like	2.6.1.52	Putative uncharacterized protein [Source:UniProtKB/TrEMBL;Acc:F6I7S4]	GO:0016740 transferase activity GO:0008152 metabolic process GO:0003824 catalytic activity GO:0009507 chloroplast GO:0009570 chloroplast stroma GO:0046686 response to cadmium ion GO:0008483 transaminase activity GO:0008652 cellular amino acid biosynthetic process GO:0030170 pyridoxal phosphate binding GO:0003674 molecular_function GO:0009058 biosynthetic process GO:0005737 cytoplasm GO:0005623 ce…	NA	38.7452	58.3079	79.5691	119.795	105.809
VIT_06s0080g01160	268.924	1.0072	0.2161	4.66117	3.14419e-06	6.46605e-05		gi|225464832|ref|XP_002272243.1| PREDICTED: aspartic proteinase nepenthesin-2-like	-	Putative uncharacterized protein [Source:UniProtKB/TrEMBL;Acc:F6HHB9]	GO:0006508 proteolysis GO:0004190 aspartic-type endopeptidase activity GO:0003674 molecular_function GO:0008150 biological_process GO:0008233 peptidase activity	100248461	190.497	141.482	384.584	289.86	338.194
VIT_01s0011g05490	496.853	1.005	0.136	7.38983	1.47012e-13	1.05146e-11		gi|225424337|ref|XP_002284829.1| PREDICTED: F-box protein SKIP28-like	-	Putative uncharacterized protein [Source:UniProtKB/TrEMBL;Acc:F6HFE9]	GO:0003674 molecular_function GO:0005515 protein binding GO:0009793 embryo development ending in seed dormancy GO:0005634 nucleus	100268116	315.343	301.829	656.956	573.303	636.832
VIT_02s0241g00110	172.989	0.9982	0.2024	4.93151	8.15956e-07	1.9408e-05		gi|296082848|emb|CBI22149.3| unnamed protein product	-	Putative uncharacterized protein [Source:UniProtKB/TrEMBL;Acc:F6H5L6]	GO:0005737 cytoplasm GO:0006546 glycine catabolic process GO:0009056 catabolic process GO:0005623 cell GO:0005622 intracellular GO:0005575 cellular_component GO:0008150 biological_process GO:0004047 aminomethyltransferase activity GO:0008168 methyltransferase activity GO:0006520 cellular amino acid metabolic process GO:0044281 small molecule metabolic process GO:0003674 molecular_function GO:0019…	NA	92.5581	120.903	223.406	221.406	206.674
VIT_15s0046g01360	190.254	0.9978	0.3006	3.31944	0.000901981	0.00855104		gi|225454450|ref|XP_002280494.1| PREDICTED: arabinogalactan peptide 20	-	Putative uncharacterized protein [Source:UniProtKB/TrEMBL;Acc:A5BTA7]		100250031	138.837	94.3216	283.593	267.399	167.119
VIT_08s0007g02380	175.167	0.9976	0.3439	2.90052	0.0037254	0.0268917		gi|225440714|ref|XP_002275038.1| PREDICTED: chaperone protein ClpB1-like	-	Putative uncharacterized protein [Source:UniProtKB/TrEMBL;Acc:F6HKR6]	GO:0019538 protein metabolic process GO:0008150 biological_process GO:0005737 cytoplasm	NA	118.388	94.3216	269.311	265.26	128.553
VIT_16s0022g02430	50.4269	0.9972	0.3187	3.12892	0.00175449	0.0147028		gi|147776055|emb|CAN69910.1| hypothetical protein VITISV_027080	3.1.1.1	Putative uncharacterized protein [Source:UniProtKB/TrEMBL;Acc:F6HAP9]	GO:0008152 metabolic process GO:0016787 hydrolase activity GO:0008150 biological_process GO:0003674 molecular_function	NA	26.9064	34.2988	70.3881	64.1757	56.3656
VIT_19s0090g00960	127.791	0.997	0.368	2.70949	0.00673874	0.042694		gi|297737476|emb|CBI26677.3| unnamed protein product	-	Putative uncharacterized protein [Source:UniProtKB/TrEMBL;Acc:D7T818]		NA	108.702	46.3033	190.762	163.648	129.542
VIT_14s0006g03280	2311.19	0.9965	0.1746	5.70804	1.14282e-08	4.13924e-07		gi|147815441|emb|CAN74990.1| hypothetical protein VITISV_008657	-	Putative uncharacterized protein [Source:UniProtKB/TrEMBL;Acc:F6HSF7]	GO:0005634 nucleus GO:0005829 cytosol GO:0005737 cytoplasm GO:0005623 cell GO:0005622 intracellular GO:0005575 cellular_component GO:0008150 biological_process GO:0006997 nucleus organization GO:0043226 organelle GO:0003674 molecular_function	NA	1406.67	1466.27	2575.8	3497.58	2609.63
VIT_08s0007g07870	841.476	0.9963	0.3415	2.91772	0.00352599	0.0257566		gi|225441702|ref|XP_002282897.1| PREDICTED: transcription factor bHLH60	-	Putative uncharacterized protein [Source:UniProtKB/TrEMBL;Acc:D7TI19]	GO:0046983 protein dimerization activity GO:0003674 molecular_function GO:0005634 nucleus	100241856	498.307	523.914	1557.72	1045	582.444
VIT_09s0002g03540	535.926	0.9963	0.3133	3.17998	0.00147285	0.0127296		gi|225442474|ref|XP_002278168.1| PREDICTED: uncharacterized protein LOC100256666	-	Putative uncharacterized protein [Source:UniProtKB/TrEMBL;Acc:F6HYA3]	GO:0003682 chromatin binding GO:0003677 DNA binding GO:0003674 molecular_function	100256666	334.716	319.836	879.341	755.135	390.604
VIT_13s0019g02450	39.2868	0.9937	0.3702	2.68449	0.00726415	0.0451879		gi|147802503|emb|CAN73118.1| hypothetical protein VITISV_002486	-	Putative uncharacterized protein [Source:UniProtKB/TrEMBL;Acc:F6HNT1]	GO:0005634 nucleus GO:0006810 transport GO:0005215 transporter activity GO:0016020 membrane GO:0006355 regulation of transcription, DNA-dependent GO:0003700 sequence-specific DNA binding transcription factor activity GO:0003677 DNA binding GO:0043565 sequence-specific DNA binding GO:0005623 cell GO:0005622 intracellular GO:0005575 cellular_component GO:0008150 biological_process GO:0001071 nuclei…	100261625	22.6014	24.8666	41.8248	43.8534	63.2877
VIT_01s0150g00510	2056.31	0.9924	0.178	5.57398	2.48982e-08	8.52613e-07		gi|147844302|emb|CAN82117.1| hypothetical protein VITISV_031342	3.1.3.16	Putative uncharacterized protein [Source:UniProtKB/TrEMBL;Acc:F6HJ90]	GO:0008152 metabolic process GO:0003824 catalytic activity GO:0003674 molecular_function GO:0008150 biological_process	100264381	1212.94	1347.94	3073.61	2179.84	2467.23
VIT_03s0038g02170	463.886	0.9909	0.3057	3.24104	0.00119093	0.0106768		gi|225427981|ref|XP_002277548.1| PREDICTED: pathogenesis-related protein 5	-	Putative uncharacterized protein [Source:UniProtKB/TrEMBL;Acc:D7U575]	GO:0048653 anther development GO:0010075 regulation of meristem growth GO:0031225 anchored to membrane GO:0051707 response to other organism GO:0042545 cell wall modification GO:0009664 plant-type cell wall organization GO:0005576 extracellular region GO:0003674 molecular_function	100265907	346.555	222.942	594.728	762.622	392.581
VIT_09s0002g04170	995.569	0.9904	0.2906	3.40852	0.000653164	0.0066198		gi|297743247|emb|CBI36114.3| unnamed protein product	-	Putative uncharacterized protein [Source:UniProtKB/TrEMBL;Acc:F6HYD8]	GO:0008152 metabolic process GO:0003824 catalytic activity GO:0016020 membrane GO:0005575 cellular_component GO:0008150 biological_process GO:0003674 molecular_function GO:0090410 malonate catabolic process GO:0090409 malonyl-CoA synthetase activity GO:0016208 AMP binding GO:0005829 cytosol GO:0005739 mitochondrion GO:0005634 nucleus	NA	555.348	668.826	1350.64	1625.79	777.252
VIT_00s0804g00020	413.627	0.9896	0.3693	2.68007	0.0073607	0.0456404		gi|359497319|ref|XP_002268917.2| PREDICTED: uncharacterized protein LOC100256691, partial	-	Putative uncharacterized protein [Source:UniProtKB/TrEMBL;Acc:F6HD85]		100256691	251.844	249.524	784.47	512.336	269.962
VIT_16s0098g01550	89.8782	0.9896	0.2554	3.87531	0.000106489	0.00140746		gi|302143932|emb|CBI23037.3| unnamed protein product	-	Putative uncharacterized protein [Source:UniProtKB/TrEMBL;Acc:E0CV76]		NA	52.7366	58.3079	107.112	102.681	128.553
VIT_16s0050g02100	386.051	0.9892	0.1897	5.21561	1.83218e-07	5.08086e-06		gi|147811986|emb|CAN77037.1| hypothetical protein VITISV_012666	2.7.11.1	Putative uncharacterized protein [Source:UniProtKB/TrEMBL;Acc:F6H6I3]	GO:0003674 molecular_function GO:0005515 protein binding	NA	210.946	269.245	535.562	495.223	419.281
VIT_18s0001g10070	114.688	0.9881	0.3354	2.94628	0.00321618	0.0239344		gi|147790678|emb|CAN61022.1| hypothetical protein VITISV_001142	2.7.11.1	Putative uncharacterized protein [Source:UniProtKB/TrEMBL;Acc:A5B6X8]	GO:0016772 transferase activity, transferring phosphorus-containing groups GO:0006468 protein phosphorylation GO:0005524 ATP binding GO:0004672 protein kinase activity GO:0008150 biological_process GO:0005515 protein binding GO:0006464 cellular protein modification process GO:0016301 kinase activity GO:0003674 molecular_function GO:0051322 anaphase GO:0000911 cytokinesis by cell plate formation G…	100250658	78.5667	61.7378	149.957	188.249	94.9315
VIT_18s0001g01630	526.499	0.9837	0.3264	3.01347	0.00258277	0.0202009		gi|225459681|ref|XP_002285886.1| PREDICTED: probable calcium-binding protein CML44-like	-	Putative uncharacterized protein [Source:UniProtKB/TrEMBL;Acc:F6H0H4]	GO:0005509 calcium ion binding GO:0043167 ion binding GO:0003674 molecular_function GO:0008150 biological_process GO:0005737 cytoplasm	100253886	431.579	215.225	481.495	656.732	847.462
VIT_12s0028g02240	340.349	0.9833	0.3634	2.70539	0.00682238	0.0430765		gi|225446591|ref|XP_002276519.1| PREDICTED: TPR repeat-containing thioredoxin TTL1-like	-	Putative uncharacterized protein [Source:UniProtKB/TrEMBL;Acc:F6H4Z5]	GO:0010305 leaf vascular tissue pattern formation GO:0009734 auxin mediated signaling pathway GO:0009742 brassinosteroid mediated signaling pathway GO:0045454 cell redox homeostasis GO:0003674 molecular_function GO:0008150 biological_process GO:0005515 protein binding GO:0042592 homeostatic process GO:0007165 signal transduction	100247135	226.014	188.643	510.059	560.468	216.563
VIT_01s0127g00400	380.717	0.9815	0.1616	6.07293	1.25601e-09	5.30599e-08		gi|225425577|ref|XP_002266600.1| PREDICTED: polygalacturonase At1g48100	3.2.1.15	Putative uncharacterized protein [Source:UniProtKB/TrEMBL;Acc:F6HHV8]	GO:0008152 metabolic process GO:0004650 polygalacturonase activity GO:0005576 extracellular region GO:0016798 hydrolase activity, acting on glycosyl bonds GO:0016787 hydrolase activity GO:0005975 carbohydrate metabolic process GO:0005575 cellular_component GO:0008150 biological_process GO:0003674 molecular_function	100241353	266.912	211.795	492.717	480.249	451.914
VIT_14s0083g00260	2165.14	0.9794	0.1958	5.0022	5.66793e-07	1.40461e-05		gi|298204386|emb|CBI16866.3| unnamed protein product	-	Putative uncharacterized protein [Source:UniProtKB/TrEMBL;Acc:D7SMR9]		100853068	1456.18	1255.33	3347	2421.56	2345.6
VIT_10s0003g00600	66.1816	0.9789	0.3672	2.66561	0.00768483	0.047197		gi|359483494|ref|XP_002273045.2| PREDICTED: GDSL esterase/lipase At5g45960	-	Putative uncharacterized protein [Source:UniProtKB/TrEMBL;Acc:D7TJG6]	GO:0016788 hydrolase activity, acting on ester bonds GO:0006629 lipid metabolic process GO:0016787 hydrolase activity GO:0008150 biological_process GO:0003674 molecular_function GO:0016298 lipase activity GO:0005576 extracellular region GO:0004091 carboxylesterase activity	100252058	43.0503	37.7286	89.7703	106.96	53.399
VIT_05s0020g01640	49.5323	0.9773	0.37	2.64167	0.00824995	0.0498682		gi|225432338|ref|XP_002274845.1| PREDICTED: uncharacterized protein LOC100252802	-	Putative uncharacterized protein [Source:UniProtKB/TrEMBL;Acc:F6HDG3]		100252802	32.2877	28.2965	83.6496	47.0622	56.3656
VIT_12s0028g00670	625.367	0.9765	0.3565	2.73899	0.00616285	0.0398202		gi|508701232|gb|EOX93128.1| Uncharacterized protein TCM_001981	-	Putative uncharacterized protein [Source:UniProtKB/TrEMBL;Acc:F6H597]		NA	414.359	351.562	1136.41	816.102	408.403
VIT_08s0007g01360	1164.15	0.9756	0.2922	3.33814	0.000843416	0.00810806		gi|225440524|ref|XP_002275314.1| PREDICTED: uncharacterized protein LOC100252790 isoform 1	-	Putative uncharacterized protein [Source:UniProtKB/TrEMBL;Acc:D7THF5]	GO:0009651 response to salt stress GO:0006914 autophagy GO:0005634 nucleus GO:0003674 molecular_function	100252790	647.906	794.874	1929.04	1539.15	909.761
VIT_05s0077g01140	1337.47	0.9747	0.2	4.87406	1.0933e-06	2.5214e-05		gi|359477120|ref|XP_003631940.1| PREDICTED: ocs element-binding factor 1-like	-	Putative uncharacterized protein [Source:UniProtKB/TrEMBL;Acc:F6H732]	GO:0006355 regulation of transcription, DNA-dependent GO:0003700 sequence-specific DNA binding transcription factor activity GO:0043565 sequence-specific DNA binding GO:0003674 molecular_function GO:0008150 biological_process GO:0001071 nucleic acid binding transcription factor activity GO:0003677 DNA binding GO:0009410 response to xenobiotic stimulus GO:0071333 cellular response to glucose stimu…	100260200	759.837	917.492	1751.54	1941.32	1317.17
VIT_00s2887g00010	107.254	0.9697	0.2293	4.22991	2.33785e-05	0.000377412		gi|296085781|emb|CBI29594.3| unnamed protein product	-	Putative uncharacterized protein [Source:UniProtKB/TrEMBL;Acc:F6HS25]		NA	60.2704	73.7423	134.655	139.047	128.553
VIT_11s0149g00280	163.358	0.9661	0.3453	2.79792	0.00514328	0.0346995		gi|296084602|emb|CBI25623.3| unnamed protein product	3.2.1.14	Putative uncharacterized protein [Source:UniProtKB/TrEMBL;Acc:D7T541]	GO:0008152 metabolic process GO:0003824 catalytic activity GO:0016798 hydrolase activity, acting on glycosyl bonds GO:0016787 hydrolase activity GO:0004553 hydrolase activity, hydrolyzing O-glycosyl compounds GO:0006032 chitin catabolic process GO:0005975 carbohydrate metabolic process GO:0004568 chitinase activity GO:0003674 molecular_function GO:0009056 catabolic process GO:0008150 biological_p…	100248333	92.5581	108.899	287.673	201.084	126.575
VIT_13s0073g00330	90.4593	0.9639	0.2447	3.93909	8.17923e-05	0.00111697		gi|359487023|ref|XP_002267799.2| PREDICTED: charged multivesicular body protein 5-like	-	Putative uncharacterized protein [Source:UniProtKB/TrEMBL;Acc:D7T3B9]	GO:0015031 protein transport GO:0008150 biological_process GO:0006810 transport	100244534	50.5841	62.5952	111.193	111.238	116.687
VIT_19s0014g04590	213.143	0.9634	0.1786	5.39318	6.92219e-08	2.14313e-06		gi|302143161|emb|CBI20456.3| unnamed protein product	2.7.11.1	Putative uncharacterized protein [Source:UniProtKB/TrEMBL;Acc:F6H2G2]	GO:0016772 transferase activity, transferring phosphorus-containing groups GO:0006468 protein phosphorylation GO:0005524 ATP binding GO:0004674 protein serine/threonine kinase activity GO:0004672 protein kinase activity GO:0008150 biological_process GO:0006464 cellular protein modification process GO:0016301 kinase activity GO:0003674 molecular_function	NA	124.846	144.055	268.291	281.304	247.218
VIT_19s0014g01630	381.029	0.9615	0.2432	3.95325	7.70981e-05	0.00106314		gi|225461620|ref|XP_002283012.1| PREDICTED: tRNA dimethylallyltransferase 9	2.5.1.75	Putative uncharacterized protein [Source:UniProtKB/TrEMBL;Acc:F6H1X9]	GO:0005524 ATP binding GO:0016740 transferase activity GO:0000166 nucleotide binding GO:0009691 cytokinin biosynthetic process GO:0008033 tRNA processing GO:0009058 biosynthetic process GO:0034641 cellular nitrogen compound metabolic process GO:0008150 biological_process GO:0006399 tRNA metabolic process GO:0003674 molecular_function GO:0052381 tRNA dimethylallyltransferase activity GO:0006164 pu…	NA	221.709	257.241	372.343	441.743	612.111
VIT_01s0137g00730	61.2502	0.9598	0.282	3.40341	0.000665508	0.0067238		gi|296081362|emb|CBI16795.3| unnamed protein product	-	Putative uncharacterized protein [Source:UniProtKB/TrEMBL;Acc:D7SMB6]	GO:0016788 hydrolase activity, acting on ester bonds GO:0006629 lipid metabolic process GO:0016787 hydrolase activity GO:0008150 biological_process GO:0003674 molecular_function GO:0005576 extracellular region GO:0004091 carboxylesterase activity	100264465	40.8977	36.0137	76.5088	72.7325	80.0985
VIT_00s0187g00220	240.702	0.9552	0.179	5.33731	9.43371e-08	2.79438e-06		gi|225469994|ref|XP_002277989.1| PREDICTED: transmembrane protein 111	-	Putative uncharacterized protein [Source:UniProtKB/TrEMBL;Acc:A5BZU9]	GO:0016020 membrane GO:0005575 cellular_component	100245100	171.125	135.48	295.834	312.322	288.75
VIT_11s0016g02830	796.5	0.9548	0.1733	5.50971	3.59429e-08	1.19992e-06		gi|225445031|ref|XP_002280190.1| PREDICTED: gamma-glutamyltranspeptidase 1	2.3.2.2 | 3.4.19.13	Putative uncharacterized protein [Source:UniProtKB/TrEMBL;Acc:D7TBD5]	GO:0006749 glutathione metabolic process GO:0003840 gamma-glutamyltransferase activity GO:0003674 molecular_function GO:0008150 biological_process GO:0016746 transferase activity, transferring acyl groups GO:0006520 cellular amino acid metabolic process GO:0006790 sulfur compound metabolic process GO:0044281 small molecule metabolic process GO:0006751 glutathione catabolic process GO:0006805 xeno…	100247429	532.747	480.183	908.924	888.834	1171.81
VIT_19s0014g01910	850.488	0.9537	0.173	5.51371	3.51342e-08	1.17466e-06		gi|302142944|emb|CBI20239.3| unnamed protein product	-	Putative uncharacterized protein [Source:UniProtKB/TrEMBL;Acc:F6H1Z7]	GO:0010207 photosystem II assembly GO:0009507 chloroplast GO:0005634 nucleus GO:0003674 molecular_function	NA	545.662	535.918	1231.28	1053.55	886.028
VIT_19s0090g00570	113.705	0.9537	0.231	4.12932	3.63832e-05	0.000550031		gi|225460947|ref|XP_002279766.1| PREDICTED: UPF0497 membrane protein 16	-	CASP-like protein VIT_19s0090g00570 [Source:UniProtKB/Swiss-Prot;Acc:A7P0P3]	GO:0005886 plasma membrane GO:0016020 membrane GO:0016021 integral to membrane GO:0005623 cell GO:0005575 cellular_component GO:0045333 cellular respiration GO:0008137 NADH dehydrogenase (ubiquinone) activity GO:0005747 mitochondrial respiratory chain complex I GO:0005634 nucleus	100241778	75.338	68.5975	135.676	159.37	129.542
VIT_17s0000g06680	982.415	0.9522	0.2852	3.33898	0.000840877	0.00808709		gi|359491682|ref|XP_003634304.1| PREDICTED: uncharacterized protein At5g01610-like	-	Putative uncharacterized protein [Source:UniProtKB/TrEMBL;Acc:A5B606]	GO:0008150 biological_process GO:0005575 cellular_component	100852956	624.229	610.518	1772.96	914.504	989.859
VIT_07s0104g01220	528.159	0.952	0.3189	2.98555	0.0028307	0.0216763		gi|225436813|ref|XP_002270167.1| PREDICTED: uncharacterized protein LOC100240762	-	Putative uncharacterized protein [Source:UniProtKB/TrEMBL;Acc:D7TP50]	GO:0008150 biological_process GO:0003674 molecular_function	100240762	350.86	309.546	961.971	601.113	417.303
VIT_04s0023g01800	191.544	0.9514	0.2528	3.76324	0.000167728	0.00209207		gi|359476695|ref|XP_003631878.1| PREDICTED: maf-like protein DDB_G0281937 isoform 2	-	Putative uncharacterized protein [Source:UniProtKB/TrEMBL;Acc:D7SPD7]	GO:0005737 cytoplasm GO:0005623 cell GO:0005622 intracellular GO:0005575 cellular_component	100242728	113.007	128.62	177.5	270.608	267.984
VIT_14s0068g01540	42.7232	0.95	0.3294	2.88437	0.00392195	0.0280334		gi|296082309|emb|CBI21314.3| unnamed protein product	2.7.11.1	Putative uncharacterized protein [Source:UniProtKB/TrEMBL;Acc:D7SVL5]	GO:0016772 transferase activity, transferring phosphorus-containing groups GO:0006468 protein phosphorylation GO:0005524 ATP binding GO:0004674 protein serine/threonine kinase activity GO:0004672 protein kinase activity GO:0000166 nucleotide binding GO:0008150 biological_process GO:0006464 cellular protein modification process GO:0016301 kinase activity GO:0003674 molecular_function GO:1900459 po…	100259977	25.8302	27.439	51.0059	59.8974	49.4435
VIT_12s0057g00200	394.445	0.9496	0.2407	3.9455	7.96337e-05	0.00109211		gi|225447643|ref|XP_002274772.1| PREDICTED: vesicle-associated protein 4-2-like	-	Putative uncharacterized protein [Source:UniProtKB/TrEMBL;Acc:F6HHJ6]	GO:0005198 structural molecule activity GO:0003674 molecular_function	100244149	259.378	240.091	606.97	504.849	360.938
VIT_11s0037g01400	278.943	0.9486	0.1796	5.28343	1.26785e-07	3.64563e-06		gi|225445706|ref|XP_002269611.1| PREDICTED: RING-H2 finger protein ATL13	-	Putative uncharacterized protein [Source:UniProtKB/TrEMBL;Acc:F6HYP7]	GO:0080167 response to karrikin GO:0046872 metal ion binding GO:0008270 zinc ion binding GO:0003674 molecular_function GO:0008150 biological_process GO:0005515 protein binding GO:0043167 ion binding	100250113	164.667	190.358	340.719	312.322	386.648
VIT_06s0004g02390	582.438	0.9485	0.1444	6.56655	5.14935e-11	2.71917e-09		gi|225435393|ref|XP_002285367.1| PREDICTED: phospholipase A1-Igamma3, chloroplastic	-	Putative uncharacterized protein [Source:UniProtKB/TrEMBL;Acc:F6GU34]	GO:0009507 chloroplast GO:0047714 galactolipase activity GO:0008970 phosphatidylcholine 1-acylhydrolase activity GO:0004806 triglyceride lipase activity GO:0006629 lipid metabolic process GO:0016787 hydrolase activity GO:0005737 cytoplasm GO:0005623 cell GO:0005622 intracellular GO:0005575 cellular_component GO:0008150 biological_process GO:0009536 plastid GO:0043226 organelle GO:0003674 molecula…	100260417	341.173	402.153	755.907	666.358	746.597
VIT_05s0077g01460	159.417	0.9477	0.2807	3.37559	0.000736575	0.00729187		gi|359477137|ref|XP_002271531.2| PREDICTED: uncharacterized protein LOC100248329	-	Putative uncharacterized protein [Source:UniProtKB/TrEMBL;Acc:F6H6U0]		100248329	122.693	78.8872	180.561	243.868	171.075
VIT_11s0052g00160	313.853	0.9455	0.2445	3.86683	0.00011026	0.00144546		gi|147803027|emb|CAN66169.1| hypothetical protein VITISV_000145	-	Putative uncharacterized protein [Source:UniProtKB/TrEMBL;Acc:F6GXJ9]	GO:0019538 protein metabolic process GO:0009507 chloroplast GO:0005737 cytoplasm GO:0005623 cell GO:0005622 intracellular GO:0005575 cellular_component GO:0008150 biological_process GO:0009536 plastid GO:0043226 organelle	100247938	184.04	213.51	406.007	475.97	289.739
VIT_03s0038g03900	228.707	0.9435	0.1786	5.28299	1.27094e-07	3.64591e-06		gi|225428310|ref|XP_002282927.1| PREDICTED: proton-coupled amino acid transporter 3-like	-	Putative uncharacterized protein [Source:UniProtKB/TrEMBL;Acc:F6I0R4]	GO:0016021 integral to membrane GO:0016020 membrane GO:0005575 cellular_component	100241728	140.99	150.915	296.854	301.626	253.151
VIT_01s0026g01050	2651.9	0.9416	0.314	2.99873	0.00271103	0.0209477		gi|147793149|emb|CAN73090.1| hypothetical protein VITISV_028723	-	Putative uncharacterized protein [Source:UniProtKB/TrEMBL;Acc:A5C631]	GO:0003682 chromatin binding GO:0003677 DNA binding GO:0008270 zinc ion binding GO:0003676 nucleic acid binding GO:0003674 molecular_function GO:0043167 ion binding GO:0080167 response to karrikin GO:0009751 response to salicylic acid stimulus GO:0046686 response to cadmium ion GO:0009753 response to jasmonic acid stimulus GO:0009739 response to gibberellin stimulus GO:0009737 response to abscisi…	100253576	1694.03	1642.91	3630.6	4425.99	1866
VIT_17s0000g08010	2936.34	0.9383	0.3391	2.76715	0.00565481	0.0372978		gi|225457083|ref|XP_002283215.1| PREDICTED: probable alpha,alpha-trehalose-phosphate synthase	2.4.1.15	Putative uncharacterized protein [Source:UniProtKB/TrEMBL;Acc:F6GSU2]	GO:0008152 metabolic process GO:0003824 catalytic activity GO:0005992 trehalose biosynthetic process GO:0003674 molecular_function GO:0009058 biosynthetic process GO:0005975 carbohydrate metabolic process GO:0008150 biological_process	NA	1901.75	1783.54	4409.97	4711.57	1874.9
VIT_18s0001g08950	87.9793	0.9373	0.2717	3.44994	0.000560719	0.00581321		gi|147858953|emb|CAN80827.1| hypothetical protein VITISV_031155	-	Putative uncharacterized protein [Source:UniProtKB/TrEMBL;Acc:F6H192]		NA	44.1265	66.8826	113.233	105.89	109.765
VIT_14s0006g01610	979.729	0.9366	0.1615	5.8	6.63151e-09	2.52321e-07		gi|225453134|ref|XP_002271689.1| PREDICTED: uncharacterized protein At1g66480	-	Putative uncharacterized protein [Source:UniProtKB/TrEMBL;Acc:D7TSS5]	GO:0005886 plasma membrane GO:0005623 cell GO:0005575 cellular_component	100248367	671.584	587.366	1049.7	1220.41	1369.59
VIT_18s0001g10720	467.415	0.9357	0.1336	7.00165	2.52974e-12	1.5411e-10		gi|225458585|ref|XP_002284636.1| PREDICTED: putative dihydroflavonol-4-reductase	-	Putative uncharacterized protein [Source:UniProtKB/TrEMBL;Acc:E0CP78]	GO:0003824 catalytic activity GO:0000166 nucleotide binding GO:0050662 coenzyme binding GO:0044237 cellular metabolic process GO:0003674 molecular_function GO:0008150 biological_process GO:0047886 farnesol dehydrogenase activity GO:0016487 farnesol metabolic process GO:0034976 response to endoplasmic reticulum stress GO:0009750 response to fructose stimulus GO:0009788 negative regulation of absci…	100266013	308.886	293.254	549.843	569.025	616.066
VIT_07s0005g00260	4658.17	0.9352	0.1316	7.10873	1.17119e-12	7.47741e-11		gi|225437336|ref|XP_002265012.1| PREDICTED: ABC transporter C family member 4-like	3.6.3.44	Putative uncharacterized protein [Source:UniProtKB/TrEMBL;Acc:F6HZ38]	GO:0016021 integral to membrane GO:0005886 plasma membrane GO:0005773 vacuole GO:0005524 ATP binding GO:0006810 transport GO:0009611 response to wounding GO:0000166 nucleotide binding GO:0009414 response to water deprivation GO:0055085 transmembrane transport GO:0005774 vacuolar membrane GO:0000325 plant-type vacuole GO:0010118 stomatal movement GO:0009624 response to nematode GO:0042626 ATPase a…	100253698	3256.75	2743.04	5439.27	6134.13	5717.65
VIT_06s0009g03080	109.348	0.935	0.2208	4.23489	2.2866e-05	0.000369931		gi|296083874|emb|CBI24262.3| unnamed protein product	-	Putative uncharacterized protein [Source:UniProtKB/TrEMBL;Acc:F6HA61]		NA	73.1854	66.8826	130.575	133.699	142.397
VIT_18s0001g01350	43.9504	0.9335	0.3475	2.68606	0.00722995	0.0450273		gi|359492349|ref|XP_003634401.1| PREDICTED: uncharacterized protein LOC100264270	-	Putative uncharacterized protein [Source:UniProtKB/TrEMBL;Acc:F6H0F8]	GO:0005524 ATP binding GO:0032508 DNA duplex unwinding GO:0003678 DNA helicase activity GO:0006260 DNA replication GO:0003674 molecular_function GO:0009058 biosynthetic process GO:0034641 cellular nitrogen compound metabolic process GO:0006259 DNA metabolic process GO:0008150 biological_process GO:0004386 helicase activity	NA	26.9064	28.2965	66.3076	43.8534	54.3879
VIT_08s0007g03150	89.7399	0.9324	0.3092	3.01577	0.0025633	0.0201085		gi|359482011|ref|XP_002276416.2| PREDICTED: putative pentatricopeptide repeat-containing protein At3g11460-like	-	Putative uncharacterized protein [Source:UniProtKB/TrEMBL;Acc:F6HKM1]	GO:0016554 cytidine to uridine editing GO:0005739 mitochondrion	100252733	57.0416	56.593	83.6496	108.029	143.386
VIT_04s0043g00370	344.657	0.9295	0.3262	2.84976	0.00437525	0.030643		gi|359476543|ref|XP_002266576.2| PREDICTED: ammonium transporter 1 member 2-like	-	Putative uncharacterized protein [Source:UniProtKB/TrEMBL;Acc:F6HI11]	GO:0016021 integral to membrane GO:0005886 plasma membrane GO:0016020 membrane GO:0072488 ammonium transmembrane transport GO:0015696 ammonium transport GO:0008519 ammonium transmembrane transporter activity GO:0009624 response to nematode GO:0003674 molecular_function GO:0005623 cell GO:0005575 cellular_component GO:0008150 biological_process GO:0015843 methylammonium transport GO:0055085 transm…	100256949	264.759	171.494	342.759	326.227	618.044
VIT_17s0000g05580	165.29	0.9286	0.2399	3.87062	0.000108558	0.00142812		gi|225456651|ref|XP_002271173.1| PREDICTED: momilactone A synthase	-	Putative uncharacterized protein [Source:UniProtKB/TrEMBL;Acc:D7SIH0]	GO:0055114 oxidation-reduction process GO:0016491 oxidoreductase activity GO:0000166 nucleotide binding GO:0008150 biological_process GO:0003674 molecular_function	NA	120.541	91.7492	231.567	168.996	213.596
VIT_04s0008g02900	859.486	0.9275	0.1383	6.70775	1.97642e-11	1.09752e-09		gi|296081801|emb|CBI20806.3| unnamed protein product	1.8.1.8	Putative uncharacterized protein [Source:UniProtKB/TrEMBL;Acc:F6H2V8]	GO:0055114 oxidation-reduction process GO:0047134 protein-disulfide reductase activity GO:0008150 biological_process GO:0016491 oxidoreductase activity GO:0003674 molecular_function GO:0016036 cellular response to phosphate starvation GO:0019375 galactolipid biosynthetic process GO:0045892 negative regulation of transcription, DNA-dependent GO:0005634 nucleus	NA	553.196	557.355	958.91	1179.76	1048.2
VIT_18s0001g14330	90.4322	0.9272	0.2557	3.6261	0.000287733	0.00327444		gi|302142664|emb|CBI19867.3| unnamed protein product	-	Putative uncharacterized protein [Source:UniProtKB/TrEMBL;Acc:E0CQ62]		NA	59.1941	56.593	102.012	104.82	129.542
VIT_13s0067g00790	200.088	0.9265	0.2092	4.42844	9.49157e-06	0.000170253		gi|359486503|ref|XP_003633451.1| PREDICTED: probable disease resistance protein RDL6/RF9-like	-	Putative uncharacterized protein [Source:UniProtKB/TrEMBL;Acc:F6HCD1]	GO:0005524 ATP binding GO:0000166 nucleotide binding GO:0006952 defense response GO:0043531 ADP binding GO:0017111 nucleoside-triphosphatase activity GO:0003674 molecular_function GO:0006950 response to stress GO:0008150 biological_process	100854398	109.778	146.627	223.406	268.469	252.162
VIT_07s0255g00090	102.499	0.9262	0.3457	2.67893	0.00738583	0.0457586		gi|225468906|ref|XP_002268915.1| PREDICTED: cytochrome P450 82C4	-	Putative uncharacterized protein [Source:UniProtKB/TrEMBL;Acc:A5AKY1]	GO:0020037 heme binding GO:0005506 iron ion binding GO:0055114 oxidation-reduction process GO:0016491 oxidoreductase activity GO:0004497 monooxygenase activity GO:0016705 oxidoreductase activity, acting on paired donors, with incorporation or reduction of molecular oxygen GO:0009055 electron carrier activity GO:0046872 metal ion binding GO:0003674 molecular_function GO:0008150 biological_process …	100265476	57.0416	72.0274	80.5893	160.439	142.397
VIT_03s0063g00580	44.6877	0.9255	0.3314	2.79257	0.00522907	0.0351178		gi|147834946|emb|CAN70202.1| hypothetical protein VITISV_021223	3.6.4.12	Putative uncharacterized protein [Source:UniProtKB/TrEMBL;Acc:F6HQC0]	GO:0005524 ATP binding GO:0003677 DNA binding GO:0010332 response to gamma radiation GO:0000724 double-strand break repair via homologous recombination GO:0004386 helicase activity GO:0003676 nucleic acid binding GO:0003674 molecular_function GO:0034641 cellular nitrogen compound metabolic process GO:0006950 response to stress GO:0006259 DNA metabolic process GO:0008150 biological_process GO:0043…	NA	30.1352	26.5815	48.9656	53.4798	64.2766
VIT_07s0005g02290	108.516	0.9255	0.2835	3.26518	0.00109396	0.00999652		gi|225437720|ref|XP_002280405.1| PREDICTED: uncharacterized protein LOC100260673 isoform 1	-	Putative uncharacterized protein [Source:UniProtKB/TrEMBL;Acc:D7U2Q8]		100260673	85.0243	54.0206	151.997	135.839	115.698
VIT_10s0405g00050	817.939	0.925	0.1991	4.64544	3.39357e-06	6.92221e-05	INT3	gi|225469276|ref|XP_002267982.1| PREDICTED: inositol transporter 4 isoform 1	-	Putative inositol transporter [Source:UniProtKB/TrEMBL;Acc:E0CNP2]	GO:0016021 integral to membrane GO:0006810 transport GO:0005215 transporter activity GO:0016020 membrane GO:0055085 transmembrane transport GO:0022857 transmembrane transporter activity GO:0022891 substrate-specific transmembrane transporter activity GO:0005575 cellular_component GO:0008150 biological_process GO:0003674 molecular_function	100264123	520.908	532.488	1160.89	1094.2	781.207
VIT_01s0011g02950	260.555	0.9246	0.3204	2.88599	0.00390183	0.0279212		gi|225423873|ref|XP_002281377.1| PREDICTED: uncharacterized protein LOC100249082 isoform 1	-	Putative uncharacterized protein [Source:UniProtKB/TrEMBL;Acc:D7T9A1]	GO:0046872 metal ion binding GO:0008270 zinc ion binding GO:0003674 molecular_function GO:0005515 protein binding GO:0043167 ion binding GO:0005634 nucleus	100249082	175.43	155.202	424.369	352.967	194.807
VIT_06s0004g03400	790.82	0.9242	0.2682	3.44601	0.000568928	0.00588213		gi|359478681|ref|XP_002282027.2| PREDICTED: interactor of constitutive active ROPs 3-like	-	Putative uncharacterized protein [Source:UniProtKB/TrEMBL;Acc:F6GTX5]	GO:0042127 regulation of cell proliferation GO:0005886 plasma membrane GO:0005576 extracellular region	100267374	569.34	442.454	1340.43	850.329	751.541
VIT_08s0007g07120	11581.6	0.9223	0.1316	7.00901	2.40016e-12	1.46611e-10		gi|359482148|ref|XP_002281267.2| PREDICTED: F-box/kelch-repeat protein At2g44130	-	Putative uncharacterized protein [Source:UniProtKB/TrEMBL;Acc:F6HLF2]	GO:0005515 protein binding GO:0003674 molecular_function	100262356	8000.89	7014.1	15059	14744.4	13089.7
VIT_06s0004g01990	61.1209	0.922	0.3131	2.94453	0.00323449	0.0240321		gi|502124932|ref|XP_004498728.1| PREDICTED: extensin-2-like, partial	-	Putative uncharacterized protein [Source:UniProtKB/TrEMBL;Acc:F6GU51]		NA	41.974	36.0137	68.3479	66.3149	92.9538
VIT_06s0080g00910	132.155	0.9216	0.2645	3.48448	0.000493102	0.00521263		gi|225464876|ref|XP_002273038.1| PREDICTED: F-box protein At2g27310-like	-	Putative uncharacterized protein [Source:UniProtKB/TrEMBL;Acc:F6HHD6]	GO:0003674 molecular_function GO:0005515 protein binding GO:0008150 biological_process GO:0005634 nucleus	100244949	92.5581	77.1722	191.782	126.212	173.052
VIT_13s0067g01980	108.861	0.9198	0.3229	2.84816	0.00439735	0.0307517		gi|225448568|ref|XP_002277808.1| PREDICTED: glu S.griseus protease inhibitor	-	Putative uncharacterized protein [Source:UniProtKB/TrEMBL;Acc:D7T4I5]	GO:0009611 response to wounding GO:0004867 serine-type endopeptidase inhibitor activity GO:0006950 response to stress GO:0008150 biological_process GO:0030234 enzyme regulator activity GO:0003674 molecular_function	100251834	89.3293	49.7332	164.239	127.282	113.72
VIT_07s0005g05660	657.568	0.9183	0.1794	5.11947	3.06393e-07	8.14681e-06		gi|225464221|ref|XP_002265647.1| PREDICTED: F-box/kelch-repeat protein At3g24760-like	-	Putative uncharacterized protein [Source:UniProtKB/TrEMBL;Acc:F6HZY1]	GO:0005515 protein binding GO:0003674 molecular_function GO:0008150 biological_process GO:0005634 nucleus	100240837	425.121	426.162	915.045	859.955	661.554
VIT_03s0038g00230	140.239	0.9163	0.3155	2.90408	0.00368332	0.026656		gi|225427698|ref|XP_002263937.1| PREDICTED: purple acid phosphatase 2 isoform 1	3.1.3.2	Putative uncharacterized protein [Source:UniProtKB/TrEMBL;Acc:D7U5K3]	GO:0003993 acid phosphatase activity GO:0046872 metal ion binding GO:0016787 hydrolase activity GO:0003674 molecular_function GO:0016791 phosphatase activity GO:0043167 ion binding	100246877	101.168	78.0297	239.728	136.908	145.364
VIT_00s0294g00080	62.5743	0.9139	0.305	2.99606	0.00273495	0.0210749		gi|296088876|emb|CBI38420.3| unnamed protein product	-	Putative uncharacterized protein [Source:UniProtKB/TrEMBL;Acc:F6I287]	GO:0030247 polysaccharide binding GO:0003674 molecular_function	100263974	33.364	46.3033	86.71	67.3845	79.1096
VIT_17s0000g04470	492.852	0.9136	0.3227	2.83128	0.0046362	0.0320339		-	-	Putative uncharacterized protein [Source:UniProtKB/TrEMBL;Acc:F6GTG6]		NA	264.759	363.567	839.556	623.574	372.804
VIT_00s0414g00030	77.783	0.9103	0.2863	3.17969	0.00147434	0.0127376		gi|359496765|ref|XP_003635328.1| PREDICTED: cellulose synthase-like protein E6-like	-	Putative uncharacterized protein [Source:UniProtKB/TrEMBL;Acc:F6HJJ9]	GO:0016021 integral to membrane GO:0016740 transferase activity GO:0016020 membrane GO:0030244 cellulose biosynthetic process GO:0016760 cellulose synthase (UDP-forming) activity GO:0016757 transferase activity, transferring glycosyl groups GO:0009058 biosynthetic process GO:0005975 carbohydrate metabolic process GO:0005575 cellular_component GO:0008150 biological_process GO:0003674 molecular_fun…	100852513	48.4315	51.4481	76.5088	103.751	108.776
VIT_05s0062g01070	1834.58	0.9096	0.2742	3.31733	0.000908836	0.00860159		gi|225433686|ref|XP_002265846.1| PREDICTED: probably inactive leucine-rich repeat receptor-like protein kinase At3g28040-like	2.7.11.1	Putative uncharacterized protein [Source:UniProtKB/TrEMBL;Acc:F6I4A0]	GO:0016021 integral to membrane GO:0016772 transferase activity, transferring phosphorus-containing groups GO:0006468 protein phosphorylation GO:0005524 ATP binding GO:0004672 protein kinase activity GO:0016020 membrane GO:0000166 nucleotide binding GO:0003674 molecular_function GO:0005575 cellular_component GO:0008150 biological_process GO:0005515 protein binding GO:0006464 cellular protein modi…	100251509	1276.44	1086.41	3122.58	2122.08	1565.38
VIT_19s0014g01270	56.8413	0.9089	0.3065	2.96545	0.00302237	0.0227999		gi|225430641|ref|XP_002267590.1| PREDICTED: uncharacterized protein LOC100243390	-	Putative uncharacterized protein [Source:UniProtKB/TrEMBL;Acc:F6H2M8]		NA	38.7452	34.2988	82.6295	65.2453	63.2877
VIT_04s0023g02070	1096.06	0.9088	0.2381	3.81634	0.000135447	0.00172659		gi|297735127|emb|CBI17489.3| unnamed protein product	-	Putative uncharacterized protein [Source:UniProtKB/TrEMBL;Acc:D7SPB0]		100244517	682.347	735.709	949.729	1645.04	1467.48
VIT_00s0317g00110	542.453	0.9063	0.2791	3.24761	0.00116377	0.0104948		gi|225448821|ref|XP_002282295.1| PREDICTED: monoglyceride lipase-like isoform 1	-	Putative uncharacterized protein [Source:UniProtKB/TrEMBL;Acc:D7TRP7]		100260284	344.402	354.992	461.093	632.131	919.649
VIT_00s0632g00010	65.4273	0.906	0.3307	2.73962	0.00615111	0.0397772		gi|296085744|emb|CBI29555.3| unnamed protein product	-	Putative uncharacterized protein [Source:UniProtKB/TrEMBL;Acc:F6HJT5]	GO:0005634 nucleus GO:0006355 regulation of transcription, DNA-dependent GO:0006351 transcription, DNA-dependent GO:0003700 sequence-specific DNA binding transcription factor activity GO:0003677 DNA binding GO:0003674 molecular_function GO:0009058 biosynthetic process GO:0005623 cell GO:0005622 intracellular GO:0005575 cellular_component GO:0034641 cellular nitrogen compound metabolic process GO:…	100261286	51.6603	32.5838	77.5289	68.4541	96.9093
VIT_04s0008g04000	391.667	0.9042	0.3298	2.74169	0.00611234	0.0395831		gi|225430053|ref|XP_002284368.1| PREDICTED: BURP domain-containing protein 3	-	Putative uncharacterized protein [Source:UniProtKB/TrEMBL;Acc:F6H2Z5]		NA	147.447	353.277	555.964	442.813	458.836
VIT_08s0007g07880	2505.62	0.9035	0.3368	2.68245	0.00730861	0.0453796		gi|359481919|ref|XP_003632692.1| PREDICTED: putative pentatricopeptide repeat-containing protein At3g13770, mitochondrial-like	-	Putative uncharacterized protein [Source:UniProtKB/TrEMBL;Acc:F6HL63]	GO:0005886 plasma membrane GO:0008152 metabolic process GO:0004650 polygalacturonase activity GO:0005576 extracellular region GO:0016798 hydrolase activity, acting on glycosyl bonds GO:0016787 hydrolase activity GO:0005975 carbohydrate metabolic process GO:0003674 molecular_function GO:0005623 cell GO:0005575 cellular_component GO:0008150 biological_process GO:0005774 vacuolar membrane	NA	1574.56	1631.76	3947.85	3778.88	1595.05
VIT_10s0003g04000	392.875	0.9034	0.2672	3.38076	0.000722869	0.0071951		gi|225443938|ref|XP_002279094.1| PREDICTED: DEAD-box ATP-dependent RNA helicase 1	3.6.4.13	Putative uncharacterized protein [Source:UniProtKB/TrEMBL;Acc:D7TKB7]	GO:0005524 ATP binding GO:0008026 ATP-dependent helicase activity GO:0004386 helicase activity GO:0003676 nucleic acid binding GO:0016787 hydrolase activity GO:0016887 ATPase activity GO:0003674 molecular_function GO:0017151 DEAD/H-box RNA helicase binding GO:0000085 G2 phase of mitotic cell cycle GO:0009560 embryo sac egg cell differentiation GO:0010388 cullin deneddylation GO:0006406 mRNA expor…	100258315	241.081	266.673	497.817	623.574	335.227
VIT_03s0038g04260	1740.49	0.9033	0.1807	4.998	5.79275e-07	1.43084e-05		gi|526117986|ref|NP_001267910.1| uncharacterized protein LOC100253731	-	Putative uncharacterized protein [Source:UniProtKB/TrEMBL;Acc:F6I0N4]	GO:0016021 integral to membrane GO:0016020 membrane GO:0055085 transmembrane transport GO:0006821 chloride transport GO:0005247 voltage-gated chloride channel activity GO:0005216 ion channel activity GO:0003674 molecular_function GO:0005575 cellular_component GO:0008150 biological_process GO:0005515 protein binding GO:0022857 transmembrane transporter activity GO:0006810 transport GO:0010103 stom…	100253731	1052.58	1217.61	2030.03	2564.89	1837.32
VIT_06s0004g01680	520.874	0.9009	0.1901	4.73965	2.14089e-06	4.617e-05		gi|225435528|ref|XP_002283014.1| PREDICTED: uncharacterized protein LOC100265521	-	Putative uncharacterized protein [Source:UniProtKB/TrEMBL;Acc:D7SL94]	GO:0006457 protein folding GO:0008150 biological_process GO:0005634 nucleus GO:0005515 protein binding GO:0003674 molecular_function	100265521	332.563	347.275	778.349	577.582	568.6
VIT_06s0004g03140	2368.89	0.8985	0.2892	3.10622	0.00189497	0.0156334		gi|225435261|ref|XP_002285017.1| PREDICTED: isovaleryl-CoA dehydrogenase 1, mitochondrial-like	1.3.8.4	Putative uncharacterized protein [Source:UniProtKB/TrEMBL;Acc:D7SKV8]	GO:0008152 metabolic process GO:0050660 flavin adenine dinucleotide binding GO:0055114 oxidation-reduction process GO:0016491 oxidoreductase activity GO:0003995 acyl-CoA dehydrogenase activity GO:0016627 oxidoreductase activity, acting on the CH-CH group of donors GO:0003674 molecular_function GO:0008150 biological_process GO:0009083 branched-chain amino acid catabolic process GO:0009750 response…	100265639	1409.9	1652.34	3791.78	3191.67	1798.75
VIT_15s0048g01410	1401.43	0.8985	0.0953	9.43132	4.04972e-21	5.82979e-19		gi|225453818|ref|XP_002276807.1| PREDICTED: tricalbin-1	-	Putative uncharacterized protein [Source:UniProtKB/TrEMBL;Acc:F6I345]	GO:0005886 plasma membrane GO:0003674 molecular_function GO:0005623 cell GO:0005575 cellular_component GO:0005515 protein binding	100265985	932.038	910.632	1765.82	1728.47	1670.2
VIT_09s0002g03450	3392.63	0.8977	0.184	4.87841	1.06942e-06	2.47577e-05		gi|297743187|emb|CBI36054.3| unnamed protein product	-	Putative uncharacterized protein [Source:UniProtKB/TrEMBL;Acc:F6HY97]	GO:0005634 nucleus GO:0055114 oxidation-reduction process GO:0016491 oxidoreductase activity GO:0005623 cell GO:0005622 intracellular GO:0005575 cellular_component GO:0008150 biological_process GO:0043226 organelle GO:0003674 molecular_function	100242926	2348.39	2090.51	4765.99	4409.94	3348.31
VIT_04s0008g05360	40.3098	0.8966	0.3315	2.70455	0.0068396	0.0431672		gi|225430265|ref|XP_002285081.1| PREDICTED: probable carboxylesterase 17	3.1.1.1	Putative uncharacterized protein [Source:UniProtKB/TrEMBL;Acc:F6H318]	GO:0008152 metabolic process GO:0016787 hydrolase activity GO:0003674 molecular_function GO:0008150 biological_process	100268028	27.9827	24.0091	47.9455	49.2014	52.4101
VIT_05s0020g00130	64.5457	0.8949	0.3071	2.91391	0.00356937	0.0259977		gi|225467600|ref|XP_002264365.1| PREDICTED: uncharacterized protein LOC100257958	-	Putative uncharacterized protein [Source:UniProtKB/TrEMBL;Acc:F6HDZ6]		NA	44.1265	39.4436	66.3076	75.9413	96.9093
VIT_16s0115g00080	315.65	0.8939	0.2233	4.00362	6.23808e-05	0.000885595		gi|225470127|ref|XP_002264584.1| PREDICTED: 50S ribosomal protein L35, chloroplastic	-	50S ribosomal protein L35 [Source:UniProtKB/TrEMBL;Acc:F6HCM7]	GO:0009507 chloroplast GO:0030529 ribonucleoprotein complex GO:0006412 translation GO:0005840 ribosome GO:0005622 intracellular GO:0003735 structural constituent of ribosome GO:0003674 molecular_function GO:0009058 biosynthetic process GO:0005737 cytoplasm GO:0005623 cell GO:0005575 cellular_component GO:0008150 biological_process GO:0009536 plastid GO:0005198 structural molecule activity GO:0043…	100257357	206.641	205.793	325.417	351.897	488.502
VIT_18s0001g15720	604.719	0.893	0.2632	3.39251	0.000692557	0.00693815		gi|359492322|ref|XP_002278001.2| PREDICTED: LRR receptor-like serine/threonine-protein kinase RCH1-like	2.7.11.1	Putative uncharacterized protein [Source:UniProtKB/TrEMBL;Acc:F6GZV3]	GO:0016021 integral to membrane GO:0016772 transferase activity, transferring phosphorus-containing groups GO:0016310 phosphorylation GO:0016301 kinase activity GO:0006468 protein phosphorylation GO:0005524 ATP binding GO:0004674 protein serine/threonine kinase activity GO:0004672 protein kinase activity GO:0016740 transferase activity GO:0016020 membrane GO:0000166 nucleotide binding GO:0003674 …	100259127	416.511	370.427	996.655	707.003	533.001
VIT_17s0000g08020	386.944	0.889	0.3112	2.85718	0.00427424	0.0300193		gi|225457081|ref|XP_002283199.1| PREDICTED: uncharacterized protein LOC100256944	-	Putative uncharacterized protein [Source:UniProtKB/TrEMBL;Acc:D7SHU8]		100256944	259.378	241.806	619.211	530.52	283.806
VIT_07s0031g03010	208.405	0.887	0.3019	2.93746	0.0033091	0.0244809		gi|296082642|emb|CBI21647.3| unnamed protein product	-	Putative uncharacterized protein [Source:UniProtKB/TrEMBL;Acc:F6H4I5]	GO:0003674 molecular_function GO:0005515 protein binding	NA	133.456	137.195	185.661	226.754	358.96
VIT_17s0000g06190	671.216	0.8869	0.2988	2.9682	0.00299546	0.0226574	MYB30	gi|526118134|ref|NP_001267946.1| R2R3 Myb30 transcription factor	-	Putative uncharacterized protein [Source:UniProtKB/TrEMBL;Acc:F6GT80]	GO:0009737 response to abscisic acid stimulus GO:0080167 response to karrikin GO:0046686 response to cadmium ion GO:0042761 very long-chain fatty acid biosynthetic process GO:0010468 regulation of gene expression GO:0010200 response to chitin GO:0009753 response to jasmonic acid stimulus GO:0009751 response to salicylic acid stimulus GO:0009739 response to gibberellin stimulus GO:0009733 response…	100233018	459.562	412.443	942.588	1046.06	495.424
VIT_03s0038g00950	310.677	0.8863	0.202	4.38751	1.14656e-05	0.000201661		gi|225427810|ref|XP_002270504.1| PREDICTED: auxin-induced protein 15A	-	Putative uncharacterized protein [Source:UniProtKB/TrEMBL;Acc:A5AQT6]	GO:0050896 response to stimulus GO:0009734 auxin mediated signaling pathway GO:0005516 calmodulin binding GO:0005739 mitochondrion GO:0003674 molecular_function GO:0005737 cytoplasm GO:0005623 cell GO:0005622 intracellular GO:0005575 cellular_component GO:0008150 biological_process GO:0007165 signal transduction GO:0043226 organelle	100257133	221.709	186.928	379.484	443.882	321.383
[truncated: 2,857 more rows]

## Sheet: Cha_HSt vs To_HSt 6 dpi
id	baseMean	log2FoldChange	lfcSE	stat	pvalue	padj	Gene.name	fa_best.hit.to.nr	FA_EC	Gene.description	GO	EntrezGene.ID	Cha_HSt_6dpi_52	Cha_HSt_6dpi_665	Cha_HSt_6dpi_87	To_HSt_6dpi_69	To_HSt_6dpi_70	To_HSt_6dpi_86
[truncated: 1,790 more rows]

## Sheet: Cha_FDSt vs To FDSt_3 dpi
id	baseMean	log2FoldChange	lfcSE	stat	pvalue	padj	Gene.name	fa_best.hit.to.nr	FA_EC	Gene.description	GO	EntrezGene.ID	Cha_FDSt_3dpi_130	Cha_FDSt_3dpi_134	Cha_FDSt_3dpi_50	To_FDSt_3dpi_80	To_FDSt_3dpi_82
[truncated: 2,581 more rows]

[truncated: 4 more sheets: Cha_FDSt_vs_To_FDSt_6 dpi, Cha_noSt_vs_To_noSt_3dpi, Cha_noSt_vs_To_noSt_6dpi, Cha_noSt vs To_noSt_3+6dpi]
