# Supplementary material for: Grapevine comparative early transcriptomic profiling suggests that Flavescence dorée phytoplasma represses plant responses induced by vector feeding in susceptible varieties
Source: BMC Genomics. 2019 Jun 26;20:526. doi: 10.1186/s12864-019-5908-6 (PMC6595628; doi:10.1186/s12864-019-5908-6)
Supplement: Supplementary file 12 — Enriched GO terms in the comparisons between Chardonnay and Tocai friulano at a constitutive level and after HSt and FDSt attacks. Results of GO enrichment analysis obtained in the comparisons between “Cha_HSt vs. To_HSt”, “Cha_FDSt vs. To_FDSt” and “Cha_noSt vs. To_noSt” cultivars at 3 and 6 days post infestation. (XLSX 54 kb) [file 12864_2019_5908_MOESM12_ESM.xlsx]

## Sheet: Cha HSt vs To HSt_3 dpi
Cha HSt vs To HSt_3 dpi
category	over_represented_pvalue	under_represented_pvalue			numDEInCat	numInCat
GO:0003674	1.22625e-85	1	molecular_function	MF	2672	14832
GO:0008150	8.43765e-55	1	biological_process	BP	2250	12599
GO:0006950	9.12383e-24	1	response to stress	BP	302	1187
GO:0008152	1.09355e-18	1	metabolic process	BP	292	1227
GO:0043531	4.81973e-18	1	ADP binding	MF	106	291
GO:0006952	1.04383e-16	1	defense response	BP	114	344
GO:0016301	1.67994e-16	1	kinase activity	MF	297	1251
GO:0006468	1.13039e-15	1	protein phosphorylation	BP	258	1059
GO:0004672	1.51308e-15	1	protein kinase activity	MF	257	1056
GO:0016772	3.06679e-15	1	transferase activity, transferring phosphorus-containing groups	MF	269	1129
GO:0004674	1.67705e-14	1	protein serine/threonine kinase activity	MF	214	840
GO:0005575	4.66815e-14	1	cellular_component	CC	1147	6702
GO:0005524	1.13767e-13	1	ATP binding	MF	433	2056
GO:0006464	1.52908e-12	1	cellular protein modification process	BP	313	1436
GO:0043167	3.8474e-12	1	ion binding	MF	453	2363
GO:0016491	3.45246e-11	1	oxidoreductase activity	MF	282	1385
GO:0055114	9.84684e-11	1	oxidation-reduction process	BP	260	1253
GO:0005515	1.57588e-10	1	protein binding	MF	567	3013
GO:0016740	4.56261e-10	1	transferase activity	MF	184	792
GO:0046872	8.6892e-09	1	metal ion binding	MF	253	1259
GO:0003824	2.41735e-08	1	catalytic activity	MF	238	1165
GO:0005623	4.99821e-08	1	cell	CC	839	5068
GO:0009058	5.31408e-08	1	biosynthetic process	BP	366	2030
GO:0016020	6.93368e-08	1	membrane	CC	360	1906
GO:0035556	1.14509e-07	1	intracellular signal transduction	BP	36	101
GO:0000166	1.69304e-07	1	nucleotide binding	MF	384	2031
GO:0016758	2.35573e-07	1	transferase activity, transferring hexosyl groups	MF	63	229
GO:0005886	2.43887e-07	1	plasma membrane	CC	310	1615
GO:0001071	4.24727e-07	1	nucleic acid binding transcription factor activity	MF	92	399
GO:0016757	4.53597e-07	1	transferase activity, transferring glycosyl groups	MF	123	542
GO:0030247	1.21602e-06	1	polysaccharide binding	MF	25	62
GO:0008610	1.71413e-06	1	lipid biosynthetic process	BP	14	24
GO:0005509	2.7082e-06	0.999999	calcium ion binding	MF	58	232
GO:0007165	3.0735e-06	0.999998	signal transduction	BP	121	577
GO:0010200	4.46288e-06	0.999998	response to chitin	BP	40	136
GO:0009409	4.50929e-06	0.999998	response to cold	BP	55	212
GO:0006355	7.3033e-06	0.999995	regulation of transcription, DNA-templated	BP	189	982
GO:0016021	7.46693e-06	0.999995	integral component of membrane	CC	238	1233
GO:0003700	9.95676e-06	0.999994	sequence-specific DNA binding transcription factor activity	MF	134	659
GO:0021700	1.24521e-05	0.999998	developmental maturation	BP	14	27
GO:0050832	1.87715e-05	0.999993	defense response to fungus	BP	34	113
GO:0005773	2.50106e-05	0.999986	vacuole	CC	82	368
GO:0005618	3.84545e-05	0.999979	cell wall	CC	80	356
GO:0030312	3.94175e-05	0.999978	external encapsulating structure	CC	78	346
GO:0000156	3.95262e-05	0.999992	phosphorelay response regulator activity	MF	15	35
GO:0004497	4.19278e-05	0.999979	monooxygenase activity	MF	58	233
GO:0006810	5.15076e-05	0.999962	transport	BP	258	1424
GO:0055085	5.32624e-05	0.999966	transmembrane transport	BP	122	582
GO:0080167	6.2666e-05	0.999976	response to karrikin	BP	32	112
GO:0020037	8.08879e-05	0.999954	heme binding	MF	74	335
GO:0051555	8.23224e-05	0.999998	flavonol biosynthetic process	BP	6	7
GO:0016705	9.26755e-05	0.999951	oxidoreductase activity, acting on paired donors, with incorporation or reduction of molecular oxygen	MF	62	264
GO:0008171	0.000142095	0.999971	O-methyltransferase activity	MF	13	31
GO:0016310	0.000152745	0.999916	phosphorylation	BP	63	259
GO:0009611	0.000154854	0.999933	response to wounding	BP	35	131
GO:0022857	0.000178266	0.999883	transmembrane transporter activity	MF	120	591
GO:0005975	0.000196968	0.999865	carbohydrate metabolic process	BP	144	728
GO:0009751	0.000236705	0.999919	response to salicylic acid	BP	22	70
GO:0004806	0.000275339	0.999931	triglyceride lipase activity	MF	15	38
GO:0008219	0.000304634	0.999894	cell death	BP	22	69
GO:0016829	0.00034247	0.999819	lyase activity	MF	51	214
GO:0009626	0.000361727	0.999932	plant-type hypersensitive response	BP	11	24
GO:0005840	0.000373805	0.999784	ribosome	CC	63	353
GO:0000160	0.000395259	0.999882	phosphorelay signal transduction system	BP	17	51
GO:0006073	0.000426373	0.999906	cellular glucan metabolic process	BP	12	31
GO:0016762	0.000426373	0.999906	xyloglucan:xyloglucosyl transferase activity	MF	12	31
GO:0015112	0.000431826	0.999987	nitrate transmembrane transporter activity	MF	5	6
GO:0005576	0.000463655	0.99968	extracellular region	CC	131	693
GO:0009738	0.000523877	0.999814	abscisic acid-activated signaling pathway	BP	21	68
GO:0047213	0.000544368	1	anthocyanidin 3-O-glucosyltransferase activity	MF	4	4
GO:0046912	0.00055807	1	transferase activity, transferring acyl groups, acyl groups converted into alkyl on transfer	MF	4	4
GO:0012501	0.000564953	0.99996	programmed cell death	BP	6	9
GO:0044281	0.000771173	0.999423	small molecule metabolic process	BP	195	1074
GO:0005506	0.000886908	0.999449	iron ion binding	MF	74	357
GO:0043565	0.000900175	0.999477	sequence-specific DNA binding	MF	58	271
GO:0010540	0.000946518	0.999893	basipetal auxin transport	BP	7	12
GO:0006351	0.00101519	0.999376	transcription, DNA-templated	BP	69	347
GO:0016760	0.00105683	0.99964	cellulose synthase (UDP-forming) activity	MF	18	55
GO:0030170	0.00119121	0.999459	pyridoxal phosphate binding	MF	29	111
GO:0003735	0.00121054	0.999289	structural constituent of ribosome	MF	55	320
GO:0046983	0.00134997	0.999249	protein dimerization activity	MF	47	218
GO:0017111	0.00139504	0.99914	nucleoside-triphosphatase activity	MF	68	302
GO:0016747	0.00142806	0.999333	transferase activity, transferring acyl groups other than amino-acyl groups	MF	30	116
GO:0070588	0.00148004	0.999725	calcium ion transmembrane transport	BP	9	19
GO:0016798	0.00159212	0.999005	hydrolase activity, acting on glycosyl bonds	MF	69	330
GO:0009055	0.00161477	0.998962	electron carrier activity	MF	76	395
GO:0006629	0.00164617	0.998865	lipid metabolic process	BP	106	544

## Sheet: Cha HSt vs To HSt_6 dpi
Cha HSt vs To HSt_6 dpi
category	over_represented_pvalue	under_represented_pvalue			numDEInCat	numInCat
GO:0043531	1.54312e-38	1	ADP binding	MF	95	292
GO:0006952	4.09803e-32	1	defense response	BP	95	350
GO:0003674	6.34477e-28	1	molecular_function	MF	1213	14898
GO:0008150	2.31006e-24	1	biological_process	BP	1051	12651
GO:0006950	4.65049e-20	1	response to stress	BP	167	1190
GO:0008152	3.69725e-14	1	metabolic process	BP	155	1234
GO:0016758	8.03653e-12	1	transferase activity, transferring hexosyl groups	MF	47	229
GO:0055114	1.0997e-11	1	oxidation-reduction process	BP	151	1296
GO:0016491	2.89642e-11	1	oxidoreductase activity	MF	160	1430
GO:0004497	3.65715e-09	1	monooxygenase activity	MF	44	245
GO:0004674	4.47945e-09	1	protein serine/threonine kinase activity	MF	105	846
GO:0016757	1.67151e-08	1	transferase activity, transferring glycosyl groups	MF	73	541
GO:0016301	5.74233e-08	1	kinase activity	MF	136	1261
GO:0004672	6.42015e-08	1	protein kinase activity	MF	119	1064
GO:0016772	6.47438e-08	1	transferase activity, transferring phosphorus-containing groups	MF	125	1136
GO:0006468	7.33733e-08	1	protein phosphorylation	BP	119	1067
GO:0016705	1.03676e-07	1	oxidoreductase activity, acting on paired donors, with incorporation or reduction of molecular oxygen	MF	44	275
GO:0006629	1.17733e-07	1	lipid metabolic process	BP	71	550
GO:0005506	2.27989e-07	1	iron ion binding	MF	52	368
GO:0030247	6.34886e-07	1	polysaccharide binding	MF	17	62
GO:0020037	1.33751e-06	0.999999	heme binding	MF	48	345
GO:0016740	2.03114e-06	0.999999	transferase activity	MF	91	798
GO:0006464	1.65503e-05	0.999989	cellular protein modification process	BP	141	1444
GO:0008610	2.12047e-05	0.999998	lipid biosynthetic process	BP	9	24
GO:0009055	2.8661e-05	0.999986	electron carrier activity	MF	49	408
GO:0016706	4.5986e-05	0.999985	oxidoreductase activity, acting on paired donors, with incorporation or reduction of molecular oxygen, 2-oxoglutarate as one donor, and incorporation of one atom each of oxygen into both donors	MF	22	128
GO:0003824	7.27115e-05	0.999953	catalytic activity	MF	115	1176
GO:0005524	0.000132502	0.999905	ATP binding	MF	186	2073
GO:0010333	0.000194069	0.999979	terpene synthase activity	MF	7	19
GO:0016866	0.000227125	0.999968	intramolecular transferase activity	MF	8	25
GO:0001682	0.00033508	1	tRNA 5'-leader removal	BP	3	3
GO:0004499	0.000416959	0.999946	N,N-dimethylaniline monooxygenase activity	MF	7	21
GO:0016747	0.000548687	0.999803	transferase activity, transferring acyl groups other than amino-acyl groups	MF	19	119

## Sheet: Cha FDSt vs To FDSt_3 dpi
category	over_represented_pvalue	under_represented_pvalue			numDEInCat	numInCat
GO:0003674	5.43024e-54	1	molecular_function	MF	1819	14806
GO:0008150	4.6779e-38	1	biological_process	BP	1546	12582
GO:0055114	1.99959e-17	1	oxidation-reduction process	BP	222	1280
GO:0043531	4.04028e-17	1	ADP binding	MF	80	285
GO:0006952	2.56401e-16	1	defense response	BP	87	341
GO:0006950	4.70924e-16	1	response to stress	BP	205	1181
GO:0016491	7.22831e-16	1	oxidoreductase activity	MF	232	1414
GO:0004674	3.65525e-12	1	protein serine/threonine kinase activity	MF	151	833
GO:0004672	3.45034e-11	1	protein kinase activity	MF	173	1037
GO:0006468	4.24795e-11	1	protein phosphorylation	BP	173	1040
GO:0016301	8.11624e-11	1	kinase activity	MF	196	1231
GO:0016772	1.75707e-10	1	transferase activity, transferring phosphorus-containing groups	MF	179	1109
GO:0016758	4.07289e-10	1	transferase activity, transferring hexosyl groups	MF	56	232
GO:0008152	4.01524e-09	1	metabolic process	BP	186	1235
GO:0009058	7.91427e-09	1	biosynthetic process	BP	272	2042
GO:0046872	1.41637e-08	1	metal ion binding	MF	186	1268
GO:0043167	1.4981e-08	1	ion binding	MF	311	2369
GO:0005524	4.27177e-08	1	ATP binding	MF	280	2038
GO:0006464	6.33099e-08	1	cellular protein modification process	BP	205	1420
GO:0019748	1.60016e-07	1	secondary metabolic process	BP	37	144
GO:0030247	5.29502e-07	1	polysaccharide binding	MF	20	58
GO:0005575	1.06555e-06	0.999999	cellular_component	CC	757	6690
GO:0004497	1.66385e-06	0.999999	monooxygenase activity	MF	49	240
GO:0020037	3.97985e-06	0.999998	heme binding	MF	61	341
GO:0016757	1.26693e-05	0.999993	transferase activity, transferring glycosyl groups	MF	88	549
GO:0000166	1.79313e-05	0.999987	nucleotide binding	MF	263	2030
GO:0016705	2.01696e-05	0.999991	oxidoreductase activity, acting on paired donors, with incorporation or reduction of molecular oxygen	MF	50	270
GO:0016740	2.29745e-05	0.999986	transferase activity	MF	120	807
GO:0035251	2.47636e-05	0.999994	UDP-glucosyltransferase activity	MF	16	49
GO:0005506	3.64314e-05	0.999981	iron ion binding	MF	61	362
GO:0050832	3.90837e-05	0.999986	defense response to fungus	BP	26	113
GO:0016709	6.73966e-05	0.999997	oxidoreductase activity, acting on paired donors, with incorporation or reduction of molecular oxygen, NAD(P)H as one donor, and incorporation of one atom of oxygen	MF	6	9
GO:0007165	9.15194e-05	0.999945	signal transduction	BP	83	570
GO:0016829	9.26032e-05	0.999957	lyase activity	MF	41	219
GO:0010200	0.000110173	0.999957	response to chitin	BP	28	134
GO:0005623	0.000129642	0.999894	cell	CC	565	5057
GO:0009751	0.000167263	0.99995	response to salicylic acid	BP	18	71
GO:0006790	0.000185304	0.999927	sulfur compound metabolic process	BP	27	129
GO:0001071	0.000186669	0.999895	nucleic acid binding transcription factor activity	MF	62	401
GO:0005507	0.000229916	0.999893	copper ion binding	MF	36	201
GO:0005840	0.000238671	0.999874	ribosome	CC	49	353
GO:0080167	0.000317886	0.999877	response to karrikin	BP	24	115
GO:0009055	0.000324898	0.999815	electron carrier activity	MF	60	398
GO:0004806	0.000335207	0.999924	triglyceride lipase activity	MF	12	38
GO:0016706	0.000356701	0.999855	oxidoreductase activity, acting on paired donors, with incorporation or reduction of molecular oxygen, 2-oxoglutarate as one donor, and incorporation of one atom each of oxygen into both donors	MF	26	129
GO:0006520	0.000497872	0.999716	cellular amino acid metabolic process	BP	57	362
GO:0009423	0.000562272	0.999987	chorismate biosynthetic process	BP	4	5
GO:0003735	0.000659525	0.999649	structural constituent of ribosome	MF	43	318
GO:0080043	0.000662793	0.999849	quercetin 3-O-glucosyltransferase activity	MF	11	35
GO:0043900	0.000757036	0.999878	regulation of multi-organism process	BP	8	21
GO:0006629	0.000784407	0.999501	lipid metabolic process	BP	79	545
GO:0005622	0.000900701	0.999252	intracellular	CC	484	4394
GO:0080026	0.000937316	1	response to indolebutyric acid	BP	3	3
GO:0005777	0.000967912	0.999592	peroxisome	CC	24	124
GO:0009759	0.001137	0.999913	indole glucosinolate biosynthetic process	BP	5	9
GO:0006351	0.00115376	0.999335	transcription, DNA-templated	BP	51	347
GO:0080059	0.0011744	1	flavonol 3-O-arabinosyltransferase activity	MF	3	3
GO:0006355	0.00118493	0.999157	regulation of transcription, DNA-templated	BP	126	985

## Sheet: Cha FDSt vs To FDSt_6 dpi
category	over_represented_pvalue	under_represented_pvalue	TERM		numDEInCat	numInCat
GO:0003674	4.10455e-73	1	molecular_function	MF	2080	14772
GO:0008150	3.76917e-67	1	biological_process	BP	1826	12558
GO:0008152	4.96579e-36	1	metabolic process	BP	289	1224
GO:0016491	3.28596e-24	1	oxidoreductase activity	MF	282	1417
GO:0055114	1.78438e-23	1	oxidation-reduction process	BP	262	1284
GO:0006952	1.44321e-20	1	defense response	BP	102	341
GO:0006950	7.70998e-19	1	response to stress	BP	235	1194
GO:0043531	3.16017e-16	1	ADP binding	MF	84	285
GO:0016740	1.22228e-15	1	transferase activity	MF	168	790
GO:0003824	5.96864e-13	1	catalytic activity	MF	213	1171
GO:0016758	8.29161e-13	1	transferase activity, transferring hexosyl groups	MF	65	227
GO:0009058	1.34157e-11	1	biosynthetic process	BP	315	2033
GO:0016747	1.66625e-11	1	transferase activity, transferring acyl groups other than amino-acyl groups	MF	42	122
GO:0016746	3.93794e-11	1	transferase activity, transferring acyl groups	MF	63	236
GO:0004674	8.38923e-11	1	protein serine/threonine kinase activity	MF	159	828
GO:0043167	1.5115e-10	1	ion binding	MF	357	2381
GO:0046872	1.62856e-10	1	metal ion binding	MF	215	1280
GO:0005506	2.07967e-10	1	iron ion binding	MF	81	356
GO:0005575	3.03166e-10	1	cellular_component	CC	873	6682
GO:0020037	3.9191e-10	1	heme binding	MF	77	338
GO:0004672	8.39822e-10	1	protein kinase activity	MF	183	1034
GO:0006468	1.02788e-09	1	protein phosphorylation	BP	183	1037
GO:0016757	2.02252e-09	1	transferase activity, transferring glycosyl groups	MF	108	537
GO:0004497	2.66473e-09	1	monooxygenase activity	MF	59	235
GO:0016301	3.25842e-09	1	kinase activity	MF	207	1228
GO:0005524	3.32364e-09	1	ATP binding	MF	315	2026
GO:0016705	3.68105e-09	1	oxidoreductase activity, acting on paired donors, with incorporation or reduction of molecular oxygen	MF	63	263
GO:0044281	1.39353e-08	1	small molecule metabolic process	BP	180	1081
GO:0016772	3.47887e-08	1	transferase activity, transferring phosphorus-containing groups	MF	185	1106
GO:0005840	1.57857e-07	1	ribosome	CC	63	351
GO:0006464	1.67242e-07	1	cellular protein modification process	BP	223	1417
GO:0009055	1.70968e-07	1	electron carrier activity	MF	76	395
GO:0009536	2.30846e-07	1	plastid	CC	159	979
GO:0016829	8.76123e-07	1	lyase activity	MF	51	224
GO:0000166	1.83961e-06	0.999999	nucleotide binding	MF	297	2022
GO:0009607	1.96397e-06	1	response to biotic stimulus	BP	15	40
GO:0016020	5.19093e-06	0.999996	membrane	CC	275	1893
GO:0005737	5.87391e-06	0.999996	cytoplasm	CC	455	3453
GO:0055085	7.36709e-06	0.999996	transmembrane transport	BP	101	577
GO:0003735	1.15736e-05	0.999995	structural constituent of ribosome	MF	53	317
GO:0010264	1.5167e-05	0.999997	myo-inositol hexakisphosphate biosynthetic process	BP	15	41
GO:0050350	1.67476e-05	1	trihydroxystilbene synthase activity	MF	6	7
GO:0005623	1.74854e-05	0.999986	cell	CC	640	5056
GO:0005576	1.99955e-05	0.999988	extracellular region	CC	113	696
GO:0005198	2.34593e-05	0.999988	structural molecule activity	MF	62	385
GO:0048544	2.73291e-05	0.999992	recognition of pollen	BP	23	79
GO:0005975	3.94176e-05	0.999975	carbohydrate metabolic process	BP	118	724
GO:0006810	4.59211e-05	0.999967	transport	BP	204	1416
GO:0050661	5.1246e-05	0.999989	NADP binding	MF	15	42
GO:0006629	6.95171e-05	0.999958	lipid metabolic process	BP	92	543
GO:0031408	8.0996e-05	0.999985	oxylipin biosynthetic process	BP	12	30
GO:0016709	0.00013181	0.999993	oxidoreductase activity, acting on paired donors, with incorporation or reduction of molecular oxygen, NAD(P)H as one donor, and incorporation of one atom of oxygen	MF	6	9
GO:0080167	0.000136302	0.999948	response to karrikin	BP	27	116
GO:0022626	0.000138219	0.999953	cytosolic ribosome	CC	22	95
GO:0006412	0.00014295	0.999915	translation	BP	78	517
GO:0006520	0.000177908	0.999899	cellular amino acid metabolic process	BP	65	366
GO:0022857	0.000207163	0.999869	transmembrane transporter activity	MF	94	580
GO:0008171	0.000232054	0.99995	O-methyltransferase activity	MF	12	36
GO:0005622	0.000278806	0.99977	intracellular	CC	545	4380
GO:0006790	0.000328614	0.999861	sulfur compound metabolic process	BP	29	132
GO:0080018	0.000376868	0.999972	anthocyanin 5-O-glucosyltransferase activity	MF	6	10
GO:0010205	0.00038332	0.999983	photoinhibition	BP	5	7
GO:0046482	0.000443014	0.999927	para-aminobenzoic acid metabolic process	BP	9	22
GO:0016798	0.000509898	0.99971	hydrolase activity, acting on glycosyl bonds	MF	57	324
GO:0009611	0.000532142	0.999771	response to wounding	BP	28	132
GO:0005618	0.000546314	0.999682	cell wall	CC	61	357
GO:0080002	0.000748248	0.99993	UDP-glucose:4-aminobenzoate acylglucosyltransferase activity	MF	6	11
GO:0010439	0.000834806	0.999947	regulation of glucosinolate biosynthetic process	BP	5	8
GO:0070838	0.000950409	0.999791	divalent metal ion transport	BP	10	32
GO:0016021	0.00097278	0.999277	integral component of membrane	CC	173	1217
GO:0030312	0.000978201	0.999423	external encapsulating structure	CC	58	344
GO:0015996	0.0010068	0.999721	chlorophyll catabolic process	BP	13	44
GO:0000302	0.00113303	0.999837	response to reactive oxygen species	BP	7	17
GO:0010333	0.00117229	0.999801	terpene synthase activity	MF	8	20
GO:0004806	0.00126672	0.999663	triglyceride lipase activity	MF	12	39
GO:0042542	0.00155157	0.99937	response to hydrogen peroxide	BP	21	97
GO:0005509	0.00156807	0.999162	calcium ion binding	MF	39	225

## Sheet: Cha noSt vs To noSt_3 dpi
category	over_represented_pvalue	under_represented_pvalue	TERM		numDEInCat	numInCat
GO:0003674	2.22797e-80	1	molecular_function	MF	3435	14905
GO:0008150	1.16907e-61	1	biological_process	BP	2938	12662
GO:0006950	5.14126e-22	1	response to stress	BP	377	1203
GO:0006952	2.03497e-20	1	defense response	BP	157	357
GO:0043531	8.20954e-20	1	ADP binding	MF	141	300
GO:0016491	4.58965e-16	1	oxidoreductase activity	MF	376	1421
GO:0055114	1.07705e-13	1	oxidation-reduction process	BP	339	1287
GO:0005575	2.53257e-12	1	cellular_component	CC	1479	6720
GO:0005623	3.90291e-10	1	cell	CC	1123	5083
GO:0008152	5.75494e-10	1	metabolic process	BP	315	1231
GO:0009058	7.7586e-10	1	biosynthetic process	BP	483	2049
GO:0043167	9.15083e-10	1	ion binding	MF	563	2387
GO:0006629	1.11383e-09	1	lipid metabolic process	BP	161	542
GO:0009055	2.21255e-09	1	electron carrier activity	MF	117	398
GO:0019288	3.29292e-09	1	isopentenyl diphosphate biosynthetic process, methylerythritol 4-phosphate pathway	BP	60	155
GO:0020037	5.54477e-09	1	heme binding	MF	104	339
GO:0009570	6.09533e-09	1	chloroplast stroma	CC	120	390
GO:0046872	6.38193e-09	1	metal ion binding	MF	323	1272
GO:0004497	8.60362e-09	1	monooxygenase activity	MF	80	237
GO:0009579	9.47263e-09	1	thylakoid	CC	82	263
GO:0016705	3.11834e-08	1	oxidoreductase activity, acting on paired donors, with incorporation or reduction of molecular oxygen	MF	85	266
GO:0005622	4.28513e-08	1	intracellular	CC	957	4409
GO:0000786	6.73852e-08	1	nucleosome	CC	23	52
GO:0034641	1.03463e-07	1	cellular nitrogen compound metabolic process	BP	409	1668
GO:0009507	1.27593e-07	1	chloroplast	CC	462	1998
GO:0005840	2.92464e-07	1	ribosome	CC	90	354
GO:0005506	3.59118e-07	1	iron ion binding	MF	104	359
GO:0016758	4.46181e-07	1	transferase activity, transferring hexosyl groups	MF	73	229
GO:0005576	7.90926e-07	1	extracellular region	CC	180	694
GO:0006334	1.30789e-06	1	nucleosome assembly	BP	22	55
GO:0006270	1.42543e-06	1	DNA replication initiation	BP	26	49
GO:0009607	2.05812e-06	1	response to biotic stimulus	BP	20	43
GO:0005515	2.3359e-06	0.999998	protein binding	MF	720	3028
GO:0005618	3.50649e-06	0.999998	cell wall	CC	103	357
GO:0003735	3.95064e-06	0.999998	structural constituent of ribosome	MF	79	321
GO:0009941	4.28115e-06	0.999998	chloroplast envelope	CC	109	383
GO:0030247	5.49309e-06	0.999998	polysaccharide binding	MF	27	59
GO:0005488	8.25433e-06	0.999996	binding	MF	110	324
GO:0030312	1.23268e-05	0.999993	external encapsulating structure	CC	98	344
GO:0043226	1.66099e-05	0.999986	organelle	CC	749	3483
GO:0005198	1.70868e-05	0.99999	structural molecule activity	MF	93	390
GO:0009073	3.32818e-05	0.999991	aromatic amino acid family biosynthetic process	BP	22	51
GO:0006260	3.52611e-05	0.999986	DNA replication	BP	37	94
GO:0015995	4.28095e-05	0.999985	chlorophyll biosynthetic process	BP	29	75
GO:0000166	4.91216e-05	0.999961	nucleotide binding	MF	489	2044
GO:0010207	5.13594e-05	0.999979	photosystem II assembly	BP	36	106
GO:0031072	6.01068e-05	0.999991	heat shock protein binding	MF	12	23
GO:0006259	6.21027e-05	0.999963	DNA metabolic process	BP	100	356
GO:0016757	7.20031e-05	0.999953	transferase activity, transferring glycosyl groups	MF	143	543
GO:0006275	0.000100245	0.999965	regulation of DNA replication	BP	28	66
GO:0005737	0.000102294	0.999915	cytoplasm	CC	733	3467
GO:0016209	0.000129792	0.999996	antioxidant activity	MF	6	7
GO:0009535	0.000162474	0.999912	chloroplast thylakoid membrane	CC	63	234
GO:0005507	0.000180508	0.999905	copper ion binding	MF	58	205
GO:0005694	0.000211547	0.999899	chromosome	CC	44	142
GO:0006633	0.000212485	0.999911	fatty acid biosynthetic process	BP	34	98
GO:0016020	0.000214496	0.999828	membrane	CC	436	1899
GO:0009408	0.000269836	0.999868	response to heat	BP	45	146
GO:0009505	0.000287927	0.999857	plant-type cell wall	CC	47	148
GO:0022607	0.000386289	0.999799	cellular component assembly	BP	49	179
GO:0009615	0.000413424	0.999924	response to virus	BP	12	21
GO:0065003	0.000510645	0.999758	macromolecular complex assembly	BP	37	132
GO:0008283	0.00066225	0.999714	cell proliferation	BP	31	88
GO:0042555	0.000720282	0.999971	MCM complex	CC	6	7
GO:0010389	0.000876433	0.999768	regulation of G2/M transition of mitotic cell cycle	BP	15	31
GO:0016740	0.000894812	0.999333	transferase activity	MF	197	798
GO:0004674	0.000927578	0.9993	protein serine/threonine kinase activity	MF	216	846
GO:0005524	0.00106299	0.999116	ATP binding	MF	495	2059
GO:0045036	0.00109051	0.999677	protein targeting to chloroplast	BP	16	37
GO:0016829	0.00110243	0.999359	lyase activity	MF	60	217
GO:0046982	0.00110893	0.999511	protein heterodimerization activity	MF	28	99
GO:0016772	0.00120721	0.999053	transferase activity, transferring phosphorus-containing groups	MF	275	1130
GO:0047213	0.00122021	1	anthocyanidin 3-O-glucosyltransferase activity	MF	4	4
GO:0016301	0.00134743	0.998929	kinase activity	MF	301	1255
GO:0006351	0.00142727	0.999071	transcription, DNA-templated	BP	87	349
GO:0051726	0.0014397	0.999353	regulation of cell cycle	BP	30	86
GO:0004784	0.00149948	0.999852	superoxide dismutase activity	MF	6	10
GO:0006801	0.00149948	0.999852	superoxide metabolic process	BP	6	10
GO:0048046	0.00151123	0.999058	apoplast	CC	73	275
GO:0044281	0.00169948	0.99867	small molecule metabolic process	BP	249	1077

## Sheet: Cha noSt vs To noSt_6 dpi
category	over_represented_pvalue	under_represented_pvalue	TERM		numDEInCat	numInCat
GO:0003674	1.31664e-94	1	molecular_function	MF	2755	14773
GO:0008150	2.3311e-84	1	biological_process	BP	2403	12556
GO:0009507	2.30114e-52	1	chloroplast	CC	543	2002
GO:0009579	3.16709e-45	1	thylakoid	CC	130	264
GO:0009535	7.51947e-39	1	chloroplast thylakoid membrane	CC	114	234
GO:0009570	1.65578e-38	1	chloroplast stroma	CC	162	390
GO:0009941	5.90955e-34	1	chloroplast envelope	CC	153	382
GO:0005840	9.83292e-34	1	ribosome	CC	129	352
GO:0009536	5.97568e-31	1	plastid	CC	283	983
GO:0003735	1.95055e-30	1	structural constituent of ribosome	MF	115	318
GO:0009534	8.38267e-29	1	chloroplast thylakoid	CC	67	115
GO:0005737	1.21115e-27	1	cytoplasm	CC	719	3453
GO:0043226	5.56035e-27	1	organelle	CC	719	3452
GO:0005198	6.93772e-26	1	structural molecule activity	MF	125	386
GO:0019288	1.52937e-25	1	isopentenyl diphosphate biosynthetic process, methylerythritol 4-phosphate pathway	BP	77	155
GO:0005575	1.81939e-23	1	cellular_component	CC	1241	6673
GO:0005622	2.51436e-22	1	intracellular	CC	851	4375
GO:0005623	9.82535e-22	1	cell	CC	964	5044
GO:0016491	3.2264e-20	1	oxidoreductase activity	MF	320	1389
GO:0009058	3.69644e-20	1	biosynthetic process	BP	437	2026
GO:0015979	1.23035e-19	1	photosynthesis	BP	63	143
GO:0006098	2.12349e-19	1	pentose-phosphate shunt	BP	60	126
GO:0043531	8.56028e-19	1	ADP binding	MF	116	295
GO:0055114	2.34417e-18	1	oxidation-reduction process	BP	292	1257
GO:0006412	3.16602e-18	1	translation	BP	140	518
GO:0010207	4.74966e-18	1	photosystem II assembly	BP	52	106
GO:0006950	1.66275e-17	1	response to stress	BP	292	1190
GO:0006364	7.42392e-17	1	rRNA processing	BP	67	162
GO:0006952	1.11458e-16	1	defense response	BP	123	351
GO:0008152	3.03877e-16	1	metabolic process	BP	282	1223
GO:0010027	8.30753e-16	1	thylakoid membrane organization	BP	62	147
GO:0030529	1.22911e-14	1	ribonucleoprotein complex	CC	55	153
GO:0006629	1.50756e-12	1	lipid metabolic process	BP	142	539
GO:0044281	7.58406e-12	1	small molecule metabolic process	BP	243	1069
GO:0019684	2.46577e-11	1	photosynthesis, light reaction	BP	33	71
GO:0046872	7.45282e-11	1	metal ion binding	MF	270	1256
GO:0019344	8.9759e-11	1	cysteine biosynthetic process	BP	39	94
GO:0043167	2.27054e-10	1	ion binding	MF	452	2360
GO:0005506	2.79932e-10	1	iron ion binding	MF	96	355
GO:0019252	4.16379e-10	1	starch biosynthetic process	BP	45	116
GO:0010114	4.33752e-10	1	response to red light	BP	29	61
GO:0009902	5.35683e-10	1	chloroplast relocation	BP	34	75
GO:0009055	5.43908e-10	1	electron carrier activity	MF	99	394
GO:0010287	5.79078e-10	1	plastoglobule	CC	26	52
GO:0009073	5.94244e-10	1	aromatic amino acid family biosynthetic process	BP	26	51
GO:0004497	6.10727e-10	1	monooxygenase activity	MF	70	232
GO:0020037	7.72878e-10	1	heme binding	MF	89	334
GO:0045893	9.1451e-10	1	positive regulation of transcription, DNA-templated	BP	71	230
GO:0042793	9.52104e-10	1	transcription from plastid promoter	BP	28	56
GO:0016020	1.41043e-09	1	membrane	CC	381	1907
GO:0022626	3.03536e-09	1	cytosolic ribosome	CC	35	95
GO:0009658	9.45797e-09	1	chloroplast organization	BP	38	98
GO:0015995	1.53175e-08	1	chlorophyll biosynthetic process	BP	31	75
GO:0015934	1.8565e-08	1	large ribosomal subunit	CC	19	38
GO:0000023	2.83111e-08	1	maltose metabolic process	BP	35	91
GO:0016705	3.07817e-08	1	oxidoreductase activity, acting on paired donors, with incorporation or reduction of molecular oxygen	MF	71	261
GO:0010218	3.11299e-08	1	response to far red light	BP	28	65
GO:0016117	5.15104e-08	1	carotenoid biosynthetic process	BP	32	81
GO:0009637	5.63047e-08	1	response to blue light	BP	28	66
GO:0034660	7.65756e-08	1	ncRNA metabolic process	BP	28	65
GO:0005829	9.21088e-08	1	cytosol	CC	157	710
GO:0016740	1.91897e-07	1	transferase activity	MF	176	794
GO:0016758	2.34897e-07	1	transferase activity, transferring hexosyl groups	MF	62	227
GO:0009657	2.4357e-07	1	plastid organization	BP	21	47
GO:0016829	2.73292e-07	1	lyase activity	MF	60	217
GO:0031977	2.73602e-07	1	thylakoid lumen	CC	19	39
GO:0009523	3.66335e-07	1	photosystem II	CC	16	32
GO:0043085	3.90717e-07	1	positive regulation of catalytic activity	BP	27	68
GO:0009543	3.99881e-07	1	chloroplast thylakoid lumen	CC	21	48
GO:0035304	4.02281e-07	1	regulation of protein dephosphorylation	BP	26	65
GO:0010319	8.16311e-07	1	stromule	CC	15	27
GO:0003824	8.53649e-07	1	catalytic activity	MF	231	1161
GO:0009522	1.33965e-06	1	photosystem I	CC	11	19
GO:0009295	4.05139e-06	1	nucleoid	CC	13	23
GO:0016226	4.85666e-06	0.999999	iron-sulfur cluster assembly	BP	27	78
GO:0009773	5.61945e-06	0.999999	photosynthetic electron transport in photosystem I	BP	15	32
GO:0010103	6.10851e-06	0.999998	stomatal complex morphogenesis	BP	28	77
GO:0045036	1.00167e-05	0.999998	protein targeting to chloroplast	BP	17	37
GO:0009765	2.15066e-05	0.999997	photosynthesis, light harvesting	BP	11	21
GO:0016209	3.04491e-05	0.999999	antioxidant activity	MF	6	7
GO:0003723	3.36082e-05	0.999979	RNA binding	MF	111	518
GO:0030247	3.72742e-05	0.999989	polysaccharide binding	MF	22	60
GO:0032544	3.91636e-05	0.999998	plastid translation	BP	7	10
GO:0009533	4.92659e-05	1	chloroplast stromal thylakoid	CC	5	5
GO:0006091	5.18203e-05	0.999976	generation of precursor metabolites and energy	BP	44	175
GO:0019761	6.31148e-05	0.99998	glucosinolate biosynthetic process	BP	24	72
GO:0009965	6.32867e-05	0.999975	leaf morphogenesis	BP	33	109
GO:0022625	7.32934e-05	0.999984	cytosolic large ribosomal subunit	CC	14	39
GO:0009409	9.48179e-05	0.999953	response to cold	BP	51	210
GO:0019748	0.000100352	0.999956	secondary metabolic process	BP	38	136
GO:0051920	0.000100916	0.999996	peroxiredoxin activity	MF	6	8
GO:0016853	0.000106695	0.999948	isomerase activity	MF	47	191
GO:0009538	0.000113408	0.999998	photosystem I reaction center	CC	5	6
GO:0015935	0.000153178	0.999976	small ribosomal subunit	CC	10	23
GO:0004674	0.000155799	0.99989	protein serine/threonine kinase activity	MF	174	842
GO:0030170	0.000172649	0.999929	pyridoxal phosphate binding	MF	31	109
GO:0004601	0.000174429	0.999937	peroxidase activity	MF	25	85
GO:0004784	0.000175093	0.99999	superoxide dismutase activity	MF	6	9
GO:0006801	0.000175093	0.99999	superoxide metabolic process	BP	6	9
GO:0048046	0.000216411	0.99988	apoplast	CC	62	270
GO:0016301	0.000227246	0.99983	kinase activity	MF	242	1252
GO:0019843	0.00023122	0.999956	rRNA binding	MF	11	28
GO:0005576	0.000256343	0.999826	extracellular region	CC	132	682
GO:0030095	0.000307109	0.999981	chloroplast photosystem II	CC	6	9
GO:0009308	0.000320008	0.999964	amine metabolic process	BP	8	14
GO:0045038	0.000329382	0.999991	protein import into chloroplast thylakoid membrane	BP	5	6
GO:0009654	0.00034895	0.999948	photosystem II oxygen evolving complex	CC	9	19
GO:0016746	0.000370262	0.999799	transferase activity, transferring acyl groups	MF	54	233
GO:0009744	0.00038005	0.999851	response to sucrose	BP	26	88
GO:0046470	0.000386843	0.999979	phosphatidylcholine metabolic process	BP	6	8
GO:0006457	0.000420288	0.999777	protein folding	BP	49	218
GO:0008083	0.000454396	0.99999	growth factor activity	MF	4	5
GO:0016168	0.00048386	0.999936	chlorophyll binding	MF	8	16
GO:0047213	0.000491676	1	anthocyanidin 3-O-glucosyltransferase activity	MF	4	4
GO:0080167	0.000549486	0.99976	response to karrikin	BP	30	114
GO:0022900	0.000561731	0.999859	electron transport chain	BP	13	37
GO:0006779	0.000679443	0.999908	porphyrin-containing compound biosynthetic process	BP	8	15
GO:0030312	0.000734807	0.999551	external encapsulating structure	CC	72	340
GO:0000166	0.000748486	0.999395	nucleotide binding	MF	372	2031
GO:0042254	0.000761559	0.999703	ribosome biogenesis	BP	23	82
GO:0005524	0.000772757	0.999373	ATP binding	MF	388	2053
GO:0016772	0.000787155	0.999403	transferase activity, transferring phosphorus-containing groups	MF	217	1130
GO:0046933	0.000874961	0.999864	proton-transporting ATP synthase activity, rotational mechanism	MF	8	18
GO:0000036	0.00093662	0.999975	ACP phosphopantetheine attachment site binding involved in fatty acid biosynthetic process	MF	4	5
GO:0006468	0.00094012	0.99929	protein phosphorylation	BP	204	1061
GO:0030154	0.000961869	0.999479	cell differentiation	BP	47	191
GO:0009793	0.000998667	0.999411	embryo development ending in seed dormancy	BP	62	255
GO:0009840	0.00103226	0.999944	chloroplastic endopeptidase Clp complex	CC	5	7
GO:0004672	0.0010392	0.999214	protein kinase activity	MF	203	1058
GO:0006633	0.00106392	0.999537	fatty acid biosynthetic process	BP	27	100
GO:0051186	0.00108026	0.999427	cofactor metabolic process	BP	43	183
GO:0048038	0.00112404	0.999767	quinone binding	MF	10	24
GO:0009508	0.00115988	0.999891	plastid chromosome	CC	6	10
GO:0022857	0.00118055	0.999178	transmembrane transporter activity	MF	119	587
GO:0019760	0.00123228	0.999773	glucosinolate metabolic process	BP	9	20
GO:0006520	0.00124409	0.999214	cellular amino acid metabolic process	BP	75	360
GO:0005618	0.00130646	0.999178	cell wall	CC	73	353
GO:0030076	0.0015167	0.999837	light-harvesting complex	CC	6	11
GO:0071484	0.00154132	1	cellular response to light intensity	BP	3	3
GO:0019898	0.00158711	0.999689	extrinsic component of membrane	CC	9	21
GO:0046686	0.00159786	0.999056	response to cadmium ion	BP	56	257
GO:0070838	0.00167768	0.999578	divalent metal ion transport	BP	11	32
GO:0009165	0.00168623	0.999526	nucleotide biosynthetic process	BP	13	35
GO:0034641	0.00169495	0.998642	cellular nitrogen compound metabolic process	BP	294	1647
GO:0006546	0.00172234	0.999576	glycine catabolic process	BP	11	29
GO:0016866	0.00184542	0.999589	intramolecular transferase activity	MF	10	24
GO:0016757	0.00193046	0.99866	transferase activity, transferring glycosyl groups	MF	107	539
GO:0070290	0.00194016	0.999877	NAPE-specific phospholipase D activity	MF	5	7
GO:0033281	0.00200664	1	TAT protein transport complex	CC	3	3
GO:0006790	0.00214956	0.998946	sulfur compound metabolic process	BP	31	128
GO:0010155	0.00218259	0.999318	regulation of proton transport	BP	14	42
GO:0006552	0.00222814	0.999924	leucine catabolic process	BP	4	5
GO:0006810	0.00232276	0.998158	transport	BP	251	1418
GO:0000311	0.00253704	1	plastid large ribosomal subunit	CC	3	3
GO:0016798	0.00262297	0.998335	hydrolase activity, acting on glycosyl bonds	MF	67	324
GO:0005730	0.00262433	0.998518	nucleolus	CC	44	201
GO:0009684	0.00277911	0.999326	indoleacetic acid biosynthetic process	BP	10	26
GO:0009505	0.00293213	0.998463	plant-type cell wall	CC	35	146
GO:0016787	0.00312178	0.997613	hydrolase activity	MF	177	952
GO:0003755	0.00330809	0.998835	peptidyl-prolyl cis-trans isomerase activity	MF	15	53
GO:0080059	0.0033159	1	flavonol 3-O-arabinosyltransferase activity	MF	3	3
GO:0009152	0.00335705	1	purine ribonucleotide biosynthetic process	BP	3	3

## Sheet: Cha noSt vs To noSt_3+6 dpi
category	over_represented_pvalue	under_represented_pvalue	TERM		numDEInCat	numInCat
GO:0003674	6.86591e-58	1	molecular_function	MF	4219	15812
GO:0008150	2.62206e-42	1	biological_process	BP	3575	13366
GO:0043531	5.51295e-25	1	ADP binding	MF	184	334
GO:0006952	4.29747e-21	1	defense response	BP	192	388
GO:0005840	3.1164e-20	1	ribosome	CC	145	363
GO:0003735	2.14843e-19	1	structural constituent of ribosome	MF	132	329
GO:0005198	1.68742e-16	1	structural molecule activity	MF	149	402
GO:0006950	8.17838e-12	1	response to stress	BP	413	1272
GO:0009570	6.76318e-11	1	chloroplast stroma	CC	147	395
GO:0005622	1.1984e-10	1	intracellular	CC	1212	4539
GO:0009507	2.00826e-10	1	chloroplast	CC	578	2014
GO:0009058	4.80217e-10	1	biosynthetic process	BP	599	2140
GO:0009073	5.11704e-10	1	aromatic amino acid family biosynthetic process	BP	32	51
GO:0005623	5.72694e-10	1	cell	CC	1390	5250
GO:0043226	1.18586e-09	1	organelle	CC	964	3574
GO:0005737	2.05241e-09	1	cytoplasm	CC	950	3547
GO:0030529	7.99617e-09	1	ribonucleoprotein complex	CC	61	155
GO:0006412	1.1112e-08	1	translation	BP	165	536
GO:0005575	1.67482e-08	1	cellular_component	CC	1801	6995
GO:0016491	2.01426e-08	1	oxidoreductase activity	MF	427	1545
GO:0019288	2.22375e-08	1	isopentenyl diphosphate biosynthetic process, methylerythritol 4-phosphate pathway	BP	66	155
GO:0034641	2.64938e-08	1	cellular nitrogen compound metabolic process	BP	513	1747
GO:0008152	4.35119e-08	1	metabolic process	BP	377	1305
GO:0004497	5.36622e-08	1	monooxygenase activity	MF	97	266
GO:0016705	7.37162e-08	1	oxidoreductase activity, acting on paired donors, with incorporation or reduction of molecular oxygen	MF	108	310
GO:0009055	8.75139e-08	1	electron carrier activity	MF	143	451
GO:0055114	1.1513e-07	1	oxidation-reduction process	BP	390	1405
GO:0005506	2.20373e-07	1	iron ion binding	MF	135	411
GO:0020037	4.11472e-06	0.999998	heme binding	MF	124	393
GO:0030247	7.33005e-06	0.999998	polysaccharide binding	MF	33	67
GO:0009941	8.50485e-06	0.999995	chloroplast envelope	CC	126	383
GO:0009536	1.00817e-05	0.999993	plastid	CC	289	991
GO:0009579	1.73872e-05	0.999991	thylakoid	CC	85	264
GO:0045036	2.53077e-05	0.999994	protein targeting to chloroplast	BP	21	37
GO:0015934	3.04523e-05	0.999993	large ribosomal subunit	CC	19	38
GO:0016758	3.14582e-05	0.999983	transferase activity, transferring hexosyl groups	MF	84	251
GO:0006354	4.03932e-05	0.999992	DNA-templated transcription, elongation	BP	17	30
GO:0022625	5.30631e-05	0.999987	cytosolic large ribosomal subunit	CC	19	41
GO:0042793	6.01752e-05	0.999981	transcription from plastid promoter	BP	27	56
GO:0016226	8.47083e-05	0.999968	iron-sulfur cluster assembly	BP	33	79
GO:0046872	0.000134262	0.999895	metal ion binding	MF	377	1366
GO:0009295	0.000168327	0.999969	nucleoid	CC	14	23
GO:0008061	0.000206947	0.999972	chitin binding	MF	11	17
GO:0044281	0.000247877	0.999809	small molecule metabolic process	BP	322	1138
GO:0022626	0.000293365	0.999874	cytosolic ribosome	CC	35	97
GO:0045271	0.000297392	0.999943	respiratory chain complex I	CC	12	24
GO:0043167	0.000303715	0.999746	ion binding	MF	667	2578
GO:0005747	0.000395388	0.999895	mitochondrial respiratory chain complex I	CC	16	37
GO:0005488	0.00051996	0.999658	binding	MF	124	333
GO:0031072	0.000530752	0.999894	heat shock protein binding	MF	12	23
GO:0009308	0.000547189	0.999925	amine metabolic process	BP	10	15
GO:0016740	0.000599052	0.999545	transferase activity	MF	251	856
GO:0005515	0.000676833	0.999417	protein binding	MF	879	3199
GO:0022627	0.000728866	0.99986	cytosolic small ribosomal subunit	CC	11	21
GO:0010262	0.000824725	0.999906	somatic embryogenesis	BP	8	12
GO:0003723	0.000866975	0.999382	RNA binding	MF	157	534
GO:0004568	0.000939908	0.999783	chitinase activity	MF	13	25
GO:0006032	0.000939908	0.999783	chitin catabolic process	BP	13	25
GO:0004518	0.00100419	0.999503	nuclease activity	MF	42	109
GO:0016829	0.00103015	0.99937	lyase activity	MF	76	241
GO:0016301	0.00113952	0.999076	kinase activity	MF	391	1374
GO:0051604	0.00116426	0.999601	protein maturation	BP	20	46
GO:0010027	0.00118734	0.999356	thylakoid membrane organization	BP	51	147
