# Supplementary material for: Grapevine comparative early transcriptomic profiling suggests that Flavescence dorée phytoplasma represses plant responses induced by vector feeding in susceptible varieties
Source: BMC Genomics. 2019 Jun 26;20:526. doi: 10.1186/s12864-019-5908-6 (PMC6595628; doi:10.1186/s12864-019-5908-6)
Supplement: Supplementary file 13 — Differentially-expressed genes in Chardonnay after HSt and FDSt attacks. RNA-Seq results with DEGs obtained in the “noSt vs. HSt” and “noSt vs. FDSt” comparisons in Chardonnay at 3 and 6 days post infestation. (XLSX 1075 kb) [file 12864_2019_5908_MOESM13_ESM.xlsx]

## Sheet: noSt vs HSt_3 dpi
id	baseMean	log2FoldChange	lfcSE	stat	pvalue	padj	Gene.name	fa_best.hit.to.nr	FA_EC	Gene.description	GO	EntrezGene.ID	Cha_noSt_3dpi_44	Cha_noSt_3dpi_54	Cha_noSt_3dpi_63	Cha_HSt_3dpi_88	Cha_HSt_3dpi_90
VIT_00s1240g00010	38.412	3.5234	0.461	7.64243	2.13161e-14	4.97929e-12		gi|297741796|emb|CBI33101.3| unnamed protein product	-	Putative uncharacterized protein [Source:UniProtKB/TrEMBL;Acc:F6H8C9]		NA	3.84841	1.08821	6.42412	115.774	64.9257
VIT_18s0072g01250	15.2285	3.3879	0.5233	6.47417	9.53333e-11	1.27453e-08		gi|225466759|ref|XP_002268667.1| PREDICTED: sulfotransferase 16	-	Putative uncharacterized protein [Source:UniProtKB/TrEMBL;Acc:A5B0F1]	GO:0008146 sulfotransferase activity GO:0003674 molecular_function	100246633	0.962103	0	1.60603	28.0294	45.5449
VIT_02s0154g00280	28.436	3.338	0.5624	5.9347	2.94386e-09	2.87053e-07		gi|225427033|ref|XP_002271619.1| PREDICTED: 14 kDa proline-rich protein DC2.15	-	Putative uncharacterized protein [Source:UniProtKB/TrEMBL;Acc:F6HPA1]		100247265	0.962103	1.08821	0	17.0614	123.068
VIT_02s0025g04440	30.3426	3.3075	0.4569	7.23904	4.51861e-13	8.81212e-11		gi|225426771|ref|XP_002276184.1| PREDICTED: ethylene-responsive transcription factor ERF024-like	-	Putative uncharacterized protein [Source:UniProtKB/TrEMBL;Acc:F6HUH8]	GO:0005634 nucleus GO:0006355 regulation of transcription, DNA-dependent GO:0006351 transcription, DNA-dependent GO:0003700 sequence-specific DNA binding transcription factor activity GO:0003677 DNA binding GO:0003674 molecular_function GO:0009058 biosynthetic process GO:0005623 cell GO:0005622 intracellular GO:0005575 cellular_component GO:0034641 cellular nitrogen compound metabolic process GO:…	100247951	7.69683	2.17641	1.60603	74.3388	65.8947
VIT_02s0025g04460	125.192	3.2726	0.3962	8.26054	1.45012e-16	4.89289e-14		gi|225426769|ref|XP_002276153.1| PREDICTED: dehydration-responsive element-binding protein 1E	-	Putative uncharacterized protein [Source:UniProtKB/TrEMBL;Acc:F6HUI0]	GO:0005634 nucleus GO:0009651 response to salt stress GO:0006355 regulation of transcription, DNA-dependent GO:0006351 transcription, DNA-dependent GO:0003700 sequence-specific DNA binding transcription factor activity GO:0003677 DNA binding GO:0010371 regulation of gibberellin biosynthetic process GO:0048510 regulation of timing of transition from vegetative to reproductive phase GO:0016049 cell…	100265558	26.9389	27.2052	7.22714	301.011	263.579
VIT_05s0020g04780	94.9641	3.2053	0.3348	9.57279	1.04061e-21	7.13559e-19		gi|225432921|ref|XP_002284231.1| PREDICTED: transcription factor bHLH92	-	Putative uncharacterized protein [Source:UniProtKB/TrEMBL;Acc:F6HDY6]	GO:0046983 protein dimerization activity GO:0003674 molecular_function GO:0006355 regulation of transcription, DNA-dependent GO:0005634 nucleus GO:0003700 sequence-specific DNA binding transcription factor activity GO:0003677 DNA binding	100247714	24.0526	13.0585	16.8633	166.958	253.889
VIT_06s0004g06210	52.6652	3.076	0.3638	8.45483	2.795e-17	1.10025e-14		gi|359478566|ref|XP_002280004.2| PREDICTED: cytochrome P450 86A1	-	Putative uncharacterized protein [Source:UniProtKB/TrEMBL;Acc:D7SK14]	GO:0020037 heme binding GO:0005506 iron ion binding GO:0055114 oxidation-reduction process GO:0016491 oxidoreductase activity GO:0004497 monooxygenase activity GO:0016705 oxidoreductase activity, acting on paired donors, with incorporation or reduction of molecular oxygen GO:0009055 electron carrier activity GO:0046872 metal ion binding GO:0008150 biological_process GO:0043167 ion binding GO:0003…	100243236	15.3937	8.70565	7.22714	106.024	125.975
VIT_19s0014g01070	55.3043	2.9751	0.516	5.76594	8.12017e-09	7.28315e-07		gi|225461718|ref|XP_002283344.1| PREDICTED: (-)-germacrene D synthase	-	Putative uncharacterized protein [Source:UniProtKB/TrEMBL;Acc:E0CS76]	GO:0008152 metabolic process GO:0016829 lyase activity GO:0010333 terpene synthase activity GO:0000287 magnesium ion binding GO:0046872 metal ion binding GO:0003674 molecular_function GO:0008150 biological_process GO:0043167 ion binding	100243606	4.81052	1.08821	14.4543	176.707	79.4613
VIT_12s0134g00170	156.611	2.8278	0.27	10.4752	1.12248e-25	1.40356e-22		gi|147778492|emb|CAN69916.1| hypothetical protein VITISV_044272	-	Putative uncharacterized protein [Source:UniProtKB/TrEMBL;Acc:F6GXP2]		NA	48.1052	42.4401	32.9236	386.318	273.269
VIT_19s0014g04930	19.3079	2.7761	0.4567	6.07868	1.21179e-09	1.25044e-07		gi|302143188|emb|CBI20483.3| unnamed protein product	4.2.3.22 | 4.2.3.75	(-)-germacrene D synthase [Source:UniProtKB/Swiss-Prot;Acc:Q6Q3H3]	GO:0008152 metabolic process GO:0016829 lyase activity GO:0005737 cytoplasm GO:0016114 terpenoid biosynthetic process GO:0010333 terpene synthase activity GO:0000287 magnesium ion binding GO:0046872 metal ion binding GO:0009058 biosynthetic process GO:0005623 cell GO:0005622 intracellular GO:0005575 cellular_component GO:0008150 biological_process GO:0052577 germacrene-D synthase activity GO:0034…	100232954	2.88631	3.26462	4.81809	48.7468	36.8235
VIT_01s0010g02930	36.042	2.7737	0.4327	6.41039	1.45152e-10	1.84761e-08		gi|225425813|ref|XP_002264919.1| PREDICTED: probable calcium-binding protein CML31	-	Putative uncharacterized protein [Source:UniProtKB/TrEMBL;Acc:F6HG68]	GO:0005509 calcium ion binding GO:0043167 ion binding GO:0003674 molecular_function	100266653	7.69683	8.70565	6.42412	106.024	51.3591
VIT_09s0054g01740	12.7847	2.7514	0.5459	5.04003	4.65469e-07	2.74085e-05		gi|225443484|ref|XP_002270251.1| PREDICTED: hydroxycinnamoyl-Coenzyme A shikimate/quinate hydroxycinnamoyltransferase	-	Putative uncharacterized protein [Source:UniProtKB/TrEMBL;Acc:F6GYH6]	GO:0016747 transferase activity, transferring acyl groups other than amino-acyl groups GO:0016746 transferase activity, transferring acyl groups GO:0003674 molecular_function	100265101	2.88631	1.08821	0	18.28	41.6687
VIT_05s0062g01260	85.2531	2.735	0.3457	7.91094	2.55446e-15	7.06388e-13		gi|296089636|emb|CBI39455.3| unnamed protein product	-	Putative uncharacterized protein [Source:UniProtKB/TrEMBL;Acc:D7U9P1]		100244617	22.1284	17.4113	25.6965	130.398	230.632
VIT_11s0065g00030	26.3494	2.7318	0.5287	5.16716	2.37672e-07	1.54975e-05		gi|297736000|emb|CBI24038.3| unnamed protein product	-	Putative uncharacterized protein [Source:UniProtKB/TrEMBL;Acc:F6H9M9]	GO:0008152 metabolic process GO:0003824 catalytic activity GO:0016866 intramolecular transferase activity GO:0008150 biological_process GO:0016853 isomerase activity GO:0003674 molecular_function	100241546	2.88631	3.26462	4.81809	21.936	98.8421
VIT_16s0050g01400	77.1846	2.6983	0.4998	5.39876	6.71029e-08	5.02256e-06		gi|147791192|emb|CAN68012.1| hypothetical protein VITISV_005112	-	Putative uncharacterized protein [Source:UniProtKB/TrEMBL;Acc:F6H6B1]	GO:0005515 protein binding GO:0003674 molecular_function	NA	5.77262	5.44103	29.7116	203.518	141.48
VIT_05s0077g01330	26.4185	2.6629	0.4675	5.69621	1.22498e-08	1.05851e-06		gi|225431884|ref|XP_002276038.1| PREDICTED: uncharacterized protein LOC100241383	-	Putative uncharacterized protein [Source:UniProtKB/TrEMBL;Acc:D7SY58]	GO:0009507 chloroplast GO:0008150 biological_process GO:0003674 molecular_function	100241383	7.69683	1.08821	7.22714	46.3094	69.7709
VIT_18s0001g06020	133.017	2.654	0.4562	5.81699	5.99172e-09	5.45979e-07		gi|225459264|ref|XP_002285777.1| PREDICTED: uncharacterized protein LOC100255713	-	Putative uncharacterized protein [Source:UniProtKB/TrEMBL;Acc:F6H0R2]	GO:0009741 response to brassinosteroid stimulus GO:0009505 plant-type cell wall GO:0005618 cell wall GO:0005623 cell GO:0005575 cellular_component GO:0008150 biological_process GO:0030312 external encapsulating structure	100255713	55.802	20.6759	11.2422	330.259	247.105
VIT_12s0028g03760	7.2039	2.6521	0.5524	4.80073	1.58092e-06	8.03962e-05		gi|225446353|ref|XP_002272783.1| PREDICTED: CASP-like protein VIT_12s0028g03760-like	-	CASP-like protein VIT_12s0028g03760 [Source:UniProtKB/Swiss-Prot;Acc:A7PJ32]	GO:0016021 integral to membrane GO:0005886 plasma membrane GO:0016020 membrane GO:0005623 cell GO:0005575 cellular_component	100242039	0.962103	0	0.803015	15.8427	18.4118
VIT_18s0001g01300	228.485	2.6475	0.2777	9.53262	1.53361e-21	1.01875e-18		gi|225459705|ref|XP_002284700.1| PREDICTED: wall-associated receptor kinase 1-like	2.7.11.1	Putative uncharacterized protein [Source:UniProtKB/TrEMBL;Acc:F6H0F5]		NA	58.6883	47.8811	91.5438	517.934	426.378
VIT_16s0100g00380	929.649	2.6283	0.2897	9.07404	1.14688e-19	6.589e-17	CBF4	gi|225455477|ref|XP_002280097.1| PREDICTED: dehydration-responsive element-binding protein 1D	-	CBF4 transcription factor [Source:UniProtKB/TrEMBL;Acc:A0SJQ7]	GO:0005634 nucleus GO:0009631 cold acclimation GO:0009414 response to water deprivation GO:0009409 response to cold GO:0006355 regulation of transcription, DNA-dependent GO:0006351 transcription, DNA-dependent GO:0003700 sequence-specific DNA binding transcription factor activity GO:0003677 DNA binding GO:0009058 biosynthetic process GO:0005623 cell GO:0005622 intracellular GO:0005575 cellular_co…	100245286	401.197	213.288	199.148	1982.77	1851.84
VIT_18s0072g01230	12.3961	2.601	0.5114	5.08641	3.64908e-07	2.18503e-05		gi|296081130|emb|CBI18156.3| unnamed protein product	-	Putative uncharacterized protein [Source:UniProtKB/TrEMBL;Acc:D7SR75]	GO:0006952 defense response GO:0043531 ADP binding GO:0003674 molecular_function GO:0006950 response to stress GO:0008150 biological_process	NA	2.88631	0	3.21206	26.8107	29.0712
VIT_06s0080g00120	59.0127	2.5634	0.3499	7.3255	2.38012e-13	4.77304e-11		gi|225436687|ref|XP_002263127.1| PREDICTED: fatty acyl-CoA reductase 3 isoform 1	-	Putative uncharacterized protein [Source:UniProtKB/TrEMBL;Acc:D7TCY0]	GO:0000166 nucleotide binding GO:0080019 fatty-acyl-CoA reductase (alcohol-forming) activity GO:0003674 molecular_function GO:0016491 oxidoreductase activity	100259719	19.2421	8.70565	21.6814	124.304	121.13
VIT_08s0032g01220	362.638	2.5407	0.2277	11.1582	6.53175e-29	1.26223e-25		gi|225463286|ref|XP_002264440.1| PREDICTED: calcium-dependent protein kinase 1	2.7.11.1	Putative uncharacterized protein [Source:UniProtKB/TrEMBL;Acc:F6I3K8]	GO:0016772 transferase activity, transferring phosphorus-containing groups GO:0006468 protein phosphorylation GO:0005524 ATP binding GO:0004674 protein serine/threonine kinase activity GO:0004672 protein kinase activity GO:0000166 nucleotide binding GO:0005509 calcium ion binding GO:0003674 molecular_function GO:0008150 biological_process GO:0043167 ion binding GO:0006464 cellular protein modific…	100250354	106.793	150.173	93.9528	799.447	662.823
VIT_18s0001g01310	380.143	2.54	0.1965	12.9268	3.17971e-38	2.25304e-34		gi|359492355|ref|XP_002284688.2| PREDICTED: wall-associated receptor kinase 2-like	-	Putative uncharacterized protein [Source:UniProtKB/TrEMBL;Acc:F6H0F6]	GO:0016772 transferase activity, transferring phosphorus-containing groups GO:0006468 protein phosphorylation GO:0005524 ATP binding GO:0004674 protein serine/threonine kinase activity GO:0004672 protein kinase activity GO:0000166 nucleotide binding GO:0005509 calcium ion binding GO:0008150 biological_process GO:0005515 protein binding GO:0043167 ion binding GO:0006464 cellular protein modificati…	NA	136.619	95.7622	138.922	805.54	723.873
VIT_11s0065g00630	14.2555	2.537	0.5681	4.46566	7.98233e-06	0.000326937		gi|359484924|ref|XP_002264643.2| PREDICTED: cytochrome P450 716B2-like	-	Putative uncharacterized protein [Source:UniProtKB/TrEMBL;Acc:F6H9L2]	GO:0020037 heme binding GO:0005506 iron ion binding GO:0055114 oxidation-reduction process GO:0016491 oxidoreductase activity GO:0004497 monooxygenase activity GO:0016705 oxidoreductase activity, acting on paired donors, with incorporation or reduction of molecular oxygen GO:0009055 electron carrier activity GO:0046872 metal ion binding GO:0003674 molecular_function GO:0008150 biological_process …	100265713	2.88631	0	0	12.1867	56.2043
VIT_02s0025g00520	8.539	2.5277	0.5335	4.73763	2.16231e-06	0.000105181		gi|297742253|emb|CBI34402.3| unnamed protein product	-	Putative uncharacterized protein [Source:UniProtKB/TrEMBL;Acc:D7TV77]		NA	1.92421	1.08821	0.803015	19.4987	19.3808
VIT_14s0006g01120	21.4824	2.5156	0.5019	5.01172	5.39464e-07	3.11614e-05		gi|296087142|emb|CBI33516.3| unnamed protein product	-	Putative uncharacterized protein [Source:UniProtKB/TrEMBL;Acc:D7TSP4]	GO:0016788 hydrolase activity, acting on ester bonds GO:0006629 lipid metabolic process GO:0016787 hydrolase activity GO:0003674 molecular_function GO:0008150 biological_process GO:0016298 lipase activity GO:0005576 extracellular region	100265534	8.65893	1.08821	3.21206	35.3414	59.1114
VIT_17s0000g02100	134.051	2.5147	0.3668	6.85514	7.12446e-12	1.18316e-09		gi|225456209|ref|XP_002282887.1| PREDICTED: wall-associated receptor kinase 2-like isoform 3	2.7.11.1	Putative uncharacterized protein [Source:UniProtKB/TrEMBL;Acc:F6GSN9]	GO:0016021 integral to membrane GO:0005886 plasma membrane GO:0005773 vacuole GO:0016772 transferase activity, transferring phosphorus-containing groups GO:0006468 protein phosphorylation GO:0005524 ATP binding GO:0004674 protein serine/threonine kinase activity GO:0004672 protein kinase activity GO:0009751 response to salicylic acid stimulus GO:0009992 cellular water homeostasis GO:0009311 oligo…	100252663	45.2189	17.4113	52.196	308.323	247.105
VIT_07s0151g00740	54.3047	2.4926	0.3184	7.82777	4.96609e-15	1.27186e-12		gi|296085219|emb|CBI28714.3| unnamed protein product	-	Putative uncharacterized protein [Source:UniProtKB/TrEMBL;Acc:F6HI51]	GO:0008289 lipid binding GO:0006869 lipid transport GO:0003674 molecular_function GO:0008150 biological_process GO:0006810 transport	100852450	16.3558	20.6759	13.6513	103.587	117.254
VIT_07s0129g00580	18.7622	2.4695	0.481	5.13383	2.83903e-07	1.79839e-05		gi|225438912|ref|XP_002283986.1| PREDICTED: snakin-1-like	-	Putative uncharacterized protein [Source:UniProtKB/TrEMBL;Acc:F6HSV8]		100252558	3.84841	3.26462	5.62111	26.8107	54.2662
VIT_12s0059g02640	11.4622	2.4675	0.5299	4.6562	3.22091e-06	0.000149491		gi|225447368|ref|XP_002274801.1| PREDICTED: early nodulin-like protein 2-like	-	Putative uncharacterized protein [Source:UniProtKB/TrEMBL;Acc:F6HIL9]	GO:0005507 copper ion binding GO:0009055 electron carrier activity GO:0043167 ion binding GO:0003674 molecular_function	100256744	3.84841	2.17641	0	28.0294	23.257
VIT_02s0025g01240	110.578	2.4316	0.2405	10.112	4.88939e-24	4.15735e-21		gi|297742314|emb|CBI34463.3| unnamed protein product	-	Putative uncharacterized protein [Source:UniProtKB/TrEMBL;Acc:D7TVD8]	GO:0016740 transferase activity GO:0008152 metabolic process GO:0009651 response to salt stress GO:0080043 quercetin 3-O-glucosyltransferase activity GO:0035251 UDP-glucosyltransferase activity GO:0016758 transferase activity, transferring hexosyl groups GO:0016757 transferase activity, transferring glycosyl groups GO:0009056 catabolic process GO:0006950 response to stress GO:0008150 biological_p…	NA	44.2568	34.8226	33.7267	223.016	217.065
VIT_07s0197g00170	228.212	2.4223	0.2441	9.92402	3.27304e-23	2.48482e-20		gi|359480445|ref|XP_003632464.1| PREDICTED: probable disease resistance protein At5g66900-like	-	Putative uncharacterized protein [Source:UniProtKB/TrEMBL;Acc:F6H7R9]	GO:0006952 defense response GO:0043531 ADP binding GO:0003674 molecular_function GO:0006950 response to stress GO:0008150 biological_process	100853053	79.8546	56.5867	95.5588	497.217	411.842
VIT_01s0010g02970	17.5036	2.3932	0.5208	4.5952	4.32337e-06	0.000192667		gi|225425806|ref|XP_002264785.1| PREDICTED: probable calcium-binding protein CML31	-	Putative uncharacterized protein [Source:UniProtKB/TrEMBL;Acc:F6HG72]	GO:0005509 calcium ion binding GO:0043167 ion binding GO:0003674 molecular_function	100254585	3.84841	4.35283	2.40905	58.4961	18.4118
VIT_00s0487g00010	304.493	2.39	0.2005	11.9203	9.27395e-33	2.46421e-29		gi|359496924|ref|XP_003635373.1| PREDICTED: probable disease resistance protein At5g66900-like	-	Putative uncharacterized protein [Source:UniProtKB/TrEMBL;Acc:F6HWT2]	GO:0006952 defense response GO:0043531 ADP binding GO:0006950 response to stress GO:0008150 biological_process GO:0003674 molecular_function	100853370	112.566	97.9386	113.225	686.111	512.622
VIT_01s0011g05120	35.5129	2.3604	0.3718	6.34803	2.18086e-10	2.75944e-08		gi|225424266|ref|XP_002284527.1| PREDICTED: MLP-like protein 28	-	Putative uncharacterized protein [Source:UniProtKB/TrEMBL;Acc:A5AKK0]	GO:0006952 defense response GO:0009607 response to biotic stimulus GO:0006950 response to stress GO:0008150 biological_process	100255942	12.5073	9.79386	11.2422	59.7148	84.3065
VIT_02s0025g04360	42.0586	2.3572	0.4753	4.95987	7.05397e-07	3.97736e-05		gi|359474034|ref|XP_002276320.2| PREDICTED: probable (S)-N-methylcoclaurine 3'-hydroxylase isozyme 2-like	-	Putative uncharacterized protein [Source:UniProtKB/TrEMBL;Acc:D7TW67]	GO:0020037 heme binding GO:0005506 iron ion binding GO:0055114 oxidation-reduction process GO:0016491 oxidoreductase activity GO:0004497 monooxygenase activity GO:0016705 oxidoreductase activity, acting on paired donors, with incorporation or reduction of molecular oxygen GO:0009055 electron carrier activity GO:0046872 metal ion binding GO:0008150 biological_process GO:0043167 ion binding GO:0003…	100244525	2.88631	15.2349	14.4543	63.3708	114.347
VIT_18s0001g06170	549.58	2.3555	0.3638	6.47505	9.47836e-11	1.27453e-08		gi|225459245|ref|XP_002285761.1| PREDICTED: uncharacterized protein LOC100264214	-	Putative uncharacterized protein [Source:UniProtKB/TrEMBL;Acc:F6H0W9]	GO:0009741 response to brassinosteroid stimulus GO:0009505 plant-type cell wall GO:0005618 cell wall GO:0005623 cell GO:0005575 cellular_component GO:0008150 biological_process GO:0030312 external encapsulating structure	100264214	278.048	162.143	88.3317	1207.7	1011.68
VIT_11s0016g01810	977.215	2.3534	0.228	10.3213	5.64644e-25	5.71554e-22		gi|225444848|ref|XP_002281001.1| PREDICTED: uncharacterized protein LOC100247440	-	Putative uncharacterized protein [Source:UniProtKB/TrEMBL;Acc:F6HGQ1]	GO:0005886 plasma membrane GO:0016020 membrane GO:0009507 chloroplast GO:0005737 cytoplasm GO:0005623 cell GO:0005622 intracellular GO:0005575 cellular_component GO:0009536 plastid GO:0043226 organelle GO:0010200 response to chitin GO:0009612 response to mechanical stimulus GO:0009873 ethylene mediated signaling pathway GO:0009611 response to wounding	100247440	339.622	389.578	320.403	2370.31	1466.16
VIT_17s0000g03380	350.975	2.3532	0.1933	12.1727	4.34722e-34	1.84818e-30		gi|225455996|ref|XP_002276874.1| PREDICTED: uncharacterized protein LOC100264668	-	Putative uncharacterized protein [Source:UniProtKB/TrEMBL;Acc:D7SJ22]		100264668	115.452	138.202	130.089	591.055	780.077
VIT_07s0197g00130	122.479	2.3402	0.2291	10.2147	1.70356e-24	1.64603e-21		gi|302144163|emb|CBI23290.3| unnamed protein product	-	Putative uncharacterized protein [Source:UniProtKB/TrEMBL;Acc:F6H7R5]	GO:0006952 defense response GO:0043531 ADP binding GO:0003674 molecular_function GO:0006950 response to stress GO:0008150 biological_process	NA	50.0294	36.999	44.9689	240.078	240.322
VIT_10s0092g00220	24.0767	2.3135	0.4705	4.91732	8.7739e-07	4.8193e-05		gi|225444221|ref|XP_002276662.1| PREDICTED: UPF0497 membrane protein 5	-	CASP-like protein VIT_10s0092g00220 [Source:UniProtKB/Swiss-Prot;Acc:A7QC16]	GO:0016021 integral to membrane GO:0005886 plasma membrane GO:0016020 membrane GO:0005623 cell GO:0005575 cellular_component	100247713	5.77262	10.8821	3.21206	36.5601	63.9566
VIT_00s0374g00030	19.7394	2.3053	0.5296	4.35284	1.34387e-05	0.000513787		gi|359496633|ref|XP_002269297.2| PREDICTED: G-type lectin S-receptor-like serine/threonine-protein kinase RKS1-like	2.7.11.1	Putative uncharacterized protein [Source:UniProtKB/TrEMBL;Acc:F6I1Y8]	GO:0016772 transferase activity, transferring phosphorus-containing groups GO:0006468 protein phosphorylation GO:0005524 ATP binding GO:0004674 protein serine/threonine kinase activity GO:0004672 protein kinase activity GO:0048544 recognition of pollen GO:0003674 molecular_function GO:0000003 reproduction GO:0008150 biological_process GO:0005515 protein binding GO:0006464 cellular protein modific…	NA	3.84841	0	8.03015	54.8401	31.9783
VIT_16s0050g01390	36.8455	2.3005	0.4693	4.90232	9.47137e-07	5.17565e-05		gi|147840499|emb|CAN61785.1| hypothetical protein VITISV_015873	-	Putative uncharacterized protein [Source:UniProtKB/TrEMBL;Acc:F6H6B2]	GO:0003674 molecular_function GO:0005515 protein binding	NA	8.65893	3.26462	17.6663	92.6189	62.0186
VIT_04s0008g05510	539.37	2.2905	0.2539	9.02007	1.87967e-19	1.02451e-16		gi|147828189|emb|CAN68625.1| hypothetical protein VITISV_010683	-	Putative uncharacterized protein [Source:UniProtKB/TrEMBL;Acc:F6H330]	GO:0010200 response to chitin GO:0008150 biological_process GO:0005634 nucleus GO:0003674 molecular_function	100264556	269.389	177.378	145.346	1078.52	1026.21
VIT_07s0151g00700	28.5613	2.274	0.4452	5.10759	3.26289e-07	2.01041e-05		gi|359479645|ref|XP_003632315.1| PREDICTED: uncharacterized protein LOC100852532	-	Putative uncharacterized protein [Source:UniProtKB/TrEMBL;Acc:F6HI52]	GO:0009561 megagametogenesis GO:0008150 biological_process GO:0000041 transition metal ion transport GO:0031225 anchored to membrane GO:0008289 lipid binding GO:0006869 lipid transport	100852532	11.5452	10.8821	3.21206	65.8081	51.3591
VIT_13s0064g01470	725.909	2.2528	0.264	8.53252	1.43192e-17	6.3413e-15		gi|359487374|ref|XP_003633580.1| PREDICTED: siroheme synthase-like	2.1.1.107	Putative uncharacterized protein [Source:UniProtKB/TrEMBL;Acc:F6HB92]	GO:0016740 transferase activity GO:0008152 metabolic process GO:0032259 methylation GO:0008168 methyltransferase activity GO:0055114 oxidation-reduction process GO:0043115 precorrin-2 dehydrogenase activity GO:0006779 porphyrin-containing compound biosynthetic process GO:0003674 molecular_function GO:0009058 biosynthetic process GO:0034641 cellular nitrogen compound metabolic process GO:0008150 b…	100852901	293.442	205.671	308.358	1760.98	1061.1
VIT_06s0080g00780	373.533	2.2414	0.1656	13.5352	9.69819e-42	1.03077e-37		gi|225464898|ref|XP_002274253.1| PREDICTED: NAC domain-containing protein 90-like	-	Putative uncharacterized protein [Source:UniProtKB/TrEMBL;Acc:F6HHE2]	GO:0010200 response to chitin GO:0006355 regulation of transcription, DNA-dependent GO:0003677 DNA binding GO:0008150 biological_process GO:0003674 molecular_function	100263879	163.558	131.673	142.937	667.831	761.666
VIT_17s0000g09470	3411.68	2.2382	0.2726	8.21038	2.20493e-16	7.10153e-14		gi|225456868|ref|XP_002279861.1| PREDICTED: high-affinity nitrate transporter 3.2	-	Putative uncharacterized protein [Source:UniProtKB/TrEMBL;Acc:D7SHH0]	GO:0034976 response to endoplasmic reticulum stress GO:0006862 nucleotide transport GO:0010363 regulation of plant-type hypersensitive response GO:0043090 amino acid import GO:0043269 regulation of ion transport GO:0015696 ammonium transport GO:0015802 basic amino acid transport GO:0043069 negative regulation of programmed cell death GO:0006612 protein targeting to membrane GO:0015706 nitrate tra…	100258771	1169.92	957.622	1683.12	7933.54	5314.22
VIT_15s0046g03500	55.7833	2.2359	0.334	6.69409	2.17024e-11	3.36736e-09		gi|225454107|ref|XP_002268731.1| PREDICTED: uncharacterized protein LOC100255094	-	Putative uncharacterized protein [Source:UniProtKB/TrEMBL;Acc:F6I6I0]		100255094	13.4694	21.7641	24.0905	97.4935	122.099
VIT_06s0080g00090	23.6042	2.2339	0.5137	4.349	1.36761e-05	0.000521926		gi|225436277|ref|XP_002264897.1| PREDICTED: cytochrome P450 94A1	-	Putative uncharacterized protein [Source:UniProtKB/TrEMBL;Acc:F6HHH2]	GO:0020037 heme binding GO:0005506 iron ion binding GO:0055114 oxidation-reduction process GO:0016491 oxidoreductase activity GO:0018685 alkane 1-monooxygenase activity GO:0004497 monooxygenase activity GO:0016705 oxidoreductase activity, acting on paired donors, with incorporation or reduction of molecular oxygen GO:0009055 electron carrier activity GO:0046872 metal ion binding GO:0008150 biolog…	100261934	11.5452	4.35283	1.60603	36.5601	63.9566
VIT_15s0046g01170	6.1336	2.2229	0.5562	3.99677	6.42115e-05	0.00191437		gi|297745410|emb|CBI40490.3| unnamed protein product	-	Putative uncharacterized protein [Source:UniProtKB/TrEMBL;Acc:D7UCM5]	GO:0003824 catalytic activity GO:0000166 nucleotide binding GO:0050662 coenzyme binding GO:0044237 cellular metabolic process GO:0008150 biological_process GO:0003674 molecular_function	100241356	1.92421	0	0.803015	13.4054	14.5356
VIT_00s0131g00010	7.6987	2.2179	0.5382	4.12129	3.7675e-05	0.00123399		gi|225449845|ref|XP_002264884.1| PREDICTED: annexin D3	-	Putative uncharacterized protein [Source:UniProtKB/TrEMBL;Acc:F6HB42]	GO:0005773 vacuole GO:0009651 response to salt stress GO:0009414 response to water deprivation GO:0009409 response to cold GO:0005544 calcium-dependent phospholipid binding GO:0009408 response to heat GO:0005509 calcium ion binding GO:0003674 molecular_function GO:0005737 cytoplasm GO:0005623 cell GO:0005622 intracellular GO:0005575 cellular_component GO:0006950 response to stress GO:0008150 biol…	NA	0.962103	1.08821	2.40905	19.4987	14.5356
VIT_04s0008g07250	41.3541	2.2164	0.4745	4.67059	3.00333e-06	0.000140621		gi|359476206|ref|XP_002262837.2| PREDICTED: aspartic proteinase nepenthesin-2-like	-	Putative uncharacterized protein [Source:UniProtKB/TrEMBL;Acc:F6H3L5]	GO:0006508 proteolysis GO:0004190 aspartic-type endopeptidase activity GO:0008150 biological_process GO:0008233 peptidase activity GO:0003674 molecular_function	NA	5.77262	7.61745	21.6814	109.68	62.0186
VIT_08s0007g03810	18.7005	2.2153	0.5285	4.19145	2.77179e-05	0.000967485		gi|297740073|emb|CBI30255.3| unnamed protein product	-	Putative uncharacterized protein [Source:UniProtKB/TrEMBL;Acc:D7TJ29]	GO:0005634 nucleus GO:0006355 regulation of transcription, DNA-dependent GO:0006351 transcription, DNA-dependent GO:0003700 sequence-specific DNA binding transcription factor activity GO:0003677 DNA binding GO:0009058 biosynthetic process GO:0005623 cell GO:0005622 intracellular GO:0005575 cellular_component GO:0034641 cellular nitrogen compound metabolic process GO:0008150 biological_process GO:…	100261339	3.84841	3.26462	5.62111	15.8427	64.9257
VIT_01s0010g01090	48.7299	2.2102	0.3378	6.54265	6.04381e-11	8.34242e-09		gi|225425043|ref|XP_002270660.1| PREDICTED: peroxidase 11	1.11.1.7	Putative uncharacterized protein [Source:UniProtKB/TrEMBL;Acc:F6HGH0]	GO:0020037 heme binding GO:0004601 peroxidase activity GO:0006979 response to oxidative stress GO:0055114 oxidation-reduction process GO:0016491 oxidoreductase activity GO:0046872 metal ion binding GO:0006950 response to stress GO:0008150 biological_process GO:0043167 ion binding GO:0003674 molecular_function GO:0005576 extracellular region	100261517	21.1663	16.3231	15.2573	80.4322	110.471
VIT_11s0052g01320	89.6731	2.195	0.333	6.59143	4.35606e-11	6.09189e-09		gi|225446121|ref|XP_002270416.1| PREDICTED: probable xyloglucan endotransglucosylase/hydrolase protein 23	2.4.1.207	Putative uncharacterized protein [Source:UniProtKB/TrEMBL;Acc:F6GXD6]	GO:0016762 xyloglucan:xyloglucosyl transferase activity GO:0006073 cellular glucan metabolic process GO:0005618 cell wall GO:0048046 apoplast GO:0004553 hydrolase activity, hydrolyzing O-glycosyl compounds GO:0005975 carbohydrate metabolic process GO:0005623 cell GO:0005575 cellular_component GO:0008150 biological_process GO:0030312 external encapsulating structure GO:0005576 extracellular region…	100252949	46.181	30.4698	21.6814	194.987	155.046
VIT_18s0041g00010	54.7604	2.1749	0.4779	4.55084	5.34329e-06	0.00023039		gi|359493507|ref|XP_002263295.2| PREDICTED: wall-associated receptor kinase 2-like	2.7.11.1	Putative uncharacterized protein [Source:UniProtKB/TrEMBL;Acc:F6I432]	GO:0005886 plasma membrane GO:0005773 vacuole GO:0016772 transferase activity, transferring phosphorus-containing groups GO:0006468 protein phosphorylation GO:0005524 ATP binding GO:0004674 protein serine/threonine kinase activity GO:0004672 protein kinase activity GO:0009751 response to salicylic acid stimulus GO:0009992 cellular water homeostasis GO:0009311 oligosaccharide metabolic process GO:…	100247712	12.5073	5.44103	29.7116	138.928	87.2136
VIT_16s0013g00590	33.831	2.174	0.4235	5.13359	2.84263e-07	1.79839e-05		gi|225454990|ref|XP_002281286.1| PREDICTED: blue copper protein	-	Putative uncharacterized protein [Source:UniProtKB/TrEMBL;Acc:D7U759]	GO:0005507 copper ion binding GO:0009055 electron carrier activity GO:0043167 ion binding GO:0003674 molecular_function GO:0031225 anchored to membrane GO:0005886 plasma membrane	100252930	14.4315	13.0585	6.42412	49.9654	85.2755
VIT_12s0057g00060	45.82	2.1646	0.3273	6.61364	3.74973e-11	5.42232e-09		gi|225447669|ref|XP_002275606.1| PREDICTED: uncharacterized protein LOC100264828	-	Putative uncharacterized protein [Source:UniProtKB/TrEMBL;Acc:F6HHI4]		100264828	13.4694	17.4113	20.0754	93.8375	84.3065
VIT_06s0004g00020	90.1219	2.1323	0.3715	5.73957	9.49174e-09	8.47756e-07		gi|225435840|ref|XP_002283807.1| PREDICTED: NAC domain-containing protein 68	-	Putative uncharacterized protein [Source:UniProtKB/TrEMBL;Acc:D7SLP9]	GO:0006355 regulation of transcription, DNA-dependent GO:0003677 DNA binding GO:0008150 biological_process GO:0003674 molecular_function	100263939	33.6736	20.6759	43.3628	227.891	125.006
VIT_02s0087g00710	1592.12	2.1249	0.4915	4.32309	1.53859e-05	0.000582993		gi|526118275|ref|NP_001267981.1| hypodontia, autosomal recessive (2)	1.14.13.93	Putative uncharacterized protein [Source:UniProtKB/TrEMBL;Acc:D7TFC7]	GO:0009737 response to abscisic acid stimulus GO:0020037 heme binding GO:0005506 iron ion binding GO:0055114 oxidation-reduction process GO:0016491 oxidoreductase activity GO:0009414 response to water deprivation GO:0009639 response to red or far red light GO:0032940 secretion by cell GO:0016709 oxidoreductase activity, acting on paired donors, with incorporation or reduction of molecular oxygen,…	100264783	767.758	205.671	436.84	3584.11	2966.23
VIT_19s0090g01160	9.0668	2.1176	0.5243	4.03864	5.37624e-05	0.0016491		gi|225460863|ref|XP_002277264.1| PREDICTED: GDSL esterase/lipase At4g26790-like	-	Putative uncharacterized protein [Source:UniProtKB/TrEMBL;Acc:D7T833]	GO:0016788 hydrolase activity, acting on ester bonds GO:0006629 lipid metabolic process GO:0016787 hydrolase activity GO:0008150 biological_process GO:0003674 molecular_function	100260574	2.88631	3.26462	0.803015	17.0614	21.3189
VIT_01s0150g00330	504.06	2.1088	0.2673	7.88831	3.06312e-15	8.03861e-13		gi|225425308|ref|XP_002268325.1| PREDICTED: U-box domain-containing protein 43-like	-	Putative uncharacterized protein [Source:UniProtKB/TrEMBL;Acc:F6HJ78]	GO:0016567 protein ubiquitination GO:0004842 ubiquitin-protein ligase activity GO:0000151 ubiquitin ligase complex GO:0046872 metal ion binding GO:0008270 zinc ion binding GO:0043234 protein complex GO:0005623 cell GO:0005622 intracellular GO:0005575 cellular_component GO:0008150 biological_process GO:0005488 binding GO:0005515 protein binding GO:0016874 ligase activity GO:0043167 ion binding GO:…	100243730	197.231	139.29	269.813	1060.24	853.724
VIT_10s0003g03810	750.661	2.1058	0.2666	7.89951	2.8e-15	7.53413e-13		gi|225443892|ref|XP_002277952.1| PREDICTED: protein TIFY 5A-like	-	Putative uncharacterized protein [Source:UniProtKB/TrEMBL;Acc:D7TK99]	GO:0003674 molecular_function GO:0005515 protein binding	100256656	366.561	348.226	193.527	1503.84	1341.15
VIT_01s0026g00550	41.1154	2.0821	0.4083	5.09991	3.39821e-07	2.08172e-05		gi|296086516|emb|CBI32105.3| unnamed protein product	-	Putative uncharacterized protein [Source:UniProtKB/TrEMBL;Acc:D7TNN2]	GO:0016020 membrane GO:0005575 cellular_component	NA	6.73472	16.3231	20.8784	88.9629	72.678
VIT_09s0002g02760	18.4997	2.0696	0.544	3.8043	0.000142207	0.00368196		gi|359482533|ref|XP_002276713.2| PREDICTED: putative leucine-rich repeat receptor-like protein kinase At2g19210-like	2.7.11.1	Putative uncharacterized protein [Source:UniProtKB/TrEMBL;Acc:F6HY51]	GO:0016772 transferase activity, transferring phosphorus-containing groups GO:0006468 protein phosphorylation GO:0005524 ATP binding GO:0004674 protein serine/threonine kinase activity GO:0004672 protein kinase activity GO:0000166 nucleotide binding GO:0008150 biological_process GO:0006464 cellular protein modification process GO:0016301 kinase activity GO:0003674 molecular_function	NA	2.88631	0	9.63619	45.0908	34.8854
VIT_07s0031g00710	3.1127	2.0492	0.5669	3.61472	0.000300673	0.00666465		gi|147779769|emb|CAN71728.1| hypothetical protein VITISV_003015	-	Putative uncharacterized protein [Source:UniProtKB/TrEMBL;Acc:F6H4K8]	GO:0005634 nucleus GO:0006355 regulation of transcription, DNA-dependent GO:0006351 transcription, DNA-dependent GO:0003700 sequence-specific DNA binding transcription factor activity GO:0003677 DNA binding GO:0003674 molecular_function GO:0009058 biosynthetic process GO:0005623 cell GO:0005622 intracellular GO:0005575 cellular_component GO:0034641 cellular nitrogen compound metabolic process GO:…	NA	0	0	0	9.74935	5.81424
VIT_19s0014g01830	20.2065	2.048	0.4502	4.5491	5.38757e-06	0.000231829		gi|302142936|emb|CBI20231.3| unnamed protein product	-	Putative uncharacterized protein [Source:UniProtKB/TrEMBL;Acc:F6H1Z0]	GO:0016021 integral to membrane GO:0006810 transport GO:0005215 transporter activity GO:0016020 membrane GO:0035235 ionotropic glutamate receptor signaling pathway GO:0006811 ion transport GO:0005234 extracellular-glutamate-gated ion channel activity GO:0004970 ionotropic glutamate receptor activity GO:0030288 outer membrane-bounded periplasmic space GO:0005623 cell GO:0005575 cellular_component …	NA	10.5831	4.35283	5.62111	47.5281	32.9474
VIT_14s0083g00150	15.7441	2.0385	0.458	4.45071	8.55865e-06	0.000348527		gi|147852420|emb|CAN83383.1| hypothetical protein VITISV_012552	-	Putative uncharacterized protein [Source:UniProtKB/TrEMBL;Acc:F6GVQ8]	GO:0009908 flower development GO:0005634 nucleus GO:0003700 sequence-specific DNA binding transcription factor activity GO:0003677 DNA binding	NA	5.77262	4.35283	5.62111	37.7787	25.195
VIT_09s0002g01080	1503.05	2.0309	0.1687	12.0358	2.30441e-33	6.99783e-30	LOXO	gi|297742990|emb|CBI35857.3| unnamed protein product	1.13.11.12	Lipoxygenase [Source:UniProtKB/TrEMBL;Acc:D7TZR1]	GO:0005506 iron ion binding GO:0055114 oxidation-reduction process GO:0016491 oxidoreductase activity GO:0031408 oxylipin biosynthetic process GO:0016165 lipoxygenase activity GO:0016702 oxidoreductase activity, acting on single donors with incorporation of molecular oxygen, incorporation of two atoms of oxygen GO:0006633 fatty acid biosynthetic process GO:0046872 metal ion binding GO:0009058 bio…	100241150	677.321	649.659	643.215	3199.01	2346.05
VIT_02s0025g02490	69.0133	2.0284	0.3672	5.52461	3.30221e-08	2.59023e-06		gi|225426609|ref|XP_002280587.1| PREDICTED: uncharacterized protein At1g01500-like	-	Putative uncharacterized protein [Source:UniProtKB/TrEMBL;Acc:F6HU68]		100266707	37.522	23.9405	19.2724	164.52	99.8111
VIT_02s0033g01380	411.746	2.0253	0.3091	6.55207	5.67433e-11	7.88361e-09	AOX1B	gi|225427480|ref|XP_002262982.1| PREDICTED: alternative oxidase 3, mitochondrial	1.10.3.11	Alternative oxidase [Source:UniProtKB/TrEMBL;Acc:D7U404]	GO:0016021 integral to membrane GO:0016020 membrane GO:0055114 oxidation-reduction process GO:0016491 oxidoreductase activity GO:0070469 respiratory chain GO:0009916 alternative oxidase activity GO:0007585 respiratory gaseous exchange GO:0022900 electron transport chain GO:0046872 metal ion binding GO:0005575 cellular_component GO:0008150 biological_process GO:0006091 generation of precursor meta…	100247765	198.193	97.9386	209.587	901.815	651.195
VIT_07s0197g00240	48.15	2.0202	0.3337	6.05411	1.41197e-09	1.43608e-07		gi|359480459|ref|XP_002265449.2| PREDICTED: probable disease resistance protein At5g66900-like	-	Putative uncharacterized protein [Source:UniProtKB/TrEMBL;Acc:E0CVW6]	GO:0005524 ATP binding GO:0000166 nucleotide binding GO:0006952 defense response GO:0043531 ADP binding GO:0017111 nucleoside-triphosphatase activity GO:0006950 response to stress GO:0008150 biological_process GO:0003674 molecular_function	100258874	25.0147	16.3231	16.8633	101.15	81.3994
VIT_01s0010g02940	12.1953	2.0166	0.5228	3.85729	0.00011465	0.00307716		gi|225425811|ref|XP_002264177.1| PREDICTED: probable calcium-binding protein CML31	-	Putative uncharacterized protein [Source:UniProtKB/TrEMBL;Acc:F6HG69]	GO:0005509 calcium ion binding GO:0043167 ion binding GO:0003674 molecular_function	100266664	2.88631	2.17641	4.81809	36.5601	14.5356
VIT_14s0108g00810	5.6584	2.0085	0.5662	3.54729	0.000389217	0.00815936		gi|225452819|ref|XP_002283568.1| PREDICTED: ZF-HD homeobox protein At4g24660-like isoform 2	-	Putative uncharacterized protein [Source:UniProtKB/TrEMBL;Acc:F6H5T5]		100262881	0.962103	0	1.60603	7.31202	18.4118
VIT_18s0164g00100	30.4169	2.0046	0.4907	4.08541	4.4e-05	0.00140648		gi|225460502|ref|XP_002275352.1| PREDICTED: laccase-14	1.10.3.2	Putative uncharacterized protein [Source:UniProtKB/TrEMBL;Acc:D7TXV4]	GO:0046274 lignin catabolic process GO:0055114 oxidation-reduction process GO:0016491 oxidoreductase activity GO:0052716 hydroquinone:oxygen oxidoreductase activity GO:0048046 apoplast GO:0005507 copper ion binding GO:0046872 metal ion binding GO:0003674 molecular_function GO:0009056 catabolic process GO:0005575 cellular_component GO:0008150 biological_process GO:0019748 secondary metabolic proce…	100240827	13.4694	11.9703	4.01508	87.7442	34.8854
VIT_17s0000g00950	88.3138	2.0035	0.4049	4.94793	7.50069e-07	4.20692e-05		gi|359491108|ref|XP_003634222.1| PREDICTED: omega-hydroxypalmitate O-feruloyl transferase-like	-	Putative uncharacterized protein [Source:UniProtKB/TrEMBL;Acc:F6GSZ7]	GO:0016747 transferase activity, transferring acyl groups other than amino-acyl groups GO:0016746 transferase activity, transferring acyl groups GO:0003674 molecular_function GO:0052325 cell wall pectin biosynthetic process GO:0010345 suberin biosynthetic process GO:0015706 nitrate transport GO:0050734 hydroxycinnamoyltransferase activity GO:0016740 transferase activity GO:0010167 response to nit…	100854389	57.7262	22.8523	20.0754	169.395	171.52
VIT_19s0014g02120	128.73	2.0003	0.3439	5.81647	6.01021e-09	5.45979e-07		gi|225461541|ref|XP_002285182.1| PREDICTED: uncharacterized protein LOC100245332	-	Putative uncharacterized protein [Source:UniProtKB/TrEMBL;Acc:E0CSF3]		100245332	35.5978	62.0278	58.6201	316.854	170.551
VIT_15s0048g02300	468.426	1.9844	0.2612	7.59696	3.03166e-14	6.92945e-12		gi|359489481|ref|XP_002268822.2| PREDICTED: uncharacterized protein LOC100262652	-	Putative uncharacterized protein [Source:UniProtKB/TrEMBL;Acc:F6I302]	GO:0006355 regulation of transcription, DNA-dependent GO:0003677 DNA binding GO:0008150 biological_process GO:0003674 molecular_function	100262652	233.791	129.497	242.511	850.631	885.703
VIT_01s0011g06310	21.6429	1.9781	0.4796	4.12428	3.71894e-05	0.00122564		gi|225424470|ref|XP_002281659.1| PREDICTED: type I inositol-1,4,5-trisphosphate 5-phosphatase CVP2	-	Putative uncharacterized protein [Source:UniProtKB/TrEMBL;Acc:D7T8G0]	GO:0046854 phosphatidylinositol phosphorylation GO:0008150 biological_process GO:0046856 phosphatidylinositol dephosphorylation GO:0006629 lipid metabolic process GO:0010413 glucuronoxylan metabolic process GO:0045492 xylan biosynthetic process GO:0016787 hydrolase activity GO:0005634 nucleus	100247486	1.92421	11.9703	8.03015	47.5281	38.7616
VIT_11s0052g00100	728.805	1.9746	0.1869	10.5668	4.24537e-26	5.64024e-23		gi|225445937|ref|XP_002263999.1| PREDICTED: transcription factor bHLH35	-	Putative uncharacterized protein [Source:UniProtKB/TrEMBL;Acc:D7SQH9]	GO:0046983 protein dimerization activity GO:0003674 molecular_function	100244514	320.38	267.699	388.659	1402.69	1264.6
VIT_02s0033g01050	7.9223	1.9724	0.5482	3.59777	0.000320958	0.00699609		gi|296088453|emb|CBI37444.3| unnamed protein product	-	Putative uncharacterized protein [Source:UniProtKB/TrEMBL;Acc:D7U3X5]	GO:0016747 transferase activity, transferring acyl groups other than amino-acyl groups GO:0016746 transferase activity, transferring acyl groups GO:0003674 molecular_function	NA	0.962103	2.17641	2.40905	24.3734	9.6904
VIT_09s0018g00240	661.587	1.9687	0.1822	10.8024	3.35265e-27	5.09052e-24		gi|526118020|ref|NP_001267919.1| probable WRKY transcription factor 40-like	-	Putative uncharacterized protein [Source:UniProtKB/TrEMBL;Acc:F6HBV8]	GO:0005634 nucleus GO:0009611 response to wounding GO:0042742 defense response to bacterium GO:0010200 response to chitin GO:0009751 response to salicylic acid stimulus GO:0006355 regulation of transcription, DNA-dependent GO:0003700 sequence-specific DNA binding transcription factor activity GO:0050691 regulation of defense response to virus by host GO:0031347 regulation of defense response GO:0…	100253480	277.086	347.138	269.01	1338.1	1076.6
VIT_16s0013g01090	28.5028	1.9681	0.3955	4.97674	6.46651e-07	3.68521e-05		gi|359490065|ref|XP_003634025.1| PREDICTED: ethylene-responsive transcription factor 5-like	-	Putative uncharacterized protein [Source:UniProtKB/TrEMBL;Acc:F6I2P5]	GO:0005634 nucleus GO:0006355 regulation of transcription, DNA-dependent GO:0006351 transcription, DNA-dependent GO:0003700 sequence-specific DNA binding transcription factor activity GO:0003677 DNA binding GO:0003674 molecular_function GO:0009058 biosynthetic process GO:0005623 cell GO:0005622 intracellular GO:0005575 cellular_component GO:0034641 cellular nitrogen compound metabolic process GO:…	100251162	11.5452	8.70565	12.8482	65.8081	43.6068
VIT_07s0191g00240	11.4756	1.9624	0.4989	3.93347	8.37296e-05	0.00237312		gi|147832746|emb|CAN61676.1| hypothetical protein VITISV_018325	-	Putative uncharacterized protein [Source:UniProtKB/TrEMBL;Acc:F6HRQ0]	GO:0046983 protein dimerization activity GO:0032940 secretion by cell GO:0016023 cytoplasmic membrane-bounded vesicle GO:0009536 plastid GO:0005739 mitochondrion GO:0003674 molecular_function GO:0005737 cytoplasm GO:0005623 cell GO:0005622 intracellular GO:0005575 cellular_component GO:0008150 biological_process GO:0043226 organelle GO:0006810 transport GO:0006355 regulation of transcription, DNA…	100260285	4.81052	1.08821	4.81809	24.3734	22.2879
VIT_05s0020g04390	80.3914	1.9551	0.3841	5.09004	3.57991e-07	2.14967e-05		gi|225432840|ref|XP_002279888.1| PREDICTED: putative calcium-transporting ATPase 13, plasma membrane-type-like	3.6.3.8	Putative uncharacterized protein [Source:UniProtKB/TrEMBL;Acc:F6HDV6]	GO:0016021 integral to membrane GO:0005524 ATP binding GO:0016020 membrane GO:0000166 nucleotide binding GO:0070588 calcium ion transmembrane transport GO:0005388 calcium-transporting ATPase activity GO:0019829 cation-transporting ATPase activity GO:0006812 cation transport GO:0046872 metal ion binding GO:0016787 hydrolase activity GO:0005575 cellular_component GO:0008150 biological_process GO:00…	100254571	43.2946	14.1467	38.5447	159.646	146.325
VIT_17s0000g03390	424.742	1.9507	0.5306	3.67663	0.000236332	0.00550241		gi|225455994|ref|XP_002276848.1| PREDICTED: uncharacterized protein LOC100242382	-	Putative uncharacterized protein [Source:UniProtKB/TrEMBL;Acc:D7SJ21]		100242382	104.869	45.7047	219.223	993.215	760.696
VIT_04s0008g07220	70.6347	1.9478	0.4662	4.17771	2.94456e-05	0.00101446		gi|359476204|ref|XP_002262813.2| PREDICTED: LOW QUALITY PROTEIN: aspartic proteinase nepenthesin-2-like	-	Putative uncharacterized protein [Source:UniProtKB/TrEMBL;Acc:F6H3L3]	GO:0006508 proteolysis GO:0004190 aspartic-type endopeptidase activity GO:0008150 biological_process GO:0008233 peptidase activity GO:0003674 molecular_function	NA	12.5073	14.1467	48.1809	157.208	121.13
VIT_07s0104g00270	191.257	1.9448	0.3174	6.12804	8.89699e-10	9.45617e-08	IPT1	gi|225436968|ref|XP_002271962.1| PREDICTED: adenylate isopentenyltransferase 3, chloroplastic	-	Putative uncharacterized protein [Source:UniProtKB/TrEMBL;Acc:F6HQ70]	GO:0005634 nucleus GO:0005524 ATP binding GO:0016740 transferase activity GO:0009824 AMP dimethylallyltransferase activity GO:0009691 cytokinin biosynthetic process GO:0009536 plastid GO:0008033 tRNA processing GO:0009058 biosynthetic process GO:0005737 cytoplasm GO:0005623 cell GO:0005622 intracellular GO:0005575 cellular_component GO:0034641 cellular nitrogen compound metabolic process GO:00081…	100245931	121.225	58.7632	65.0443	316.854	394.399
VIT_11s0016g00660	45.6324	1.9421	0.444	4.37374	1.22138e-05	0.000473151		gi|359484256|ref|XP_002276572.2| PREDICTED: ethylene-responsive transcription factor ERF017-like	-	Putative uncharacterized protein [Source:UniProtKB/TrEMBL;Acc:F6HGN0]	GO:0005634 nucleus GO:0006355 regulation of transcription, DNA-dependent GO:0006351 transcription, DNA-dependent GO:0003700 sequence-specific DNA binding transcription factor activity GO:0003677 DNA binding GO:0009058 biosynthetic process GO:0005623 cell GO:0005622 intracellular GO:0005575 cellular_component GO:0034641 cellular nitrogen compound metabolic process GO:0008150 biological_process GO:…	100247370	18.28	25.0288	8.03015	115.774	61.0495
VIT_11s0052g01300	899.589	1.9369	0.4676	4.1424	3.43688e-05	0.00115052		gi|225446117|ref|XP_002274827.1| PREDICTED: probable xyloglucan endotransglucosylase/hydrolase protein 23	2.4.1.207	Putative uncharacterized protein [Source:UniProtKB/TrEMBL;Acc:A5C3A3]	GO:0016762 xyloglucan:xyloglucosyl transferase activity GO:0006073 cellular glucan metabolic process GO:0005618 cell wall GO:0048046 apoplast GO:0004553 hydrolase activity, hydrolyzing O-glycosyl compounds GO:0005975 carbohydrate metabolic process GO:0003674 molecular_function GO:0005623 cell GO:0005575 cellular_component GO:0008150 biological_process GO:0030312 external encapsulating structure G…	100263324	529.157	242.67	196.739	2105.86	1423.52
VIT_18s0001g14810	5.8885	1.9327	0.559	3.45709	0.000546034	0.0107772		gi|302142710|emb|CBI19913.3| unnamed protein product	-	Putative uncharacterized protein [Source:UniProtKB/TrEMBL;Acc:E0CQA8]	GO:0016788 hydrolase activity, acting on ester bonds GO:0006629 lipid metabolic process GO:0016787 hydrolase activity GO:0008150 biological_process GO:0003674 molecular_function	100242089	2.88631	0	0.803015	12.1867	13.5666
VIT_19s0014g04650	1704.05	1.9314	0.2413	8.00518	1.19293e-15	3.52197e-13		gi|302143166|emb|CBI20461.3| unnamed protein product	-	Putative uncharacterized protein [Source:UniProtKB/TrEMBL;Acc:F6H2G8]	GO:0005509 calcium ion binding GO:0043167 ion binding GO:0003674 molecular_function	100267424	551.285	757.392	983.694	3339.15	2888.71
VIT_02s0025g00760	11.6455	1.9305	0.5006	3.85624	0.000115144	0.00307899		gi|225426080|ref|XP_002276430.1| PREDICTED: disease resistance response protein 206	-	Putative uncharacterized protein [Source:UniProtKB/TrEMBL;Acc:F6HUP9]		100243235	4.81052	3.26462	3.21206	30.4667	16.4737
VIT_04s0008g02710	14.3694	1.9263	0.4902	3.92926	8.52091e-05	0.00240224		gi|225429822|ref|XP_002280812.1| PREDICTED: NAC domain-containing protein 100	-	Putative uncharacterized protein [Source:UniProtKB/TrEMBL;Acc:D7SU40]	GO:0006355 regulation of transcription, DNA-dependent GO:0003677 DNA binding GO:0003674 molecular_function GO:0008150 biological_process GO:0007275 multicellular organismal development GO:0005634 nucleus GO:0003700 sequence-specific DNA binding transcription factor activity	100259270	6.73472	1.08821	6.42412	30.4667	27.1331
VIT_03s0132g00070	552.319	1.9216	0.278	6.91224	4.77049e-12	8.17793e-10		gi|225429265|ref|XP_002265802.1| PREDICTED: uncharacterized protein LOC100245618	-	Putative uncharacterized protein [Source:UniProtKB/TrEMBL;Acc:F6HJF4]	GO:0005622 intracellular GO:0008270 zinc ion binding GO:0003676 nucleic acid binding GO:0003674 molecular_function GO:0005623 cell GO:0005575 cellular_component GO:0043167 ion binding	100245618	304.987	150.173	277.843	1066.34	962.257
VIT_11s0052g01260	1162.69	1.9194	0.4653	4.12553	3.69886e-05	0.00122281		gi|225446111|ref|XP_002274552.1| PREDICTED: probable xyloglucan endotransglucosylase/hydrolase protein 23	2.4.1.207	Putative uncharacterized protein [Source:UniProtKB/TrEMBL;Acc:F6GXE2]	GO:0016762 xyloglucan:xyloglucosyl transferase activity GO:0006073 cellular glucan metabolic process GO:0005618 cell wall GO:0048046 apoplast GO:0004553 hydrolase activity, hydrolyzing O-glycosyl compounds GO:0005975 carbohydrate metabolic process GO:0005623 cell GO:0005575 cellular_component GO:0008150 biological_process GO:0030312 external encapsulating structure GO:0005576 extracellular region…	100251303	694.639	334.079	244.117	2590.89	1949.71
VIT_07s0005g01140	51.8624	1.9189	0.3361	5.70896	1.13667e-08	1.00676e-06		gi|225437501|ref|XP_002274824.1| PREDICTED: uncharacterized protein LOC100245192	-	Putative uncharacterized protein [Source:UniProtKB/TrEMBL;Acc:F6HZ86]		100245192	30.7873	16.3231	19.2724	95.0562	97.8731
VIT_13s0156g00610	96.082	1.9156	0.3739	5.12315	3.00471e-07	1.8841e-05		gi|359487487|ref|XP_002269067.2| PREDICTED: G-type lectin S-receptor-like serine/threonine-protein kinase RLK1-like	2.7.11.1	Putative uncharacterized protein [Source:UniProtKB/TrEMBL;Acc:F6HPV7]	GO:0016772 transferase activity, transferring phosphorus-containing groups GO:0006468 protein phosphorylation GO:0005524 ATP binding GO:0004674 protein serine/threonine kinase activity GO:0004672 protein kinase activity GO:0000166 nucleotide binding GO:0048544 recognition of pollen GO:0000003 reproduction GO:0008150 biological_process GO:0006464 cellular protein modification process GO:0016301 ki…	100252934	40.4083	19.5877	58.6201	176.707	185.087
VIT_13s0019g03360	8.2454	1.9117	0.5222	3.66095	0.000251279	0.00575586		gi|225466920|ref|XP_002265173.1| PREDICTED: laccase-4-like	1.10.3.2	Putative uncharacterized protein [Source:UniProtKB/TrEMBL;Acc:F6HNL9]	GO:0046274 lignin catabolic process GO:0055114 oxidation-reduction process GO:0016491 oxidoreductase activity GO:0052716 hydroquinone:oxygen oxidoreductase activity GO:0048046 apoplast GO:0005507 copper ion binding GO:0046872 metal ion binding GO:0009056 catabolic process GO:0005575 cellular_component GO:0008150 biological_process GO:0019748 secondary metabolic process GO:0005576 extracellular re…	100247392	2.88631	2.17641	2.40905	13.4054	20.3498
VIT_19s0015g01440	217.138	1.9091	0.2612	7.30855	2.70044e-13	5.3648e-11		gi|296090008|emb|CBI39827.3| unnamed protein product	-	Putative uncharacterized protein [Source:UniProtKB/TrEMBL;Acc:D7UAR2]		100246366	82.7409	77.2627	131.695	418.004	375.988
VIT_16s0100g00400	423.733	1.9054	0.3733	5.10364	3.33184e-07	2.04697e-05		gi|225455475|ref|XP_002280043.1| PREDICTED: ethylene-responsive transcription factor ERF025-like	-	Putative uncharacterized protein [Source:UniProtKB/TrEMBL;Acc:F6HP68]	GO:0005634 nucleus GO:0006355 regulation of transcription, DNA-dependent GO:0006351 transcription, DNA-dependent GO:0003700 sequence-specific DNA binding transcription factor activity GO:0003677 DNA binding GO:0050832 defense response to fungus GO:0009058 biosynthetic process GO:0005623 cell GO:0005622 intracellular GO:0005575 cellular_component GO:0034641 cellular nitrogen compound metabolic pro…	100250412	253.995	200.23	77.0895	771.418	815.932
VIT_15s0046g03430	101.967	1.8817	0.2667	7.05494	1.72672e-12	3.11058e-10		gi|297745228|emb|CBI40308.3| unnamed protein product	-	Putative uncharacterized protein [Source:UniProtKB/TrEMBL;Acc:F6I6I2]		100854219	34.6357	53.3221	51.393	171.832	198.653
VIT_10s0003g03800	10.0542	1.8769	0.5634	3.33142	0.000864057	0.0156317		gi|225443890|ref|XP_002277805.1| PREDICTED: protein TIFY 5A	-	Putative uncharacterized protein [Source:UniProtKB/TrEMBL;Acc:D7TK98]	GO:0005515 protein binding GO:0003674 molecular_function	100244546	5.77262	0	0.803015	14.624	29.0712
VIT_02s0025g01430	518.618	1.8757	0.2611	7.18384	6.77815e-13	1.30985e-10		gi|225426346|ref|XP_002265994.1| PREDICTED: putative RING-H2 finger protein ATL21A	-	Putative uncharacterized protein [Source:UniProtKB/TrEMBL;Acc:D7TVF6]	GO:0046872 metal ion binding GO:0030247 polysaccharide binding GO:0008270 zinc ion binding GO:0005515 protein binding GO:0043167 ion binding GO:0003674 molecular_function	100244486	287.669	170.848	252.95	1119.96	761.666
VIT_01s0026g01870	28.8855	1.8751	0.4176	4.49062	7.10148e-06	0.000294448		gi|225425764|ref|XP_002271583.1| PREDICTED: protein kinase 2B, chloroplastic-like	2.7.11.1	Putative uncharacterized protein [Source:UniProtKB/TrEMBL;Acc:F6HPE6]	GO:0016772 transferase activity, transferring phosphorus-containing groups GO:0006468 protein phosphorylation GO:0005524 ATP binding GO:0004674 protein serine/threonine kinase activity GO:0004672 protein kinase activity GO:0003674 molecular_function GO:0008150 biological_process GO:0006464 cellular protein modification process GO:0016301 kinase activity	100241319	8.65893	9.79386	16.0603	68.2455	41.6687
VIT_03s0132g00100	54.3505	1.8709	0.3082	6.07029	1.27677e-09	1.30482e-07		gi|359475618|ref|XP_003631716.1| PREDICTED: uncharacterized protein LOC100854587	-	Putative uncharacterized protein [Source:UniProtKB/TrEMBL;Acc:F6HJF6]	GO:0005622 intracellular GO:0008270 zinc ion binding GO:0003674 molecular_function GO:0005623 cell GO:0005575 cellular_component GO:0043167 ion binding	100854587	29.8252	19.5877	23.2874	106.024	93.0279
VIT_13s0067g01970	100.931	1.8673	0.3758	4.96936	6.71727e-07	3.79758e-05		gi|359486369|ref|XP_002273875.2| PREDICTED: laccase-12-like	1.10.3.2	Putative uncharacterized protein [Source:UniProtKB/TrEMBL;Acc:D7T4I6]	GO:0046274 lignin catabolic process GO:0055114 oxidation-reduction process GO:0016491 oxidoreductase activity GO:0052716 hydroquinone:oxygen oxidoreductase activity GO:0048046 apoplast GO:0005507 copper ion binding GO:0046872 metal ion binding GO:0003674 molecular_function GO:0009056 catabolic process GO:0005575 cellular_component GO:0008150 biological_process GO:0019748 secondary metabolic proce…	100262045	38.4841	22.8523	66.6503	192.55	184.118
VIT_11s0052g01330	74.2451	1.8669	0.454	4.1124	3.91567e-05	0.00127134		gi|359485086|ref|XP_003633212.1| PREDICTED: LOW QUALITY PROTEIN: xyloglucan endotransglucosylase/hydrolase protein 22-like	2.4.1.207	Putative uncharacterized protein [Source:UniProtKB/TrEMBL;Acc:F6GXD5]	GO:0016762 xyloglucan:xyloglucosyl transferase activity GO:0006073 cellular glucan metabolic process GO:0005618 cell wall GO:0048046 apoplast GO:0004553 hydrolase activity, hydrolyzing O-glycosyl compounds GO:0005975 carbohydrate metabolic process GO:0005623 cell GO:0005575 cellular_component GO:0008150 biological_process GO:0030312 external encapsulating structure GO:0005576 extracellular region…	NA	48.1052	10.8821	26.4995	179.144	106.594
VIT_18s0001g11830	600.881	1.8627	0.2629	7.0857	1.38339e-12	2.53506e-10		gi|225458402|ref|XP_002283570.1| PREDICTED: probable calcium-binding protein CML41-like	-	Putative uncharacterized protein [Source:UniProtKB/TrEMBL;Acc:F6H034]	GO:0005509 calcium ion binding GO:0043167 ion binding GO:0003674 molecular_function GO:0043090 amino acid import GO:0008150 biological_process	100253943	219.36	221.994	387.856	1072.43	1102.77
VIT_18s0041g02210	106.184	1.8598	0.2894	6.42695	1.3019e-10	1.66733e-08		gi|296089400|emb|CBI39219.3| unnamed protein product	-	Putative uncharacterized protein [Source:UniProtKB/TrEMBL;Acc:F6I441]	GO:0007165 signal transduction GO:0003674 molecular_function GO:0008150 biological_process GO:0005515 protein binding	NA	63.4988	36.999	44.1659	215.704	170.551
VIT_11s0052g01280	577.491	1.8356	0.4817	3.8104	0.000138743	0.00360106		gi|225446115|ref|XP_002274858.1| PREDICTED: probable xyloglucan endotransglucosylase/hydrolase protein 23	2.4.1.207	Putative uncharacterized protein [Source:UniProtKB/TrEMBL;Acc:F6GXE0]	GO:0016762 xyloglucan:xyloglucosyl transferase activity GO:0006073 cellular glucan metabolic process GO:0005618 cell wall GO:0048046 apoplast GO:0004553 hydrolase activity, hydrolyzing O-glycosyl compounds GO:0005975 carbohydrate metabolic process GO:0005623 cell GO:0005575 cellular_component GO:0008150 biological_process GO:0030312 external encapsulating structure GO:0005576 extracellular region…	100241056	361.751	175.201	110.013	1173.58	1066.91
VIT_06s0009g03540	58.9502	1.8329	0.3596	5.09745	3.4426e-07	2.09084e-05		gi|359479248|ref|XP_003632240.1| PREDICTED: E3 ubiquitin-protein ligase RNF181-like	-	Putative uncharacterized protein [Source:UniProtKB/TrEMBL;Acc:F6HA20]	GO:0046872 metal ion binding GO:0008270 zinc ion binding GO:0005515 protein binding GO:0043167 ion binding GO:0003674 molecular_function	100852487	31.7494	31.558	15.2573	95.0562	121.13
VIT_07s0255g00030	55.7335	1.8298	0.3337	5.48377	4.16347e-08	3.20662e-06		gi|359480419|ref|XP_003632456.1| PREDICTED: GDSL esterase/lipase At2g23540-like isoform 1	-	Putative uncharacterized protein [Source:UniProtKB/TrEMBL;Acc:D7UE06]	GO:0016788 hydrolase activity, acting on ester bonds GO:0006629 lipid metabolic process GO:0016787 hydrolase activity GO:0003674 molecular_function GO:0008150 biological_process GO:0005576 extracellular region GO:0004091 carboxylesterase activity	100855319	25.9768	27.2052	22.4844	77.9948	125.006
VIT_08s0040g02840	59.8391	1.8253	0.357	5.11221	3.1842e-07	1.97337e-05		gi|225439819|ref|XP_002277271.1| PREDICTED: ABC transporter G family member 2	-	Putative uncharacterized protein [Source:UniProtKB/TrEMBL;Acc:F6HQX0]	GO:0005524 ATP binding GO:0016020 membrane GO:0000166 nucleotide binding GO:0017111 nucleoside-triphosphatase activity GO:0016887 ATPase activity GO:0006200 ATP catabolic process GO:0003674 molecular_function GO:0009056 catabolic process GO:0005575 cellular_component GO:0034641 cellular nitrogen compound metabolic process GO:0008150 biological_process GO:0034655 nucleobase-containing compound cat…	100253445	36.5599	16.3231	26.4995	93.8375	125.975
VIT_01s0011g05580	570.085	1.8224	0.1948	9.35448	8.40088e-21	5.10222e-18		gi|225424347|ref|XP_002281181.1| PREDICTED: probable inactive receptor kinase At1g48480	2.7.11.1	Putative uncharacterized protein [Source:UniProtKB/TrEMBL;Acc:F6HFE5]	GO:0016021 integral to membrane GO:0016772 transferase activity, transferring phosphorus-containing groups GO:0006468 protein phosphorylation GO:0005524 ATP binding GO:0004672 protein kinase activity GO:0016020 membrane GO:0000166 nucleotide binding GO:0003674 molecular_function GO:0005575 cellular_component GO:0008150 biological_process GO:0005515 protein binding GO:0006464 cellular protein modi…	100247349	322.305	236.141	266.601	1135.8	889.579
VIT_18s0001g06150	6492.55	1.8218	0.3475	5.24218	1.58694e-07	1.09525e-05		gi|225459247|ref|XP_002285762.1| PREDICTED: uncharacterized protein LOC100259041	-	Putative uncharacterized protein [Source:UniProtKB/TrEMBL;Acc:A5AG33]	GO:0009741 response to brassinosteroid stimulus GO:0009505 plant-type cell wall GO:0005618 cell wall GO:0005623 cell GO:0005575 cellular_component GO:0008150 biological_process GO:0030312 external encapsulating structure	100259041	4071.62	3162.33	1488.79	12978.8	10761.2
VIT_14s0060g01910	93.6295	1.8031	0.4729	3.81299	0.000137296	0.00356784		gi|225450721|ref|XP_002279031.1| PREDICTED: bidirectional sugar transporter SWEET16	-	Putative uncharacterized protein [Source:UniProtKB/TrEMBL;Acc:A5BI99]	GO:0016021 integral to membrane GO:0005886 plasma membrane GO:0006810 transport GO:0016020 membrane GO:0008643 carbohydrate transport GO:0005623 cell GO:0005575 cellular_component GO:0008150 biological_process GO:0051119 sugar transmembrane transporter activity GO:0005887 integral to plasma membrane	100257903	43.2946	9.79386	55.4081	223.016	136.635
VIT_11s0016g02560	12.1237	1.7921	0.5596	3.20251	0.00136238	0.0223976		gi|225444989|ref|XP_002279881.1| PREDICTED: 1-aminocyclopropane-1-carboxylate synthase 7	4.4.1.14	Putative uncharacterized protein [Source:UniProtKB/TrEMBL;Acc:F6HGS0]	GO:0009058 biosynthetic process GO:0003824 catalytic activity GO:0030170 pyridoxal phosphate binding GO:0008150 biological_process GO:0003674 molecular_function GO:0042802 identical protein binding GO:0009693 ethylene biosynthetic process GO:0006865 amino acid transport GO:0005737 cytoplasm GO:0005515 protein binding	100261151	7.69683	0	1.60603	32.9041	18.4118
VIT_14s0108g01000	596.637	1.786	0.4971	3.59319	0.000326655	0.00709492		gi|225452853|ref|XP_002283723.1| PREDICTED: probable calcium-binding protein CML45	-	Putative uncharacterized protein [Source:UniProtKB/TrEMBL;Acc:F6H5U6]	GO:0005509 calcium ion binding GO:0043167 ion binding GO:0003674 molecular_function	100249271	118.339	170.848	377.417	1417.31	899.269
VIT_13s0067g03450	6.9829	1.7855	0.5386	3.31493	0.000916664	0.016402		gi|225465887|ref|XP_002267375.1| PREDICTED: two-component response regulator ARR9	-	Putative uncharacterized protein [Source:UniProtKB/TrEMBL;Acc:D7UBP3]	GO:0006355 regulation of transcription, DNA-dependent GO:0035556 intracellular signal transduction GO:0000160 phosphorelay signal transduction system GO:0000156 phosphorelay response regulator activity GO:0008150 biological_process GO:0007165 signal transduction GO:0004871 signal transducer activity GO:0003674 molecular_function	100248094	1.92421	1.08821	3.21206	17.0614	11.6285
VIT_05s0020g03970	147.306	1.7769	0.4022	4.41796	9.96363e-06	0.000396623		gi|225432766|ref|XP_002279213.1| PREDICTED: sulfate transporter 3.1	-	Putative uncharacterized protein [Source:UniProtKB/TrEMBL;Acc:F6HDT3]	GO:0016021 integral to membrane GO:0015116 sulfate transmembrane transporter activity GO:0008272 sulfate transport GO:0008271 secondary active sulfate transmembrane transporter activity GO:0016020 membrane GO:0055085 transmembrane transport GO:0003674 molecular_function GO:0005575 cellular_component GO:0008150 biological_process GO:0022857 transmembrane transporter activity GO:0006810 transport	100245945	60.6125	28.2934	103.589	266.889	277.145
VIT_15s0048g02070	191.102	1.7766	0.3963	4.48303	7.35896e-06	0.0003028		gi|225453712|ref|XP_002271138.1| PREDICTED: BON1-associated protein 2-like	-	Putative uncharacterized protein [Source:UniProtKB/TrEMBL;Acc:F6I312]	GO:0003674 molecular_function GO:0005515 protein binding	100248930	45.2189	67.4688	138.922	422.878	281.022
VIT_18s0001g06090	84.2584	1.7738	0.388	4.57141	4.84445e-06	0.000213206		gi|225459253|ref|XP_002285771.1| PREDICTED: UDP-glycosyltransferase 85A1 isoform 1	-	Putative uncharacterized protein [Source:UniProtKB/TrEMBL;Acc:F6H0R8]	GO:0016740 transferase activity GO:0008152 metabolic process GO:0050502 cis-zeatin O-beta-D-glucosyltransferase activity GO:0050403 trans-zeatin O-beta-D-glucosyltransferase activity GO:0016758 transferase activity, transferring hexosyl groups GO:0016757 transferase activity, transferring glycosyl groups GO:0008150 biological_process GO:0003674 molecular_function	100243675	59.6504	26.117	26.4995	184.019	125.006
VIT_11s0016g03350	163.584	1.773	0.3	5.91066	3.40733e-09	3.24796e-07		gi|359484553|ref|XP_002280555.2| PREDICTED: dehydration-responsive element-binding protein 3-like	-	Putative uncharacterized protein [Source:UniProtKB/TrEMBL;Acc:F6HGL9]	GO:0005634 nucleus GO:0006355 regulation of transcription, DNA-dependent GO:0006351 transcription, DNA-dependent GO:0003700 sequence-specific DNA binding transcription factor activity GO:0003677 DNA binding GO:0009058 biosynthetic process GO:0005623 cell GO:0005622 intracellular GO:0005575 cellular_component GO:0034641 cellular nitrogen compound metabolic process GO:0008150 biological_process GO:…	100252531	105.831	75.0863	52.196	319.291	265.517
VIT_12s0134g00240	1043.17	1.7722	0.2245	7.89443	2.91647e-15	7.74942e-13		gi|296081238|emb|CBI17982.3| unnamed protein product	-	Putative uncharacterized protein [Source:UniProtKB/TrEMBL;Acc:F6GXP8]	GO:0005509 calcium ion binding GO:0003674 molecular_function GO:0043167 ion binding	100265313	571.489	466.841	496.264	2265.51	1415.77
VIT_12s0028g02160	70.6698	1.7664	0.2796	6.31769	2.65506e-10	3.18862e-08		gi|225446615|ref|XP_002280666.1| PREDICTED: uncharacterized protein LOC100266079	-	Putative uncharacterized protein [Source:UniProtKB/TrEMBL;Acc:F6H4Z7]	GO:0008150 biological_process GO:0005634 nucleus GO:0003674 molecular_function	100266079	28.8631	32.6462	40.1508	116.992	134.697
VIT_02s0025g04130	2520.33	1.7651	0.2083	8.4735	2.38135e-17	9.551e-15		gi|225426828|ref|XP_002283259.1| PREDICTED: inactive rhomboid protein 1 isoform 1	-	Putative uncharacterized protein [Source:UniProtKB/TrEMBL;Acc:D7TW49]	GO:0016021 integral to membrane GO:0004252 serine-type endopeptidase activity GO:0006508 proteolysis GO:0005575 cellular_component GO:0008150 biological_process GO:0008233 peptidase activity GO:0003674 molecular_function	100241085	1368.11	1425.55	950.77	4078.89	4778.34
VIT_17s0000g04390	7.0024	1.7649	0.5608	3.14699	0.00164963	0.0259557		gi|147835050|emb|CAN76906.1| hypothetical protein VITISV_006595	2.7.11.1	Putative uncharacterized protein [Source:UniProtKB/TrEMBL;Acc:F6GTH0]	GO:0016772 transferase activity, transferring phosphorus-containing groups GO:0006468 protein phosphorylation GO:0005524 ATP binding GO:0004672 protein kinase activity GO:0008150 biological_process GO:0006464 cellular protein modification process GO:0016301 kinase activity GO:0003674 molecular_function	NA	0	1.08821	4.01508	18.28	11.6285
VIT_15s0046g02150	16.9946	1.7547	0.4926	3.5618	0.000368319	0.00779817		gi|297745331|emb|CBI40411.3| unnamed protein product	-	Putative uncharacterized protein [Source:UniProtKB/TrEMBL;Acc:D7UCE6]	GO:0006355 regulation of transcription, DNA-dependent GO:0003700 sequence-specific DNA binding transcription factor activity GO:0043565 sequence-specific DNA binding GO:0008150 biological_process GO:0001071 nucleic acid binding transcription factor activity GO:0003677 DNA binding GO:0003674 molecular_function	100267186	7.69683	9.79386	2.40905	24.3734	40.6997
VIT_19s0085g00940	10.6508	1.7535	0.4934	3.55383	0.000379664	0.00799852		gi|359494668|ref|XP_002265355.2| PREDICTED: transcription factor MYB23-like	-	Putative uncharacterized protein [Source:UniProtKB/TrEMBL;Acc:A5BNJ7]	GO:0003682 chromatin binding GO:0003677 DNA binding GO:0003674 molecular_function GO:0006355 regulation of transcription, DNA-dependent GO:0005634 nucleus GO:0003700 sequence-specific DNA binding transcription factor activity	100248382	3.84841	4.35283	4.01508	15.8427	25.195
VIT_09s0002g04560	228.467	1.7518	0.4104	4.26894	1.96408e-05	0.000716131		gi|225442643|ref|XP_002279600.1| PREDICTED: uncharacterized protein LOC100261674	-	Putative uncharacterized protein [Source:UniProtKB/TrEMBL;Acc:D7U0K2]	GO:0005515 protein binding GO:0003674 molecular_function	100261674	96.2103	42.4401	162.209	498.436	343.04
VIT_18s0041g02200	29.6644	1.7474	0.4199	4.1615	3.16158e-05	0.00107529		gi|296089401|emb|CBI39220.3| unnamed protein product	-	Putative uncharacterized protein [Source:UniProtKB/TrEMBL;Acc:D7U906]		NA	10.5831	7.61745	20.0754	49.9654	60.0805
VIT_09s0002g05280	9.3975	1.7463	0.5098	3.42572	0.000613178	0.0118065		gi|225442747|ref|XP_002284968.1| PREDICTED: gibberellin 20 oxidase 3	-	Putative uncharacterized protein [Source:UniProtKB/TrEMBL;Acc:D7U0Q6]	GO:0016706 oxidoreductase activity, acting on paired donors, with incorporation or reduction of molecular oxygen, 2-oxoglutarate as one donor, and incorporation of one atom each of oxygen into both donors GO:0005506 iron ion binding GO:0016020 membrane GO:0055114 oxidation-reduction process GO:0016491 oxidoreductase activity GO:0005575 cellular_component GO:0008150 biological_process GO:0043167 i…	100259967	3.84841	3.26462	3.21206	13.4054	23.257
VIT_07s0129g01010	8.1292	1.7405	0.5322	3.27069	0.00107286	0.018617		gi|296087391|emb|CBI33765.3| unnamed protein product	-	Putative uncharacterized protein [Source:UniProtKB/TrEMBL;Acc:D7TTE3]		NA	1.92421	1.08821	4.81809	18.28	14.5356
VIT_18s0041g01290	431.771	1.7361	0.3241	5.35748	8.43922e-08	6.1309e-06		gi|359493414|ref|XP_002280064.2| PREDICTED: serine/threonine-protein kinase-like protein CCR4-like	2.7.11.1	Putative uncharacterized protein [Source:UniProtKB/TrEMBL;Acc:F6I3V2]	GO:0016772 transferase activity, transferring phosphorus-containing groups GO:0006468 protein phosphorylation GO:0005524 ATP binding GO:0004674 protein serine/threonine kinase activity GO:0004672 protein kinase activity GO:0000166 nucleotide binding GO:0008150 biological_process GO:0006464 cellular protein modification process GO:0016301 kinase activity GO:0003674 molecular_function GO:0010200 re…	100246469	192.421	132.761	291.495	952.999	589.176
VIT_00s0199g00010	2.9868	1.7277	0.5687	3.038	0.00238157	0.0344388		gi|359495650|ref|XP_003635046.1| PREDICTED: uncharacterized protein LOC100268048	-	Putative uncharacterized protein [Source:UniProtKB/TrEMBL;Acc:F6GZ49]		NA	0	1.08821	0	6.09335	7.75232
VIT_13s0084g00670	235.674	1.7237	0.2737	6.29678	3.03894e-10	3.59417e-08		gi|147774033|emb|CAN69541.1| hypothetical protein VITISV_025656	-	Putative uncharacterized protein [Source:UniProtKB/TrEMBL;Acc:F6HVC9]		NA	78.8925	122.967	146.149	463.094	367.266
VIT_11s0052g01340	75.6515	1.7193	0.3835	4.48287	7.36451e-06	0.0003028		gi|359485084|ref|XP_003633211.1| PREDICTED: LOW QUALITY PROTEIN: probable xyloglucan endotransglucosylase/hydrolase protein 23-like	2.4.1.207	Putative uncharacterized protein [Source:UniProtKB/TrEMBL;Acc:F6GXD4]	GO:0016762 xyloglucan:xyloglucosyl transferase activity GO:0006073 cellular glucan metabolic process GO:0005618 cell wall GO:0048046 apoplast GO:0004553 hydrolase activity, hydrolyzing O-glycosyl compounds GO:0005975 carbohydrate metabolic process GO:0003674 molecular_function GO:0005623 cell GO:0005575 cellular_component GO:0008150 biological_process GO:0030312 external encapsulating structure G…	NA	53.8778	20.6759	29.7116	159.646	114.347
VIT_02s0154g00380	18.8033	1.7157	0.5023	3.41553	0.000636576	0.0121907		gi|359474365|ref|XP_003631444.1| PREDICTED: uncharacterized protein LOC100855013	-	Putative uncharacterized protein [Source:UniProtKB/TrEMBL;Acc:D7TN39]		100855013	2.88631	9.79386	8.83317	51.1841	21.3189
VIT_00s0253g00090	10.8509	1.7147	0.536	3.19895	0.00137929	0.0226406		gi|359496067|ref|XP_003635143.1| PREDICTED: polyneuridine-aldehyde esterase-like	-	Putative uncharacterized protein [Source:UniProtKB/TrEMBL;Acc:F6GYW2]	GO:0016788 hydrolase activity, acting on ester bonds GO:0003674 molecular_function GO:0080032 methyl jasmonate esterase activity	100852648	6.73472	0	4.01508	23.1547	20.3498
VIT_18s0001g06180	253.171	1.7068	0.5204	3.2799	0.00103842	0.0180933		gi|302141983|emb|CBI19186.3| unnamed protein product	-	Putative uncharacterized protein [Source:UniProtKB/TrEMBL;Acc:F6H0X0]		100242154	166.444	73.998	39.3478	452.126	533.941
VIT_18s0001g06240	438.3	1.7029	0.1705	9.98534	1.76699e-23	1.39192e-20		gi|359495272|ref|XP_002276182.2| PREDICTED: TMV resistance protein N-like	-	Putative uncharacterized protein [Source:UniProtKB/TrEMBL;Acc:F6HN39]	GO:0006952 defense response GO:0007165 signal transduction GO:0043531 ADP binding GO:0003674 molecular_function GO:0006950 response to stress GO:0008150 biological_process GO:0005515 protein binding	NA	203.966	257.905	217.617	692.204	819.808
VIT_10s0003g03790	23.1885	1.6969	0.4118	4.12077	3.7761e-05	0.0012349		gi|225443888|ref|XP_002277769.1| PREDICTED: protein TIFY 5A	-	Putative uncharacterized protein [Source:UniProtKB/TrEMBL;Acc:A5AT04]	GO:0003674 molecular_function GO:0005515 protein binding	100249695	14.4315	6.52924	10.4392	38.9974	45.5449
VIT_18s0001g08590	36.9283	1.694	0.358	4.73202	2.22296e-06	0.000107885		-	-	Putative uncharacterized protein [Source:UniProtKB/TrEMBL;Acc:F6H172]		NA	24.0526	15.2349	13.6513	65.8081	65.8947
VIT_18s0072g00990	697.682	1.6877	0.249	6.77832	1.21581e-11	1.91441e-09		gi|359493179|ref|XP_003634534.1| PREDICTED: leucine-rich repeat receptor-like tyrosine-protein kinase At2g41820-like	2.7.11.1	Putative uncharacterized protein [Source:UniProtKB/TrEMBL;Acc:F6GY11]	GO:0016772 transferase activity, transferring phosphorus-containing groups GO:0006468 protein phosphorylation GO:0005524 ATP binding GO:0004672 protein kinase activity GO:0003674 molecular_function GO:0008150 biological_process GO:0005515 protein binding GO:0006464 cellular protein modification process GO:0016301 kinase activity	100264185	281.896	303.61	475.385	1334.44	1093.08
VIT_15s0048g02990	915.601	1.6859	0.2246	7.50791	6.00782e-14	1.28998e-11		gi|225453553|ref|XP_002262724.1| PREDICTED: uncharacterized protein LOC100255828	-	Putative uncharacterized protein [Source:UniProtKB/TrEMBL;Acc:F6I2V3]	GO:0005524 ATP binding GO:0000166 nucleotide binding GO:0017111 nucleoside-triphosphatase activity GO:0003674 molecular_function GO:0016887 ATPase activity GO:0009693 ethylene biosynthetic process GO:0005886 plasma membrane	100255828	499.332	466.841	440.856	1969.37	1201.61
VIT_13s0067g01070	9263.51	1.6855	0.1782	9.45949	3.09436e-21	1.98269e-18		gi|225448453|ref|XP_002269430.1| PREDICTED: zinc finger CCCH domain-containing protein 29-like	-	Putative uncharacterized protein [Source:UniProtKB/TrEMBL;Acc:F6HCC2]	GO:0010200 response to chitin GO:0009409 response to cold GO:0008270 zinc ion binding GO:0003676 nucleic acid binding GO:0050832 defense response to fungus GO:0003674 molecular_function GO:0006950 response to stress GO:0008150 biological_process GO:0005515 protein binding GO:0043167 ion binding	100246707	4281.36	5635.82	4515.36	17019.9	14865.1
VIT_08s0007g01450	3966.13	1.6851	0.2658	6.3392	2.30959e-10	2.83172e-08		gi|225440538|ref|XP_002275792.1| PREDICTED: uncharacterized protein LOC100254537	-	Putative uncharacterized protein [Source:UniProtKB/TrEMBL;Acc:F6HL14]	GO:0008150 biological_process GO:0005634 nucleus GO:0003674 molecular_function	100254537	2716.98	1407.05	1882.27	6495.51	7328.85
VIT_01s0026g01780	74.6471	1.6849	0.3534	4.76827	1.85812e-06	9.3156e-05		gi|296086415|emb|CBI32004.3| unnamed protein product	-	Putative uncharacterized protein [Source:UniProtKB/TrEMBL;Acc:F6HPE9]	GO:0016772 transferase activity, transferring phosphorus-containing groups GO:0006468 protein phosphorylation GO:0005524 ATP binding GO:0004672 protein kinase activity GO:0008150 biological_process GO:0006464 cellular protein modification process GO:0016301 kinase activity GO:0003674 molecular_function	100245028	35.5978	20.6759	50.59	141.366	125.006
VIT_04s0069g00210	10.817	1.6842	0.5233	3.21851	0.00128858	0.021464		gi|296083759|emb|CBI23976.3| unnamed protein product	-	Putative uncharacterized protein [Source:UniProtKB/TrEMBL;Acc:F6H9E2]	GO:0016021 integral to membrane GO:0006810 transport GO:0005215 transporter activity GO:0016020 membrane GO:0035235 ionotropic glutamate receptor signaling pathway GO:0006811 ion transport GO:0005234 extracellular-glutamate-gated ion channel activity GO:0004970 ionotropic glutamate receptor activity GO:0030288 outer membrane-bounded periplasmic space GO:0005623 cell GO:0005575 cellular_component …	NA	4.81052	1.08821	5.62111	28.0294	14.5356
VIT_07s0031g00530	100.901	1.6835	0.3247	5.18462	2.16451e-07	1.44235e-05		gi|296082411|emb|CBI21416.3| unnamed protein product	-	Putative uncharacterized protein [Source:UniProtKB/TrEMBL;Acc:D7SVW7]	GO:0016772 transferase activity, transferring phosphorus-containing groups GO:0006468 protein phosphorylation GO:0005524 ATP binding GO:0004674 protein serine/threonine kinase activity GO:0004672 protein kinase activity GO:0000166 nucleotide binding GO:0008150 biological_process GO:0006464 cellular protein modification process GO:0016301 kinase activity GO:0003674 molecular_function	100259363	68.3093	34.8226	44.9689	207.174	149.232
VIT_08s0007g01690	466.381	1.6809	0.1517	11.0769	1.62398e-28	2.87675e-25		gi|225440588|ref|XP_002277359.1| PREDICTED: probable sugar phosphate/phosphate translocator At3g11320	-	Putative uncharacterized protein [Source:UniProtKB/TrEMBL;Acc:A5C3V3]	GO:0016021 integral to membrane GO:0016020 membrane GO:0005575 cellular_component	100259754	272.275	225.259	234.481	842.1	757.789
VIT_15s0046g02550	20.0171	1.68	0.4449	3.77617	0.000159259	0.00404463		gi|225454236|ref|XP_002274751.1| PREDICTED: gibberellin 20 oxidase 1-B	-	Putative uncharacterized protein [Source:UniProtKB/TrEMBL;Acc:A5C4W0]	GO:0016706 oxidoreductase activity, acting on paired donors, with incorporation or reduction of molecular oxygen, 2-oxoglutarate as one donor, and incorporation of one atom each of oxygen into both donors GO:0055114 oxidation-reduction process GO:0016491 oxidoreductase activity GO:0003674 molecular_function GO:0008150 biological_process	100256734	5.77262	6.52924	13.6513	40.2161	33.9164
VIT_11s0052g01190	549.009	1.6792	0.5316	3.15886	0.00158386	0.025088		gi|225446097|ref|XP_002270182.1| PREDICTED: probable xyloglucan endotransglucosylase/hydrolase protein 23-like	2.4.1.207	Putative uncharacterized protein [Source:UniProtKB/TrEMBL;Acc:F6GXE8]	GO:0016762 xyloglucan:xyloglucosyl transferase activity GO:0006073 cellular glucan metabolic process GO:0005618 cell wall GO:0048046 apoplast GO:0004553 hydrolase activity, hydrolyzing O-glycosyl compounds GO:0005975 carbohydrate metabolic process GO:0003674 molecular_function GO:0005623 cell GO:0005575 cellular_component GO:0008150 biological_process GO:0030312 external encapsulating structure G…	100256520	374.258	104.468	114.831	1278.38	873.105
VIT_12s0028g01640	369.957	1.6788	0.1866	8.99599	2.34103e-19	1.21374e-16		gi|225446687|ref|XP_002277429.1| PREDICTED: G-type lectin S-receptor-like serine/threonine-protein kinase At5g24080-like	2.7.11.1	Putative uncharacterized protein [Source:UniProtKB/TrEMBL;Acc:F6H536]	GO:0016772 transferase activity, transferring phosphorus-containing groups GO:0006468 protein phosphorylation GO:0005524 ATP binding GO:0004674 protein serine/threonine kinase activity GO:0004672 protein kinase activity GO:0000166 nucleotide binding GO:0003674 molecular_function GO:0008150 biological_process GO:0006464 cellular protein modification process GO:0016301 kinase activity	100267773	190.496	157.79	227.253	633.708	640.536
VIT_18s0001g06030	58.8251	1.676	0.485	3.45548	0.00054931	0.0108318		gi|225459260|ref|XP_002285775.1| PREDICTED: uncharacterized protein LOC100260784 isoform 1	-	Putative uncharacterized protein [Source:UniProtKB/TrEMBL;Acc:F6H0R3]		100260784	48.1052	15.2349	9.63619	114.555	106.594
VIT_02s0025g01280	540.838	1.6725	0.3215	5.20257	1.96555e-07	1.31804e-05		gi|225426000|ref|XP_002272720.1| PREDICTED: probable WRKY transcription factor 41	-	Putative uncharacterized protein [Source:UniProtKB/TrEMBL;Acc:D7TVE1]	GO:0006355 regulation of transcription, DNA-dependent GO:0003700 sequence-specific DNA binding transcription factor activity GO:0043565 sequence-specific DNA binding GO:0003674 molecular_function GO:0008150 biological_process GO:0001071 nucleic acid binding transcription factor activity GO:0003677 DNA binding	100253577	164.52	273.14	363.766	1171.14	731.625
VIT_02s0025g02570	502.618	1.6641	0.1731	9.61111	7.1769e-22	5.08531e-19		gi|225426588|ref|XP_002280129.1| PREDICTED: cytochrome P450 78A3	-	Putative uncharacterized protein [Source:UniProtKB/TrEMBL;Acc:F6HU72]	GO:0020037 heme binding GO:0005506 iron ion binding GO:0055114 oxidation-reduction process GO:0016491 oxidoreductase activity GO:0010154 fruit development GO:0004497 monooxygenase activity GO:0016705 oxidoreductase activity, acting on paired donors, with incorporation or reduction of molecular oxygen GO:0009055 electron carrier activity GO:0046872 metal ion binding GO:0003674 molecular_function G…	100258159	297.29	233.964	260.98	775.074	945.783
VIT_17s0000g06290	35.2464	1.6638	0.4041	4.11702	3.83804e-05	0.00125131		gi|359491707|ref|XP_002284894.2| PREDICTED: GDSL esterase/lipase At1g74460-like	-	Putative uncharacterized protein [Source:UniProtKB/TrEMBL;Acc:D7SIA6]	GO:0016788 hydrolase activity, acting on ester bonds GO:0006629 lipid metabolic process GO:0016787 hydrolase activity GO:0008150 biological_process GO:0003674 molecular_function GO:0005576 extracellular region GO:0004091 carboxylesterase activity	100248401	16.3558	23.9405	9.63619	53.6215	72.678
VIT_11s0052g01200	857.647	1.6591	0.5382	3.08253	0.00205251	0.0306176		gi|359484996|ref|XP_002273742.2| PREDICTED: probable xyloglucan endotransglucosylase/hydrolase protein 23-like	2.4.1.207	Putative uncharacterized protein [Source:UniProtKB/TrEMBL;Acc:F6GXE7]	GO:0016762 xyloglucan:xyloglucosyl transferase activity GO:0006073 cellular glucan metabolic process GO:0005618 cell wall GO:0048046 apoplast GO:0004553 hydrolase activity, hydrolyzing O-glycosyl compounds GO:0005975 carbohydrate metabolic process GO:0003674 molecular_function GO:0005623 cell GO:0005575 cellular_component GO:0008150 biological_process GO:0030312 external encapsulating structure G…	100266747	582.072	166.496	165.421	2091.24	1283.01
VIT_16s0098g00110	16.3396	1.6558	0.4753	3.48389	0.000494191	0.00991829		gi|359496097|ref|XP_003635152.1| PREDICTED: probable receptor-like protein kinase At5g39020-like	2.7.11.1	Putative uncharacterized protein [Source:UniProtKB/TrEMBL;Acc:F6H7F2]	GO:0016772 transferase activity, transferring phosphorus-containing groups GO:0006468 protein phosphorylation GO:0005524 ATP binding GO:0004674 protein serine/threonine kinase activity GO:0004672 protein kinase activity GO:0008150 biological_process GO:0006464 cellular protein modification process GO:0016301 kinase activity GO:0003674 molecular_function	NA	8.65893	2.17641	9.63619	29.2481	31.9783
VIT_08s0058g00690	742.205	1.6527	0.2902	5.69511	1.23289e-08	1.06103e-06		gi|225439574|ref|XP_002264974.1| PREDICTED: probable WRKY transcription factor 33-like	-	Putative uncharacterized protein [Source:UniProtKB/TrEMBL;Acc:F6GXS4]	GO:0006355 regulation of transcription, DNA-dependent GO:0003700 sequence-specific DNA binding transcription factor activity GO:0043565 sequence-specific DNA binding GO:0008150 biological_process GO:0001071 nucleic acid binding transcription factor activity GO:0003677 DNA binding GO:0003674 molecular_function GO:0043900 regulation of multi-organism process GO:0009595 detection of biotic stimulus …	100246612	259.768	425.489	444.871	1619.61	961.288
VIT_09s0018g01800	486.493	1.6449	0.2962	5.55395	2.79292e-08	2.22356e-06		gi|359483145|ref|XP_003632911.1| PREDICTED: acid phosphatase 1-like	-	Putative uncharacterized protein [Source:UniProtKB/TrEMBL;Acc:F6HBZ2]	GO:0003993 acid phosphatase activity GO:0016791 phosphatase activity GO:0003674 molecular_function	100853464	153.937	300.345	287.48	996.872	693.833
VIT_00s0510g00030	5.1422	1.6425	0.5595	2.93538	0.00333137	0.0444818		gi|359496962|ref|XP_003635385.1| PREDICTED: peroxidase 64-like	1.11.1.7	Putative uncharacterized protein [Source:UniProtKB/TrEMBL;Acc:F6HD49]	GO:0020037 heme binding GO:0004601 peroxidase activity GO:0006979 response to oxidative stress GO:0055114 oxidation-reduction process GO:0016491 oxidoreductase activity GO:0009505 plant-type cell wall GO:0046872 metal ion binding GO:0005623 cell GO:0005575 cellular_component GO:0006950 response to stress GO:0008150 biological_process GO:0030312 external encapsulating structure GO:0005618 cell wal…	100854196	1.92421	0	2.40905	9.74935	11.6285
VIT_01s0010g02950	8.6283	1.6393	0.5348	3.0654	0.00217378	0.032089		gi|225425809|ref|XP_002264877.1| PREDICTED: probable calcium-binding protein CML31-like	-	Putative uncharacterized protein [Source:UniProtKB/TrEMBL;Acc:F6HG70]	GO:0005509 calcium ion binding GO:0043167 ion binding GO:0003674 molecular_function	100244321	2.88631	2.17641	4.01508	24.3734	9.6904
VIT_08s0007g08040	273.06	1.6373	0.3257	5.02666	4.99098e-07	2.91465e-05		gi|359481845|ref|XP_003632677.1| PREDICTED: uncharacterized protein LOC100852750	-	Putative uncharacterized protein [Source:UniProtKB/TrEMBL;Acc:F6HL49]		NA	203.004	119.703	89.1347	548.401	405.059
VIT_17s0000g09190	1204.22	1.6309	0.2125	7.67362	1.67202e-14	4.03889e-12		gi|147798030|emb|CAN71778.1| hypothetical protein VITISV_019814	-	Putative uncharacterized protein [Source:UniProtKB/TrEMBL;Acc:F6GSH5]	GO:0005515 protein binding GO:0003674 molecular_function	NA	679.245	477.723	750.819	2203.35	1909.98
VIT_08s0007g02940	100.829	1.6279	0.4424	3.6795	0.000233689	0.00545883		gi|225440815|ref|XP_002276192.1| PREDICTED: NAC domain-containing protein 90	-	Putative uncharacterized protein [Source:UniProtKB/TrEMBL;Acc:F6HKN2]	GO:0006355 regulation of transcription, DNA-dependent GO:0003677 DNA binding GO:0003674 molecular_function GO:0008150 biological_process	100249478	40.4083	20.6759	76.2865	238.859	127.913
VIT_12s0059g01580	119.015	1.6264	0.2722	5.97497	2.30137e-09	2.27536e-07		gi|225447180|ref|XP_002271817.1| PREDICTED: uncharacterized protein LOC100241366	-	Putative uncharacterized protein [Source:UniProtKB/TrEMBL;Acc:F6HIF9]		100241366	51.9536	54.4103	77.8925	231.547	179.272
VIT_18s0041g01330	457.136	1.6259	0.1344	12.0962	1.10578e-33	3.9176e-30		gi|296089468|emb|CBI39287.3| unnamed protein product	-	Putative uncharacterized protein [Source:UniProtKB/TrEMBL;Acc:F6I3U9]	GO:0006952 defense response GO:0007165 signal transduction GO:0043531 ADP binding GO:0003674 molecular_function GO:0006950 response to stress GO:0008150 biological_process GO:0005515 protein binding	NA	258.806	252.464	228.859	789.698	755.851
VIT_10s0003g00410	279.622	1.625	0.2041	7.96302	1.67894e-15	4.82286e-13	MLO6	gi|297740440|emb|CBI30622.3| unnamed protein product	-	MLO-like protein [Source:UniProtKB/TrEMBL;Acc:D7TJF0]	GO:0016021 integral to membrane GO:0016020 membrane GO:0006952 defense response GO:0009607 response to biotic stimulus GO:0005516 calmodulin binding GO:0008219 cell death GO:0003674 molecular_function GO:0005575 cellular_component GO:0006950 response to stress GO:0008150 biological_process	100267554	156.823	126.232	161.406	539.871	413.78
VIT_01s0026g01730	324.516	1.6174	0.2616	6.18345	6.27173e-10	6.87207e-08		gi|296086420|emb|CBI32009.3| unnamed protein product	-	Putative uncharacterized protein [Source:UniProtKB/TrEMBL;Acc:D7TND6]	GO:0006355 regulation of transcription, DNA-dependent GO:0003700 sequence-specific DNA binding transcription factor activity GO:0043565 sequence-specific DNA binding GO:0008150 biological_process GO:0001071 nucleic acid binding transcription factor activity GO:0003677 DNA binding GO:0003674 molecular_function GO:0015698 inorganic anion transport GO:0005634 nucleus	100262076	221.284	119.703	167.83	616.647	497.118
VIT_01s0011g03850	201.497	1.6088	0.3235	4.97328	6.58299e-07	3.73159e-05		gi|359472678|ref|XP_002279572.2| PREDICTED: uncharacterized protein LOC100245576	-	Putative uncharacterized protein [Source:UniProtKB/TrEMBL;Acc:F6HFM7]	GO:0016020 membrane GO:0008375 acetylglucosaminyltransferase activity GO:0005575 cellular_component GO:0016757 transferase activity, transferring glycosyl groups GO:0003674 molecular_function	NA	129.884	100.115	78.6955	459.438	239.353
VIT_18s0001g07320	1831.14	1.6076	0.5304	3.03094	0.00243794	0.0349637		gi|225459119|ref|XP_002285693.1| PREDICTED: probable mitochondrial 2-oxoglutarate/malate carrier protein-like	-	Putative uncharacterized protein [Source:UniProtKB/TrEMBL;Acc:F6H118]	GO:0016021 integral to membrane GO:0006810 transport GO:0016020 membrane GO:0006835 dicarboxylic acid transport GO:0005310 dicarboxylic acid transmembrane transporter activity GO:0031966 mitochondrial membrane GO:0005737 cytoplasm GO:0005623 cell GO:0005622 intracellular GO:0005575 cellular_component GO:0008150 biological_process GO:0006839 mitochondrial transport GO:0005739 mitochondrion GO:0043…	100245527	917.847	227.435	958.8	4115.45	2936.19
VIT_13s0067g00420	9.415	1.5951	0.5097	3.1292	0.00175284	0.027189		gi|297736631|emb|CBI25502.3| unnamed protein product	2.7.11.1	Putative uncharacterized protein [Source:UniProtKB/TrEMBL;Acc:F6HCE5]	GO:0005515 protein binding GO:0003674 molecular_function	NA	4.81052	4.35283	2.40905	21.936	13.5666
VIT_07s0141g00890	120.035	1.594	0.2625	6.0722	1.26166e-09	1.29561e-07		gi|225437270|ref|XP_002282468.1| PREDICTED: cytochrome P450 94A1	-	Putative uncharacterized protein [Source:UniProtKB/TrEMBL;Acc:D7SQN0]	GO:0020037 heme binding GO:0005506 iron ion binding GO:0055114 oxidation-reduction process GO:0016491 oxidoreductase activity GO:0004497 monooxygenase activity GO:0016705 oxidoreductase activity, acting on paired donors, with incorporation or reduction of molecular oxygen GO:0009055 electron carrier activity GO:0046872 metal ion binding GO:0003674 molecular_function GO:0008150 biological_process …	100264774	60.6125	69.6452	60.2262	244.953	164.737
VIT_06s0004g01470	29.0314	1.5852	0.4227	3.75039	0.000176563	0.00438971		gi|359478413|ref|XP_002283147.2| PREDICTED: linoleate 13S-lipoxygenase 2-1, chloroplastic-like	1.13.11.12	Lipoxygenase [Source:UniProtKB/TrEMBL;Acc:F6GUA7]	GO:0009611 response to wounding GO:0005506 iron ion binding GO:0055114 oxidation-reduction process GO:0016491 oxidoreductase activity GO:0009941 chloroplast envelope GO:0009570 chloroplast stroma GO:0009753 response to jasmonic acid stimulus GO:0031408 oxylipin biosynthetic process GO:0016165 lipoxygenase activity GO:0009695 jasmonic acid biosynthetic process GO:0009535 chloroplast thylakoid memb…	100262173	6.73472	20.6759	14.4543	54.8401	48.452
VIT_13s0084g00560	28.5581	1.5837	0.5469	2.8958	0.00378192	0.0490197		gi|359487164|ref|XP_003633525.1| PREDICTED: probable leucine-rich repeat receptor-like protein kinase At1g35710-like	2.7.11.1	Putative uncharacterized protein [Source:UniProtKB/TrEMBL;Acc:F6HVC1]	GO:0016021 integral to membrane GO:0016772 transferase activity, transferring phosphorus-containing groups GO:0016310 phosphorylation GO:0016301 kinase activity GO:0006468 protein phosphorylation GO:0005524 ATP binding GO:0004672 protein kinase activity GO:0016740 transferase activity GO:0016020 membrane GO:0000166 nucleotide binding GO:0004713 protein tyrosine kinase activity GO:0005575 cellular…	NA	6.73472	1.08821	22.4844	52.4028	60.0805
VIT_05s0077g02350	467.419	1.5811	0.3018	5.23837	1.62001e-07	1.10729e-05		gi|225431723|ref|XP_002268447.1| PREDICTED: uncharacterized protein LOC100253295	-	Putative uncharacterized protein [Source:UniProtKB/TrEMBL;Acc:F6H6Z9]	GO:0008150 biological_process GO:0005575 cellular_component GO:0003674 molecular_function	100253295	279.01	141.467	313.176	868.911	734.532
VIT_05s0029g00200	9.3124	1.5809	0.523	3.02295	0.00250325	0.0356835		gi|359477949|ref|XP_002265845.2| PREDICTED: purple acid phosphatase 15-like	3.1.3.2	Putative uncharacterized protein [Source:UniProtKB/TrEMBL;Acc:D7SNS9]	GO:0003993 acid phosphatase activity GO:0046872 metal ion binding GO:0016787 hydrolase activity GO:0016791 phosphatase activity GO:0043167 ion binding GO:0003674 molecular_function	100250370	1.92421	3.26462	5.62111	23.1547	12.5975
VIT_03s0132g00340	225.328	1.5794	0.1918	8.23652	1.77299e-16	5.79821e-14		gi|147852023|emb|CAN82287.1| hypothetical protein VITISV_028337	2.7.11.1	Putative uncharacterized protein [Source:UniProtKB/TrEMBL;Acc:F6HJG6]	GO:0016772 transferase activity, transferring phosphorus-containing groups GO:0006468 protein phosphorylation GO:0005524 ATP binding GO:0004674 protein serine/threonine kinase activity GO:0004672 protein kinase activity GO:0008150 biological_process GO:0006464 cellular protein modification process GO:0016301 kinase activity GO:0003674 molecular_function	NA	110.642	112.085	144.543	381.443	377.926
VIT_12s0028g03270	2941.94	1.5794	0.1403	11.2591	2.08785e-29	4.48211e-26		gi|225446428|ref|XP_002276215.1| PREDICTED: ethylene-responsive transcription factor 4	-	Putative uncharacterized protein [Source:UniProtKB/TrEMBL;Acc:E0CTG9]	GO:0005634 nucleus GO:0006355 regulation of transcription, DNA-dependent GO:0006351 transcription, DNA-dependent GO:0003700 sequence-specific DNA binding transcription factor activity GO:0003677 DNA binding GO:0003674 molecular_function GO:0009058 biosynthetic process GO:0005623 cell GO:0005622 intracellular GO:0005575 cellular_component GO:0034641 cellular nitrogen compound metabolic process GO:…	100242144	1782.78	1565.93	1511.28	5276.84	4572.9
VIT_16s0050g00410	20.4845	1.5783	0.4435	3.55909	0.000372148	0.00786357		gi|302143862|emb|CBI22723.3| unnamed protein product	-	Putative uncharacterized protein [Source:UniProtKB/TrEMBL;Acc:F6H6N1]		100254969	9.62103	7.61745	11.2422	48.7468	25.195
VIT_06s0009g00480	36.6115	1.5762	0.3762	4.19036	2.78511e-05	0.000970544		gi|359479231|ref|XP_002274847.2| PREDICTED: aluminum-activated malate transporter 2-like	-	Putative uncharacterized protein [Source:UniProtKB/TrEMBL;Acc:F6HAC2]	GO:0015743 malate transport GO:0008150 biological_process GO:0006810 transport	100246094	17.3179	21.7641	16.0603	80.4322	47.483
VIT_08s0007g01070	19.8483	1.576	0.48	3.28332	0.00102591	0.0179488		gi|147846681|emb|CAN78510.1| hypothetical protein VITISV_031643	-	Putative uncharacterized protein [Source:UniProtKB/TrEMBL;Acc:F6HL40]	GO:0055114 oxidation-reduction process GO:0047134 protein-disulfide reductase activity GO:0008150 biological_process GO:0016491 oxidoreductase activity GO:0003674 molecular_function	NA	9.62103	4.35283	12.0452	49.9654	23.257
VIT_17s0000g02050	498.023	1.5746	0.2113	7.4536	9.08239e-14	1.85639e-11		gi|225456213|ref|XP_002282941.1| PREDICTED: nudix hydrolase 17, mitochondrial-like	-	Putative uncharacterized protein [Source:UniProtKB/TrEMBL;Acc:D7SJE0]	GO:0016787 hydrolase activity GO:0003674 molecular_function	100242429	299.214	284.022	228.859	982.247	695.771
VIT_03s0088g01180	531.587	1.5743	0.2308	6.8206	9.06641e-12	1.43824e-09		gi|359475504|ref|XP_002271143.2| PREDICTED: receptor-like protein kinase HAIKU2	2.7.11.1	Putative uncharacterized protein [Source:UniProtKB/TrEMBL;Acc:F6HBN2]	GO:0016772 transferase activity, transferring phosphorus-containing groups GO:0006468 protein phosphorylation GO:0005524 ATP binding GO:0004674 protein serine/threonine kinase activity GO:0004672 protein kinase activity GO:0005737 cytoplasm GO:0004177 aminopeptidase activity GO:0008233 peptidase activity GO:0009960 endosperm development GO:0006508 proteolysis GO:0016787 hydrolase activity GO:0005…	100248069	275.162	367.814	220.026	966.405	828.529
VIT_00s1860g00010	8.5606	1.5742	0.513	3.06877	0.00214939	0.031773		gi|296085778|emb|CBI29591.3| unnamed protein product	-	Putative uncharacterized protein [Source:UniProtKB/TrEMBL;Acc:D7TGG6]		NA	2.88631	5.44103	2.40905	14.624	17.4427
VIT_12s0057g01430	767.752	1.5708	0.3454	4.54787	5.41905e-06	0.000232713		gi|225447462|ref|XP_002263769.1| PREDICTED: uncharacterized protein LOC100252914	-	Putative uncharacterized protein [Source:UniProtKB/TrEMBL;Acc:D7TDB1]		100252914	224.17	339.52	620.731	1424.62	1229.71
VIT_14s0066g02350	207.169	1.5658	0.3322	4.71389	2.43037e-06	0.000115953		gi|225452640|ref|XP_002281766.1| PREDICTED: probable galacturonosyltransferase-like 9-like	-	Putative uncharacterized protein [Source:UniProtKB/TrEMBL;Acc:F6HV65]	GO:0016757 transferase activity, transferring glycosyl groups GO:0003674 molecular_function GO:0047262 polygalacturonate 4-alpha-galacturonosyltransferase activity GO:0030968 endoplasmic reticulum unfolded protein response GO:0009738 abscisic acid mediated signaling pathway GO:0035556 intracellular signal transduction GO:0016758 transferase activity, transferring hexosyl groups GO:0016051 carbohy…	100243965	151.05	92.4976	79.4985	452.126	260.672
VIT_02s0025g04420	83.9811	1.5654	0.3312	4.72696	2.27911e-06	0.000110107		gi|225426773|ref|XP_002276226.1| PREDICTED: multidrug and toxin extrusion protein 1-like	-	Putative uncharacterized protein [Source:UniProtKB/TrEMBL;Acc:F6HUH6]	GO:0016020 membrane GO:0055085 transmembrane transport GO:0015297 antiporter activity GO:0015238 drug transmembrane transporter activity GO:0006855 drug transmembrane transport GO:0005575 cellular_component GO:0008150 biological_process GO:0022857 transmembrane transporter activity GO:0006810 transport GO:0003674 molecular_function	100265094	31.7494	63.116	36.9387	129.179	158.923
VIT_05s0077g01970	1102.84	1.5628	0.2348	6.65507	2.83157e-11	4.24051e-09		gi|225431782|ref|XP_002271253.1| PREDICTED: RING-H2 finger protein ATL2-like isoform 1	-	Putative uncharacterized protein [Source:UniProtKB/TrEMBL;Acc:F6H6W1]	GO:0046872 metal ion binding GO:0008270 zinc ion binding GO:0005515 protein binding GO:0043167 ion binding GO:0003674 molecular_function	100253381	709.07	519.075	566.929	2275.26	1443.87
VIT_17s0000g03370	349.312	1.5628	0.3479	4.49216	7.05058e-06	0.000293296		gi|297734237|emb|CBI15484.3| unnamed protein product	-	Putative uncharacterized protein [Source:UniProtKB/TrEMBL;Acc:D7SJ23]		100259493	153.937	102.291	283.464	588.617	618.248
VIT_18s0001g03910	7514.66	1.5619	0.237	6.59146	4.35533e-11	6.09189e-09		gi|526117535|ref|NP_001268049.1| nitrate reductase	1.7.1.1	Nitrate reductase [Source:UniProtKB/TrEMBL;Acc:F6H0M5]	GO:0005886 plasma membrane GO:0005773 vacuole GO:0020037 heme binding GO:0005506 iron ion binding GO:0050660 flavin adenine dinucleotide binding GO:0055114 oxidation-reduction process GO:0016491 oxidoreductase activity GO:0030151 molybdenum ion binding GO:0009416 response to light stimulus GO:0009610 response to symbiotic fungus GO:0009055 electron carrier activity GO:0046872 metal ion binding GO…	100264320	4049.49	3324.47	4858.24	15056.7	10284.4
VIT_18s0041g02180	69.8492	1.5612	0.264	5.91259	3.36773e-09	3.22468e-07		gi|359493359|ref|XP_002278158.2| PREDICTED: protein DA1-related 1-like	-	Putative uncharacterized protein [Source:UniProtKB/TrEMBL;Acc:F6I443]	GO:0043531 ADP binding GO:0046872 metal ion binding GO:0008270 zinc ion binding GO:0043167 ion binding GO:0003674 molecular_function	NA	36.5599	35.9108	40.1508	109.68	126.944
VIT_09s0054g00530	298.09	1.5608	0.2367	6.59421	4.27526e-11	6.05861e-09	ZFPL	gi|526118010|ref|NP_001268172.1| zinc finger protein-like	-	Putative uncharacterized protein [Source:UniProtKB/TrEMBL;Acc:F6GYN2]	GO:0005622 intracellular GO:0008270 zinc ion binding GO:0003674 molecular_function GO:0005623 cell GO:0005575 cellular_component GO:0043167 ion binding GO:0010200 response to chitin GO:0009785 blue light signaling pathway GO:0010017 red or far-red light signaling pathway GO:0009640 photomorphogenesis GO:0045892 negative regulation of transcription, DNA-dependent GO:0009909 regulation of flower de…	100241102	166.444	202.406	118.043	499.654	503.901
VIT_17s0000g04420	67.7642	1.5592	0.4982	3.12945	0.00175134	0.027189		gi|147835050|emb|CAN76906.1| hypothetical protein VITISV_006595	2.7.11.1	Putative uncharacterized protein [Source:UniProtKB/TrEMBL;Acc:D7SIT0]	GO:0016772 transferase activity, transferring phosphorus-containing groups GO:0006468 protein phosphorylation GO:0005524 ATP binding GO:0004674 protein serine/threonine kinase activity GO:0004672 protein kinase activity GO:0008150 biological_process GO:0006464 cellular protein modification process GO:0016301 kinase activity GO:0003674 molecular_function	NA	24.0526	7.61745	56.2111	113.336	137.604
VIT_16s0050g02510	215.139	1.5532	0.4349	3.57118	0.000355377	0.00757698		gi|359490533|ref|XP_002267793.2| PREDICTED: probable WRKY transcription factor 53-like	-	Putative uncharacterized protein [Source:UniProtKB/TrEMBL;Acc:E0CUJ8]	GO:0006355 regulation of transcription, DNA-dependent GO:0003700 sequence-specific DNA binding transcription factor activity GO:0043565 sequence-specific DNA binding GO:0008150 biological_process GO:0001071 nucleic acid binding transcription factor activity GO:0003677 DNA binding GO:0003674 molecular_function	100256922	51.9536	67.4688	191.118	457.001	308.155
VIT_18s0001g01320	387.884	1.5508	0.328	4.72774	2.27032e-06	0.000109932		gi|359492347|ref|XP_003634400.1| PREDICTED: wall-associated receptor kinase 2-like	2.7.11.1	Putative uncharacterized protein [Source:UniProtKB/TrEMBL;Acc:F6H0F7]	GO:0016772 transferase activity, transferring phosphorus-containing groups GO:0006468 protein phosphorylation GO:0005524 ATP binding GO:0004674 protein serine/threonine kinase activity GO:0004672 protein kinase activity GO:0000166 nucleotide binding GO:0030247 polysaccharide binding GO:0005509 calcium ion binding GO:0008150 biological_process GO:0005515 protein binding GO:0043167 ion binding GO:0…	100852995	153.937	138.202	317.994	642.239	687.049
VIT_01s0011g00380	243.659	1.55	0.2843	5.45224	4.97399e-08	3.80331e-06		gi|225423454|ref|XP_002265339.1| PREDICTED: probable esterase At1g33990	-	Putative uncharacterized protein [Source:UniProtKB/TrEMBL;Acc:F6HFV0]		100262720	119.301	92.4976	179.072	458.22	369.204
VIT_10s0042g00930	22.6605	1.549	0.4619	3.35317	0.000798919	0.0147036		gi|359484026|ref|XP_002272129.2| PREDICTED: stilbene synthase 2-like	2.3.1.95 | 2.3.1.74	Putative uncharacterized protein [Source:UniProtKB/TrEMBL;Acc:F6HIS3]	GO:0016747 transferase activity, transferring acyl groups other than amino-acyl groups GO:0016746 transferase activity, transferring acyl groups GO:0016740 transferase activity GO:0009058 biosynthetic process GO:0008152 metabolic process GO:0003824 catalytic activity GO:0008150 biological_process GO:0003674 molecular_function	100240862	4.81052	17.4113	9.63619	47.5281	33.9164
VIT_19s0014g05430	592.891	1.5478	0.2635	5.87294	4.28136e-09	4.04484e-07		gi|225461096|ref|XP_002282205.1| PREDICTED: protein NDR1	-	Putative uncharacterized protein [Source:UniProtKB/TrEMBL;Acc:F6H2D6]	GO:0009626 plant-type hypersensitive response GO:0009816 defense response to bacterium, incompatible interaction GO:0009817 defense response to fungus, incompatible interaction GO:0006950 response to stress GO:0008150 biological_process GO:0008219 cell death GO:0002376 immune system process	100252037	307.873	224.171	429.613	1087.05	915.743
VIT_04s0023g02380	565.851	1.5474	0.1487	10.4055	2.33933e-25	2.61722e-22		gi|225431303|ref|XP_002268940.1| PREDICTED: disease resistance RPP13-like protein 4	-	Putative uncharacterized protein [Source:UniProtKB/TrEMBL;Acc:F6GWT5]	GO:0006952 defense response GO:0043531 ADP binding GO:0003674 molecular_function GO:0006950 response to stress GO:0008150 biological_process GO:0005515 protein binding GO:0005634 nucleus	100245534	294.404	309.051	342.888	1012.71	870.198
VIT_11s0016g05440	13.8877	1.5436	0.4664	3.30942	0.000934882	0.0166998		gi|359484415|ref|XP_002282203.2| PREDICTED: G-type lectin S-receptor-like serine/threonine-protein kinase SD2-5-like	2.7.11.1	Putative uncharacterized protein [Source:UniProtKB/TrEMBL;Acc:F6HH96]	GO:0005886 plasma membrane GO:0016772 transferase activity, transferring phosphorus-containing groups GO:0006468 protein phosphorylation GO:0005524 ATP binding GO:0004674 protein serine/threonine kinase activity GO:0004672 protein kinase activity GO:0000166 nucleotide binding GO:0046777 protein autophosphorylation GO:0005623 cell GO:0005575 cellular_component GO:0008150 biological_process GO:0006…	100249150	8.65893	3.26462	7.22714	23.1547	27.1331
VIT_15s0048g02320	38.3291	1.5402	0.4165	3.69773	0.000217537	0.00516668		gi|147787053|emb|CAN62332.1| hypothetical protein VITISV_000716	-	Putative uncharacterized protein [Source:UniProtKB/TrEMBL;Acc:F6I300]	GO:0006355 regulation of transcription, DNA-dependent GO:0003677 DNA binding GO:0008150 biological_process GO:0003674 molecular_function	NA	12.5073	17.4113	26.4995	87.7442	47.483
VIT_16s0013g01780	13.1254	1.5362	0.4683	3.28024	0.0010372	0.0180868		gi|297745056|emb|CBI38648.3| unnamed protein product	-	Putative uncharacterized protein [Source:UniProtKB/TrEMBL;Acc:F6I2T3]		NA	4.81052	4.35283	8.83317	24.3734	23.257
VIT_01s0010g03900	8.0959	1.5353	0.521	2.94688	0.00320996	0.0431793	MADS4	gi|297738477|emb|CBI27678.3| unnamed protein product	-	Putative uncharacterized protein [Source:UniProtKB/TrEMBL;Acc:F6HGC4]	GO:0005634 nucleus GO:0046983 protein dimerization activity GO:0006355 regulation of transcription, DNA-dependent GO:0006351 transcription, DNA-dependent GO:0003700 sequence-specific DNA binding transcription factor activity GO:0003677 DNA binding GO:0003674 molecular_function GO:0009058 biosynthetic process GO:0005623 cell GO:0005622 intracellular GO:0005575 cellular_component GO:0034641 cellula…	100232869	2.88631	2.17641	4.81809	12.1867	18.4118
VIT_01s0011g02780	56.1094	1.5295	0.325	4.70586	2.52792e-06	0.000119947		gi|359473010|ref|XP_003631229.1| PREDICTED: uncharacterized protein LOC100262757	-	Putative uncharacterized protein [Source:UniProtKB/TrEMBL;Acc:D7T9B3]		100262757	36.5599	32.6462	20.8784	87.7442	102.718
VIT_00s0160g00120	11.189	1.5262	0.4957	3.07917	0.00207581	0.0309002		gi|297742844|emb|CBI35602.3| unnamed protein product	-	Putative uncharacterized protein [Source:UniProtKB/TrEMBL;Acc:D7TYM7]		NA	1.92421	6.52924	6.42412	20.7174	20.3498
VIT_06s0009g00680	272.752	1.5246	0.2572	5.92848	3.05744e-09	2.95418e-07		gi|225436124|ref|XP_002278901.1| PREDICTED: apoptosis-inducing factor homolog A	-	Putative uncharacterized protein [Source:UniProtKB/TrEMBL;Acc:D7T1P1]	GO:0050660 flavin adenine dinucleotide binding GO:0055114 oxidation-reduction process GO:0016491 oxidoreductase activity GO:0008150 biological_process GO:0003674 molecular_function	100241104	148.164	105.556	194.33	435.065	480.644
VIT_07s0031g02390	1555.19	1.5231	0.1353	11.2583	2.10853e-29	4.48211e-26		gi|225438402|ref|XP_002275637.1| PREDICTED: uncharacterized protein LOC100257796	-	Putative uncharacterized protein [Source:UniProtKB/TrEMBL;Acc:F6H4E0]	GO:0004806 triglyceride lipase activity GO:0006629 lipid metabolic process GO:0016787 hydrolase activity GO:0003674 molecular_function GO:0008150 biological_process GO:0043900 regulation of multi-organism process GO:0009595 detection of biotic stimulus GO:0009581 detection of external stimulus GO:0010942 positive regulation of cell death GO:0010618 aerenchyma formation GO:0045088 regulation of in…	100257796	951.52	812.89	874.484	2749.32	2387.71
VIT_10s0042g00890	33.638	1.5206	0.3648	4.16844	3.06696e-05	0.00105152		gi|393717987|gb|AFN21530.1| stilbene synthase	2.3.1.95 | 2.3.1.74	Putative uncharacterized protein [Source:UniProtKB/TrEMBL;Acc:F6HIR9]	GO:0016746 transferase activity, transferring acyl groups GO:0016740 transferase activity GO:0009058 biosynthetic process GO:0008152 metabolic process GO:0003824 catalytic activity GO:0003674 molecular_function GO:0008150 biological_process	NA	21.1663	15.2349	16.0603	68.2455	47.483
VIT_15s0048g02270	1496.09	1.5167	0.1992	7.61292	2.67976e-14	6.19171e-12		gi|225453680|ref|XP_002268892.1| PREDICTED: uncharacterized protein LOC100252386	-	Putative uncharacterized protein [Source:UniProtKB/TrEMBL;Acc:F6I305]	GO:0006355 regulation of transcription, DNA-dependent GO:0003677 DNA binding GO:0008150 biological_process GO:0003674 molecular_function	NA	713.881	750.863	1049.54	2373.97	2592.18
VIT_11s0016g04490	378.814	1.5151	0.2214	6.84469	7.66434e-12	1.25324e-09		gi|225445356|ref|XP_002284861.1| PREDICTED: auxin-responsive protein IAA7-like	-	Putative uncharacterized protein [Source:UniProtKB/TrEMBL;Acc:D7TBU1]	GO:0005634 nucleus GO:0046983 protein dimerization activity GO:0006355 regulation of transcription, DNA-dependent GO:0006351 transcription, DNA-dependent GO:0009734 auxin mediated signaling pathway GO:0009058 biosynthetic process GO:0005623 cell GO:0005622 intracellular GO:0005575 cellular_component GO:0034641 cellular nitrogen compound metabolic process GO:0008150 biological_process GO:0007165 s…	100247336	228.981	250.288	155.785	639.801	619.217
VIT_18s0001g03810	61.5075	1.5117	0.4044	3.73811	0.000185412	0.00455115		gi|297740944|emb|CBI31256.3| unnamed protein product	-	Putative uncharacterized protein [Source:UniProtKB/TrEMBL;Acc:D7TL84]	GO:0016772 transferase activity, transferring phosphorus-containing groups GO:0006468 protein phosphorylation GO:0005524 ATP binding GO:0004672 protein kinase activity GO:0008150 biological_process GO:0006464 cellular protein modification process GO:0016301 kinase activity GO:0003674 molecular_function	NA	24.0526	18.4995	50.59	119.43	94.9659
VIT_16s0013g01110	805.811	1.5089	0.2512	6.00715	1.88808e-09	1.87546e-07		gi|225455047|ref|XP_002282253.1| PREDICTED: ethylene-responsive transcription factor 5-like	-	Putative uncharacterized protein [Source:UniProtKB/TrEMBL;Acc:F6I2P6]	GO:0005634 nucleus GO:0010200 response to chitin GO:0006355 regulation of transcription, DNA-dependent GO:0006351 transcription, DNA-dependent GO:0003700 sequence-specific DNA binding transcription factor activity GO:0003677 DNA binding GO:0009058 biosynthetic process GO:0005623 cell GO:0005622 intracellular GO:0005575 cellular_component GO:0034641 cellular nitrogen compound metabolic process GO:…	NA	406.97	549.544	383.841	1658.61	1030.09
VIT_00s0226g00170	326.262	1.5082	0.2728	5.52894	3.22176e-08	2.54591e-06		gi|356927560|gb|AET42350.1| hypothetical protein EXVG_00478	-	Putative uncharacterized protein [Source:UniProtKB/TrEMBL;Acc:F6GX53]		NA	185.686	125.144	226.45	638.583	455.449
VIT_08s0007g05560	68.8325	1.5082	0.3345	4.50882	6.51878e-06	0.000273853		gi|359482217|ref|XP_003632732.1| PREDICTED: mitochondrial fission 1 protein-like	-	Putative uncharacterized protein [Source:UniProtKB/TrEMBL;Acc:F6HLQ3]	GO:0005777 peroxisome GO:0016559 peroxisome fission GO:0005739 mitochondrion GO:0005737 cytoplasm GO:0005623 cell GO:0005622 intracellular GO:0005575 cellular_component GO:0008150 biological_process GO:0043226 organelle	100853129	45.2189	22.8523	41.7568	131.616	102.718
VIT_06s0009g00370	55.604	1.5078	0.4443	3.39373	0.000689482	0.0130394		gi|359479109|ref|XP_002275220.2| PREDICTED: E3 ubiquitin-protein ligase PUB24-like	-	Putative uncharacterized protein [Source:UniProtKB/TrEMBL;Acc:F6HAE4]	GO:0016567 protein ubiquitination GO:0004842 ubiquitin-protein ligase activity GO:0000151 ubiquitin ligase complex GO:0043234 protein complex GO:0005623 cell GO:0005622 intracellular GO:0005575 cellular_component GO:0008150 biological_process GO:0005488 binding GO:0016874 ligase activity GO:0006464 cellular protein modification process GO:0003674 molecular_function	100261566	13.4694	32.6462	35.3327	136.491	60.0805
VIT_19s0014g04900	28.3212	1.507	0.4933	3.05468	0.00225302	0.0331206		gi|526118145|ref|NP_001268204.1| uncharacterized protein LOC100257265	4.2.3.22 | 4.2.3.75	Putative uncharacterized protein [Source:UniProtKB/TrEMBL;Acc:F6H2I4]	GO:0008152 metabolic process GO:0016829 lyase activity GO:0010333 terpene synthase activity GO:0000287 magnesium ion binding GO:0046872 metal ion binding GO:0008150 biological_process GO:0043167 ion binding GO:0003674 molecular_function	100257265	9.62103	4.35283	24.0905	56.0588	47.483
VIT_13s0019g02120	16.1409	1.505	0.4381	3.43555	0.000591349	0.0114692		gi|225449420|ref|XP_002277873.1| PREDICTED: uncharacterized protein LOC100249572	-	Putative uncharacterized protein [Source:UniProtKB/TrEMBL;Acc:D7TLP7]	GO:0008152 metabolic process GO:0055114 oxidation-reduction process GO:0016491 oxidoreductase activity GO:0000166 nucleotide binding GO:0005622 intracellular GO:0008270 zinc ion binding GO:0005623 cell GO:0005575 cellular_component GO:0008150 biological_process GO:0043167 ion binding GO:0003674 molecular_function	100249572	8.65893	9.79386	5.62111	30.4667	26.1641
VIT_16s0039g02020	2784.41	1.5042	0.1786	8.42315	3.66499e-17	1.36678e-14		gi|225454783|ref|XP_002274896.1| PREDICTED: cellulose synthase-like protein D3-like	-	Putative uncharacterized protein [Source:UniProtKB/TrEMBL;Acc:F6HEF7]	GO:0016021 integral to membrane GO:0005886 plasma membrane GO:0016740 transferase activity GO:0016020 membrane GO:0009409 response to cold GO:0005783 endoplasmic reticulum GO:0048767 root hair elongation GO:0030173 integral to Golgi membrane GO:0030244 cellulose biosynthetic process GO:0016760 cellulose synthase (UDP-forming) activity GO:0016757 transferase activity, transferring glycosyl groups …	100261385	1847.24	1293.88	1589.17	4713.81	4477.93
VIT_00s0487g00050	690.129	1.5013	0.1411	10.6428	1.88386e-26	2.66968e-23		gi|359496928|ref|XP_003635374.1| PREDICTED: probable disease resistance protein At5g66900-like	-	Putative uncharacterized protein [Source:UniProtKB/TrEMBL;Acc:F6HWT5]	GO:0006952 defense response GO:0043531 ADP binding GO:0003674 molecular_function GO:0006950 response to stress GO:0008150 biological_process	100853448	435.833	388.49	358.948	1091.93	1175.45
VIT_18s0001g15150	44.4453	1.501	0.4628	3.24331	0.00118151	0.0201084		gi|225457829|ref|XP_002278891.1| PREDICTED: uncharacterized protein LOC100259232	-	Putative uncharacterized protein [Source:UniProtKB/TrEMBL;Acc:E0CQL1]		NA	11.5452	14.1467	37.7417	98.7122	60.0805
VIT_19s0135g00150	51.6922	1.5006	0.2993	5.01458	5.31491e-07	3.07845e-05		gi|359494404|ref|XP_003634773.1| PREDICTED: secologanin synthase-like	-	Putative uncharacterized protein [Source:UniProtKB/TrEMBL;Acc:D7SX36]	GO:0020037 heme binding GO:0005506 iron ion binding GO:0055114 oxidation-reduction process GO:0016491 oxidoreductase activity GO:0004497 monooxygenase activity GO:0016705 oxidoreductase activity, acting on paired donors, with incorporation or reduction of molecular oxygen GO:0009055 electron carrier activity GO:0046872 metal ion binding GO:0008150 biological_process GO:0043167 ion binding GO:0003…	100248909	32.7115	22.8523	28.9086	87.7442	86.2446
VIT_03s0091g00690	441.459	1.4992	0.2832	5.29301	1.2032e-07	8.55401e-06		gi|147795667|emb|CAN61204.1| hypothetical protein VITISV_013668	-	Putative uncharacterized protein [Source:UniProtKB/TrEMBL;Acc:F6H663]	GO:0005622 intracellular GO:0008270 zinc ion binding GO:0005623 cell GO:0005575 cellular_component GO:0043167 ion binding GO:0003674 molecular_function	100258264	246.298	263.346	219.223	987.122	491.303
VIT_16s0050g01830	44.1357	1.4966	0.4142	3.61311	0.000302548	0.00668581		gi|302143744|emb|CBI22605.3| unnamed protein product	-	Putative uncharacterized protein [Source:UniProtKB/TrEMBL;Acc:E0CUQ5]	GO:0005524 ATP binding GO:0000166 nucleotide binding GO:0017111 nucleoside-triphosphatase activity GO:0003674 molecular_function	100252698	33.6736	19.5877	14.4543	56.0588	96.904
VIT_03s0038g01650	146.088	1.4958	0.3389	4.4133	1.01808e-05	0.000403757		gi|225429265|ref|XP_002265802.1| PREDICTED: uncharacterized protein LOC100245618	-	Putative uncharacterized protein [Source:UniProtKB/TrEMBL;Acc:F6I1U9]	GO:0005622 intracellular GO:0008270 zinc ion binding GO:0003674 molecular_function GO:0005623 cell GO:0005575 cellular_component GO:0043167 ion binding	100250684	96.2103	41.3518	97.1649	248.609	247.105
VIT_08s0007g01650	206.976	1.4882	0.2138	6.96024	3.39687e-12	5.91864e-10		gi|359481698|ref|XP_002277149.2| PREDICTED: DUF246 domain-containing protein At1g04910	-	Putative uncharacterized protein [Source:UniProtKB/TrEMBL;Acc:F6HKX9]		100247795	133.732	97.9386	119.649	304.667	378.895
VIT_17s0000g01630	71.6328	1.4881	0.2645	5.62633	1.84085e-08	1.5226e-06		gi|147856239|emb|CAN81786.1| hypothetical protein VITISV_026005	-	Putative uncharacterized protein [Source:UniProtKB/TrEMBL;Acc:D7SGW2]	GO:0005509 calcium ion binding GO:0003674 molecular_function GO:0043167 ion binding	100262849	45.2189	40.2636	34.5297	121.867	116.285
VIT_13s0067g03490	262.302	1.4853	0.3745	3.96577	7.316e-05	0.0021421		gi|225465891|ref|XP_002267932.1| PREDICTED: two-component response regulator ARR9	-	Putative uncharacterized protein [Source:UniProtKB/TrEMBL;Acc:F6I5S0]	GO:0006355 regulation of transcription, DNA-dependent GO:0035556 intracellular signal transduction GO:0000160 phosphorelay signal transduction system GO:0000156 phosphorelay response regulator activity GO:0003674 molecular_function GO:0008150 biological_process GO:0007165 signal transduction GO:0004871 signal transducer activity	100242967	119.301	73.998	221.632	516.716	379.864
VIT_17s0000g02480	5181.83	1.4837	0.1422	10.4376	1.67004e-25	1.97222e-22		gi|297734315|emb|CBI15562.3| unnamed protein product	-	Putative uncharacterized protein [Source:UniProtKB/TrEMBL;Acc:D7SJA1]	GO:0005509 calcium ion binding GO:0043167 ion binding GO:0003674 molecular_function	NA	2813.19	2843.48	3289.95	9047.4	7915.12
VIT_01s0011g03390	47.8867	1.4815	0.3139	4.71955	2.36364e-06	0.000113417		gi|297737830|emb|CBI27031.3| unnamed protein product	-	Putative uncharacterized protein [Source:UniProtKB/TrEMBL;Acc:F6HEX7]	GO:0005737 cytoplasm GO:0051861 glycolipid binding GO:0046836 glycolipid transport GO:0017089 glycolipid transporter activity GO:0003674 molecular_function GO:0005623 cell GO:0005622 intracellular GO:0005575 cellular_component GO:0008150 biological_process GO:0008289 lipid binding GO:0006810 transport GO:0006984 ER-nucleus signaling pathway GO:0034976 response to endoplasmic reticulum stress GO:0…	100256114	29.8252	19.5877	28.9086	81.6508	79.4613
VIT_16s0098g00220	154.224	1.4775	0.236	6.26129	3.81794e-10	4.45923e-08		gi|225455082|ref|XP_002267631.1| PREDICTED: uncharacterized protein LOC100245317	-	Putative uncharacterized protein [Source:UniProtKB/TrEMBL;Acc:F6H7E3]		100245317	87.5514	75.0863	97.9679	292.481	218.034
VIT_01s0011g05030	236.012	1.4743	0.1813	8.13325	4.17936e-16	1.26915e-13		gi|225424250|ref|XP_002284485.1| PREDICTED: uncharacterized protein LOC100249059	-	Putative uncharacterized protein [Source:UniProtKB/TrEMBL;Acc:A5BL15]		100249059	134.694	130.585	141.331	346.102	427.347
VIT_03s0017g01450	161.057	1.4739	0.3639	4.05024	5.11653e-05	0.00159422		gi|296087494|emb|CBI34083.3| unnamed protein product	-	Putative uncharacterized protein [Source:UniProtKB/TrEMBL;Acc:D7TUA8]		NA	130.846	79.4391	48.9839	233.985	312.031
VIT_08s0007g06610	17.7398	1.4719	0.4563	3.22606	0.00125507	0.0210072		gi|359481869|ref|XP_002275640.2| PREDICTED: probable L-type lectin-domain containing receptor kinase S.5-like	2.7.11.1	Putative uncharacterized protein [Source:UniProtKB/TrEMBL;Acc:F6HLI4]	GO:0016772 transferase activity, transferring phosphorus-containing groups GO:0006468 protein phosphorylation GO:0005524 ATP binding GO:0004674 protein serine/threonine kinase activity GO:0004672 protein kinase activity GO:0000166 nucleotide binding GO:0030246 carbohydrate binding GO:0008150 biological_process GO:0006464 cellular protein modification process GO:0016301 kinase activity GO:0003674 …	100264008	10.5831	6.52924	8.83317	41.4348	21.3189
VIT_08s0007g07390	83.1739	1.4678	0.274	5.35723	8.45064e-08	6.1309e-06		gi|297739761|emb|CBI29943.3| unnamed protein product	-	Putative uncharacterized protein [Source:UniProtKB/TrEMBL;Acc:F6HLB5]		100255598	52.9157	39.1754	47.3779	157.208	119.192
VIT_11s0016g00300	14.9887	1.4644	0.4638	3.15738	0.00159195	0.0251787		gi|359484243|ref|XP_002273499.2| PREDICTED: uncharacterized protein LOC100257766	3.1.1.11	Pectinesterase [Source:UniProtKB/TrEMBL;Acc:F6HGZ2]	GO:0045490 pectin catabolic process GO:0004857 enzyme inhibitor activity GO:0043086 negative regulation of catalytic activity GO:0045330 aspartyl esterase activity GO:0042545 cell wall modification GO:0030599 pectinesterase activity GO:0005618 cell wall GO:0016787 hydrolase activity GO:0003674 molecular_function GO:0009056 catabolic process GO:0005975 carbohydrate metabolic process GO:0005623 cel…	NA	9.62103	3.26462	8.83317	28.0294	25.195
VIT_13s0156g00580	46.1685	1.4625	0.4641	3.15123	0.00162586	0.0256245		gi|225450348|ref|XP_002268928.1| PREDICTED: G-type lectin S-receptor-like serine/threonine-protein kinase RLK1	2.7.11.1	Putative uncharacterized protein [Source:UniProtKB/TrEMBL;Acc:F6HPV4]	GO:0016772 transferase activity, transferring phosphorus-containing groups GO:0006468 protein phosphorylation GO:0005524 ATP binding GO:0004674 protein serine/threonine kinase activity GO:0004672 protein kinase activity GO:0000166 nucleotide binding GO:0008150 biological_process GO:0006464 cellular protein modification process GO:0016301 kinase activity GO:0003674 molecular_function	100240945	28.8631	6.52924	32.1206	87.7442	75.5851
VIT_00s1241g00010	38.7126	1.4606	0.424	3.44467	0.000571762	0.0112018		gi|359497477|ref|XP_002264150.2| PREDICTED: protein ODORANT1	-	Putative uncharacterized protein [Source:UniProtKB/TrEMBL;Acc:D7UEC1]	GO:0003682 chromatin binding GO:0003677 DNA binding GO:0003674 molecular_function	100259031	17.3179	14.1467	28.1055	43.8721	90.1207
VIT_12s0057g00420	886.636	1.4591	0.2422	6.02346	1.70726e-09	1.71185e-07		gi|225447614|ref|XP_002273270.1| PREDICTED: uncharacterized protein LOC100258038	-	Putative uncharacterized protein [Source:UniProtKB/TrEMBL;Acc:F6HHK7]	GO:0016021 integral to membrane GO:0005886 plasma membrane GO:0005623 cell GO:0005575 cellular_component GO:0010363 regulation of plant-type hypersensitive response GO:0031348 negative regulation of defense response GO:0009963 positive regulation of flavonoid biosynthetic process GO:0006612 protein targeting to membrane GO:0009625 response to insect GO:0009862 systemic acquired resistance, salicy…	100258038	545.513	389.578	578.171	1756.1	1163.82
VIT_15s0024g00410	199.301	1.4583	0.296	4.9265	8.37143e-07	4.61014e-05		gi|225436239|ref|XP_002271399.1| PREDICTED: protein PHLOEM PROTEIN 2-LIKE A1	-	Putative uncharacterized protein [Source:UniProtKB/TrEMBL;Acc:D7UBA3]		100242017	128.922	68.557	135.71	361.945	301.371
VIT_18s0001g08820	74.2906	1.4519	0.3001	4.83777	1.31306e-06	6.8748e-05		gi|302142175|emb|CBI19378.3| unnamed protein product	-	Putative uncharacterized protein [Source:UniProtKB/TrEMBL;Acc:E0CP00]		NA	42.3325	32.6462	48.9839	143.803	103.687
VIT_18s0089g01030	995.61	1.4519	0.3045	4.76735	1.86664e-06	9.33627e-05		gi|225459937|ref|XP_002265204.1| PREDICTED: dehydration-responsive element-binding protein 3-like	-	Putative uncharacterized protein [Source:UniProtKB/TrEMBL;Acc:F6GVX7]	GO:0005634 nucleus GO:0006355 regulation of transcription, DNA-dependent GO:0006351 transcription, DNA-dependent GO:0003700 sequence-specific DNA binding transcription factor activity GO:0003677 DNA binding GO:0003674 molecular_function GO:0009058 biosynthetic process GO:0005623 cell GO:0005622 intracellular GO:0005575 cellular_component GO:0034641 cellular nitrogen compound metabolic process GO:…	100263585	757.175	586.543	326.024	1523.34	1784.97
VIT_14s0060g01470	1168.15	1.4514	0.3297	4.40197	1.07272e-05	0.00042176		gi|147856442|emb|CAN82842.1| hypothetical protein VITISV_019567	-	Putative uncharacterized protein [Source:UniProtKB/TrEMBL;Acc:F6I4R4]	GO:0043900 regulation of multi-organism process GO:0009595 detection of biotic stimulus GO:0071456 cellular response to hypoxia GO:0080142 regulation of salicylic acid biosynthetic process GO:0045088 regulation of innate immune response GO:0010363 regulation of plant-type hypersensitive response GO:0045087 innate immune response GO:0031348 negative regulation of defense response GO:0002237 respon…	NA	703.298	336.256	895.362	1985.21	1920.64
VIT_18s0041g00370	3360.55	1.4514	0.2197	6.60788	3.89853e-11	5.5994e-09		gi|225460386|ref|XP_002265044.1| PREDICTED: uncharacterized protein LOC100258068	-	Putative uncharacterized protein [Source:UniProtKB/TrEMBL;Acc:F6I413]		NA	1747.18	1770.51	2278.96	6569.85	4436.27
VIT_15s0046g01140	1871.58	1.4502	0.2334	6.214	5.16513e-10	5.74844e-08		gi|297745413|emb|CBI40493.3| unnamed protein product	-	Putative uncharacterized protein [Source:UniProtKB/TrEMBL;Acc:F6I6B1]	GO:0006355 regulation of transcription, DNA-dependent GO:0003700 sequence-specific DNA binding transcription factor activity GO:0043565 sequence-specific DNA binding GO:0003674 molecular_function GO:0008150 biological_process GO:0001071 nucleic acid binding transcription factor activity GO:0003677 DNA binding	NA	896.68	892.329	1428.56	3205.1	2935.22
VIT_03s0132g00350	178.361	1.4422	0.2569	5.61345	1.98327e-08	1.62147e-06		gi|296085612|emb|CBI29387.3| unnamed protein product	-	Putative uncharacterized protein [Source:UniProtKB/TrEMBL;Acc:F6HJG7]	GO:0016021 integral to membrane GO:0004674 protein serine/threonine kinase activity GO:0030247 polysaccharide binding GO:0005575 cellular_component GO:0005515 protein binding GO:0016301 kinase activity GO:0003674 molecular_function	NA	73.1198	129.497	103.589	290.043	295.557
VIT_19s0014g03310	85.0693	1.4409	0.2998	4.80577	1.54154e-06	7.89601e-05		gi|508720954|gb|EOY12851.1| Uncharacterized protein TCM_031362	-	Putative uncharacterized protein [Source:UniProtKB/TrEMBL;Acc:F6H276]	GO:0008150 biological_process GO:0005739 mitochondrion GO:0003674 molecular_function	NA	37.522	43.5283	61.8322	158.427	124.037
VIT_15s0048g01490	72.6438	1.4345	0.4057	3.53588	0.000406422	0.00843682		gi|225453812|ref|XP_002276576.1| PREDICTED: cytochrome P450 76C4	-	Putative uncharacterized protein [Source:UniProtKB/TrEMBL;Acc:F6I339]	GO:0020037 heme binding GO:0005506 iron ion binding GO:0055114 oxidation-reduction process GO:0016491 oxidoreductase activity GO:0004497 monooxygenase activity GO:0016705 oxidoreductase activity, acting on paired donors, with incorporation or reduction of molecular oxygen GO:0009055 electron carrier activity GO:0046872 metal ion binding GO:0008150 biological_process GO:0043167 ion binding GO:0003…	100243672	57.7262	17.4113	40.1508	136.491	111.44
VIT_07s0005g01320	463.813	1.4335	0.2	7.16851	7.58188e-13	1.45196e-10		gi|225437535|ref|XP_002275699.1| PREDICTED: uncharacterized protein LOC100253802	-	Putative uncharacterized protein [Source:UniProtKB/TrEMBL;Acc:F6HZ93]		100253802	336.736	241.582	232.874	728.764	779.108
VIT_15s0046g02110	2182.56	1.4289	0.2139	6.68137	2.36714e-11	3.62003e-09		gi|225454314|ref|XP_002277223.1| PREDICTED: late embryogenesis abundant protein Lea14-A	-	Putative uncharacterized protein [Source:UniProtKB/TrEMBL;Acc:A5AFM5]	GO:0009269 response to desiccation GO:0006950 response to stress GO:0008150 biological_process	100241458	1257.47	975.033	1577.12	3704.75	3398.42
VIT_02s0025g04320	158.08	1.4277	0.3136	4.55295	5.28986e-06	0.00022855		gi|225426791|ref|XP_002276390.1| PREDICTED: thaumatin-like protein-like	-	Putative uncharacterized protein [Source:UniProtKB/TrEMBL;Acc:F6HUH0]		NA	97.1724	53.3221	115.634	283.95	240.322
VIT_15s0024g00400	653.147	1.4231	0.2684	5.30301	1.13911e-07	8.18039e-06		gi|225436241|ref|XP_002275171.1| PREDICTED: putative disease resistance protein RGA4	-	Putative uncharacterized protein [Source:UniProtKB/TrEMBL;Acc:F6I5H3]	GO:0006952 defense response GO:0043531 ADP binding GO:0006950 response to stress GO:0008150 biological_process GO:0003674 molecular_function	100245433	484.9	251.376	388.659	1193.08	947.721
VIT_08s0032g01150	1859.28	1.4209	0.1593	8.91775	4.75851e-19	2.40837e-16		gi|225463272|ref|XP_002263986.1| PREDICTED: syntaxin-121-like	-	Putative uncharacterized protein [Source:UniProtKB/TrEMBL;Acc:F6I3K6]	GO:0009737 response to abscisic acid stimulus GO:0005886 plasma membrane GO:0016020 membrane GO:0009863 salicylic acid mediated signaling pathway GO:0009867 jasmonic acid mediated signaling pathway GO:0005484 SNAP receptor activity GO:0031348 negative regulation of defense response GO:0016192 vesicle-mediated transport GO:0006886 intracellular protein transport GO:0009620 response to fungus GO:00…	100265818	1203.59	1067.53	1023.84	3355	2646.45
VIT_15s0048g02280	762.795	1.4187	0.2986	4.75054	2.02872e-06	0.00010029		gi|296089035|emb|CBI38738.3| unnamed protein product	-	Putative uncharacterized protein [Source:UniProtKB/TrEMBL;Acc:F6I304]	GO:0006355 regulation of transcription, DNA-dependent GO:0003677 DNA binding GO:0008150 biological_process GO:0003674 molecular_function	100257516	427.174	270.963	603.868	1117.52	1394.45
VIT_18s0001g03400	18.741	1.4187	0.4173	3.39973	0.000674516	0.012802		gi|302125463|emb|CBI35550.3| unnamed protein product	-	Putative uncharacterized protein [Source:UniProtKB/TrEMBL;Acc:F6HWC8]		NA	7.69683	10.8821	11.2422	28.0294	35.8545
VIT_13s0067g01120	301.077	1.418	0.1611	8.79965	1.37245e-18	6.7847e-16		gi|225448457|ref|XP_002273774.1| PREDICTED: omega-3 fatty acid desaturase, chloroplastic	-	Putative uncharacterized protein [Source:UniProtKB/TrEMBL;Acc:F6HCC1]	GO:0009507 chloroplast GO:0055114 oxidation-reduction process GO:0009941 chloroplast envelope GO:0009409 response to cold GO:0042389 omega-3 fatty acid desaturase activity GO:0016717 oxidoreductase activity, acting on paired donors, with oxidation of a pair of donors resulting in the reduction of molecular oxygen to two molecules of water GO:0009266 response to temperature stimulus GO:0006633 fat…	100260414	192.421	180.642	161.406	510.622	460.294
VIT_16s0022g01720	14.4011	1.4172	0.4491	3.15597	0.00159964	0.0252439		gi|225455549|ref|XP_002268088.1| PREDICTED: probable receptor-like protein kinase At1g67000-like	2.7.11.1	Putative uncharacterized protein [Source:UniProtKB/TrEMBL;Acc:F6HAL2]	GO:0016772 transferase activity, transferring phosphorus-containing groups GO:0006468 protein phosphorylation GO:0005524 ATP binding GO:0004674 protein serine/threonine kinase activity GO:0004672 protein kinase activity GO:0003674 molecular_function GO:0008150 biological_process GO:0006464 cellular protein modification process GO:0016301 kinase activity	NA	5.77262	6.52924	9.63619	26.8107	23.257
VIT_19s0090g00600	75.9808	1.4143	0.353	4.00685	6.15329e-05	0.00184746		gi|357459701|ref|XP_003600131.1| hypothetical protein MTR_3g052520	-	Putative uncharacterized protein [Source:UniProtKB/TrEMBL;Acc:F6HEP5]		NA	23.0905	52.2339	51.393	124.304	128.882
VIT_07s0129g00240	188.985	1.4142	0.3906	3.62047	0.000294067	0.00655927		gi|225438986|ref|XP_002279570.1| PREDICTED: zinc finger protein ZAT10-like	2.7.7.49 | 2.7.7.7 | 3.1.26.4	Putative uncharacterized protein [Source:UniProtKB/TrEMBL;Acc:F6HST9]	GO:0005622 intracellular GO:0008270 zinc ion binding GO:0003674 molecular_function GO:0005623 cell GO:0005575 cellular_component GO:0043167 ion binding GO:0002679 respiratory burst involved in defense response GO:0010200 response to chitin GO:0009738 abscisic acid mediated signaling pathway GO:0045892 negative regulation of transcription, DNA-dependent GO:0043565 sequence-specific DNA binding GO:…	100264451	79.8546	57.6749	169.436	375.35	262.61
VIT_17s0000g03660	36.0465	1.4118	0.3713	3.80261	0.000143178	0.00370261		gi|359491444|ref|XP_002276293.2| PREDICTED: uncharacterized protein LOC100266459	-	Putative uncharacterized protein [Source:UniProtKB/TrEMBL;Acc:D7SIZ4]	GO:0006355 regulation of transcription, DNA-dependent GO:0003677 DNA binding GO:0008150 biological_process GO:0003674 molecular_function GO:0044036 cell wall macromolecule metabolic process GO:0010089 xylem development GO:0007275 multicellular organismal development GO:0005634 nucleus GO:0003700 sequence-specific DNA binding transcription factor activity	100266459	22.1284	13.0585	24.0905	51.1841	69.7709
VIT_14s0108g00340	42.8144	1.4112	0.3828	3.68671	0.000227169	0.00534175		gi|225452751|ref|XP_002277606.1| PREDICTED: probable leucine-rich repeat receptor-like protein kinase At1g35710-like	2.7.11.1	Putative uncharacterized protein [Source:UniProtKB/TrEMBL;Acc:F6H5Q7]	GO:0016772 transferase activity, transferring phosphorus-containing groups GO:0016310 phosphorylation GO:0016301 kinase activity GO:0006468 protein phosphorylation GO:0005524 ATP binding GO:0004672 protein kinase activity GO:0016740 transferase activity GO:0000166 nucleotide binding GO:0004713 protein tyrosine kinase activity GO:0003674 molecular_function GO:0008150 biological_process GO:0005515 …	100268107	28.8631	11.9703	28.9086	70.6828	73.647
VIT_05s0049g00040	10.2583	1.4109	0.4835	2.91823	0.00352028	0.0462688		gi|296083587|emb|CBI23576.3| unnamed protein product	-	Putative uncharacterized protein [Source:UniProtKB/TrEMBL;Acc:F6H8G7]	GO:0016021 integral to membrane GO:0016740 transferase activity GO:0016020 membrane GO:0030244 cellulose biosynthetic process GO:0016760 cellulose synthase (UDP-forming) activity GO:0016757 transferase activity, transferring glycosyl groups GO:0003674 molecular_function GO:0009058 biosynthetic process GO:0005975 carbohydrate metabolic process GO:0005575 cellular_component GO:0008150 biological_pr…	NA	4.81052	5.44103	4.81809	20.7174	15.5046
VIT_05s0094g01570	1262.83	1.4104	0.2941	4.79532	1.62411e-06	8.23957e-05	MLO15	gi|166012596|gb|ABY77906.1| mildew resistance locus o 15	-	MLO-like protein [Source:UniProtKB/TrEMBL;Acc:B0LQT3]	GO:0016021 integral to membrane GO:0016020 membrane GO:0006952 defense response GO:0009607 response to biotic stimulus GO:0005516 calmodulin binding GO:0008219 cell death GO:0003674 molecular_function GO:0005575 cellular_component GO:0006950 response to stress GO:0008150 biological_process GO:0048765 root hair cell differentiation GO:0048767 root hair elongation GO:0010054 trichoblast differentia…	100233053	914.96	425.489	828.712	1908.44	2236.54
VIT_18s0001g09390	372.401	1.4097	0.3057	4.61136	4.00034e-06	0.000181131		gi|359491985|ref|XP_003634350.1| PREDICTED: probable protein phosphatase 2C 63-like	3.1.3.16	Putative uncharacterized protein [Source:UniProtKB/TrEMBL;Acc:E0CP50]	GO:0003824 catalytic activity GO:0046872 metal ion binding GO:0006470 protein dephosphorylation GO:0004722 protein serine/threonine phosphatase activity GO:0004721 phosphoprotein phosphatase activity GO:0016787 hydrolase activity GO:0003674 molecular_function GO:0008150 biological_process GO:0016791 phosphatase activity GO:0043167 ion binding GO:0006464 cellular protein modification process	100854185	208.776	128.408	298.722	644.676	581.424
VIT_01s0011g00690	2747.97	1.4027	0.1774	7.90769	2.62212e-15	7.14595e-13		gi|225423507|ref|XP_002269692.1| PREDICTED: UDP-glucose 6-dehydrogenase-like isoform 1	1.1.1.22	UDP-glucose 6-dehydrogenase [Source:UniProtKB/TrEMBL;Acc:F6HF82]	GO:0055114 oxidation-reduction process GO:0016491 oxidoreductase activity GO:0000166 nucleotide binding GO:0003979 UDP-glucose 6-dehydrogenase activity GO:0051287 NAD binding GO:0016616 oxidoreductase activity, acting on the CH-OH group of donors, NAD or NADP as acceptor GO:0003674 molecular_function GO:0008150 biological_process GO:0005737 cytoplasm	100264653	1556.68	1438.61	1898.33	4867.37	3978.88
VIT_16s0100g00620	32.3026	1.3969	0.4119	3.39109	0.000696148	0.0131538		gi|297741093|emb|CBI31824.3| unnamed protein product	-	Putative uncharacterized protein [Source:UniProtKB/TrEMBL;Acc:D7TMV1]	GO:0003674 molecular_function GO:0005515 protein binding	NA	15.3937	9.79386	26.4995	53.6215	56.2043
VIT_12s0057g01130	142.152	1.3966	0.3079	4.53537	5.75035e-06	0.00024496		gi|296085040|emb|CBI28455.3| unnamed protein product	-	Putative uncharacterized protein [Source:UniProtKB/TrEMBL;Acc:D7TD82]	GO:0043531 ADP binding GO:0003674 molecular_function GO:0009626 plant-type hypersensitive response GO:0005886 plasma membrane GO:0005515 protein binding GO:0000166 nucleotide binding	NA	86.5893	53.3221	103.589	270.545	196.715
VIT_00s1937g00010	166.343	1.3931	0.267	5.21804	1.80824e-07	1.21638e-05		gi|359497710|ref|XP_003635614.1| PREDICTED: primary amine oxidase-like, partial	-	Putative uncharacterized protein [Source:UniProtKB/TrEMBL;Acc:F6HWY7]	GO:0055114 oxidation-reduction process GO:0048038 quinone binding GO:0009308 amine metabolic process GO:0008131 primary amine oxidase activity GO:0005507 copper ion binding GO:0008150 biological_process GO:0043167 ion binding GO:0016491 oxidoreductase activity GO:0003674 molecular_function	100853400	77.9304	88.1447	124.467	233.985	307.186
VIT_06s0004g08440	208.928	1.3907	0.2435	5.71184	1.1176e-08	9.9401e-07		gi|225434285|ref|XP_002263126.1| PREDICTED: uncharacterized protein LOC100255381	-	Putative uncharacterized protein [Source:UniProtKB/TrEMBL;Acc:F6GU61]		100255381	122.187	92.4976	152.573	364.382	313
VIT_01s0011g02480	543.616	1.3896	0.1616	8.6017	7.85472e-18	3.55251e-15		gi|225423806|ref|XP_002280418.1| PREDICTED: putative phospholipid-transporting ATPase 9-like isoform 1	3.6.3.1	Putative uncharacterized protein [Source:UniProtKB/TrEMBL;Acc:F6HFR1]	GO:0016021 integral to membrane GO:0005886 plasma membrane GO:0005524 ATP binding GO:0016020 membrane GO:0000166 nucleotide binding GO:0009941 chloroplast envelope GO:0015914 phospholipid transport GO:0004012 phospholipid-translocating ATPase activity GO:0019829 cation-transporting ATPase activity GO:0000287 magnesium ion binding GO:0006812 cation transport GO:0046872 metal ion binding GO:0016787…	100256123	331.926	312.315	331.645	978.591	763.604
VIT_11s0016g04050	226.245	1.3896	0.2553	5.44391	5.21223e-08	3.9712e-06		gi|297738840|emb|CBI28085.3| unnamed protein product	-	Putative uncharacterized protein [Source:UniProtKB/TrEMBL;Acc:D7TBQ0]		NA	149.126	137.114	111.619	448.47	284.898
VIT_18s0041g00700	28.4136	1.3888	0.4124	3.36794	0.000757308	0.0140841		gi|225460442|ref|XP_002266232.1| PREDICTED: NAC domain-containing protein 90-like	-	Putative uncharacterized protein [Source:UniProtKB/TrEMBL;Acc:F6I3Y7]	GO:0010200 response to chitin GO:0006355 regulation of transcription, DNA-dependent GO:0003677 DNA binding GO:0003674 molecular_function GO:0008150 biological_process	100263202	12.5073	9.79386	23.2874	49.9654	46.5139
VIT_18s0041g01340	113.127	1.3874	0.2223	6.24079	4.35378e-10	5.0298e-08		gi|359493410|ref|XP_002279970.2| PREDICTED: TMV resistance protein N-like	-	Putative uncharacterized protein [Source:UniProtKB/TrEMBL;Acc:F6I3U8]	GO:0006952 defense response GO:0007165 signal transduction GO:0043531 ADP binding GO:0006950 response to stress GO:0008150 biological_process GO:0005515 protein binding GO:0003674 molecular_function	NA	62.5367	76.1745	62.6352	188.894	175.396
VIT_02s0025g00350	600.329	1.3833	0.2228	6.20922	5.32484e-10	5.89532e-08		gi|225426154|ref|XP_002278542.1| PREDICTED: uncharacterized protein LOC100258716	-	Putative uncharacterized protein [Source:UniProtKB/TrEMBL;Acc:D7TV62]	GO:0030001 metal ion transport GO:0046872 metal ion binding GO:0008150 biological_process GO:0043167 ion binding GO:0006810 transport GO:0003674 molecular_function	100258716	308.835	294.904	463.34	981.029	953.535
VIT_06s0004g01300	345.622	1.3806	0.3107	4.44395	8.83237e-06	0.000357619		gi|359478771|ref|XP_002283281.2| PREDICTED: putative peptide/nitrate transporter At5g19640-like	-	Putative uncharacterized protein [Source:UniProtKB/TrEMBL;Acc:F6GUE4]	GO:0006810 transport GO:0005215 transporter activity GO:0016020 membrane GO:0005575 cellular_component GO:0008150 biological_process GO:0003674 molecular_function GO:0005886 plasma membrane	100253545	141.429	162.143	293.904	642.239	488.396
VIT_00s0160g00100	22.995	1.3804	0.4043	3.41413	0.000639868	0.0122427		gi|297742842|emb|CBI35600.3| unnamed protein product	-	Putative uncharacterized protein [Source:UniProtKB/TrEMBL;Acc:F6HWJ6]	GO:0007165 signal transduction GO:0008150 biological_process GO:0005515 protein binding GO:0003674 molecular_function	NA	15.3937	7.61745	14.4543	37.7787	39.7306
VIT_15s0021g01390	28.8492	1.3804	0.4716	2.9273	0.00341917	0.0452639		gi|225453362|ref|XP_002272263.1| PREDICTED: uclacyanin-2	-	Putative uncharacterized protein [Source:UniProtKB/TrEMBL;Acc:D7SLZ7]	GO:0005507 copper ion binding GO:0009055 electron carrier activity GO:0003674 molecular_function GO:0043167 ion binding	100265072	20.2042	19.5877	4.81809	51.1841	48.452
VIT_08s0007g08840	501.156	1.3791	0.2815	4.8985	9.657e-07	5.2501e-05		gi|225441880|ref|XP_002284307.1| PREDICTED: uncharacterized protein LOC100245312 isoform 1	-	Putative uncharacterized protein [Source:UniProtKB/TrEMBL;Acc:F6HKU9]	GO:0016757 transferase activity, transferring glycosyl groups GO:0003674 molecular_function	100245312	356.94	294.904	226.45	1038.31	589.176
VIT_08s0007g01270	103.93	1.3787	0.3478	3.96385	7.3752e-05	0.0021535		gi|225440508|ref|XP_002272616.1| PREDICTED: dynein light chain LC6, flagellar outer arm-like	-	Putative uncharacterized protein [Source:UniProtKB/TrEMBL;Acc:D7THG2]	GO:0007017 microtubule-based process GO:0005875 microtubule associated complex GO:0043234 protein complex GO:0005623 cell GO:0005622 intracellular GO:0005575 cellular_component GO:0008150 biological_process GO:0005856 cytoskeleton GO:0043226 organelle	100249501	61.5746	33.7344	81.1046	152.334	190.901
VIT_06s0080g01090	1384.86	1.3756	0.1526	9.01218	2.02007e-19	1.07352e-16		gi|225464848|ref|XP_002271636.1| PREDICTED: probable CCR4-associated factor 1 homolog 9-like	3.1.13.4	Putative uncharacterized protein [Source:UniProtKB/TrEMBL;Acc:F6HHC1]	GO:0005634 nucleus GO:0009611 response to wounding GO:0009607 response to biotic stimulus GO:0003676 nucleic acid binding GO:0003674 molecular_function GO:0005623 cell GO:0005622 intracellular GO:0005575 cellular_component GO:0006950 response to stress GO:0008150 biological_process GO:0043226 organelle	100253485	724.464	870.565	912.226	2347.16	2069.87
VIT_02s0025g02540	40.4964	1.3739	0.3713	3.70041	0.00021525	0.00512956		gi|225426596|ref|XP_002280209.1| PREDICTED: uncharacterized protein LOC100242761	-	Putative uncharacterized protein [Source:UniProtKB/TrEMBL;Acc:D7TVQ9]	GO:0008150 biological_process GO:0005737 cytoplasm GO:0005634 nucleus	100242761	22.1284	14.1467	31.3176	71.9015	62.9876
VIT_04s0044g00730	416.908	1.3737	0.3768	3.6457	0.00026666	0.00605598		gi|359477046|ref|XP_002275786.2| PREDICTED: G-type lectin S-receptor-like serine/threonine-protein kinase RLK1	2.7.11.1	Putative uncharacterized protein [Source:UniProtKB/TrEMBL;Acc:F6I0H6]	GO:0016772 transferase activity, transferring phosphorus-containing groups GO:0006468 protein phosphorylation GO:0005524 ATP binding GO:0004674 protein serine/threonine kinase activity GO:0004672 protein kinase activity GO:0000166 nucleotide binding GO:0003674 molecular_function GO:0008150 biological_process GO:0006464 cellular protein modification process GO:0016301 kinase activity	100262539	253.995	101.203	344.494	695.86	688.988
VIT_19s0015g00320	104.667	1.3699	0.3344	4.09697	4.18594e-05	0.00134412		gi|225461896|ref|XP_002264798.1| PREDICTED: calcium-activated outward-rectifying potassium channel 1	-	Putative uncharacterized protein [Source:UniProtKB/TrEMBL;Acc:D7UAF8]	GO:0016021 integral to membrane GO:0006810 transport GO:0016020 membrane GO:0005267 potassium channel activity GO:0006811 ion transport GO:0071805 potassium ion transmembrane transport GO:0005509 calcium ion binding GO:0005575 cellular_component GO:0008150 biological_process GO:0055085 transmembrane transport GO:0043167 ion binding GO:0022857 transmembrane transporter activity GO:0003674 molecula…	100263526	76.9683	33.7344	69.0593	168.176	175.396
VIT_13s0019g01990	57.4406	1.3687	0.363	3.77017	0.000163138	0.00412345		gi|225449442|ref|XP_002283087.1| PREDICTED: glycerol-3-phosphate acyltransferase 5	-	Putative uncharacterized protein [Source:UniProtKB/TrEMBL;Acc:F6HNV6]	GO:0016746 transferase activity, transferring acyl groups GO:0008152 metabolic process GO:0003841 1-acylglycerol-3-phosphate O-acyltransferase activity GO:0009058 biosynthetic process GO:0008150 biological_process GO:0010345 suberin biosynthetic process GO:0019748 secondary metabolic process GO:0044281 small molecule metabolic process GO:0006629 lipid metabolic process GO:0003674 molecular_functi…	100261491	39.4462	40.2636	18.4694	90.1815	98.8421
VIT_13s0019g04060	276.042	1.3681	0.2263	6.04674	1.47809e-09	1.48909e-07	MLO17	gi|296086041|emb|CBI31482.3| unnamed protein product	-	MLO-like protein [Source:UniProtKB/TrEMBL;Acc:D7TMB5]	GO:0016021 integral to membrane GO:0016020 membrane GO:0006952 defense response GO:0009607 response to biotic stimulus GO:0005516 calmodulin binding GO:0008219 cell death GO:0005575 cellular_component GO:0006950 response to stress GO:0008150 biological_process GO:0003674 molecular_function	100233060	197.231	128.408	167.83	492.342	394.399
VIT_10s0003g00790	112.365	1.3654	0.2517	5.42561	5.77563e-08	4.38474e-06		gi|225443524|ref|XP_002272216.1| PREDICTED: glutamate receptor 2.7-like	-	Putative uncharacterized protein [Source:UniProtKB/TrEMBL;Acc:F6HM67]	GO:0016021 integral to membrane GO:0006810 transport GO:0005215 transporter activity GO:0016020 membrane GO:0035235 ionotropic glutamate receptor signaling pathway GO:0006811 ion transport GO:0005234 extracellular-glutamate-gated ion channel activity GO:0004970 ionotropic glutamate receptor activity GO:0030288 outer membrane-bounded periplasmic space GO:0005623 cell GO:0005575 cellular_component …	100260637	83.703	58.7632	57.8171	175.488	186.056
VIT_18s0001g06110	1210.5	1.3653	0.171	7.98478	1.40772e-15	4.09915e-13		gi|225460149|ref|XP_002276056.1| PREDICTED: TMV resistance protein N-like	-	Putative uncharacterized protein [Source:UniProtKB/TrEMBL;Acc:F6HN37]	GO:0007165 signal transduction GO:0008150 biological_process GO:0005515 protein binding GO:0003674 molecular_function	NA	627.291	797.655	771.698	1726.85	2128.98
VIT_12s0134g00400	134.923	1.363	0.1978	6.89174	5.51154e-12	9.36802e-10		gi|225447717|ref|XP_002272924.1| PREDICTED: uncharacterized protein LOC100252747	-	Putative uncharacterized protein [Source:UniProtKB/TrEMBL;Acc:F6GXR0]	GO:0005622 intracellular GO:0008270 zinc ion binding GO:0005623 cell GO:0005575 cellular_component GO:0043167 ion binding GO:0003674 molecular_function	100252747	76.9683	84.8801	81.9076	220.579	210.282
VIT_06s0004g06840	855.855	1.361	0.2515	5.41234	6.22048e-08	4.68897e-06		gi|225434544|ref|XP_002276936.1| PREDICTED: probable protein phosphatase 2C 25 isoform 1	3.1.3.16	Putative uncharacterized protein [Source:UniProtKB/TrEMBL;Acc:F6GUQ2]	GO:0005634 nucleus GO:0003824 catalytic activity GO:0009738 abscisic acid mediated signaling pathway GO:0046872 metal ion binding GO:0006470 protein dephosphorylation GO:0004722 protein serine/threonine phosphatase activity GO:0004721 phosphoprotein phosphatase activity GO:0016787 hydrolase activity GO:0005623 cell GO:0005622 intracellular GO:0005575 cellular_component GO:0008150 biological_proce…	100246740	593.618	549.544	384.644	1662.26	1089.2
VIT_08s0007g08620	67.987	1.359	0.2699	5.03566	4.76204e-07	2.79632e-05		gi|297739650|emb|CBI29832.3| unnamed protein product	-	Putative uncharacterized protein [Source:UniProtKB/TrEMBL;Acc:F6HKW6]		NA	43.2946	36.999	40.1508	120.648	98.8421
VIT_08s0007g08520	98.1289	1.358	0.3696	3.67421	0.000238585	0.00553417		gi|359482285|ref|XP_003632749.1| PREDICTED: uncharacterized protein LOC100267578	-	Putative uncharacterized protein [Source:UniProtKB/TrEMBL;Acc:F6HKZ0]	GO:0030968 endoplasmic reticulum unfolded protein response GO:0010200 response to chitin GO:0009738 abscisic acid mediated signaling pathway GO:0035556 intracellular signal transduction GO:0009753 response to jasmonic acid stimulus GO:0009695 jasmonic acid biosynthetic process GO:0009620 response to fungus GO:0009611 response to wounding GO:0008150 biological_process GO:0003674 molecular_function	100267578	55.802	31.558	78.6955	193.768	130.82
VIT_05s0094g01260	276.744	1.3551	0.2627	5.15825	2.49275e-07	1.604e-05		gi|225434203|ref|XP_002279720.1| PREDICTED: NADP-dependent alkenal double bond reductase P2	1.3.1.74	Putative uncharacterized protein [Source:UniProtKB/TrEMBL;Acc:D7T2L2]	GO:0055114 oxidation-reduction process GO:0016491 oxidoreductase activity GO:0000166 nucleotide binding GO:0008270 zinc ion binding GO:0003674 molecular_function GO:0008150 biological_process GO:0043167 ion binding	100252695	152.012	119.703	220.829	424.097	467.077
VIT_14s0066g01560	21.2206	1.3501	0.4251	3.17562	0.00149516	0.0240414		gi|296087693|emb|CBI34949.3| unnamed protein product	-	Putative uncharacterized protein [Source:UniProtKB/TrEMBL;Acc:F6HV10]	GO:0016021 integral to membrane GO:0006810 transport GO:0016020 membrane GO:0055085 transmembrane transport GO:0006874 cellular calcium ion homeostasis GO:0016324 apical plasma membrane GO:0005216 ion channel activity GO:0009860 pollen tube growth GO:0006811 ion transport GO:0005623 cell GO:0005575 cellular_component GO:0000003 reproduction GO:0008150 biological_process GO:0040007 growth GO:00301…	100254180	10.5831	11.9703	12.0452	46.3094	25.195
VIT_02s0025g01710	464.968	1.3498	0.3038	4.44348	8.85156e-06	0.000357714		gi|225426284|ref|XP_002266905.1| PREDICTED: uncharacterized protein LOC100247840	-	Putative uncharacterized protein [Source:UniProtKB/TrEMBL;Acc:F6HU33]	GO:0045454 cell redox homeostasis GO:0015035 protein disulfide oxidoreductase activity GO:0009055 electron carrier activity GO:0008150 biological_process GO:0042592 homeostatic process GO:0016491 oxidoreductase activity GO:0003674 molecular_function GO:0051017 actin filament bundle assembly GO:0005884 actin filament GO:0048653 anther development GO:0009902 chloroplast relocation GO:0005634 nucleus	100247840	163.558	376.519	280.252	693.423	811.087
VIT_18s0166g00260	231.603	1.3493	0.4202	3.2113	0.00132135	0.021862		gi|359493030|ref|XP_002264360.2| PREDICTED: extensin-3-like	-	Putative uncharacterized protein [Source:UniProtKB/TrEMBL;Acc:F6HW94]		NA	160.671	99.0268	122.058	610.553	165.706
VIT_00s0317g00060	134.006	1.3437	0.2645	5.08104	3.75367e-07	2.23506e-05		gi|296086937|emb|CBI33170.3| unnamed protein product	-	Putative uncharacterized protein [Source:UniProtKB/TrEMBL;Acc:F6HRR2]	GO:0048046 apoplast GO:0008150 biological_process GO:0005634 nucleus GO:0003674 molecular_function	100248502	84.6651	97.9386	58.6201	201.08	227.724
VIT_05s0020g04570	246.941	1.3426	0.2761	4.86214	1.16126e-06	6.18668e-05	CIPK20	gi|526117505|ref|NP_001268041.1| CBL-interacting protein kinase 20	2.7.11.1	CBL-interacting protein kinase 20 [Source:UniProtKB/TrEMBL;Acc:C4P7W9]	GO:0016772 transferase activity, transferring phosphorus-containing groups GO:0016310 phosphorylation GO:0016301 kinase activity GO:0006468 protein phosphorylation GO:0005524 ATP binding GO:0004674 protein serine/threonine kinase activity GO:0004672 protein kinase activity GO:0016740 transferase activity GO:0000166 nucleotide binding GO:0007165 signal transduction GO:0003674 molecular_function GO…	100247675	154.899	95.7622	189.512	387.537	406.997
VIT_00s0615g00020	21.0511	1.3422	0.3955	3.39383	0.000689234	0.0130394		gi|359497139|ref|XP_003635435.1| PREDICTED: probable mannitol dehydrogenase-like	1.1.1.195	Putative uncharacterized protein [Source:UniProtKB/TrEMBL;Acc:D7ST12]	GO:0055114 oxidation-reduction process GO:0016491 oxidoreductase activity GO:0000166 nucleotide binding GO:0046872 metal ion binding GO:0008270 zinc ion binding GO:0003674 molecular_function GO:0008150 biological_process GO:0043167 ion binding	100252661	9.62103	13.0585	12.8482	32.9041	36.8235
VIT_03s0063g02680	421.901	1.3419	0.3729	3.59812	0.000320525	0.00699529		gi|359475348|ref|XP_003631667.1| PREDICTED: uncharacterized protein LOC100853998	-	Putative uncharacterized protein [Source:UniProtKB/TrEMBL;Acc:A5BSB4]	GO:0005634 nucleus GO:0003682 chromatin binding GO:0003677 DNA binding GO:0005623 cell GO:0005622 intracellular GO:0005575 cellular_component GO:0043226 organelle GO:0003674 molecular_function	100853998	270.351	109.909	341.282	810.415	577.548
VIT_02s0025g01670	139.851	1.3401	0.2152	6.22753	4.73855e-10	5.41545e-08		gi|225426292|ref|XP_002265286.1| PREDICTED: uncharacterized protein LOC100259778	-	Putative uncharacterized protein [Source:UniProtKB/TrEMBL;Acc:F6HU31]	GO:0046658 anchored to plasma membrane GO:0008150 biological_process GO:0003674 molecular_function	100259778	75.0441	87.0565	92.3468	203.518	241.291
VIT_05s0094g01210	123.882	1.3318	0.2473	5.38621	7.19593e-08	5.36716e-06		gi|255537061|ref|XP_002509597.1| Amine oxidase	-	Putative uncharacterized protein [Source:UniProtKB/TrEMBL;Acc:F6HB33]	GO:0055114 oxidation-reduction process GO:0048038 quinone binding GO:0009308 amine metabolic process GO:0008131 primary amine oxidase activity GO:0005507 copper ion binding GO:0008150 biological_process GO:0043167 ion binding GO:0016491 oxidoreductase activity GO:0003674 molecular_function	NA	67.3472	63.116	93.1498	191.331	204.467
VIT_16s0050g02520	1045.31	1.3296	0.1606	8.27889	1.24329e-16	4.26266e-14		gi|225462725|ref|XP_002268709.1| PREDICTED: RNA polymerase sigma factor rpoD	-	Putative uncharacterized protein [Source:UniProtKB/TrEMBL;Acc:E0CUJ7]	GO:0006355 regulation of transcription, DNA-dependent GO:0003700 sequence-specific DNA binding transcription factor activity GO:0003677 DNA binding GO:0016987 sigma factor activity GO:0006352 DNA-dependent transcription, initiation GO:0003674 molecular_function GO:0009058 biosynthetic process GO:0034641 cellular nitrogen compound metabolic process GO:0008150 biological_process GO:0000988 protein …	100250120	546.475	650.748	732.35	1609.86	1687.1
VIT_03s0063g01780	302.756	1.3284	0.1883	7.05507	1.72509e-12	3.11058e-10		gi|297741392|emb|CBI32523.3| unnamed protein product	-	Putative uncharacterized protein [Source:UniProtKB/TrEMBL;Acc:D7TPV0]	GO:0000166 nucleotide binding GO:0031683 G-protein beta/gamma-subunit complex binding GO:0019001 guanyl nucleotide binding GO:0007186 G-protein coupled receptor signaling pathway GO:0007165 signal transduction GO:0004871 signal transducer activity GO:0006184 GTP catabolic process GO:0005525 GTP binding GO:0003924 GTPase activity GO:0003674 molecular_function GO:0009056 catabolic process GO:003464…	100243480	190.496	151.261	213.602	487.468	470.953
VIT_18s0001g06230	109.222	1.3278	0.2327	5.70582	1.15783e-08	1.02124e-06		gi|297741027|emb|CBI31339.3| unnamed protein product	-	Putative uncharacterized protein [Source:UniProtKB/TrEMBL;Acc:F6HN38]		NA	61.5746	73.998	63.4382	190.112	156.984
VIT_18s0001g06580	574.708	1.3262	0.3471	3.82045	0.000133211	0.00348298		gi|225459203|ref|XP_002285736.1| PREDICTED: blue copper protein-like	-	Putative uncharacterized protein [Source:UniProtKB/TrEMBL;Acc:F6H0Y2]	GO:0005507 copper ion binding GO:0009055 electron carrier activity GO:0003674 molecular_function GO:0043167 ion binding	100243780	322.305	178.466	504.294	828.695	1039.78
VIT_04s0008g04020	7783.63	1.3248	0.2323	5.70381	1.17156e-08	1.02909e-06		gi|359476052|ref|XP_003631781.1| PREDICTED: LOW QUALITY PROTEIN: dehydration-responsive protein RD22-like	-	Putative uncharacterized protein [Source:UniProtKB/TrEMBL;Acc:F6H2Z6]		NA	3765.67	6139.66	4296.13	12836.2	11880.4
VIT_00s0524g00030	447.38	1.3196	0.172	7.67089	1.70804e-14	4.07952e-12		gi|225469211|ref|XP_002263607.1| PREDICTED: U-box domain-containing protein 9	-	Putative uncharacterized protein [Source:UniProtKB/TrEMBL;Acc:D7SZ16]	GO:0016567 protein ubiquitination GO:0004842 ubiquitin-protein ligase activity GO:0000151 ubiquitin ligase complex GO:0043234 protein complex GO:0005623 cell GO:0005622 intracellular GO:0005575 cellular_component GO:0008150 biological_process GO:0005488 binding GO:0005515 protein binding GO:0016874 ligase activity GO:0006464 cellular protein modification process GO:0003674 molecular_function	100264137	325.191	239.405	263.389	709.266	699.647
VIT_04s0008g05760	2549.37	1.3196	0.2337	5.64741	1.62885e-08	1.37399e-06		gi|526118142|ref|NP_001267948.1| uncharacterized protein LOC100264507	-	Putative uncharacterized protein [Source:UniProtKB/TrEMBL;Acc:F6H3I6]	GO:0005634 nucleus GO:0042742 defense response to bacterium GO:0010200 response to chitin GO:0009751 response to salicylic acid stimulus GO:0006355 regulation of transcription, DNA-dependent GO:0003700 sequence-specific DNA binding transcription factor activity GO:0050691 regulation of defense response to virus by host GO:0031347 regulation of defense response GO:0043565 sequence-specific DNA bin…	100264507	1109.31	1867.36	1683.92	4340.9	3745.34
VIT_08s0007g04030	337.311	1.3186	0.2168	6.08146	1.19096e-09	1.23494e-07		gi|297740051|emb|CBI30233.3| unnamed protein product	-	Putative uncharacterized protein [Source:UniProtKB/TrEMBL;Acc:D7TJ07]		100244314	197.231	183.907	236.89	627.615	440.913
VIT_18s0086g00220	128.025	1.3182	0.3739	3.52598	0.000421921	0.00870755		gi|225460470|ref|XP_002272970.1| PREDICTED: GDSL esterase/lipase At4g16230	-	Putative uncharacterized protein [Source:UniProtKB/TrEMBL;Acc:F6I1J0]	GO:0016788 hydrolase activity, acting on ester bonds GO:0006629 lipid metabolic process GO:0016787 hydrolase activity GO:0003674 molecular_function GO:0008150 biological_process	100249332	42.3325	63.116	115.634	229.11	189.932
VIT_18s0001g15130	643.67	1.3178	0.176	7.48692	7.05073e-14	1.46939e-11		gi|225457833|ref|XP_002278947.1| PREDICTED: uncharacterized protein LOC100243642	-	Putative uncharacterized protein [Source:UniProtKB/TrEMBL;Acc:F6GZU8]		100243642	381.955	363.461	444.871	1139.46	888.61
VIT_19s0015g00100	15.6842	1.3164	0.434	3.03317	0.00242	0.0348286		gi|359494299|ref|XP_002264079.2| PREDICTED: premnaspirodiene oxygenase-like	-	Putative uncharacterized protein [Source:UniProtKB/TrEMBL;Acc:F6I533]	GO:0020037 heme binding GO:0005506 iron ion binding GO:0055114 oxidation-reduction process GO:0016491 oxidoreductase activity GO:0009536 plastid GO:0004497 monooxygenase activity GO:0016705 oxidoreductase activity, acting on paired donors, with incorporation or reduction of molecular oxygen GO:0009055 electron carrier activity GO:0046872 metal ion binding GO:0009058 biosynthetic process GO:000573…	100246293	10.5831	6.52924	8.83317	24.3734	28.1022
VIT_19s0014g03300	379.539	1.3158	0.2835	4.64065	3.47313e-06	0.000160148		gi|359493876|ref|XP_002284654.2| PREDICTED: NAC domain-containing protein 29-like	-	Putative uncharacterized protein [Source:UniProtKB/TrEMBL;Acc:F6H275]	GO:0006355 regulation of transcription, DNA-dependent GO:0003677 DNA binding GO:0008150 biological_process GO:0003674 molecular_function	100248744	282.858	141.467	260.177	553.276	659.916
VIT_00s0463g00020	1093.57	1.3157	0.1737	7.57578	3.56988e-14	8.07286e-12		gi|225468380|ref|XP_002272401.1| PREDICTED: scarecrow-like protein 13	-	Putative uncharacterized protein [Source:UniProtKB/TrEMBL;Acc:F6HRV6]	GO:0010200 response to chitin GO:0006355 regulation of transcription, DNA-dependent GO:0006351 transcription, DNA-dependent GO:0009058 biosynthetic process GO:0034641 cellular nitrogen compound metabolic process GO:0008150 biological_process GO:0010363 regulation of plant-type hypersensitive response GO:0002679 respiratory burst involved in defense response GO:0006612 protein targeting to membran…	100245041	632.102	669.247	725.123	1979.12	1462.28
VIT_03s0038g00490	1187.06	1.3153	0.1078	12.2037	2.97142e-34	1.57909e-30		gi|225427744|ref|XP_002274872.1| PREDICTED: GATA transcription factor 5-like	-	Putative uncharacterized protein [Source:UniProtKB/TrEMBL;Acc:F6I195]	GO:0005634 nucleus GO:0006355 regulation of transcription, DNA-dependent GO:0003700 sequence-specific DNA binding transcription factor activity GO:0003677 DNA binding GO:0043565 sequence-specific DNA binding GO:0045893 positive regulation of transcription, DNA-dependent GO:0008270 zinc ion binding GO:0005623 cell GO:0005622 intracellular GO:0005575 cellular_component GO:0008150 biological_process…	100255460	768.721	738.892	713.881	1799.97	1913.85
VIT_18s0072g00980	64.7505	1.3127	0.3768	3.48367	0.000494585	0.00991829		gi|359493181|ref|XP_002267412.2| PREDICTED: probable leucine-rich repeat receptor-like protein kinase At5g63930-like	2.7.11.1	Putative uncharacterized protein [Source:UniProtKB/TrEMBL;Acc:F6GY12]	GO:0005515 protein binding GO:0003674 molecular_function	100246213	39.4462	20.6759	51.393	123.086	89.1517
VIT_01s0011g05130	17.8662	1.3121	0.4176	3.14224	0.0016766	0.0263411		gi|225424268|ref|XP_002284538.1| PREDICTED: MLP-like protein 28-like isoform 1	-	Putative uncharacterized protein [Source:UniProtKB/TrEMBL;Acc:D7T8R3]	GO:0006952 defense response GO:0009607 response to biotic stimulus GO:0006950 response to stress GO:0008150 biological_process	100250786	10.5831	9.79386	9.63619	34.1227	25.195
VIT_01s0127g00070	631.943	1.31	0.3057	4.28534	1.8246e-05	0.000680555		gi|225425615|ref|XP_002266184.1| PREDICTED: high affinity nitrate transporter 2.5	-	Putative uncharacterized protein [Source:UniProtKB/TrEMBL;Acc:F6HHT1]	GO:0016021 integral to membrane GO:0005886 plasma membrane GO:0055085 transmembrane transport GO:0005623 cell GO:0005575 cellular_component GO:0008150 biological_process GO:0006810 transport GO:0015112 nitrate transmembrane transporter activity	100260250	337.698	249.199	546.854	1152.86	873.105
VIT_14s0060g00310	98.8128	1.3079	0.433	3.02061	0.0025227	0.0358696		gi|449441214|ref|XP_004138377.1| PREDICTED: uncharacterized protein LOC101212857	-	Putative uncharacterized protein [Source:UniProtKB/TrEMBL;Acc:F6I4I2]		NA	80.8167	19.5877	64.2412	151.115	178.303
VIT_07s0005g01760	943.907	1.3039	0.1951	6.68405	2.32422e-11	3.58014e-09		gi|225437616|ref|XP_002271508.1| PREDICTED: probable glycerol-3-phosphate acyltransferase 3	-	Putative uncharacterized protein [Source:UniProtKB/TrEMBL;Acc:F6HZB6]	GO:0016746 transferase activity, transferring acyl groups GO:0008152 metabolic process GO:0003674 molecular_function GO:0008150 biological_process	100264200	453.151	682.306	617.519	1496.53	1470.03
VIT_06s0061g00470	51.158	1.2994	0.2981	4.35909	1.30603e-05	0.000500222		gi|225436502|ref|XP_002276209.1| PREDICTED: transcription factor RAX1-like	-	Putative uncharacterized protein [Source:UniProtKB/TrEMBL;Acc:F6GW97]	GO:0003682 chromatin binding GO:0003677 DNA binding GO:0003674 molecular_function	100250017	32.7115	25.0288	34.5297	79.2135	84.3065
VIT_13s0067g00700	567.999	1.2991	0.1568	8.28611	1.17009e-16	4.07747e-14		gi|225448408|ref|XP_002273406.1| PREDICTED: uncharacterized protein LOC100257064 isoform 1	-	Putative uncharacterized protein [Source:UniProtKB/TrEMBL;Acc:D7T4Q8]		100257064	380.031	378.696	305.949	927.407	847.91
VIT_11s0016g04960	39.666	1.298	0.3757	3.45493	0.00055043	0.0108338		gi|359484398|ref|XP_003633103.1| PREDICTED: uncharacterized protein LOC100853647	-	Putative uncharacterized protein [Source:UniProtKB/TrEMBL;Acc:F6HH74]	GO:0008152 metabolic process GO:0036361 racemase activity, acting on amino acids and derivatives GO:0016855 racemase and epimerase activity, acting on amino acids and derivatives GO:0006807 nitrogen compound metabolic process GO:0003674 molecular_function GO:0008150 biological_process GO:0016853 isomerase activity	100853647	27.901	17.4113	24.0905	47.5281	81.3994
VIT_04s0023g00430	61.327	1.2977	0.4263	3.04378	0.00233624	0.0339465		gi|225430987|ref|XP_002278743.1| PREDICTED: probable tyrosine-protein phosphatase At1g05000	3.1.3.48	Putative uncharacterized protein [Source:UniProtKB/TrEMBL;Acc:A5B4M0]	GO:0035335 peptidyl-tyrosine dephosphorylation GO:0004725 protein tyrosine phosphatase activity GO:0016791 phosphatase activity GO:0016311 dephosphorylation GO:0003674 molecular_function GO:0008150 biological_process GO:0006464 cellular protein modification process	100247948	18.28	26.117	58.6201	99.9309	103.687
VIT_17s0000g01160	182.572	1.297	0.3447	3.76312	0.000167804	0.00422632		gi|147789864|emb|CAN73867.1| hypothetical protein VITISV_001273	-	Putative uncharacterized protein [Source:UniProtKB/TrEMBL;Acc:D7SH08]		100247479	112.566	153.437	59.4231	313.198	274.238
VIT_13s0067g03070	408.563	1.2921	0.1542	8.37911	5.33293e-17	1.92139e-14	RRA3	gi|225448707|ref|XP_002280746.1| PREDICTED: two-component response regulator ARR17	-	Putative uncharacterized protein [Source:UniProtKB/TrEMBL;Acc:F6HC71]	GO:0006355 regulation of transcription, DNA-dependent GO:0035556 intracellular signal transduction GO:0000160 phosphorelay signal transduction system GO:0000156 phosphorelay response regulator activity GO:0008150 biological_process GO:0007165 signal transduction GO:0004871 signal transducer activity GO:0003674 molecular_function	100246693	279.972	261.17	227.253	662.956	611.464
VIT_18s0001g06610	408.632	1.2846	0.2597	4.94571	7.58685e-07	4.24404e-05		gi|302142006|emb|CBI19209.3| unnamed protein product	-	Putative uncharacterized protein [Source:UniProtKB/TrEMBL;Acc:F6H0Y3]		100254028	242.45	335.168	177.466	677.58	610.495
VIT_16s0039g01870	104.079	1.2828	0.2902	4.42025	9.85861e-06	0.000393909		gi|225454761|ref|XP_002272528.1| PREDICTED: G-type lectin S-receptor-like serine/threonine-protein kinase At1g34300-like	2.7.11.1	Putative uncharacterized protein [Source:UniProtKB/TrEMBL;Acc:F6HEE7]	GO:0016772 transferase activity, transferring phosphorus-containing groups GO:0006468 protein phosphorylation GO:0005524 ATP binding GO:0004674 protein serine/threonine kinase activity GO:0004672 protein kinase activity GO:0000166 nucleotide binding GO:0008150 biological_process GO:0006464 cellular protein modification process GO:0016301 kinase activity GO:0003674 molecular_function	100244326	73.1198	56.5867	60.2262	203.518	126.944
VIT_14s0108g00840	677.706	1.2796	0.1873	6.83227	8.35819e-12	1.34599e-09		gi|225452825|ref|XP_002278235.1| PREDICTED: uncharacterized protein LOC100268097	-	Putative uncharacterized protein [Source:UniProtKB/TrEMBL;Acc:F6H5T7]	GO:0006412 translation GO:0005840 ribosome GO:0005622 intracellular GO:0003735 structural constituent of ribosome GO:0003674 molecular_function GO:0009058 biosynthetic process GO:0005737 cytoplasm GO:0005623 cell GO:0005575 cellular_component GO:0008150 biological_process GO:0005198 structural molecule activity GO:0043226 organelle GO:0005634 nucleus	100268097	458.923	459.223	357.342	929.845	1183.2
VIT_06s0004g07680	1311.43	1.2767	0.3396	3.76002	0.000169898	0.004274		gi|225434394|ref|XP_002270636.1| PREDICTED: uncharacterized protein LOC100263887	-	Putative uncharacterized protein [Source:UniProtKB/TrEMBL;Acc:F6GUG4]	GO:0009507 chloroplast GO:0008150 biological_process GO:0003674 molecular_function	100263887	461.81	707.334	1190.87	2479.99	1717.14
VIT_02s0025g01750	1288.62	1.2762	0.2039	6.25901	3.87423e-10	4.50025e-08		gi|225426276|ref|XP_002265126.1| PREDICTED: cellulose synthase-like protein G3	-	Putative uncharacterized protein [Source:UniProtKB/TrEMBL;Acc:D7TVI6]	GO:0016740 transferase activity GO:0016021 integral to membrane GO:0016020 membrane GO:0030244 cellulose biosynthetic process GO:0016760 cellulose synthase (UDP-forming) activity GO:0016757 transferase activity, transferring glycosyl groups GO:0009058 biosynthetic process GO:0005975 carbohydrate metabolic process GO:0005575 cellular_component GO:0008150 biological_process GO:0003674 molecular_fun…	100253121	1008.28	645.306	764.471	2022.99	2002.04
VIT_00s0404g00050	516.822	1.2715	0.1507	8.43649	3.27017e-17	1.26389e-14		gi|147766669|emb|CAN65070.1| hypothetical protein VITISV_003953	-	Putative uncharacterized protein [Source:UniProtKB/TrEMBL;Acc:F6H862]		100244739	349.243	348.226	284.267	811.634	790.737
VIT_14s0066g02610	599.471	1.2711	0.3332	3.81459	0.000136408	0.00355782		gi|359488782|ref|XP_003633820.1| PREDICTED: uncharacterized protein LOC100261167	-	Putative uncharacterized protein [Source:UniProtKB/TrEMBL;Acc:F6HV79]		100261167	245.336	265.522	573.353	923.751	989.39
VIT_05s0020g01400	1570.05	1.2705	0.1911	6.64753	2.98058e-11	4.43064e-09		gi|225432286|ref|XP_002272904.1| PREDICTED: uncharacterized protein LOC100242678	-	Putative uncharacterized protein [Source:UniProtKB/TrEMBL;Acc:F6HE67]	GO:0003674 molecular_function GO:0005515 protein binding	100242678	905.339	834.654	1219.78	2482.43	2408.06
VIT_16s0013g00950	149.355	1.2668	0.3805	3.32917	0.000871061	0.015745		gi|225455022|ref|XP_002281813.1| PREDICTED: ethylene-responsive transcription factor 5	-	Putative uncharacterized protein [Source:UniProtKB/TrEMBL;Acc:D7U782]	GO:0005634 nucleus GO:0006355 regulation of transcription, DNA-dependent GO:0006351 transcription, DNA-dependent GO:0003700 sequence-specific DNA binding transcription factor activity GO:0003677 DNA binding GO:0009058 biosynthetic process GO:0005623 cell GO:0005622 intracellular GO:0005575 cellular_component GO:0034641 cellular nitrogen compound metabolic process GO:0008150 biological_process GO:…	100242632	51.9536	67.4688	144.543	237.641	245.167
VIT_09s0070g00160	1783.22	1.2656	0.208	6.08444	1.16903e-09	1.21814e-07	CIPK05	gi|526118018|ref|NP_001268174.1| CBL-interacting protein kinase 02	2.7.11.1	Putative uncharacterized protein [Source:UniProtKB/TrEMBL;Acc:F6I3C1]	GO:0016772 transferase activity, transferring phosphorus-containing groups GO:0016310 phosphorylation GO:0016301 kinase activity GO:0006468 protein phosphorylation GO:0005524 ATP binding GO:0004674 protein serine/threonine kinase activity GO:0004672 protein kinase activity GO:0016740 transferase activity GO:0000166 nucleotide binding GO:0009651 response to salt stress GO:0009414 response to water…	100261839	1189.16	1329.79	842.363	2763.94	2790.84
VIT_04s0008g04050	2942.19	1.2605	0.1486	8.48204	2.2128e-17	9.22305e-15		gi|225430053|ref|XP_002284368.1| PREDICTED: BURP domain-containing protein 3	-	Putative uncharacterized protein [Source:UniProtKB/TrEMBL;Acc:F6H2Z9]		100852625	1640.39	2108.94	1862.19	4669.94	4429.48
VIT_15s0048g01710	443.782	1.2592	0.3252	3.87212	0.000107893	0.00293284		gi|296089090|emb|CBI38793.3| unnamed protein product	-	Putative uncharacterized protein [Source:UniProtKB/TrEMBL;Acc:F6I328]	GO:0055114 oxidation-reduction process GO:0016491 oxidoreductase activity GO:0000166 nucleotide binding GO:0008270 zinc ion binding GO:0008150 biological_process GO:0043167 ion binding GO:0003674 molecular_function	NA	329.039	145.82	334.857	795.791	613.402
VIT_14s0030g00260	36.8398	1.2583	0.3824	3.29075	0.000999197	0.0175973		gi|298205026|emb|CBI34333.3| unnamed protein product	-	Putative uncharacterized protein [Source:UniProtKB/TrEMBL;Acc:F6HU05]	GO:0016021 integral to membrane GO:0009737 response to abscisic acid stimulus GO:0006810 transport GO:0005215 transporter activity GO:0016020 membrane GO:0009651 response to salt stress GO:0009414 response to water deprivation GO:0055085 transmembrane transport GO:0022857 transmembrane transporter activity GO:0009624 response to nematode GO:0009705 plant-type vacuole membrane GO:0005737 cytoplasm…	NA	26.9389	15.2349	23.2874	45.0908	73.647
VIT_05s0049g01410	89.6949	1.2581	0.3347	3.75945	0.00017029	0.00427425		gi|296083688|emb|CBI23677.3| unnamed protein product	-	Putative uncharacterized protein [Source:UniProtKB/TrEMBL;Acc:D7SZK0]	GO:0016021 integral to membrane GO:0005575 cellular_component GO:0015698 inorganic anion transport GO:0010106 cellular response to iron ion starvation GO:0000041 transition metal ion transport GO:0009805 coumarin biosynthetic process GO:0016036 cellular response to phosphate starvation GO:0015706 nitrate transport GO:0015114 phosphate ion transmembrane transporter activity GO:0010167 response to …	100244364	39.4462	52.2339	71.4684	110.899	174.427
VIT_01s0026g01880	1827.52	1.2576	0.1216	10.3441	4.4523e-25	4.73213e-22		gi|225425762|ref|XP_002277256.1| PREDICTED: protein kinase 2B, chloroplastic	2.7.11.1	Putative uncharacterized protein [Source:UniProtKB/TrEMBL;Acc:D7TNC2]	GO:0016772 transferase activity, transferring phosphorus-containing groups GO:0006468 protein phosphorylation GO:0005524 ATP binding GO:0004674 protein serine/threonine kinase activity GO:0004672 protein kinase activity GO:0003674 molecular_function GO:0008150 biological_process GO:0006464 cellular protein modification process GO:0016301 kinase activity	100253317	1164.14	1096.91	1239.05	2661.57	2975.92
VIT_05s0020g03930	30.0065	1.2575	0.4014	3.13307	0.00172986	0.0269586		gi|297737097|emb|CBI26298.3| unnamed protein product	-	Putative uncharacterized protein [Source:UniProtKB/TrEMBL;Acc:F6HDT2]	GO:0016021 integral to membrane GO:0015116 sulfate transmembrane transporter activity GO:0008272 sulfate transport GO:0008271 secondary active sulfate transmembrane transporter activity GO:0016020 membrane GO:0055085 transmembrane transport GO:0003674 molecular_function GO:0005575 cellular_component GO:0008150 biological_process GO:0022857 transmembrane transporter activity GO:0006810 transport	100244269	9.62103	23.9405	19.2724	48.7468	48.452
VIT_01s0011g05450	62.0641	1.2548	0.3456	3.63117	0.000282135	0.00633968		gi|297737654|emb|CBI26855.3| unnamed protein product	-	Putative uncharacterized protein [Source:UniProtKB/TrEMBL;Acc:D7T8N4]		100256086	22.1284	44.6165	45.7719	99.9309	97.8731
VIT_14s0060g01820	77.1316	1.2517	0.2865	4.36806	1.25354e-05	0.000482727		gi|225450704|ref|XP_002278941.1| PREDICTED: uncharacterized protein At5g01610-like	-	Putative uncharacterized protein [Source:UniProtKB/TrEMBL;Acc:F6I4P6]		100256166	35.5978	59.8514	48.1809	121.867	120.161
VIT_19s0140g00120	1142.16	1.2493	0.3084	4.05046	5.11163e-05	0.00159422		gi|225470621|ref|XP_002263961.1| PREDICTED: gibberellin 2-beta-dioxygenase 1	1.14.11.13	Putative uncharacterized protein [Source:UniProtKB/TrEMBL;Acc:D7TRA0]	GO:0016706 oxidoreductase activity, acting on paired donors, with incorporation or reduction of molecular oxygen, 2-oxoglutarate as one donor, and incorporation of one atom each of oxygen into both donors GO:0055114 oxidation-reduction process GO:0016491 oxidoreductase activity GO:0008150 biological_process GO:0003674 molecular_function	100264177	663.851	1017.47	429.613	1659.83	1940.02
VIT_05s0020g01750	328.163	1.2484	0.3177	3.9296	8.50887e-05	0.00240203		gi|225432360|ref|XP_002275384.1| PREDICTED: monothiol glutaredoxin-S2	-	Putative uncharacterized protein [Source:UniProtKB/TrEMBL;Acc:D7T6H9]	GO:0045454 cell redox homeostasis GO:0015035 protein disulfide oxidoreductase activity GO:0009055 electron carrier activity GO:0008150 biological_process GO:0042592 homeostatic process GO:0016491 oxidoreductase activity GO:0003674 molecular_function	100259665	202.042	124.056	277.04	614.209	423.471
VIT_04s0023g02730	61.684	1.2453	0.273	4.56183	5.07086e-06	0.000219982		gi|225431243|ref|XP_002267729.1| PREDICTED: auxin-induced protein 5NG4	-	Putative uncharacterized protein [Source:UniProtKB/TrEMBL;Acc:D7SP49]	GO:0016020 membrane GO:0005575 cellular_component GO:0009062 fatty acid catabolic process GO:0009507 chloroplast	100257561	33.6736	42.4401	39.3478	99.9309	93.0279
VIT_05s0020g03750	25.1136	1.2418	0.3752	3.30989	0.000933325	0.016686		gi|225432724|ref|XP_002278974.1| PREDICTED: uncharacterized protein LOC100257872	-	Putative uncharacterized protein [Source:UniProtKB/TrEMBL;Acc:F6HDR9]	GO:0009941 chloroplast envelope GO:0005737 cytoplasm GO:0005623 cell GO:0005622 intracellular GO:0005575 cellular_component GO:0009536 plastid GO:0043226 organelle	100257872	17.3179	15.2349	12.8482	36.5601	43.6068
VIT_04s0023g01850	68.8185	1.2414	0.272	4.56429	5.01191e-06	0.000218316		gi|225430746|ref|XP_002266831.1| PREDICTED: protein PHYLLO, chloroplastic	-	Putative uncharacterized protein [Source:UniProtKB/TrEMBL;Acc:F6GWW0]		100258123	45.2189	35.9108	47.3779	115.774	99.8111
VIT_16s0039g01330	138.346	1.2381	0.3816	3.2447	0.00117573	0.020061		gi|359495104|ref|XP_002263133.2| PREDICTED: probable serine/threonine-protein kinase At1g18390-like	2.7.11.1	Putative uncharacterized protein [Source:UniProtKB/TrEMBL;Acc:F6H838]	GO:0016772 transferase activity, transferring phosphorus-containing groups GO:0006468 protein phosphorylation GO:0005524 ATP binding GO:0004674 protein serine/threonine kinase activity GO:0004672 protein kinase activity GO:0000166 nucleotide binding GO:0008150 biological_process GO:0006464 cellular protein modification process GO:0016301 kinase activity GO:0003674 molecular_function	100249725	76.9683	42.4401	128.482	203.518	240.322
VIT_07s0141g00270	448.514	1.2373	0.1952	6.33851	2.31992e-10	2.83172e-08		gi|225437213|ref|XP_002281696.1| PREDICTED: auxin-induced protein 22D	-	Putative uncharacterized protein [Source:UniProtKB/TrEMBL;Acc:D7SQK0]	GO:0005634 nucleus GO:0046983 protein dimerization activity GO:0006355 regulation of transcription, DNA-dependent GO:0006351 transcription, DNA-dependent GO:0009734 auxin mediated signaling pathway GO:0003674 molecular_function GO:0009058 biosynthetic process GO:0005623 cell GO:0005622 intracellular GO:0005575 cellular_component GO:0034641 cellular nitrogen compound metabolic process GO:0008150 b…	100264878	223.208	316.668	317.994	671.487	713.214
VIT_02s0012g02190	846.61	1.2367	0.2741	4.51222	6.41524e-06	0.000271111		gi|147821627|emb|CAN70317.1| hypothetical protein VITISV_038092	-	Putative uncharacterized protein [Source:UniProtKB/TrEMBL;Acc:F6HT44]	GO:0016021 integral to membrane GO:0016740 transferase activity GO:0016020 membrane GO:0030244 cellulose biosynthetic process GO:0016760 cellulose synthase (UDP-forming) activity GO:0016757 transferase activity, transferring glycosyl groups GO:0009058 biosynthetic process GO:0005975 carbohydrate metabolic process GO:0005575 cellular_component GO:0008150 biological_process GO:0003674 molecular_fun…	NA	616.708	626.807	347.706	1519.68	1122.15
VIT_11s0016g05330	73.0544	1.2363	0.276	4.47858	7.51402e-06	0.00030835		gi|225445503|ref|XP_002285199.1| PREDICTED: SPX domain-containing protein 2 isoform 1	-	Putative uncharacterized protein [Source:UniProtKB/TrEMBL;Acc:A5BFC3]	GO:0005634 nucleus GO:0080040 positive regulation of cellular response to phosphate starvation GO:0016036 cellular response to phosphate starvation GO:0005623 cell GO:0005622 intracellular GO:0005575 cellular_component GO:0006950 response to stress GO:0008150 biological_process GO:0043226 organelle GO:0019375 galactolipid biosynthetic process GO:0045892 negative regulation of transcription, DNA-d…	100243923	36.5599	45.7047	54.6051	112.118	116.285
VIT_08s0007g03370	34.1684	1.2358	0.3809	3.24415	0.00117803	0.0200812		gi|147856410|emb|CAN80332.1| hypothetical protein VITISV_018276	-	Putative uncharacterized protein [Source:UniProtKB/TrEMBL;Acc:F6HKK8]		NA	14.4315	26.117	20.8784	65.8081	43.6068
VIT_18s0001g11900	40.1702	1.2342	0.3411	3.61883	0.00029594	0.00659412		gi|225458388|ref|XP_002283511.1| PREDICTED: elongation of fatty acids protein A	-	Putative uncharacterized protein [Source:UniProtKB/TrEMBL;Acc:F6H039]	GO:0016021 integral to membrane GO:0005575 cellular_component GO:0008150 biological_process GO:0005739 mitochondrion GO:0003674 molecular_function	100264245	19.2421	26.117	28.1055	73.1202	54.2662
VIT_01s0011g02470	354.507	1.2329	0.2163	5.69925	1.20336e-08	1.04836e-06		gi|359473019|ref|XP_003631231.1| PREDICTED: probable calcium-binding protein CML16	-	Putative uncharacterized protein [Source:UniProtKB/TrEMBL;Acc:D7T9D9]	GO:0005509 calcium ion binding GO:0043167 ion binding GO:0003674 molecular_function GO:0010200 response to chitin GO:0008150 biological_process GO:0005794 Golgi apparatus	100264548	197.231	193.701	284.267	583.743	513.591
VIT_01s0026g00900	102.544	1.2306	0.3223	3.81864	0.000134188	0.00350421		gi|225424789|ref|XP_002267298.1| PREDICTED: metalloendoproteinase 1-like	-	Putative uncharacterized protein [Source:UniProtKB/TrEMBL;Acc:F6HPJ5]	GO:0005886 plasma membrane GO:0008237 metallopeptidase activity GO:0031012 extracellular matrix GO:0004222 metalloendopeptidase activity GO:0008233 peptidase activity GO:0006508 proteolysis GO:0046872 metal ion binding GO:0008270 zinc ion binding GO:0016787 hydrolase activity GO:0005623 cell GO:0005575 cellular_component GO:0008150 biological_process GO:0043167 ion binding GO:0003674 molecular_fu…	100255347	75.0441	57.6749	57.0141	209.611	113.378
VIT_15s0046g01830	883.756	1.2303	0.1263	9.74387	1.9595e-22	1.43632e-19		gi|297745358|emb|CBI40438.3| unnamed protein product	2.7.11.1	Putative uncharacterized protein [Source:UniProtKB/TrEMBL;Acc:F6I669]	GO:0016772 transferase activity, transferring phosphorus-containing groups GO:0006468 protein phosphorylation GO:0005524 ATP binding GO:0004674 protein serine/threonine kinase activity GO:0004672 protein kinase activity GO:0003674 molecular_function GO:0008150 biological_process GO:0006464 cellular protein modification process GO:0016301 kinase activity GO:0005739 mitochondrion	100261848	605.163	531.045	575.762	1288.13	1418.67
VIT_17s0000g02410	310.723	1.2288	0.2229	5.51244	3.53893e-08	2.75557e-06		gi|297734324|emb|CBI15571.3| unnamed protein product	2.7.11.1	Putative uncharacterized protein [Source:UniProtKB/TrEMBL;Acc:F6GSK6]	GO:0016772 transferase activity, transferring phosphorus-containing groups GO:0006468 protein phosphorylation GO:0005524 ATP binding GO:0004674 protein serine/threonine kinase activity GO:0004672 protein kinase activity GO:0030247 polysaccharide binding GO:0008150 biological_process GO:0006464 cellular protein modification process GO:0016301 kinase activity GO:0003674 molecular_function	NA	253.995	164.319	175.057	467.969	492.272
VIT_04s0008g06570	661.449	1.2259	0.2863	4.28149	1.85642e-05	0.000686383		gi|359475878|ref|XP_002283293.2| PREDICTED: chorismate mutase, chloroplastic-like	5.4.99.5	Putative uncharacterized protein [Source:UniProtKB/TrEMBL;Acc:D7SV37]	GO:0046417 chorismate metabolic process GO:0009073 aromatic amino acid family biosynthetic process GO:0004106 chorismate mutase activity GO:0009058 biosynthetic process GO:0008150 biological_process GO:0016853 isomerase activity GO:0006520 cellular amino acid metabolic process GO:0044281 small molecule metabolic process GO:0003674 molecular_function GO:0009507 chloroplast GO:0005829 cytosol	100261098	487.786	248.111	507.506	1006.62	1057.22
VIT_01s0011g02630	36.7765	1.2253	0.3429	3.57312	0.00035275	0.00752852		gi|297737892|emb|CBI27093.3| unnamed protein product	-	Putative uncharacterized protein [Source:UniProtKB/TrEMBL;Acc:D7T9C3]		NA	18.28	26.117	23.2874	65.8081	50.3901
VIT_02s0025g00530	184.793	1.2249	0.1793	6.8299	8.49739e-12	1.35811e-09		gi|225426122|ref|XP_002272642.1| PREDICTED: uncharacterized protein LOC100241699	-	Putative uncharacterized protein [Source:UniProtKB/TrEMBL;Acc:F6HUN8]		100241699	116.414	110.997	128.482	275.419	292.65
VIT_05s0049g00930	210.071	1.2239	0.2577	4.74963	2.03786e-06	0.000100363		gi|225433120|ref|XP_002281264.1| PREDICTED: inorganic phosphate transporter 1-4	-	Putative uncharacterized protein [Source:UniProtKB/TrEMBL;Acc:F6H8P8]	GO:0016021 integral to membrane GO:0005886 plasma membrane GO:0055085 transmembrane transport GO:0022857 transmembrane transporter activity GO:0016036 cellular response to phosphate starvation GO:0006817 phosphate ion transport GO:0005315 inorganic phosphate transmembrane transporter activity GO:0003674 molecular_function GO:0005623 cell GO:0005575 cellular_component GO:0006950 response to stress…	100245922	132.77	94.674	170.239	324.166	328.505
VIT_06s0004g01550	47.9476	1.2218	0.3309	3.69274	0.000221849	0.00523982		gi|225435548|ref|XP_002285588.1| PREDICTED: multiple C2 and transmembrane domain-containing protein 2	-	Putative uncharacterized protein [Source:UniProtKB/TrEMBL;Acc:F6GUA2]	GO:0003674 molecular_function GO:0005515 protein binding GO:0009506 plasmodesma	NA	28.8631	22.8523	36.9387	65.8081	85.2755
VIT_19s0014g01350	161.06	1.2194	0.2687	4.53884	5.65634e-06	0.00024144		gi|225461669|ref|XP_002285447.1| PREDICTED: uncharacterized protein LOC100257253	-	Putative uncharacterized protein [Source:UniProtKB/TrEMBL;Acc:F6H2N3]		100257253	94.2861	130.585	81.1046	285.169	214.158
VIT_18s0157g00170	600.626	1.2104	0.3491	3.46732	0.000525677	0.0104531		gi|225470836|ref|XP_002266138.1| PREDICTED: tryptophan aminotransferase-related protein 4	-	Putative uncharacterized protein [Source:UniProtKB/TrEMBL;Acc:D7SXY9]	GO:0008152 metabolic process GO:0003824 catalytic activity GO:0016846 carbon-sulfur lyase activity GO:0030170 pyridoxal phosphate binding GO:0008150 biological_process GO:0016829 lyase activity GO:0003674 molecular_function	100266412	387.728	183.907	539.626	971.279	920.588
VIT_03s0091g01240	58.1968	1.2086	0.3803	3.17791	0.0014834	0.0239246		gi|296083017|emb|CBI22421.3| unnamed protein product	-	Putative uncharacterized protein [Source:UniProtKB/TrEMBL;Acc:F6H688]	GO:0004185 serine-type carboxypeptidase activity GO:0006508 proteolysis GO:0003674 molecular_function GO:0008150 biological_process GO:0008233 peptidase activity	100256695	34.6357	19.5877	51.393	86.5255	98.8421
VIT_09s0054g01750	140.171	1.2082	0.3984	3.03215	0.00242822	0.0349061		gi|225443486|ref|XP_002274112.1| PREDICTED: uncharacterized protein LOC100261598	-	Putative uncharacterized protein [Source:UniProtKB/TrEMBL;Acc:D7SRS7]	GO:0005777 peroxisome GO:0005737 cytoplasm GO:0005623 cell GO:0005622 intracellular GO:0005575 cellular_component GO:0043226 organelle GO:0010264 myo-inositol hexakisphosphate biosynthetic process GO:0016558 protein import into peroxisome matrix GO:0008150 biological_process GO:0006635 fatty acid beta-oxidation GO:0005634 nucleus GO:0003674 molecular_function	100261598	82.7409	38.0872	131.695	225.454	222.879
VIT_16s0100g00470	955.014	1.2057	0.1461	8.25278	1.54752e-16	5.13994e-14		gi|225455457|ref|XP_002279827.1| PREDICTED: uncharacterized protein LOC100260667	-	Putative uncharacterized protein [Source:UniProtKB/TrEMBL;Acc:F6HP64]	GO:0051087 chaperone binding GO:0005739 mitochondrion GO:0003674 molecular_function GO:0005737 cytoplasm GO:0005623 cell GO:0005622 intracellular GO:0005575 cellular_component GO:0043226 organelle	100260667	592.656	582.191	688.987	1562.33	1348.9
VIT_12s0057g00520	756.532	1.2027	0.1478	8.1367	4.06205e-16	1.26577e-13		gi|296084996|emb|CBI28411.3| unnamed protein product	-	Putative uncharacterized protein [Source:UniProtKB/TrEMBL;Acc:F6HHL5]	GO:0016772 transferase activity, transferring phosphorus-containing groups GO:0006468 protein phosphorylation GO:0005524 ATP binding GO:0004672 protein kinase activity GO:0008150 biological_process GO:0006464 cellular protein modification process GO:0016301 kinase activity GO:0003674 molecular_function	100259620	562.83	448.341	468.158	1149.21	1154.13
VIT_18s0117g00340	436.436	1.1999	0.2745	4.37095	1.23707e-05	0.000478114		gi|225460514|ref|XP_002272228.1| PREDICTED: transcription factor TCP8-like	-	Putative uncharacterized protein [Source:UniProtKB/TrEMBL;Acc:F6GYS5]		100266605	321.342	338.432	175.057	664.175	683.173
VIT_11s0016g01060	163.413	1.1983	0.3021	3.96663	7.28948e-05	0.00213728		gi|225444724|ref|XP_002277991.1| PREDICTED: serine/threonine-protein kinase At5g01020	2.7.11.1	Putative uncharacterized protein [Source:UniProtKB/TrEMBL;Acc:D7TCE8]	GO:0016772 transferase activity, transferring phosphorus-containing groups GO:0006468 protein phosphorylation GO:0005524 ATP binding GO:0004674 protein serine/threonine kinase activity GO:0004672 protein kinase activity GO:0003674 molecular_function GO:0008150 biological_process GO:0006464 cellular protein modification process GO:0016301 kinase activity	100257697	130.846	64.2042	114.028	275.419	232.57
VIT_07s0197g00090	124.358	1.1981	0.2217	5.40443	6.50161e-08	4.88356e-06		gi|359480451|ref|XP_002263407.2| PREDICTED: probable disease resistance protein At5g66900-like	-	Putative uncharacterized protein [Source:UniProtKB/TrEMBL;Acc:F6H7R4]	GO:0006952 defense response GO:0043531 ADP binding GO:0003674 molecular_function GO:0006950 response to stress GO:0008150 biological_process	NA	84.6651	87.0565	69.8623	176.707	203.498
VIT_14s0068g01490	1318.39	1.1974	0.2266	5.28336	1.26837e-07	8.98727e-06		gi|225451537|ref|XP_002273649.1| PREDICTED: NAC domain-containing protein 68	-	Putative uncharacterized protein [Source:UniProtKB/TrEMBL;Acc:A5AMY1]	GO:0006355 regulation of transcription, DNA-dependent GO:0003677 DNA binding GO:0008150 biological_process GO:0003674 molecular_function GO:0007275 multicellular organismal development GO:0005634 nucleus GO:0003700 sequence-specific DNA binding transcription factor activity	100256653	719.653	1031.62	799.803	2398.34	1642.52
VIT_14s0066g00680	78.8555	1.1961	0.2591	4.61721	3.88939e-06	0.000177038		gi|296087618|emb|CBI34874.3| unnamed protein product	-	Putative uncharacterized protein [Source:UniProtKB/TrEMBL;Acc:F6HUW2]	GO:0008150 biological_process GO:0005634 nucleus	100243933	43.2946	53.3221	54.6051	131.616	111.44
VIT_14s0066g01820	121.211	1.1961	0.3608	3.31543	0.000915036	0.0163866		gi|359477238|ref|XP_003631951.1| PREDICTED: uncharacterized protein LOC100855355	-	Putative uncharacterized protein [Source:UniProtKB/TrEMBL;Acc:F6HV25]	GO:0004806 triglyceride lipase activity GO:0006629 lipid metabolic process GO:0016787 hydrolase activity GO:0003674 molecular_function GO:0008150 biological_process	100244055	67.3472	45.7047	110.816	224.235	157.954
VIT_04s0023g02010	371.99	1.1953	0.2516	4.75122	2.02193e-06	0.000100187		gi|359476685|ref|XP_002266355.2| PREDICTED: uncharacterized hydrolase yugF-like	-	Putative uncharacterized protein [Source:UniProtKB/TrEMBL;Acc:D7SPB6]	GO:0000023 maltose metabolic process GO:0009941 chloroplast envelope GO:0043085 positive regulation of catalytic activity GO:0019252 starch biosynthetic process GO:0016787 hydrolase activity GO:0009507 chloroplast GO:0005737 cytoplasm	100261647	198.193	192.613	324.418	569.119	575.61
VIT_08s0056g00290	559.807	1.1896	0.2594	4.58596	4.51911e-06	0.00020013		gi|359480974|ref|XP_002267554.2| PREDICTED: calcium-binding allergen Bet v 3	-	Calcium binding [Source:UniProtKB/TrEMBL;Acc:C5DB59]	GO:0046686 response to cadmium ion GO:0010091 trichome branching GO:0005509 calcium ion binding GO:0008150 biological_process GO:0030154 cell differentiation GO:0000902 cell morphogenesis GO:0048856 anatomical structure development GO:0043167 ion binding GO:0003674 molecular_function	100251912	265.541	319.933	492.248	890.847	830.467
VIT_07s0005g00090	158.23	1.1847	0.2185	5.42302	5.86004e-08	4.43298e-06		gi|225437300|ref|XP_002263353.1| PREDICTED: putative indole-3-acetic acid-amido synthetase GH3.9	-	Putative uncharacterized protein [Source:UniProtKB/TrEMBL;Acc:F6HZ30]	GO:0009941 chloroplast envelope GO:0005737 cytoplasm GO:0005623 cell GO:0005622 intracellular GO:0005575 cellular_component GO:0009536 plastid GO:0043226 organelle GO:0009733 response to auxin stimulus GO:0003674 molecular_function	100250437	113.528	81.6155	112.422	246.171	237.415
VIT_01s0127g00160	263.172	1.1838	0.1729	6.84815	7.48115e-12	1.23277e-09		gi|225425605|ref|XP_002265829.1| PREDICTED: cysteine-rich receptor-like protein kinase 2	2.7.11.1	Putative uncharacterized protein [Source:UniProtKB/TrEMBL;Acc:F6HHS8]	GO:0005886 plasma membrane GO:0016772 transferase activity, transferring phosphorus-containing groups GO:0006468 protein phosphorylation GO:0005524 ATP binding GO:0004674 protein serine/threonine kinase activity GO:0004672 protein kinase activity GO:0000166 nucleotide binding GO:0010193 response to ozone GO:0003674 molecular_function GO:0005623 cell GO:0005575 cellular_component GO:0008150 biolog…	100251695	152.012	192.613	172.648	416.785	381.802
VIT_01s0026g00880	2237.89	1.1826	0.1495	7.91073	2.55878e-15	7.06388e-13		gi|359473323|ref|XP_003631291.1| PREDICTED: uncharacterized WD repeat-containing protein alr3466-like	-	Putative uncharacterized protein [Source:UniProtKB/TrEMBL;Acc:F6HPJ7]	GO:0005515 protein binding GO:0003674 molecular_function	100260428	1639.42	1379.85	1393.23	3677.94	3098.99
VIT_00s1682g00010	165.674	1.1749	0.3003	3.91236	9.13989e-05	0.0025397		gi|296084787|emb|CBI25930.3| unnamed protein product	-	Putative uncharacterized protein [Source:UniProtKB/TrEMBL;Acc:F6HDD0]	GO:0055114 oxidation-reduction process GO:0048038 quinone binding GO:0009308 amine metabolic process GO:0008131 primary amine oxidase activity GO:0005507 copper ion binding GO:0003674 molecular_function GO:0008150 biological_process GO:0043167 ion binding GO:0016491 oxidoreductase activity	NA	88.5135	81.6155	146.952	220.579	290.712
VIT_18s0086g00210	821.507	1.1735	0.1159	10.1264	4.2171e-24	3.89751e-21		gi|225460468|ref|XP_002267635.1| PREDICTED: G-type lectin S-receptor-like serine/threonine-protein kinase At1g34300	2.7.11.1	Serine/threonine-protein kinase [Source:UniProtKB/TrEMBL;Acc:F6I1I9]	GO:0016772 transferase activity, transferring phosphorus-containing groups GO:0016310 phosphorylation GO:0016301 kinase activity GO:0006468 protein phosphorylation GO:0005524 ATP binding GO:0004674 protein serine/threonine kinase activity GO:0004672 protein kinase activity GO:0016740 transferase activity GO:0000166 nucleotide binding GO:0048544 recognition of pollen GO:0000003 reproduction GO:000…	100252926	544.55	562.603	525.172	1288.13	1187.07
VIT_07s0129g00180	1336.41	1.1714	0.1374	8.52566	1.51945e-17	6.59162e-15		gi|225438996|ref|XP_002284429.1| PREDICTED: calcium-transporting ATPase 2, plasma membrane-type isoform 1	3.6.3.8	Putative uncharacterized protein [Source:UniProtKB/TrEMBL;Acc:F6HST5]	GO:0016021 integral to membrane GO:0005886 plasma membrane GO:0005524 ATP binding GO:0006810 transport GO:0016020 membrane GO:0000166 nucleotide binding GO:0070588 calcium ion transmembrane transport GO:0005388 calcium-transporting ATPase activity GO:0005789 endoplasmic reticulum membrane GO:0005783 endoplasmic reticulum GO:0019829 cation-transporting ATPase activity GO:0006812 cation transport G…	100247373	785.076	902.123	963.619	2086.36	1944.86
VIT_00s0463g00030	260.001	1.1692	0.2277	5.13572	2.81069e-07	1.78883e-05		gi|296086975|emb|CBI33231.3| unnamed protein product	3.6.3.8	Putative uncharacterized protein [Source:UniProtKB/TrEMBL;Acc:F6HRV7]	GO:0016021 integral to membrane GO:0005524 ATP binding GO:0016020 membrane GO:0000166 nucleotide binding GO:0070588 calcium ion transmembrane transport GO:0005388 calcium-transporting ATPase activity GO:0019829 cation-transporting ATPase activity GO:0006812 cation transport GO:0046872 metal ion binding GO:0005575 cellular_component GO:0008150 biological_process GO:0016887 ATPase activity GO:00550…	100248876	217.435	152.349	139.725	400.942	389.554
VIT_04s0023g00580	276.475	1.1674	0.2761	4.22857	2.35183e-05	0.000841629		gi|225430943|ref|XP_002278069.1| PREDICTED: auxin-induced protein 15A	-	Putative uncharacterized protein [Source:UniProtKB/TrEMBL;Acc:F6GX21]	GO:0050896 response to stimulus GO:0009734 auxin mediated signaling pathway GO:0005516 calmodulin binding GO:0005739 mitochondrion GO:0003674 molecular_function GO:0005737 cytoplasm GO:0005623 cell GO:0005622 intracellular GO:0005575 cellular_component GO:0008150 biological_process GO:0007165 signal transduction GO:0043226 organelle	100258200	118.339	237.229	180.678	426.534	419.594
VIT_14s0083g01210	96.5688	1.1634	0.3882	2.99713	0.00272536	0.0381954		gi|225451777|ref|XP_002277710.1| PREDICTED: receptor-like protein kinase FERONIA-like	2.7.11.1	Putative uncharacterized protein [Source:UniProtKB/TrEMBL;Acc:F6GVV5]	GO:0016772 transferase activity, transferring phosphorus-containing groups GO:0006468 protein phosphorylation GO:0005524 ATP binding GO:0004674 protein serine/threonine kinase activity GO:0004672 protein kinase activity GO:0003674 molecular_function GO:0008150 biological_process GO:0006464 cellular protein modification process GO:0016301 kinase activity	100241313	80.8167	28.2934	69.8623	173.051	130.82
VIT_01s0011g06140	330.737	1.1607	0.3221	3.60406	0.000313289	0.00687263		gi|359473099|ref|XP_003631249.1| PREDICTED: U-box domain-containing protein 21-like	-	Putative uncharacterized protein [Source:UniProtKB/TrEMBL;Acc:F6HFB5]	GO:0016567 protein ubiquitination GO:0004842 ubiquitin-protein ligase activity GO:0000151 ubiquitin ligase complex GO:0003674 molecular_function GO:0043234 protein complex GO:0005623 cell GO:0005622 intracellular GO:0005575 cellular_component GO:0008150 biological_process GO:0005488 binding GO:0016874 ligase activity GO:0006464 cellular protein modification process	100852659	225.132	183.907	224.041	715.359	305.248
VIT_03s0097g00710	440.744	1.1595	0.1543	7.51286	5.78505e-14	1.25483e-11		gi|225429252|ref|XP_002264428.1| PREDICTED: glutamyl-tRNA reductase 1, chloroplastic	1.2.1.70	Putative uncharacterized protein [Source:UniProtKB/TrEMBL;Acc:D7TY79]	GO:0055114 oxidation-reduction process GO:0016491 oxidoreductase activity GO:0000166 nucleotide binding GO:0008883 glutamyl-tRNA reductase activity GO:0033014 tetrapyrrole biosynthetic process GO:0006782 protoporphyrinogen IX biosynthetic process GO:0050661 NADP binding GO:0006779 porphyrin-containing compound biosynthetic process GO:0009058 biosynthetic process GO:0034641 cellular nitrogen compo…	100264583	301.138	312.315	264.192	711.703	614.371
VIT_18s0122g01170	117.907	1.1563	0.2385	4.84866	1.24301e-06	6.5565e-05		gi|225457568|ref|XP_002272489.1| PREDICTED: 12-oxophytodienoate reductase 2-like isoform 1	-	Putative uncharacterized protein [Source:UniProtKB/TrEMBL;Acc:F6I6T7]	GO:0003824 catalytic activity GO:0055114 oxidation-reduction process GO:0016491 oxidoreductase activity GO:0010181 FMN binding GO:0003674 molecular_function GO:0008150 biological_process	100256548	80.8167	62.0278	88.3317	169.395	188.963
VIT_07s0129g00110	574.523	1.1562	0.1243	9.29979	1.4073e-20	8.3097e-18		gi|359480619|ref|XP_003632502.1| PREDICTED: calcium-transporting ATPase 2, plasma membrane-type-like	3.6.3.8	Putative uncharacterized protein [Source:UniProtKB/TrEMBL;Acc:F6HST1]	GO:0016021 integral to membrane GO:0005886 plasma membrane GO:0005524 ATP binding GO:0006810 transport GO:0016020 membrane GO:0000166 nucleotide binding GO:0070588 calcium ion transmembrane transport GO:0005789 endoplasmic reticulum membrane GO:0005783 endoplasmic reticulum GO:0019829 cation-transporting ATPase activity GO:0006812 cation transport GO:0005516 calmodulin binding GO:0046872 metal io…	NA	390.614	358.02	399.099	879.879	845.003
VIT_14s0066g02060	269.815	1.1536	0.2572	4.48609	7.25424e-06	0.000299424		gi|359488753|ref|XP_002275823.2| PREDICTED: ATP-dependent zinc metalloprotease FtsH-like	-	Putative uncharacterized protein [Source:UniProtKB/TrEMBL;Acc:F6HV43]	GO:0005524 ATP binding GO:0000166 nucleotide binding GO:0017111 nucleoside-triphosphatase activity GO:0003674 molecular_function	100250791	149.126	169.76	208.784	504.529	316.876
VIT_14s0068g00010	297.021	1.1528	0.1855	6.21408	5.1626e-10	5.74844e-08		gi|359488506|ref|XP_002277584.2| PREDICTED: receptor-like protein kinase FERONIA-like	2.7.11.1	Putative uncharacterized protein [Source:UniProtKB/TrEMBL;Acc:F6H469]	GO:0016772 transferase activity, transferring phosphorus-containing groups GO:0006468 protein phosphorylation GO:0005524 ATP binding GO:0004674 protein serine/threonine kinase activity GO:0004672 protein kinase activity GO:0008150 biological_process GO:0006464 cellular protein modification process GO:0016301 kinase activity GO:0003674 molecular_function	100244676	171.254	191.524	226.45	480.156	415.718
VIT_01s0026g01120	65.0343	1.1508	0.2853	4.03425	5.47768e-05	0.0016778		gi|359473396|ref|XP_002268358.2| PREDICTED: TMV resistance protein N-like	-	Putative uncharacterized protein [Source:UniProtKB/TrEMBL;Acc:F6HPI4]	GO:0005524 ATP binding GO:0000166 nucleotide binding GO:0006952 defense response GO:0007165 signal transduction GO:0043531 ADP binding GO:0017111 nucleoside-triphosphatase activity GO:0009507 chloroplast GO:0005737 cytoplasm GO:0005623 cell GO:0005622 intracellular GO:0005575 cellular_component GO:0006950 response to stress GO:0008150 biological_process GO:0005515 protein binding GO:0009536 plast…	100263854	46.181	39.1754	40.9538	114.555	84.3065
VIT_15s0021g02070	56.5784	1.1495	0.3344	3.43795	0.000586132	0.0113993		gi|147771714|emb|CAN69280.1| hypothetical protein VITISV_023275	-	Putative uncharacterized protein [Source:UniProtKB/TrEMBL;Acc:F6GV83]		NA	46.181	30.4698	32.1206	69.4642	104.656
VIT_02s0012g00890	77.5258	1.1484	0.2436	4.71368	2.43285e-06	0.000115953		gi|225427272|ref|XP_002281373.1| PREDICTED: uncharacterized protein LOC100267676	-	Putative uncharacterized protein [Source:UniProtKB/TrEMBL;Acc:F6HTB5]	GO:0009741 response to brassinosteroid stimulus GO:0008150 biological_process GO:0003674 molecular_function	100267676	53.8778	48.9693	49.787	120.648	114.347
VIT_18s0122g01260	184.351	1.1465	0.1781	6.43652	1.2224e-10	1.58442e-08		gi|225457554|ref|XP_002272490.1| PREDICTED: probable serine/threonine-protein kinase Cx32, chloroplastic-like	2.7.11.1	Putative uncharacterized protein [Source:UniProtKB/TrEMBL;Acc:F6I6T4]	GO:0016772 transferase activity, transferring phosphorus-containing groups GO:0006468 protein phosphorylation GO:0005524 ATP binding GO:0004674 protein serine/threonine kinase activity GO:0004672 protein kinase activity GO:0003674 molecular_function GO:0008150 biological_process GO:0006464 cellular protein modification process GO:0016301 kinase activity	100254778	131.808	118.615	117.24	287.606	266.486
VIT_13s0158g00410	389.5	1.1463	0.1496	7.66231	1.82615e-14	4.31315e-12		gi|147805812|emb|CAN60544.1| hypothetical protein VITISV_006250	-	Putative uncharacterized protein [Source:UniProtKB/TrEMBL;Acc:F6HHZ0]	GO:0008150 biological_process GO:0005634 nucleus	NA	290.555	247.023	242.511	594.711	572.703
VIT_03s0091g00470	878.431	1.1457	0.1352	8.4739	2.37312e-17	9.551e-15		gi|225428926|ref|XP_002262649.1| PREDICTED: probable protein phosphatase 2C 63-like	3.1.3.16	Putative uncharacterized protein [Source:UniProtKB/TrEMBL;Acc:F6H674]	GO:0003824 catalytic activity GO:0046872 metal ion binding GO:0006470 protein dephosphorylation GO:0004722 protein serine/threonine phosphatase activity GO:0004721 phosphoprotein phosphatase activity GO:0008270 zinc ion binding GO:0016787 hydrolase activity GO:0008150 biological_process GO:0016791 phosphatase activity GO:0043167 ion binding GO:0006464 cellular protein modification process GO:0003…	100254953	646.533	535.398	579.777	1360.03	1270.41
VIT_03s0038g03430	3645.98	1.1455	0.284	4.03342	5.49721e-05	0.00167894		gi|225428199|ref|XP_002281851.1| PREDICTED: expansin-like A2	-	Putative uncharacterized protein [Source:UniProtKB/TrEMBL;Acc:D7U4W1]	GO:0019953 sexual reproduction GO:0005576 extracellular region GO:0005575 cellular_component GO:0000003 reproduction GO:0008150 biological_process	100258952	3219.2	2379.91	1522.52	5275.62	5832.65
VIT_18s0001g04150	535.647	1.1446	0.158	7.24522	4.31723e-13	8.49736e-11		gi|225459437|ref|XP_002285826.1| PREDICTED: beta-1,3-galactosyltransferase 7	-	Putative uncharacterized protein [Source:UniProtKB/TrEMBL;Acc:E0CRD4]	GO:0016021 integral to membrane GO:0016740 transferase activity GO:0016020 membrane GO:0016757 transferase activity, transferring glycosyl groups GO:0008378 galactosyltransferase activity GO:0006486 protein glycosylation GO:0005794 Golgi apparatus GO:0009058 biosynthetic process GO:0005975 carbohydrate metabolic process GO:0005737 cytoplasm GO:0005623 cell GO:0005622 intracellular GO:0005575 cell…	100257428	379.069	389.578	305.146	793.354	811.087
VIT_08s0007g06580	79.0883	1.1429	0.2753	4.1519	3.29724e-05	0.00111253		gi|225441467|ref|XP_002275519.1| PREDICTED: probable L-type lectin-domain containing receptor kinase S.5	2.7.11.1	Putative uncharacterized protein [Source:UniProtKB/TrEMBL;Acc:F6HLI7]	GO:0016772 transferase activity, transferring phosphorus-containing groups GO:0006468 protein phosphorylation GO:0005524 ATP binding GO:0004674 protein serine/threonine kinase activity GO:0004672 protein kinase activity GO:0000166 nucleotide binding GO:0030246 carbohydrate binding GO:0008150 biological_process GO:0006464 cellular protein modification process GO:0016301 kinase activity GO:0003674 …	100262448	54.8399	42.4401	57.0141	136.491	104.656
VIT_16s0050g01690	1751.63	1.1429	0.1524	7.50131	6.31835e-14	1.34309e-11		gi|225464667|ref|XP_002275176.1| PREDICTED: probable receptor-like protein kinase At1g67000-like	2.7.11.1	Putative uncharacterized protein [Source:UniProtKB/TrEMBL;Acc:F6H6L7]	GO:0016772 transferase activity, transferring phosphorus-containing groups GO:0006468 protein phosphorylation GO:0005524 ATP binding GO:0004674 protein serine/threonine kinase activity GO:0004672 protein kinase activity GO:0000166 nucleotide binding GO:0008150 biological_process GO:0006464 cellular protein modification process GO:0016301 kinase activity GO:0003674 molecular_function	100257702	1148.75	1341.76	1023.04	2593.33	2651.29
VIT_10s0003g00130	179.4	1.1425	0.1838	6.21765	5.04656e-10	5.7061e-08		gi|225443626|ref|XP_002279760.1| PREDICTED: ethylene-responsive transcription factor 12-like	-	Putative uncharacterized protein [Source:UniProtKB/TrEMBL;Acc:F6HM27]	GO:0005634 nucleus GO:0006355 regulation of transcription, DNA-dependent GO:0006351 transcription, DNA-dependent GO:0003700 sequence-specific DNA binding transcription factor activity GO:0003677 DNA binding GO:0003674 molecular_function GO:0009058 biosynthetic process GO:0005623 cell GO:0005622 intracellular GO:0005575 cellular_component GO:0034641 cellular nitrogen compound metabolic process GO:…	100243417	129.884	106.644	121.255	271.763	267.455
VIT_07s0141g00360	119.349	1.1409	0.2513	4.54052	5.61149e-06	0.000240007		gi|225437223|ref|XP_002281907.1| PREDICTED: phospholipase A1-Igamma2, chloroplastic-like	-	Putative uncharacterized protein [Source:UniProtKB/TrEMBL;Acc:F6GXL6]	GO:0009507 chloroplast GO:0047714 galactolipase activity GO:0008970 phosphatidylcholine 1-acylhydrolase activity GO:0004806 triglyceride lipase activity GO:0006629 lipid metabolic process GO:0016787 hydrolase activity GO:0005737 cytoplasm GO:0005623 cell GO:0005622 intracellular GO:0005575 cellular_component GO:0008150 biological_process GO:0009536 plastid GO:0043226 organelle GO:0003674 molecula…	100249474	75.0441	97.9386	63.4382	174.27	186.056
VIT_09s0002g00990	381.477	1.1385	0.1652	6.89067	5.55286e-12	9.36802e-10		gi|359482470|ref|XP_002272507.2| PREDICTED: uncharacterized protein LOC100266986	-	Putative uncharacterized protein [Source:UniProtKB/TrEMBL;Acc:F6HXV0]	GO:0016042 lipid catabolic process GO:0004806 triglyceride lipase activity GO:0004091 carboxylesterase activity GO:0006629 lipid metabolic process GO:0016787 hydrolase activity GO:0003674 molecular_function GO:0009056 catabolic process GO:0008150 biological_process GO:0005886 plasma membrane	100266986	286.707	258.993	220.026	582.524	559.136
VIT_16s0013g00410	142.496	1.1367	0.3772	3.01345	0.00258297	0.0366042		gi|147768464|emb|CAN67975.1| hypothetical protein VITISV_011501	-	Putative uncharacterized protein [Source:UniProtKB/TrEMBL;Acc:F6I2L1]		NA	135.657	70.7334	63.4382	287.606	155.046
VIT_12s0142g00590	219.313	1.1366	0.2004	5.67303	1.40296e-08	1.1977e-06		gi|296086817|emb|CBI32966.3| unnamed protein product	-	Putative uncharacterized protein [Source:UniProtKB/TrEMBL;Acc:F6HRC5]	GO:0006952 defense response GO:0007165 signal transduction GO:0043531 ADP binding GO:0006950 response to stress GO:0008150 biological_process GO:0005515 protein binding GO:0003674 molecular_function	NA	142.391	173.025	123.664	319.291	338.195
VIT_03s0180g00210	211.2	1.1362	0.2359	4.81644	1.46145e-06	7.54029e-05		gi|225428910|ref|XP_002285389.1| PREDICTED: transcription factor MYB44	-	Putative uncharacterized protein [Source:UniProtKB/TrEMBL;Acc:F6I5X9]	GO:0003682 chromatin binding GO:0003677 DNA binding GO:0003674 molecular_function	100267575	148.164	167.584	104.392	308.323	327.536
VIT_06s0004g03540	5134.72	1.1357	0.1714	6.626	3.44907e-11	5.05633e-09		gi|225435179|ref|XP_002284807.1| PREDICTED: mitogen-activated protein kinase 3	2.7.11.24 | 2.7.11.1	Putative uncharacterized protein [Source:UniProtKB/TrEMBL;Acc:F6GTW7]	GO:0016772 transferase activity, transferring phosphorus-containing groups GO:0016310 phosphorylation GO:0016301 kinase activity GO:0006468 protein phosphorylation GO:0005524 ATP binding GO:0004674 protein serine/threonine kinase activity GO:0004672 protein kinase activity GO:0016740 transferase activity GO:0006970 response to osmotic stress GO:0006979 response to oxidative stress GO:0009611 resp…	100263976	3178.79	4061.19	3062.7	7413.17	7957.76
VIT_02s0033g01020	402.133	1.1353	0.2558	4.4379	9.08395e-06	0.000365715		gi|296088451|emb|CBI37442.3| unnamed protein product	-	Putative uncharacterized protein [Source:UniProtKB/TrEMBL;Acc:F6I087]	GO:0016747 transferase activity, transferring acyl groups other than amino-acyl groups GO:0003674 molecular_function GO:0016746 transferase activity, transferring acyl groups	100252759	208.776	267.699	317.191	742.17	474.83
VIT_10s0003g01730	1517.4	1.1346	0.1837	6.17769	6.50461e-10	7.09069e-08		gi|225443720|ref|XP_002267576.1| PREDICTED: U-box domain-containing protein 17	-	Putative uncharacterized protein [Source:UniProtKB/TrEMBL;Acc:F6HMC1]	GO:0009817 defense response to fungus, incompatible interaction GO:0006915 apoptotic process GO:0016567 protein ubiquitination GO:0004842 ubiquitin-protein ligase activity GO:0000151 ubiquitin ligase complex GO:0043234 protein complex GO:0005623 cell GO:0005622 intracellular GO:0005575 cellular_component GO:0006950 response to stress GO:0008150 biological_process GO:0005488 binding GO:0005515 pro…	100253280	999.625	1141.53	899.377	2600.64	1945.83
VIT_03s0063g00370	4574.29	1.1325	0.2716	4.16975	3.04937e-05	0.00104718		gi|526118101|ref|NP_001268194.1| ferredoxin--nitrite reductase, chloroplastic-like	1.7.7.1	Putative uncharacterized protein [Source:UniProtKB/TrEMBL;Acc:F6HQA7]	GO:0009507 chloroplast GO:0020037 heme binding GO:0016020 membrane GO:0055114 oxidation-reduction process GO:0016491 oxidoreductase activity GO:0009570 chloroplast stroma GO:0010167 response to nitrate GO:0051536 iron-sulfur cluster binding GO:0048046 apoplast GO:0005739 mitochondrion GO:0003674 molecular_function GO:0005737 cytoplasm GO:0005623 cell GO:0005622 intracellular GO:0005575 cellular_c…	100253671	2386.98	4059.01	2570.45	8158.99	5696.02
VIT_08s0007g08600	163.49	1.1277	0.2182	5.16797	2.36645e-07	1.5478e-05		gi|297739649|emb|CBI29831.3| unnamed protein product	-	Putative uncharacterized protein [Source:UniProtKB/TrEMBL;Acc:D7THV8]		NA	90.4377	125.144	111.619	226.672	263.579
VIT_17s0000g07420	179.219	1.124	0.3632	3.0945	0.00197146	0.0298061		gi|297733864|emb|CBI15111.3| unnamed protein product	-	Putative uncharacterized protein [Source:UniProtKB/TrEMBL;Acc:D7SI01]	GO:0004806 triglyceride lipase activity GO:0006629 lipid metabolic process GO:0016787 hydrolase activity GO:0008150 biological_process GO:0003674 molecular_function	100250236	106.793	67.4688	168.633	340.009	213.189
VIT_18s0001g15120	1144.77	1.1235	0.2196	5.11691	3.10577e-07	1.93378e-05		gi|225457835|ref|XP_002267135.1| PREDICTED: uncharacterized protein LOC100243726	-	Putative uncharacterized protein [Source:UniProtKB/TrEMBL;Acc:F6GZU7]		100243726	574.376	761.745	953.982	1757.32	1676.44
VIT_04s0023g03540	745.57	1.1189	0.2617	4.2752	1.90966e-05	0.00069989		gi|225431118|ref|XP_002265925.1| PREDICTED: thaumatin-like protein 1a	-	Putative uncharacterized protein [Source:UniProtKB/TrEMBL;Acc:D7SNY8]		100264253	602.277	529.957	350.115	1321.04	924.464
VIT_09s0002g05270	98.3662	1.114	0.2709	4.1123	3.91743e-05	0.00127134		gi|531034740|ref|NP_001269085.1| uncharacterized protein LOC100265167	1.14.11.15	Putative uncharacterized protein [Source:UniProtKB/TrEMBL;Acc:D7U0Q5]	GO:0016706 oxidoreductase activity, acting on paired donors, with incorporation or reduction of molecular oxygen, 2-oxoglutarate as one donor, and incorporation of one atom each of oxygen into both donors GO:0055114 oxidation-reduction process GO:0016491 oxidoreductase activity GO:0008150 biological_process GO:0003674 molecular_function	100265167	83.703	52.2339	59.4231	151.115	145.356
VIT_00s0515g00020	61.713	1.1134	0.3027	3.67851	0.000234605	0.00547419		gi|359496974|ref|XP_002264069.2| PREDICTED: probable disease resistance RPP8-like protein 4-like	-	Putative uncharacterized protein [Source:UniProtKB/TrEMBL;Acc:F6HRW0]	GO:0006952 defense response GO:0043531 ADP binding GO:0003674 molecular_function GO:0006950 response to stress GO:0008150 biological_process	100255919	31.7494	38.0872	51.393	91.4002	95.935
VIT_11s0016g04700	3743.66	1.1132	0.1722	6.46392	1.02026e-10	1.35548e-08		gi|297738900|emb|CBI28145.3| unnamed protein product	2.3.1.199 | 2.3.1.119	Putative uncharacterized protein [Source:UniProtKB/TrEMBL;Acc:F6HH63]	GO:0016747 transferase activity, transferring acyl groups other than amino-acyl groups GO:0016746 transferase activity, transferring acyl groups GO:0016740 transferase activity GO:0008152 metabolic process GO:0003824 catalytic activity GO:0016020 membrane GO:0009409 response to cold GO:0009416 response to light stimulus GO:0008610 lipid biosynthetic process GO:0006633 fatty acid biosynthetic proc…	100266256	2818.96	2681.34	2082.22	5778.93	5356.85
VIT_18s0122g01160	105.637	1.1128	0.241	4.61786	3.8771e-06	0.000176858		gi|359491845|ref|XP_002272677.2| PREDICTED: 12-oxophytodienoate reductase 2-like	-	Putative uncharacterized protein [Source:UniProtKB/TrEMBL;Acc:F6I6T8]	GO:0003824 catalytic activity GO:0055114 oxidation-reduction process GO:0016491 oxidoreductase activity GO:0010181 FMN binding GO:0008150 biological_process GO:0003674 molecular_function	100256540	82.7409	58.7632	69.8623	151.115	165.706
VIT_03s0038g02190	229.447	1.1109	0.2936	3.78379	0.000154461	0.00395111		gi|225427985|ref|XP_002277695.1| PREDICTED: uncharacterized protein LOC100260696	-	Putative uncharacterized protein [Source:UniProtKB/TrEMBL;Acc:D7U573]		100260696	194.345	99.0268	159.8	398.505	295.557
VIT_07s0005g04350	309.512	1.1085	0.1802	6.15006	7.74536e-10	8.27353e-08		gi|147794067|emb|CAN77841.1| hypothetical protein VITISV_015562	-	Putative uncharacterized protein [Source:UniProtKB/TrEMBL;Acc:F6HZR0]		NA	177.027	216.553	233.678	433.846	486.458
VIT_05s0049g01750	145.132	1.1083	0.2201	5.03501	4.77812e-07	2.79803e-05		gi|147802916|emb|CAN66173.1| hypothetical protein VITISV_000731	-	Putative uncharacterized protein [Source:UniProtKB/TrEMBL;Acc:F6H8U3]		NA	78.8925	109.909	103.589	218.142	215.127
VIT_09s0002g08420	883.476	1.1077	0.2514	4.40614	1.05229e-05	0.00041577		gi|359482409|ref|XP_002270686.2| PREDICTED: uncharacterized protein LOC100257847	-	Putative uncharacterized protein [Source:UniProtKB/TrEMBL;Acc:F6HXM8]	GO:0003674 molecular_function GO:0005515 protein binding	100257847	592.656	408.077	766.88	1350.29	1299.48
VIT_18s0001g10620	998.823	1.1048	0.3018	3.66004	0.000252178	0.00577023		gi|359492046|ref|XP_003634357.1| PREDICTED: probable calcium-binding protein CML10-like	-	Putative uncharacterized protein [Source:UniProtKB/TrEMBL;Acc:F6GZZ9]	GO:0005509 calcium ion binding GO:0003674 molecular_function GO:0043167 ion binding	100853574	451.226	621.366	903.392	1852.38	1165.76
VIT_18s0041g00390	1959.39	1.1012	0.2171	5.07279	3.92033e-07	2.32778e-05		gi|225460386|ref|XP_002265044.1| PREDICTED: uncharacterized protein LOC100258068	-	Putative uncharacterized protein [Source:UniProtKB/TrEMBL;Acc:A5AV92]		NA	1344.06	1226.41	1389.22	3603.61	2233.64
VIT_05s0102g00450	895.043	1.0984	0.1987	5.52726	3.25275e-08	2.56088e-06		gi|225433888|ref|XP_002266359.1| PREDICTED: calmodulin-like protein 5	-	Putative uncharacterized protein [Source:UniProtKB/TrEMBL;Acc:A5BNB3]	GO:0005509 calcium ion binding GO:0003674 molecular_function GO:0043167 ion binding	100254364	696.563	466.841	652.852	1267.42	1391.54
VIT_18s0001g00280	87.3612	1.0942	0.2818	3.88308	0.000103144	0.00282907		gi|225459834|ref|XP_002285921.1| PREDICTED: 4-coumarate--CoA ligase-like 5-like	-	Putative uncharacterized protein [Source:UniProtKB/TrEMBL;Acc:F6H0B9]	GO:0008152 metabolic process GO:0003824 catalytic activity GO:0005777 peroxisome GO:0009611 response to wounding GO:0009695 jasmonic acid biosynthetic process GO:0009058 biosynthetic process GO:0005737 cytoplasm GO:0005623 cell GO:0005622 intracellular GO:0005575 cellular_component GO:0006950 response to stress GO:0008150 biological_process GO:0043226 organelle GO:0044281 small molecule metabolic…	100265969	57.7262	44.6165	71.4684	143.803	119.192
VIT_07s0031g01130	37.7409	1.0924	0.3719	2.93711	0.00331283	0.0442898		gi|359480832|ref|XP_002281314.2| PREDICTED: L-ascorbate oxidase-like	1.10.3.2	Putative uncharacterized protein [Source:UniProtKB/TrEMBL;Acc:F6H4N1]	GO:0055114 oxidation-reduction process GO:0016491 oxidoreductase activity GO:0005576 extracellular region GO:0005507 copper ion binding GO:0046872 metal ion binding GO:0003674 molecular_function GO:0005575 cellular_component GO:0008150 biological_process GO:0043167 ion binding	100257784	19.2421	27.2052	26.4995	73.1202	42.6378
VIT_17s0000g05020	83.8997	1.0907	0.2732	3.9916	6.563e-05	0.00195119		gi|225456548|ref|XP_002265203.1| PREDICTED: squamosa promoter-binding-like protein 6-like	-	Putative uncharacterized protein [Source:UniProtKB/TrEMBL;Acc:F6GTE3]	GO:0005634 nucleus GO:0003677 DNA binding GO:0005623 cell GO:0005622 intracellular GO:0005575 cellular_component GO:0043226 organelle GO:0003674 molecular_function	100260293	56.7641	65.2924	46.5749	141.366	109.502
VIT_17s0000g03510	233.45	1.0901	0.2035	5.3574	8.44289e-08	6.1309e-06		gi|225455972|ref|XP_002278538.1| PREDICTED: G-type lectin S-receptor-like serine/threonine-protein kinase B120	2.7.11.1	Putative uncharacterized protein [Source:UniProtKB/TrEMBL;Acc:D7SJ08]	GO:0016772 transferase activity, transferring phosphorus-containing groups GO:0006468 protein phosphorylation GO:0005524 ATP binding GO:0004674 protein serine/threonine kinase activity GO:0004672 protein kinase activity GO:0008150 biological_process GO:0006464 cellular protein modification process GO:0016301 kinase activity GO:0003674 molecular_function	100242288	153.937	136.026	184.694	315.635	376.957
VIT_14s0006g00300	164.45	1.09	0.3431	3.17649	0.00149069	0.0239876		gi|359488225|ref|XP_002263589.2| PREDICTED: nudix hydrolase 18, mitochondrial-like	-	Putative uncharacterized protein [Source:UniProtKB/TrEMBL;Acc:D7TSJ3]	GO:0016787 hydrolase activity GO:0003674 molecular_function	100251546	84.6651	165.407	73.8774	275.419	222.879
VIT_05s0077g01470	1762.86	1.0818	0.2294	4.71635	2.40115e-06	0.000114958		gi|225431865|ref|XP_002275330.1| PREDICTED: COBRA-like protein 7	-	Putative uncharacterized protein [Source:UniProtKB/TrEMBL;Acc:D7SY69]	GO:0048765 root hair cell differentiation GO:0008150 biological_process GO:0010053 root epidermal cell differentiation GO:0009932 cell tip growth GO:0021700 developmental maturation GO:0040007 growth GO:0030154 cell differentiation GO:0000902 cell morphogenesis GO:0048856 anatomical structure development	100258513	1435.46	1287.35	863.242	2811.47	2416.79
VIT_02s0025g00330	220.459	1.0786	0.2744	3.93033	8.48281e-05	0.00239786		gi|225426158|ref|XP_002278707.1| PREDICTED: uncharacterized protein LOC100248464	-	Putative uncharacterized protein [Source:UniProtKB/TrEMBL;Acc:D7TV60]		100248464	99.0966	155.614	189.512	336.353	321.721
VIT_06s0009g03450	281.224	1.0772	0.1701	6.33204	2.41946e-10	2.92218e-08		gi|359479252|ref|XP_002275878.2| PREDICTED: uncharacterized protein LOC100251674	-	Putative uncharacterized protein [Source:UniProtKB/TrEMBL;Acc:F6HA24]	GO:0009733 response to auxin stimulus GO:0042803 protein homodimerization activity GO:0048364 root development GO:0003674 molecular_function GO:0008150 biological_process GO:0048856 anatomical structure development GO:0048765 root hair cell differentiation GO:0045010 actin nucleation GO:0071555 cell wall organization GO:0010090 trichome morphogenesis GO:0007155 cell adhesion GO:0005575 cellular_c…	100251674	215.511	194.789	168.633	419.222	407.966
VIT_00s0160g00110	99.4253	1.0769	0.2659	4.04957	5.13129e-05	0.00159422		gi|147859369|emb|CAN83953.1| hypothetical protein VITISV_018322	-	Putative uncharacterized protein [Source:UniProtKB/TrEMBL;Acc:F6HWJ7]	GO:0005515 protein binding GO:0003674 molecular_function	NA	50.9915	79.4391	70.6654	158.427	137.604
VIT_05s0077g01860	376.859	1.0713	0.3616	2.96256	0.00305095	0.0415841		gi|225431800|ref|XP_002272426.1| PREDICTED: ethylene-responsive transcription factor RAP2-3	-	Putative uncharacterized protein [Source:UniProtKB/TrEMBL;Acc:D7SYA3]	GO:0005634 nucleus GO:0006355 regulation of transcription, DNA-dependent GO:0006351 transcription, DNA-dependent GO:0003700 sequence-specific DNA binding transcription factor activity GO:0003677 DNA binding GO:0003674 molecular_function GO:0009058 biosynthetic process GO:0005623 cell GO:0005622 intracellular GO:0005575 cellular_component GO:0034641 cellular nitrogen compound metabolic process GO:…	100249982	368.486	247.023	126.876	664.175	477.737
VIT_19s0093g00110	154.012	1.07	0.2957	3.61839	0.000296439	0.00659834		gi|359494423|ref|XP_003634776.1| PREDICTED: probable glutathione S-transferase parC-like	2.5.1.18	Putative uncharacterized protein [Source:UniProtKB/TrEMBL;Acc:F6HR69]	GO:0080167 response to karrikin GO:0006749 glutathione metabolic process GO:0008150 biological_process GO:0005515 protein binding GO:0006520 cellular amino acid metabolic process GO:0006790 sulfur compound metabolic process GO:0044281 small molecule metabolic process GO:0003674 molecular_function	100250733	86.5893	122.967	100.377	292.481	167.644
VIT_00s0477g00010	328.31	1.0652	0.1801	5.91499	3.31887e-09	3.19227e-07		gi|359495661|ref|XP_003635050.1| PREDICTED: uncharacterized protein LOC100853358	-	Putative uncharacterized protein [Source:UniProtKB/TrEMBL;Acc:F6I7I3]		NA	265.541	211.112	201.557	459.438	503.901
VIT_01s0011g04550	1528.6	1.0638	0.2688	3.95714	7.58534e-05	0.00220879		gi|225424154|ref|XP_002284010.1| PREDICTED: uncharacterized protein LOC100262828	-	Putative uncharacterized protein [Source:UniProtKB/TrEMBL;Acc:F6HFK5]		100262828	1042.92	1380.93	684.972	2370.31	2163.87
VIT_04s0210g00080	60.9202	1.063	0.2871	3.70283	0.000213206	0.00510375		gi|225468031|ref|XP_002274023.1| PREDICTED: adipocyte plasma membrane-associated protein	-	Putative uncharacterized protein [Source:UniProtKB/TrEMBL;Acc:F6I272]	GO:0009058 biosynthetic process GO:0005783 endoplasmic reticulum GO:0016844 strictosidine synthase activity GO:0003674 molecular_function GO:0005737 cytoplasm GO:0005623 cell GO:0005622 intracellular GO:0005575 cellular_component GO:0008150 biological_process GO:0016829 lyase activity GO:0043226 organelle	100244596	42.3325	44.6165	36.9387	77.9948	102.718
VIT_11s0016g03500	30.2202	1.0624	0.3583	2.9652	0.00302482	0.0413762		gi|225445164|ref|XP_002284090.1| PREDICTED: uncharacterized protein LOC100268083	-	Putative uncharacterized protein [Source:UniProtKB/TrEMBL;Acc:D7TBJ7]		100268083	18.28	16.3231	24.8935	45.0908	46.5139
VIT_05s0020g04420	117.629	1.0558	0.3367	3.13541	0.00171616	0.0268436		gi|225432844|ref|XP_002283755.1| PREDICTED: calmodulin-like protein 11 isoform 1	-	Putative uncharacterized protein [Source:UniProtKB/TrEMBL;Acc:A5BQ65]	GO:0005509 calcium ion binding GO:0003674 molecular_function GO:0043167 ion binding	100244152	116.414	62.0278	57.0141	193.768	158.923
VIT_15s0046g01340	840.948	1.0542	0.1589	6.63558	3.23225e-11	4.77138e-09		gi|225454454|ref|XP_002280531.1| PREDICTED: uncharacterized protein LOC100261908	-	Putative uncharacterized protein [Source:UniProtKB/TrEMBL;Acc:D7UCL2]		100261908	529.157	607.219	611.095	1366.13	1091.14
VIT_04s0023g03030	420.522	1.0522	0.2281	4.61214	3.9854e-06	0.00018102		gi|359476640|ref|XP_003631872.1| PREDICTED: probable salt tolerance-like protein At1g78600-like	-	Putative uncharacterized protein [Source:UniProtKB/TrEMBL;Acc:D7SP26]	GO:0005622 intracellular GO:0008270 zinc ion binding GO:0005623 cell GO:0005575 cellular_component GO:0043167 ion binding GO:0003674 molecular_function	100852825	234.753	258.993	371.796	575.212	661.854
VIT_06s0009g01620	854.059	1.0506	0.2584	4.06538	4.79546e-05	0.00151242		gi|225436011|ref|XP_002273485.1| PREDICTED: uncharacterized protein LOC100242686	-	Putative uncharacterized protein [Source:UniProtKB/TrEMBL;Acc:D7T1H6]		100242686	783.152	528.868	438.446	1416.09	1103.74
VIT_05s0077g00190	46.5826	1.0493	0.3212	3.26658	0.00108856	0.0188432		gi|359477197|ref|XP_002274618.2| PREDICTED: uncharacterized protein LOC100253434	-	Putative uncharacterized protein [Source:UniProtKB/TrEMBL;Acc:F6H6X3]	GO:0005509 calcium ion binding GO:0043167 ion binding GO:0003674 molecular_function	NA	29.8252	25.0288	38.5447	75.5575	63.9566
VIT_14s0108g00890	395.305	1.0493	0.1757	5.97183	2.34606e-09	2.30881e-07		gi|296082924|emb|CBI22225.3| unnamed protein product	-	Putative uncharacterized protein [Source:UniProtKB/TrEMBL;Acc:D7SXC8]	GO:0016021 integral to membrane GO:0016740 transferase activity GO:0016020 membrane GO:0030246 carbohydrate binding GO:0016757 transferase activity, transferring glycosyl groups GO:0008378 galactosyltransferase activity GO:0006486 protein glycosylation GO:0005794 Golgi apparatus GO:0009058 biosynthetic process GO:0005975 carbohydrate metabolic process GO:0005737 cytoplasm GO:0005623 cell GO:00056…	100242374	266.503	307.962	248.935	515.497	637.628
VIT_18s0001g12210	122.694	1.0474	0.2451	4.27397	1.92022e-05	0.000702551		gi|147786941|emb|CAN60084.1| hypothetical protein VITISV_019086	-	Putative uncharacterized protein [Source:UniProtKB/TrEMBL;Acc:F6H1H3]	GO:0020037 heme binding GO:0005506 iron ion binding GO:0055114 oxidation-reduction process GO:0016705 oxidoreductase activity, acting on paired donors, with incorporation or reduction of molecular oxygen GO:0009055 electron carrier activity GO:0003674 molecular_function GO:0008150 biological_process GO:0043167 ion binding GO:0016491 oxidoreductase activity	100250571	78.8925	102.291	72.2714	163.302	196.715
VIT_03s0038g03860	1423.22	1.0472	0.2706	3.87057	0.000108581	0.00294777		gi|359474957|ref|XP_003631558.1| PREDICTED: uncharacterized protein LOC100853859	-	Putative uncharacterized protein [Source:UniProtKB/TrEMBL;Acc:F6I0R6]	GO:0008150 biological_process GO:0005576 extracellular region GO:0003674 molecular_function	100853859	1331.55	927.152	655.261	2102.2	2099.91
VIT_13s0084g00310	852.462	1.0467	0.1548	6.76001	1.37978e-11	2.15662e-09		gi|225464015|ref|XP_002265615.1| PREDICTED: uncharacterized protein LOC100264272	-	Putative uncharacterized protein [Source:UniProtKB/TrEMBL;Acc:F6HVB1]		100264272	505.104	659.453	614.307	1247.92	1235.53
VIT_18s0001g12880	79.5957	1.0467	0.2678	3.90852	9.28626e-05	0.00256958		gi|225458207|ref|XP_002281566.1| PREDICTED: jasmonate O-methyltransferase	-	Putative uncharacterized protein [Source:UniProtKB/TrEMBL;Acc:E0CQG4]	GO:0032259 methylation GO:0008168 methyltransferase activity GO:0008150 biological_process GO:0003674 molecular_function	100255862	50.9915	45.7047	65.8473	113.336	122.099
VIT_07s0005g04340	1079.29	1.0441	0.124	8.41803	3.82882e-17	1.40326e-14		gi|147794067|emb|CAN77841.1| hypothetical protein VITISV_015562	-	Putative uncharacterized protein [Source:UniProtKB/TrEMBL;Acc:D7U373]	GO:0003674 molecular_function GO:0005515 protein binding	NA	714.843	745.421	800.606	1479.46	1656.09
VIT_19s0014g03090	174.638	1.0419	0.2244	4.64355	3.42479e-06	0.000158262		gi|225461389|ref|XP_002284800.1| PREDICTED: CBS domain-containing protein CBSX5	-	Putative uncharacterized protein [Source:UniProtKB/TrEMBL;Acc:E0CSN4]	GO:0005515 protein binding GO:0003674 molecular_function	100267418	141.429	120.791	99.5739	277.857	233.539
VIT_16s0013g01920	741.086	1.0399	0.1971	5.27724	1.31144e-07	9.23091e-06		gi|297745064|emb|CBI38656.3| unnamed protein product	2.7.11.1	Putative uncharacterized protein [Source:UniProtKB/TrEMBL;Acc:D7U7E2]	GO:0016772 transferase activity, transferring phosphorus-containing groups GO:0006468 protein phosphorylation GO:0005524 ATP binding GO:0004674 protein serine/threonine kinase activity GO:0004672 protein kinase activity GO:0006950 response to stress GO:0016567 protein ubiquitination GO:0004842 ubiquitin-protein ligase activity GO:0000151 ubiquitin ligase complex GO:0043234 protein complex GO:0005…	100242290	409.856	613.748	519.551	1018.81	1143.47
VIT_14s0006g01600	1405.12	1.0348	0.2043	5.06596	4.06338e-07	2.406e-05		gi|296087172|emb|CBI33546.3| unnamed protein product	-	Putative uncharacterized protein [Source:UniProtKB/TrEMBL;Acc:D7TSS4]		100243237	823.56	879.271	1223.8	1915.75	2183.25
VIT_16s0050g01990	2039.33	1.0344	0.2846	3.63497	0.000278009	0.00627349		gi|359490441|ref|XP_003634090.1| PREDICTED: uncharacterized protein LOC100854653	-	Putative uncharacterized protein [Source:UniProtKB/TrEMBL;Acc:A5C2Q0]		100854653	1305.57	917.358	1960.16	2874.84	3138.72
VIT_01s0011g03070	3330.63	1.0331	0.2144	4.81858	1.44582e-06	7.4778e-05		gi|225423895|ref|XP_002281709.1| PREDICTED: AP2/ERF and B3 domain-containing transcription repressor TEM1-like	-	Putative uncharacterized protein [Source:UniProtKB/TrEMBL;Acc:F6HFQ2]	GO:0005634 nucleus GO:0006355 regulation of transcription, DNA-dependent GO:0006351 transcription, DNA-dependent GO:0003700 sequence-specific DNA binding transcription factor activity GO:0003677 DNA binding GO:0048573 photoperiodism, flowering GO:0009058 biosynthetic process GO:0005623 cell GO:0005622 intracellular GO:0005575 cellular_component GO:0034641 cellular nitrogen compound metabolic proc…	100262843	2099.31	2955.57	1879.86	4829.59	4888.81
VIT_18s0001g12620	190.675	1.0327	0.3413	3.02526	0.00248418	0.0354404		gi|225458259|ref|XP_002281339.1| PREDICTED: U-box domain-containing protein 5-like	-	Putative uncharacterized protein [Source:UniProtKB/TrEMBL;Acc:F6H051]	GO:0016567 protein ubiquitination GO:0004842 ubiquitin-protein ligase activity GO:0000151 ubiquitin ligase complex GO:0003674 molecular_function GO:0043234 protein complex GO:0005623 cell GO:0005622 intracellular GO:0005575 cellular_component GO:0008150 biological_process GO:0005488 binding GO:0016874 ligase activity GO:0006464 cellular protein modification process	100262606	79.8546	110.997	193.527	308.323	260.672
VIT_18s0001g03620	145.744	1.0311	0.2182	4.7248	2.30346e-06	0.000111031		gi|225460061|ref|XP_002271497.1| PREDICTED: probable protein phosphatase 2C 2-like	3.1.3.16	Putative uncharacterized protein [Source:UniProtKB/TrEMBL;Acc:F6HMX9]	GO:0008152 metabolic process GO:0003824 catalytic activity GO:0008150 biological_process GO:0003674 molecular_function	100263754	99.0966	116.438	88.3317	229.11	195.746
VIT_14s0108g01620	143.129	1.0306	0.2445	4.2161	2.48563e-05	0.000880933		gi|482566108|gb|EOA30297.1| hypothetical protein CARUB_v10013422mg, partial	-	Putative uncharacterized protein [Source:UniProtKB/TrEMBL;Acc:F6H5N2]		NA	99.0966	76.1745	120.452	214.486	205.437
VIT_05s0077g00810	835.131	1.0293	0.246	4.18465	2.85603e-05	0.000989353		gi|225431988|ref|XP_002279066.1| PREDICTED: calmodulin-like	-	Putative uncharacterized protein [Source:UniProtKB/TrEMBL;Acc:F6H718]	GO:0042538 hyperosmotic salinity response GO:0005829 cytosol GO:0005509 calcium ion binding GO:0003674 molecular_function GO:0005737 cytoplasm GO:0005623 cell GO:0005622 intracellular GO:0005575 cellular_component GO:0006950 response to stress GO:0008150 biological_process GO:0043167 ion binding	100263658	554.171	424.401	751.623	1336.88	1108.58
VIT_02s0025g04490	290.124	1.0258	0.1617	6.34381	2.24154e-10	2.81944e-08		gi|225426765|ref|XP_002282676.1| PREDICTED: adenosine 3'-phospho 5'-phosphosulfate transporter 2	-	Putative uncharacterized protein [Source:UniProtKB/TrEMBL;Acc:D7TW78]	GO:0016021 integral to membrane GO:0016020 membrane GO:0055085 transmembrane transport GO:0005575 cellular_component GO:0008150 biological_process GO:0006810 transport	100256411	189.534	191.524	228.056	422.878	418.625
VIT_05s0020g04220	143.656	1.0255	0.3457	2.96657	0.0030114	0.0412923		gi|225432816|ref|XP_002283579.1| PREDICTED: putative calcium-transporting ATPase 13, plasma membrane-type-like	3.6.3.8	Putative uncharacterized protein [Source:UniProtKB/TrEMBL;Acc:F6HDU5]	GO:0016021 integral to membrane GO:0005524 ATP binding GO:0016020 membrane GO:0000166 nucleotide binding GO:0070588 calcium ion transmembrane transport GO:0005388 calcium-transporting ATPase activity GO:0019829 cation-transporting ATPase activity GO:0006812 cation transport GO:0046872 metal ion binding GO:0016787 hydrolase activity GO:0005575 cellular_component GO:0008150 biological_process GO:00…	100254645	64.4609	84.8801	140.528	255.921	172.489
VIT_18s0001g01570	102.32	1.023	0.2533	4.03887	5.37096e-05	0.0016491		gi|297739342|emb|CBI29332.3| unnamed protein product	-	Putative uncharacterized protein [Source:UniProtKB/TrEMBL;Acc:D7TFQ9]		100256188	80.8167	73.998	57.8171	163.302	135.666
VIT_05s0094g00360	253.231	1.019	0.2581	3.9487	7.8577e-05	0.00225413	CHI4C	gi|147852249|emb|CAN82242.1| hypothetical protein VITISV_010460	3.2.1.14	Putative uncharacterized protein [Source:UniProtKB/TrEMBL;Acc:A5AJB3]	GO:0010262 somatic embryogenesis GO:0005618 cell wall GO:0016998 cell wall macromolecule catabolic process GO:0008061 chitin binding GO:0006032 chitin catabolic process GO:0005975 carbohydrate metabolic process GO:0004568 chitinase activity GO:0003674 molecular_function GO:0009056 catabolic process GO:0005623 cell GO:0005575 cellular_component GO:0000003 reproduction GO:0008150 biological_process…	100232911	168.368	220.906	137.316	431.409	308.155
VIT_05s0020g04070	752.069	1.0162	0.2108	4.82031	1.43334e-06	7.43133e-05		gi|363805407|sp|D7T737.1|MTND1_VITVI RecName: Full=1,2-dihydroxy-3-keto-5-methylthiopentene dioxygenase 1; AltName: Full=Acireductone dioxygenase (Fe(2+)-requiring) 1; Short=ARD 1; Short=Fe-ARD 1	1.13.11.54	1,2-dihydroxy-3-keto-5-methylthiopentene dioxygenase 1 [Source:UniProtKB/Swiss-Prot;Acc:D7T737]	GO:0005634 nucleus GO:0005737 cytoplasm GO:0055114 oxidation-reduction process GO:0016491 oxidoreductase activity GO:0019509 L-methionine salvage from methylthioadenosine GO:0010309 acireductone dioxygenase [iron(II)-requiring] activity GO:0009086 methionine biosynthetic process GO:0008652 cellular amino acid biosynthetic process GO:0016702 oxidoreductase activity, acting on single donors with in…	NA	533.005	401.548	641.609	1116.3	1067.88
VIT_18s0001g08380	502.835	1.0145	0.1741	5.82753	5.62552e-09	5.17669e-07		gi|225458942|ref|XP_002285521.1| PREDICTED: homeobox protein knotted-1-like 2	-	Putative uncharacterized protein [Source:UniProtKB/TrEMBL;Acc:F6H159]	GO:0005634 nucleus GO:0006355 regulation of transcription, DNA-dependent GO:0003700 sequence-specific DNA binding transcription factor activity GO:0003677 DNA binding GO:0045165 cell fate commitment GO:0010051 xylem and phloem pattern formation GO:0043565 sequence-specific DNA binding GO:0003674 molecular_function GO:0005623 cell GO:0005622 intracellular GO:0005575 cellular_component GO:0008150 b…	100255834	315.57	420.048	326.024	751.919	700.616
VIT_19s0014g05180	239.571	1.0143	0.181	5.60314	2.10508e-08	1.71447e-06		gi|359493753|ref|XP_003634660.1| PREDICTED: disease resistance protein At4g27190-like	-	Putative uncharacterized protein [Source:UniProtKB/TrEMBL;Acc:F6H2C5]	GO:0006952 defense response GO:0043531 ADP binding GO:0006950 response to stress GO:0008150 biological_process GO:0005515 protein binding GO:0003674 molecular_function	100260669	194.345	149.084	161.406	346.102	346.916
VIT_19s0027g00020	131.014	1.01	0.3014	3.35167	0.000803247	0.0147577		gi|225470800|ref|XP_002263341.1| PREDICTED: protein kinase G11A-like	2.7.11.1	Putative uncharacterized protein [Source:UniProtKB/TrEMBL;Acc:F6H4W7]	GO:0016772 transferase activity, transferring phosphorus-containing groups GO:0006468 protein phosphorylation GO:0005524 ATP binding GO:0004674 protein serine/threonine kinase activity GO:0004672 protein kinase activity GO:0048825 cotyledon development GO:0009926 auxin polar transport GO:0048364 root development GO:0000003 reproduction GO:0008150 biological_process GO:0048856 anatomical structure…	100257743	110.642	58.7632	100.377	215.704	169.582
VIT_17s0000g02850	183.139	1.0094	0.2194	4.60104	4.20381e-06	0.000188922		gi|474204798|gb|EMS58644.1| hypothetical protein TRIUR3_29875	-	Putative uncharacterized protein [Source:UniProtKB/TrEMBL;Acc:F6GTT5]		NA	124.111	150.173	111.619	235.203	294.588
VIT_08s0007g00310	220.275	1.0086	0.1969	5.12134	3.03366e-07	1.89666e-05		gi|359481783|ref|XP_002270358.2| PREDICTED: probable protein phosphatase 2C 4-like	3.1.3.16	Putative uncharacterized protein [Source:UniProtKB/TrEMBL;Acc:F6HLC7]	GO:0008152 metabolic process GO:0003824 catalytic activity GO:0008150 biological_process GO:0003674 molecular_function	100244361	173.179	164.319	127.679	324.166	312.031
VIT_05s0049g00220	75.4791	1.0044	0.2617	3.83789	0.000124096	0.00328097		gi|225433009|ref|XP_002284582.1| PREDICTED: 1-aminocyclopropane-1-carboxylate oxidase homolog 1	-	Putative uncharacterized protein [Source:UniProtKB/TrEMBL;Acc:F6H8I4]	GO:0016706 oxidoreductase activity, acting on paired donors, with incorporation or reduction of molecular oxygen, 2-oxoglutarate as one donor, and incorporation of one atom each of oxygen into both donors GO:0055114 oxidation-reduction process GO:0016491 oxidoreductase activity GO:0019761 glucosinolate biosynthetic process GO:0010439 regulation of glucosinolate biosynthetic process GO:0003674 mol…	100251035	48.1052	55.4985	53.802	123.086	96.904
VIT_02s0025g00360	216.082	1.0038	0.1885	5.32508	1.00909e-07	7.27126e-06		gi|359474171|ref|XP_002278489.2| PREDICTED: 1-aminocyclopropane-1-carboxylate synthase-like	4.4.1.14	Putative uncharacterized protein [Source:UniProtKB/TrEMBL;Acc:D7TV63]	GO:0009058 biosynthetic process GO:0003824 catalytic activity GO:0030170 pyridoxal phosphate binding GO:0008150 biological_process GO:0003674 molecular_function GO:0071281 cellular response to iron ion GO:0010200 response to chitin GO:0009612 response to mechanical stimulus GO:0042802 identical protein binding GO:0009753 response to jasmonic acid stimulus GO:0009737 response to abscisic acid stim…	100263876	152.974	130.585	172.648	303.449	320.752
VIT_19s0090g01740	3748.88	1.0038	0.1335	7.52032	5.46424e-14	1.20993e-11		gi|225460767|ref|XP_002274103.1| PREDICTED: scarecrow-like transcription factor PAT1-like	-	Putative uncharacterized protein [Source:UniProtKB/TrEMBL;Acc:F6HER6]	GO:0006355 regulation of transcription, DNA-dependent GO:0006351 transcription, DNA-dependent GO:0009058 biosynthetic process GO:0034641 cellular nitrogen compound metabolic process GO:0008150 biological_process GO:0005829 cytosol GO:0005634 nucleus GO:0003700 sequence-specific DNA binding transcription factor activity	100250258	2523.6	2497.43	2953.49	5563.23	5206.65
VIT_14s0081g00670	117.58	1.0006	0.2961	3.37861	0.000728531	0.0136806		gi|225463966|ref|XP_002271606.1| PREDICTED: putative DNA-binding protein ESCAROLA	-	Putative uncharacterized protein [Source:UniProtKB/TrEMBL;Acc:F6HVI0]	GO:0010359 regulation of anion channel activity GO:0000041 transition metal ion transport GO:0050832 defense response to fungus GO:0005737 cytoplasm	100244453	62.5367	113.173	69.0593	175.488	167.644
VIT_16s0050g01250	4520.3	0.9999	0.3113	3.21217	0.00131736	0.0218263		gi|225464600|ref|XP_002274742.1| PREDICTED: uncharacterized protein LOC100247492 isoform 1	-	Putative uncharacterized protein [Source:UniProtKB/TrEMBL;Acc:E0CUU3]	GO:0030001 metal ion transport GO:0046872 metal ion binding GO:0008150 biological_process GO:0043167 ion binding GO:0006810 transport GO:0003674 molecular_function	100247492	2409.11	4728.26	2215.52	6395.58	6853.05
VIT_11s0016g00710	1765.63	0.9991	0.3213	3.10939	0.00187476	0.0286291		gi|225444663|ref|XP_002277157.1| PREDICTED: protein TIFY 10A	-	Putative uncharacterized protein [Source:UniProtKB/TrEMBL;Acc:F6HGN3]	GO:0003674 molecular_function GO:0005515 protein binding	100254231	1293.07	1689.98	661.685	2644.51	2538.89
VIT_17s0000g07350	580.262	0.9946	0.1263	7.87704	3.35239e-15	8.69047e-13		gi|225457209|ref|XP_002280826.1| PREDICTED: uncharacterized protein LOC100265529	-	Putative uncharacterized protein [Source:UniProtKB/TrEMBL;Acc:F6GSY9]	GO:0070062 extracellular vesicular exosome GO:0006887 exocytosis GO:0000145 exocyst GO:0005829 cytosol GO:0043234 protein complex GO:0005737 cytoplasm GO:0005623 cell GO:0005622 intracellular GO:0005575 cellular_component GO:0008150 biological_process GO:0005576 extracellular region GO:0043226 organelle GO:0016192 vesicle-mediated transport GO:0006810 transport GO:0002237 response to molecule of …	100265529	414.667	386.313	437.643	850.631	812.056
VIT_18s0001g13420	32.7204	0.9939	0.3343	2.97304	0.00294866	0.0406219		gi|225458113|ref|XP_002280777.1| PREDICTED: uncharacterized protein LOC100260953	-	Putative uncharacterized protein [Source:UniProtKB/TrEMBL;Acc:F6GZQ0]	GO:0000003 reproduction GO:0008150 biological_process GO:0048467 gynoecium development GO:0048856 anatomical structure development	100260953	25.0147	20.6759	21.6814	48.7468	47.483
VIT_04s0023g01920	1313.04	0.9935	0.1051	9.45693	3.17126e-21	1.98269e-18		gi|297735142|emb|CBI17504.3| unnamed protein product	-	Putative uncharacterized protein [Source:UniProtKB/TrEMBL;Acc:D7SPC5]	GO:0016567 protein ubiquitination GO:0004842 ubiquitin-protein ligase activity GO:0000151 ubiquitin ligase complex GO:0043234 protein complex GO:0005623 cell GO:0005622 intracellular GO:0005575 cellular_component GO:0008150 biological_process GO:0005488 binding GO:0016874 ligase activity GO:0006464 cellular protein modification process GO:0003674 molecular_function GO:0010310 regulation of hydrog…	100251240	979.421	929.328	903.392	1835.32	1917.73
VIT_11s0016g03190	129.087	0.9925	0.226	4.39251	1.12052e-05	0.000437997		gi|297738762|emb|CBI28007.3| unnamed protein product	-	Putative uncharacterized protein [Source:UniProtKB/TrEMBL;Acc:D7TBH2]	GO:0046872 metal ion binding GO:0008270 zinc ion binding GO:0003674 molecular_function GO:0005515 protein binding GO:0043167 ion binding	100853379	101.983	87.0565	83.5136	207.174	165.706
VIT_15s0046g01130	44.9634	0.9918	0.3318	2.98931	0.00279611	0.0389495		gi|225454485|ref|XP_002281055.1| PREDICTED: transcription factor TRY	-	Putative uncharacterized protein [Source:UniProtKB/TrEMBL;Acc:A5CBT5]	GO:0003682 chromatin binding GO:0003677 DNA binding GO:0003674 molecular_function	100258469	36.5599	22.8523	32.9236	74.3388	58.1424
VIT_11s0206g00090	35.8997	0.9915	0.3265	3.0365	0.00239345	0.0345167		gi|297735897|emb|CBI18673.3| unnamed protein product	-	Putative uncharacterized protein [Source:UniProtKB/TrEMBL;Acc:F6GZ34]		NA	23.0905	22.8523	28.1055	51.1841	54.2662
VIT_02s0025g03300	505.103	0.9902	0.2038	4.85837	1.18354e-06	6.28962e-05		gi|359474193|ref|XP_003631414.1| PREDICTED: BTB/POZ domain-containing protein At5g41330-like	-	Putative uncharacterized protein [Source:UniProtKB/TrEMBL;Acc:F6HUB5]	GO:0051260 protein homooligomerization GO:0065003 macromolecular complex assembly GO:0022607 cellular component assembly GO:0008150 biological_process GO:0005515 protein binding GO:0006461 protein complex assembly GO:0003674 molecular_function GO:0005634 nucleus	100854918	339.622	411.342	321.206	845.757	607.588
VIT_11s0016g05550	1200.41	0.9889	0.1445	6.84228	7.79446e-12	1.26478e-09		gi|297738976|emb|CBI28221.3| unnamed protein product	-	Putative uncharacterized protein [Source:UniProtKB/TrEMBL;Acc:D7TC36]	GO:0005507 copper ion binding GO:0009055 electron carrier activity GO:0003674 molecular_function GO:0043167 ion binding	100264621	806.243	788.95	970.043	1781.69	1655.12
VIT_13s0019g04710	1548.76	0.987	0.1492	6.6171	3.6632e-11	5.33347e-09		gi|225448982|ref|XP_002270524.1| PREDICTED: U-box domain-containing protein 14	-	Putative uncharacterized protein [Source:UniProtKB/TrEMBL;Acc:F6HND8]	GO:0016567 protein ubiquitination GO:0004842 ubiquitin-protein ligase activity GO:0000151 ubiquitin ligase complex GO:0043234 protein complex GO:0005623 cell GO:0005622 intracellular GO:0005575 cellular_component GO:0008150 biological_process GO:0005488 binding GO:0005515 protein binding GO:0016874 ligase activity GO:0006464 cellular protein modification process GO:0003674 molecular_function GO:0…	100265038	1053.5	1267.76	993.33	2155.83	2273.37
VIT_13s0019g03990	867.801	0.9861	0.1376	7.16485	7.78744e-13	1.47802e-10		gi|225449106|ref|XP_002276752.1| PREDICTED: uncharacterized protein LOC100259846	-	Putative uncharacterized protein [Source:UniProtKB/TrEMBL;Acc:D7TMC2]	GO:0005524 ATP binding GO:0003824 catalytic activity GO:0005674 transcription factor TFIIF complex GO:0006367 transcription initiation from RNA polymerase II promoter GO:0009058 biosynthetic process GO:0043234 protein complex GO:0005623 cell GO:0005622 intracellular GO:0005575 cellular_component GO:0034641 cellular nitrogen compound metabolic process GO:0008150 biological_process GO:0043226 organ…	100259846	630.178	602.866	624.746	1360.03	1121.18
VIT_09s0054g00160	53.3991	0.9855	0.3414	2.88671	0.00389295	0.0499976		gi|147787108|emb|CAN64651.1| hypothetical protein VITISV_019360	-	Putative uncharacterized protein [Source:UniProtKB/TrEMBL;Acc:F6GYP7]		NA	44.2568	42.4401	24.0905	71.9015	84.3065
VIT_13s0084g00130	469.36	0.9829	0.1784	5.50962	3.59599e-08	2.78978e-06		gi|225464031|ref|XP_002266969.1| PREDICTED: probable carboxylesterase 6-like	3.1.1.1	Putative uncharacterized protein [Source:UniProtKB/TrEMBL;Acc:F6HVA3]	GO:0008152 metabolic process GO:0016787 hydrolase activity GO:0008150 biological_process GO:0003674 molecular_function	100248873	287.669	395.019	320.403	703.172	640.536
VIT_00s0211g00030	45.5186	0.9824	0.3215	3.05624	0.00224131	0.0329712		gi|359495806|ref|XP_002272055.2| PREDICTED: nodulation receptor kinase-like	-	Putative uncharacterized protein [Source:UniProtKB/TrEMBL;Acc:F6HCS4]	GO:0016772 transferase activity, transferring phosphorus-containing groups GO:0006468 protein phosphorylation GO:0005524 ATP binding GO:0004672 protein kinase activity GO:0008150 biological_process GO:0006464 cellular protein modification process GO:0016301 kinase activity GO:0003674 molecular_function	100263856	29.8252	25.0288	39.3478	64.5895	68.8018
VIT_05s0077g00480	71.4522	0.9813	0.2671	3.67405	0.000238737	0.00553417		gi|147838712|emb|CAN67316.1| hypothetical protein VITISV_019718	-	Putative uncharacterized protein [Source:UniProtKB/TrEMBL;Acc:F6HX13]	GO:0009507 chloroplast GO:0004806 triglyceride lipase activity GO:0006629 lipid metabolic process GO:0016787 hydrolase activity GO:0003674 molecular_function GO:0005737 cytoplasm GO:0005623 cell GO:0005622 intracellular GO:0005575 cellular_component GO:0008150 biological_process GO:0009536 plastid GO:0043226 organelle GO:0005576 extracellular region	NA	42.3325	50.0575	57.8171	107.243	99.8111
VIT_01s0011g05470	2551.2	0.9801	0.1254	7.81365	5.55553e-15	1.40588e-12		gi|225424333|ref|XP_002284819.1| PREDICTED: protein PLANT CADMIUM RESISTANCE 2	-	Putative uncharacterized protein [Source:UniProtKB/TrEMBL;Acc:D7T8N2]		100250939	1788.55	1747.66	1945.71	3886.34	3387.76
VIT_05s0102g01130	161.402	0.9795	0.2633	3.72036	0.000198941	0.00483856		gi|225433980|ref|XP_002269508.1| PREDICTED: uncharacterized protein LOC100261035	-	Putative uncharacterized protein [Source:UniProtKB/TrEMBL;Acc:F6HYW8]		100261035	98.1345	91.4094	150.164	237.641	229.663
VIT_00s0199g00310	717.39	0.9794	0.1545	6.33938	2.3069e-10	2.83172e-08		gi|359495661|ref|XP_003635050.1| PREDICTED: uncharacterized protein LOC100853358	-	Putative uncharacterized protein [Source:UniProtKB/TrEMBL;Acc:F6GZ66]		NA	591.694	482.076	464.946	1029.78	1018.46
VIT_06s0004g04960	2012	0.9784	0.195	5.01824	5.21463e-07	3.03692e-05		gi|225434905|ref|XP_002283383.1| PREDICTED: scarecrow-like protein 14-like	-	Putative uncharacterized protein [Source:UniProtKB/TrEMBL;Acc:F6GV01]	GO:0005634 nucleus GO:0006355 regulation of transcription, DNA-dependent GO:0006351 transcription, DNA-dependent GO:0005829 cytosol GO:0009058 biosynthetic process GO:0005737 cytoplasm GO:0005623 cell GO:0005622 intracellular GO:0005575 cellular_component GO:0034641 cellular nitrogen compound metabolic process GO:0008150 biological_process GO:0009410 response to xenobiotic stimulus GO:0043226 org…	100262198	1361.38	1765.07	1171.6	2848.03	2913.9
VIT_19s0014g04940	1787.69	0.9755	0.1539	6.33776	2.33124e-10	2.83172e-08		gi|225461168|ref|XP_002282942.1| PREDICTED: chitin-inducible gibberellin-responsive protein 1-like	-	Putative uncharacterized protein [Source:UniProtKB/TrEMBL;Acc:F6H2I7]	GO:0006355 regulation of transcription, DNA-dependent GO:0006351 transcription, DNA-dependent GO:0009058 biosynthetic process GO:0034641 cellular nitrogen compound metabolic process GO:0008150 biological_process	100267541	1410.44	1345.02	1085.68	2588.45	2508.84
VIT_00s0975g00020	50.9294	0.9753	0.3128	3.11832	0.00181887	0.0279767		gi|225469932|ref|XP_002274290.1| PREDICTED: cellulose synthase-like protein E6-like isoform 1	-	Putative uncharacterized protein [Source:UniProtKB/TrEMBL;Acc:F6I7M5]	GO:0016021 integral to membrane GO:0016740 transferase activity GO:0016020 membrane GO:0030244 cellulose biosynthetic process GO:0016760 cellulose synthase (UDP-forming) activity GO:0016757 transferase activity, transferring glycosyl groups GO:0009058 biosynthetic process GO:0005975 carbohydrate metabolic process GO:0005575 cellular_component GO:0008150 biological_process GO:0003674 molecular_fun…	NA	42.3325	26.117	37.7417	71.9015	76.5542
VIT_02s0025g03020	2335.5	0.9746	0.1723	5.65587	1.55059e-08	1.31318e-06		gi|297742478|emb|CBI34627.3| unnamed protein product	-	Putative uncharacterized protein [Source:UniProtKB/TrEMBL;Acc:D7TVV2]	GO:0006355 regulation of transcription, DNA-dependent GO:0003677 DNA binding GO:0008150 biological_process GO:0003674 molecular_function	NA	1670.21	1950.07	1390.02	3317.22	3349.97
VIT_08s0007g02120	306.716	0.9745	0.2479	3.9316	8.43837e-05	0.00238847		gi|147794040|emb|CAN60108.1| hypothetical protein VITISV_044328	-	Putative uncharacterized protein [Source:UniProtKB/TrEMBL;Acc:F6HKS9]	GO:0008152 metabolic process GO:0003824 catalytic activity GO:2001070 starch binding GO:0030246 carbohydrate binding GO:0008150 biological_process GO:0003674 molecular_function GO:0010264 myo-inositol hexakisphosphate biosynthetic process GO:0005975 carbohydrate metabolic process GO:0005576 extracellular region	NA	222.246	153.437	273.828	450.908	433.161
VIT_07s0031g02840	304.841	0.9737	0.1973	4.93479	8.02365e-07	4.46358e-05		gi|225438325|ref|XP_002272045.1| PREDICTED: diacylglycerol kinase 1-like	2.7.1.107	Putative uncharacterized protein [Source:UniProtKB/TrEMBL;Acc:F6H4G6]	GO:0008152 metabolic process GO:0009611 response to wounding GO:0003951 NAD+ kinase activity GO:0007205 protein kinase C-activating G-protein coupled receptor signaling pathway GO:0004143 diacylglycerol kinase activity GO:0048366 leaf development GO:0048364 root development GO:0035556 intracellular signal transduction GO:0046872 metal ion binding GO:0006950 response to stress GO:0008150 biologica…	100247408	230.905	180.642	240.102	389.974	482.582
VIT_07s0141g00920	446.274	0.9715	0.1908	5.09089	3.56379e-07	2.14604e-05		gi|297735522|emb|CBI17962.3| unnamed protein product	-	Putative uncharacterized protein [Source:UniProtKB/TrEMBL;Acc:F6GXN1]	GO:0020037 heme binding GO:0005506 iron ion binding GO:0055114 oxidation-reduction process GO:0016491 oxidoreductase activity GO:0004497 monooxygenase activity GO:0016705 oxidoreductase activity, acting on paired donors, with incorporation or reduction of molecular oxygen GO:0009055 electron carrier activity GO:0046872 metal ion binding GO:0003674 molecular_function GO:0008150 biological_process …	100259592	308.835	380.872	267.404	676.361	597.898
VIT_08s0007g03530	3105.34	0.9649	0.1121	8.61097	7.24452e-18	3.34776e-15		gi|225440928|ref|XP_002282913.1| PREDICTED: zinc finger A20 and AN1 domain-containing stress-associated protein 4 isoform 1	-	Putative uncharacterized protein [Source:UniProtKB/TrEMBL;Acc:F6HKJ8]	GO:0003677 DNA binding GO:0046872 metal ion binding GO:0008270 zinc ion binding GO:0003674 molecular_function GO:0043167 ion binding	100264822	2207.06	2378.82	2137.63	4240.97	4562.24
VIT_18s0072g01090	130.277	0.9646	0.312	3.09169	0.00199022	0.0299948		gi|147802475|emb|CAN61853.1| hypothetical protein VITISV_027841	-	Putative uncharacterized protein [Source:UniProtKB/TrEMBL;Acc:F6GY05]		NA	92.3619	62.0278	118.846	157.208	220.941
VIT_08s0040g02520	69.6687	0.9645	0.3019	3.19488	0.00139889	0.0228388		gi|359481506|ref|XP_002274849.2| PREDICTED: type I inositol-1,4,5-trisphosphate 5-phosphatase CVP2-like	-	Putative uncharacterized protein [Source:UniProtKB/TrEMBL;Acc:F6HQY6]	GO:0046854 phosphatidylinositol phosphorylation GO:0008150 biological_process GO:0046856 phosphatidylinositol dephosphorylation GO:0006629 lipid metabolic process GO:0016787 hydrolase activity GO:0005737 cytoplasm	100256751	45.2189	44.6165	56.2111	121.867	80.4303
VIT_10s0003g02030	750.602	0.9634	0.1285	7.49609	6.5749e-14	1.38379e-11		gi|297740573|emb|CBI30755.3| unnamed protein product	-	Putative uncharacterized protein [Source:UniProtKB/TrEMBL;Acc:D7TJT3]	GO:0006810 transport GO:0005215 transporter activity GO:0016020 membrane GO:0005575 cellular_component GO:0008150 biological_process GO:0003674 molecular_function GO:0010363 regulation of plant-type hypersensitive response GO:0052542 defense response by callose deposition GO:0031348 negative regulation of defense response GO:0010337 regulation of salicylic acid metabolic process GO:0010310 regula…	100244557	576.3	541.927	506.703	1012.71	1115.37
VIT_11s0016g05520	688.486	0.9629	0.2766	3.48139	0.000498823	0.00999386		gi|225445551|ref|XP_002285305.1| PREDICTED: umecyanin	-	Putative uncharacterized protein [Source:UniProtKB/TrEMBL;Acc:D7TC33]	GO:0005507 copper ion binding GO:0009055 electron carrier activity GO:0003674 molecular_function GO:0043167 ion binding	100245731	321.342	658.365	480.203	1059.02	923.495
VIT_18s0001g07090	597.639	0.959	0.1648	5.82085	5.85502e-09	5.36466e-07		gi|225459156|ref|XP_002285711.1| PREDICTED: UPF0483 protein AGAP003155	-	Putative uncharacterized protein [Source:UniProtKB/TrEMBL;Acc:E0CRS4]	GO:0015824 proline transport GO:0009753 response to jasmonic acid stimulus GO:0009695 jasmonic acid biosynthetic process GO:0009693 ethylene biosynthetic process GO:0009620 response to fungus GO:0009611 response to wounding GO:0009507 chloroplast	100265992	417.553	473.37	401.508	751.919	943.845
VIT_01s0011g03330	415.753	0.9583	0.1722	5.56616	2.60416e-08	2.08107e-06		gi|147784274|emb|CAN68344.1| hypothetical protein VITISV_004018	-	Putative uncharacterized protein [Source:UniProtKB/TrEMBL;Acc:F6HFP2]	GO:0045087 innate immune response GO:0031348 negative regulation of defense response GO:0009863 salicylic acid mediated signaling pathway GO:0009697 salicylic acid biosynthetic process GO:0006979 response to oxidative stress GO:0005737 cytoplasm	100252495	340.585	255.729	300.328	623.959	558.167
VIT_05s0049g00100	161.646	0.957	0.2229	4.29373	1.75694e-05	0.000659847		gi|225432991|ref|XP_002284519.1| PREDICTED: putative DNA-binding protein ESCAROLA-like	-	Putative uncharacterized protein [Source:UniProtKB/TrEMBL;Acc:F6H8H4]	GO:0042742 defense response to bacterium GO:0006950 response to stress GO:0008150 biological_process GO:0005575 cellular_component GO:0003674 molecular_function	100249531	113.528	112.085	120.452	269.326	192.839
VIT_06s0004g00160	188.863	0.957	0.1843	5.19241	2.07595e-07	1.38769e-05		gi|225435808|ref|XP_002285758.1| PREDICTED: uncharacterized protein LOC100260398	-	Putative uncharacterized protein [Source:UniProtKB/TrEMBL;Acc:F6GUP2]	GO:0006412 translation GO:0005840 ribosome GO:0005622 intracellular GO:0003735 structural constituent of ribosome GO:0009058 biosynthetic process GO:0005737 cytoplasm GO:0005623 cell GO:0005575 cellular_component GO:0008150 biological_process GO:0005198 structural molecule activity GO:0043226 organelle GO:0003674 molecular_function	100260398	119.301	145.82	142.134	275.419	261.641
VIT_11s0016g00820	1571.58	0.9569	0.0946	10.1193	4.53673e-24	4.01822e-21		gi|225444688|ref|XP_002277730.1| PREDICTED: uncharacterized protein LOC100247308	-	Putative uncharacterized protein [Source:UniProtKB/TrEMBL;Acc:D7TCC9]	GO:0005768 endosome GO:0008150 biological_process GO:0005802 trans-Golgi network GO:0005794 Golgi apparatus	100247308	1148.75	1141.53	1126.63	2180.2	2260.77
VIT_19s0015g00110	58.3542	0.953	0.2772	3.43738	0.000587375	0.011411		gi|359494301|ref|XP_002264147.2| PREDICTED: premnaspirodiene oxygenase-like	-	Putative uncharacterized protein [Source:UniProtKB/TrEMBL;Acc:F6I534]	GO:0020037 heme binding GO:0005506 iron ion binding GO:0055114 oxidation-reduction process GO:0016491 oxidoreductase activity GO:0009536 plastid GO:0004497 monooxygenase activity GO:0016705 oxidoreductase activity, acting on paired donors, with incorporation or reduction of molecular oxygen GO:0009055 electron carrier activity GO:0046872 metal ion binding GO:0003674 molecular_function GO:0009058 …	100263449	47.1431	40.2636	36.9387	84.0882	83.3374
VIT_05s0020g02270	19938.1	0.9524	0.169	5.63629	1.73754e-08	1.44843e-06		gi|225432454|ref|XP_002278692.1| PREDICTED: uncharacterized protein LOC100257948	-	Putative uncharacterized protein [Source:UniProtKB/TrEMBL;Acc:F6HDJ3]	GO:0009860 pollen tube growth GO:0008150 biological_process GO:0005634 nucleus GO:0003674 molecular_function	100257948	13052.9	15949.8	14158.8	25727.3	30801.9
VIT_05s0077g00790	66.7906	0.9522	0.3164	3.00979	0.00261424	0.0369487		gi|147791146|emb|CAN70264.1| hypothetical protein VITISV_016143	-	Putative uncharacterized protein [Source:UniProtKB/TrEMBL;Acc:F6H717]		100253370	40.4083	39.1754	61.0292	82.8695	110.471
VIT_17s0000g06850	104.998	0.951	0.2405	3.95348	7.70237e-05	0.0022326		gi|297733913|emb|CBI15160.3| unnamed protein product	-	Putative uncharacterized protein [Source:UniProtKB/TrEMBL;Acc:F6GT33]		NA	64.4609	71.8216	88.3317	155.99	144.387
VIT_10s0003g05450	625.085	0.9505	0.2147	4.42783	9.51856e-06	0.000381047		gi|225444139|ref|XP_002268606.1| PREDICTED: reticuline oxidase-like protein-like	-	Putative uncharacterized protein [Source:UniProtKB/TrEMBL;Acc:F6HM03]	GO:0005886 plasma membrane GO:0005773 vacuole GO:0003824 catalytic activity GO:0006979 response to oxidative stress GO:0050660 flavin adenine dinucleotide binding GO:0016614 oxidoreductase activity, acting on CH-OH group of donors GO:0055114 oxidation-reduction process GO:0016491 oxidoreductase activity GO:0008762 UDP-N-acetylmuramate dehydrogenase activity GO:0009505 plant-type cell wall GO:0048…	100245607	472.393	339.52	533.202	951.781	828.529
VIT_00s0304g00080	895.781	0.9502	0.2674	3.55335	0.000380363	0.00800136		gi|225439022|ref|XP_002263078.1| PREDICTED: trehalose-phosphate phosphatase	3.1.3.12	Putative uncharacterized protein [Source:UniProtKB/TrEMBL;Acc:F6I7F4]	GO:0008152 metabolic process GO:0003824 catalytic activity GO:0046686 response to cadmium ion GO:0005992 trehalose biosynthetic process GO:0009058 biosynthetic process GO:0005975 carbohydrate metabolic process GO:0008150 biological_process GO:0003674 molecular_function	100258773	589.769	861.86	462.537	1110.21	1454.53
VIT_16s0039g01420	355.736	0.9482	0.3143	3.0172	0.00255122	0.0361783		gi|225454682|ref|XP_002269871.1| PREDICTED: uncharacterized protein LOC100264930 isoform 2	-	Putative uncharacterized protein [Source:UniProtKB/TrEMBL;Acc:F6HEC6]		100264930	240.526	150.173	360.554	521.59	505.839
VIT_14s0108g01610	513.364	0.9475	0.1495	6.3387	2.31716e-10	2.83172e-08		gi|225452968|ref|XP_002284346.1| PREDICTED: UDP-glucose 6-dehydrogenase	-	Putative uncharacterized protein [Source:UniProtKB/TrEMBL;Acc:F6H5N1]		NA	392.538	324.286	397.493	747.044	705.461
VIT_02s0025g00180	253.49	0.9469	0.3216	2.94433	0.00323654	0.0434886		gi|297742223|emb|CBI34372.3| unnamed protein product	-	Putative uncharacterized protein [Source:UniProtKB/TrEMBL;Acc:F6HUM4]	GO:0008152 metabolic process GO:0003824 catalytic activity GO:0008150 biological_process GO:0003674 molecular_function	100258700	104.869	186.083	244.117	325.385	406.997
VIT_19s0014g04130	252.487	0.9408	0.2757	3.41202	0.000644839	0.0123168		gi|359493705|ref|XP_003634654.1| PREDICTED: receptor-like serine/threonine-protein kinase SD1-8-like	2.7.11.1	Serine/threonine-protein kinase [Source:UniProtKB/TrEMBL;Acc:F6H296]	GO:0016772 transferase activity, transferring phosphorus-containing groups GO:0016310 phosphorylation GO:0016301 kinase activity GO:0006468 protein phosphorylation GO:0005524 ATP binding GO:0004674 protein serine/threonine kinase activity GO:0004672 protein kinase activity GO:0016740 transferase activity GO:0000166 nucleotide binding GO:0048544 recognition of pollen GO:0000003 reproduction GO:000…	NA	228.018	117.526	194.33	343.665	378.895
VIT_07s0005g04330	44.1107	0.94	0.3187	2.94913	0.00318668	0.0429817		gi|297744219|emb|CBI37189.3| unnamed protein product	-	Putative uncharacterized protein [Source:UniProtKB/TrEMBL;Acc:F6HZQ9]		NA	25.0147	30.4698	37.7417	63.3708	63.9566
VIT_09s0018g01540	557.668	0.9359	0.1418	6.59833	4.15808e-11	5.9321e-09		gi|298204755|emb|CBI25253.3| unnamed protein product	-	Putative uncharacterized protein [Source:UniProtKB/TrEMBL;Acc:F6HBX9]		100256982	428.136	430.93	360.554	775.074	793.644
VIT_05s0049g01760	1313.65	0.9343	0.2307	4.04978	5.1266e-05	0.00159422		gi|225433241|ref|XP_002285437.1| PREDICTED: protein PROTON GRADIENT REGULATION 5, chloroplastic isoform 1	-	Putative uncharacterized protein [Source:UniProtKB/TrEMBL;Acc:D7SZM8]	GO:0071484 cellular response to light intensity GO:0010117 photoprotection GO:0010218 response to far red light GO:0010114 response to red light GO:0010155 regulation of proton transport GO:0009644 response to high light intensity GO:0009534 chloroplast thylakoid GO:0009744 response to sucrose stimulus GO:0009773 photosynthetic electron transport in photosystem I GO:0009637 response to blue light…	100254512	721.577	886.888	1232.63	1798.76	1928.39
VIT_03s0088g00620	1607.79	0.9339	0.3019	3.09278	0.0019829	0.0299152		gi|225429147|ref|XP_002274843.1| PREDICTED: uncharacterized protein LOC100254836 isoform 1	-	Putative uncharacterized protein [Source:UniProtKB/TrEMBL;Acc:F6HBP3]	GO:0005886 plasma membrane GO:0005623 cell GO:0005575 cellular_component	100254836	1428.72	1354.82	648.837	2241.13	2365.43
VIT_12s0034g00140	350.056	0.9325	0.234	3.98579	6.72573e-05	0.00199399		gi|225447899|ref|XP_002264998.1| PREDICTED: UDP-glucose flavonoid 3-O-glucosyltransferase 6-like	-	Putative uncharacterized protein [Source:UniProtKB/TrEMBL;Acc:F6H991]	GO:0009737 response to abscisic acid stimulus GO:0016740 transferase activity GO:0008152 metabolic process GO:0006970 response to osmotic stress GO:0016020 membrane GO:0009651 response to salt stress GO:0080046 quercetin 4'-O-glucosyltransferase activity GO:0080043 quercetin 3-O-glucosyltransferase activity GO:0035251 UDP-glucosyltransferase activity GO:0010294 abscisic acid glucosyltransferase a…	100267003	292.479	201.318	262.586	584.961	408.935
VIT_08s0007g08000	198.47	0.9277	0.203	4.56945	4.89003e-06	0.000213883		gi|297739702|emb|CBI29884.3| unnamed protein product	-	Putative uncharacterized protein [Source:UniProtKB/TrEMBL;Acc:F6HL53]		100250444	145.278	153.437	133.301	318.073	242.26
VIT_02s0087g00610	86.6129	0.9256	0.2572	3.59873	0.000319781	0.00698621		gi|225427627|ref|XP_002272494.1| PREDICTED: uncharacterized protein LOC100266665	-	Putative uncharacterized protein [Source:UniProtKB/TrEMBL;Acc:F6HJ29]	GO:0009941 chloroplast envelope GO:0008150 biological_process GO:0005886 plasma membrane GO:0003674 molecular_function	100266665	58.6883	53.3221	74.6804	119.43	126.944
VIT_06s0004g07440	2034.34	0.9235	0.1062	8.6919	3.56413e-18	1.68362e-15		gi|225434439|ref|XP_002272867.1| PREDICTED: uncharacterized protein LOC100255378	-	Putative uncharacterized protein [Source:UniProtKB/TrEMBL;Acc:A5B8C4]	GO:0005886 plasma membrane GO:0070062 extracellular vesicular exosome GO:0006887 exocytosis GO:0000145 exocyst GO:0005829 cytosol GO:0043234 protein complex GO:0005737 cytoplasm GO:0005623 cell GO:0005622 intracellular GO:0005575 cellular_component GO:0008150 biological_process GO:0005576 extracellular region GO:0043226 organelle GO:0016192 vesicle-mediated transport GO:0006810 transport GO:00097…	100255378	1561.49	1399.43	1516.09	2827.31	2867.39
VIT_03s0038g03570	710.473	0.9177	0.3062	2.99688	0.0027276	0.0381954		gi|225428247|ref|XP_002282214.1| PREDICTED: L-ascorbate oxidase homolog	-	Putative uncharacterized protein [Source:UniProtKB/TrEMBL;Acc:D7U4U5]	GO:0055114 oxidation-reduction process GO:0016491 oxidoreductase activity GO:0005507 copper ion binding GO:0003674 molecular_function GO:0008150 biological_process GO:0043167 ion binding	100265895	664.813	551.721	309.161	1189.42	837.251
VIT_04s0023g02500	65.8048	0.9173	0.2901	3.1619	0.00156745	0.0249395		gi|225431279|ref|XP_002275676.1| PREDICTED: uncharacterized protein LOC100267751	-	Putative uncharacterized protein [Source:UniProtKB/TrEMBL;Acc:D7SP73]	GO:0008150 biological_process GO:0005739 mitochondrion GO:0003674 molecular_function	100267751	40.4083	42.4401	58.6201	87.7442	99.8111
VIT_00s0802g00010	175.598	0.9144	0.2312	3.95538	7.64135e-05	0.00221971		gi|225438233|ref|XP_002266117.1| PREDICTED: uncharacterized protein LOC100267927	-	Putative uncharacterized protein [Source:UniProtKB/TrEMBL;Acc:D7ST19]		100267927	153.937	119.703	109.21	274.201	220.941
VIT_06s0004g04700	172.317	0.9119	0.2318	3.93397	8.35546e-05	0.00237132		gi|225434951|ref|XP_002283749.1| PREDICTED: uncharacterized protein LOC100255246	-	Putative uncharacterized protein [Source:UniProtKB/TrEMBL;Acc:F6GV11]	GO:0016021 integral to membrane GO:0005773 vacuole GO:0009507 chloroplast GO:0009611 response to wounding GO:0016020 membrane GO:0009941 chloroplast envelope GO:0009753 response to jasmonic acid stimulus GO:0009409 response to cold GO:0009749 response to glucose stimulus GO:0045037 protein import into chloroplast stroma GO:0009744 response to sucrose stimulus GO:0005737 cytoplasm GO:0005623 cell …	100255246	148.164	95.7622	131.695	238.859	247.105
VIT_15s0046g00980	3016.18	0.9086	0.2006	4.52934	5.91671e-06	0.000251543		gi|297745428|emb|CBI40508.3| unnamed protein product	-	Putative uncharacterized protein [Source:UniProtKB/TrEMBL;Acc:F6I6C0]	GO:0016021 integral to membrane GO:0006810 transport GO:0016020 membrane GO:0055085 transmembrane transport GO:0005216 ion channel activity GO:0006811 ion transport GO:0005575 cellular_component GO:0008150 biological_process GO:0022857 transmembrane transporter activity GO:0003674 molecular_function	100249901	2163.77	1772.69	2683.68	3978.96	4481.81
VIT_09s0054g01870	239.816	0.9083	0.2472	3.67441	0.0002384	0.00553417		gi|297735662|emb|CBI18349.3| unnamed protein product	-	Putative uncharacterized protein [Source:UniProtKB/TrEMBL;Acc:F6GYH0]	GO:0005886 plasma membrane GO:0007165 signal transduction GO:0003674 molecular_function GO:0005623 cell GO:0005575 cellular_component GO:0008150 biological_process GO:0005515 protein binding GO:0009630 gravitropism GO:0005634 nucleus GO:0000271 polysaccharide biosynthetic process	NA	188.572	124.056	209.587	319.291	357.576
VIT_11s0016g01970	76.0978	0.9077	0.285	3.18473	0.00144887	0.0234389		gi|225444875|ref|XP_002279373.1| PREDICTED: uncharacterized protein LOC100256072	-	Putative uncharacterized protein [Source:UniProtKB/TrEMBL;Acc:D7TCN2]	GO:0010200 response to chitin GO:0010197 polar nucleus fusion GO:0003674 molecular_function GO:0008150 biological_process GO:0005515 protein binding GO:0030154 cell differentiation	100256072	61.5746	48.9693	53.802	127.96	88.1826
VIT_05s0077g02260	607.958	0.907	0.1725	5.25787	1.45733e-07	1.01903e-05		gi|225431745|ref|XP_002269234.1| PREDICTED: bidirectional sugar transporter SWEET17	-	Putative uncharacterized protein [Source:UniProtKB/TrEMBL;Acc:D7SYD6]	GO:0016021 integral to membrane GO:0005886 plasma membrane GO:0006810 transport GO:0016020 membrane GO:0008643 carbohydrate transport GO:0005623 cell GO:0005575 cellular_component GO:0008150 biological_process	100255033	420.439	389.578	528.384	840.882	860.508
VIT_16s0039g01410	2397.37	0.9061	0.175	5.17837	2.23838e-07	1.48228e-05		gi|225454678|ref|XP_002269749.1| PREDICTED: probable tocopherol O-methyltransferase, chloroplastic	2.1.1.95	Putative uncharacterized protein [Source:UniProtKB/TrEMBL;Acc:F6HEC5]	GO:0008152 metabolic process GO:0032259 methylation GO:0008168 methyltransferase activity GO:0010189 vitamin E biosynthetic process GO:0009058 biosynthetic process GO:0008150 biological_process GO:0050342 tocopherol O-methyltransferase activity GO:0044281 small molecule metabolic process GO:0003674 molecular_function GO:0009507 chloroplast	100242641	1760.65	1521.31	1999.51	3707.19	2998.21
VIT_17s0000g08150	601.987	0.9047	0.1713	5.28135	1.28239e-07	9.05639e-06		gi|225457062|ref|XP_002279841.1| PREDICTED: uncharacterized protein LOC100253569	-	Putative uncharacterized protein [Source:UniProtKB/TrEMBL;Acc:D7SHT7]	GO:0046983 protein dimerization activity GO:0003674 molecular_function	100253569	465.658	401.548	459.325	951.781	731.625
VIT_18s0117g00360	370.692	0.9037	0.1531	5.9038	3.55227e-09	3.37101e-07		gi|359493275|ref|XP_002272079.2| PREDICTED: TMV resistance protein N-like	-	Putative uncharacterized protein [Source:UniProtKB/TrEMBL;Acc:D7SS75]	GO:0005524 ATP binding GO:0000166 nucleotide binding GO:0006952 defense response GO:0007165 signal transduction GO:0043531 ADP binding GO:0017111 nucleoside-triphosphatase activity GO:0006950 response to stress GO:0008150 biological_process GO:0005515 protein binding GO:0003674 molecular_function	100259650	297.29	240.494	281.055	509.404	525.22
VIT_14s0108g01600	609.422	0.9032	0.1719	5.25477	1.48213e-07	1.03297e-05		gi|225452968|ref|XP_002284346.1| PREDICTED: UDP-glucose 6-dehydrogenase	-	Putative uncharacterized protein [Source:UniProtKB/TrEMBL;Acc:F6H5N0]		NA	470.469	368.902	504.294	860.381	843.065
VIT_07s0005g02300	854.114	0.899	0.1306	6.88375	5.82963e-12	9.75751e-10		gi|359479976|ref|XP_002273252.2| PREDICTED: uncharacterized protein LOC100253767	-	Putative uncharacterized protein [Source:UniProtKB/TrEMBL;Acc:F6HZE4]	GO:0005777 peroxisome GO:0005737 cytoplasm GO:0005623 cell GO:0005622 intracellular GO:0005575 cellular_component GO:0043226 organelle	100253767	597.466	642.042	656.064	1101.68	1273.32
VIT_08s0007g02860	189.79	0.8978	0.284	3.16112	0.00157161	0.0249684		gi|359482021|ref|XP_002276063.2| PREDICTED: glycine-rich RNA-binding protein 2, mitochondrial-like	-	Putative uncharacterized protein [Source:UniProtKB/TrEMBL;Acc:D7TJB4]	GO:0000166 nucleotide binding GO:0003676 nucleic acid binding GO:0003674 molecular_function GO:0009507 chloroplast GO:0008150 biological_process GO:0003723 RNA binding	100247739	170.292	153.437	89.9377	262.014	273.269
VIT_11s0052g00420	108.177	0.8974	0.2432	3.69015	0.000224124	0.00528767		gi|297735439|emb|CBI17879.3| unnamed protein product	-	Putative uncharacterized protein [Source:UniProtKB/TrEMBL;Acc:F6GXJ0]	GO:0055114 oxidation-reduction process GO:0016491 oxidoreductase activity GO:0000166 nucleotide binding GO:0008270 zinc ion binding GO:0008150 biological_process GO:0043167 ion binding GO:0003674 molecular_function	100244428	73.1198	69.6452	93.9528	141.366	162.799
VIT_17s0000g03580	353.724	0.8973	0.304	2.95201	0.00315716	0.0426919		gi|225455954|ref|XP_002276500.1| PREDICTED: transcription factor BEE 3	-	Putative uncharacterized protein [Source:UniProtKB/TrEMBL;Acc:D7SJ01]	GO:0046983 protein dimerization activity GO:0003674 molecular_function	100247374	312.684	306.874	147.755	488.686	512.622
VIT_11s0016g05480	785.495	0.8944	0.1436	6.22631	4.77557e-10	5.42858e-08		gi|225445541|ref|XP_002285283.1| PREDICTED: probable clathrin assembly protein At4g32285-like isoform 1	-	Putative uncharacterized protein [Source:UniProtKB/TrEMBL;Acc:F6HH98]	GO:0048268 clathrin coat assembly GO:0030276 clathrin binding GO:0030118 clathrin coat GO:0005545 1-phosphatidylinositol binding GO:0005543 phospholipid binding GO:0065003 macromolecular complex assembly GO:0022607 cellular component assembly GO:0043234 protein complex GO:0005737 cytoplasm GO:0005623 cell GO:0005622 intracellular GO:0005575 cellular_component GO:0008150 biological_process GO:0061…	100252580	653.268	559.338	531.596	1126.05	1057.22
VIT_13s0067g02630	313.404	0.8934	0.2186	4.0867	4.37557e-05	0.00140117		gi|359486341|ref|XP_003633432.1| PREDICTED: uncharacterized protein LOC100853941	-	Putative uncharacterized protein [Source:UniProtKB/TrEMBL;Acc:F6HC47]		100853941	217.435	256.817	216.011	524.028	352.731
VIT_02s0109g00370	163.866	0.8922	0.1823	4.89309	9.92646e-07	5.38283e-05		gi|359474604|ref|XP_002274629.2| PREDICTED: uncharacterized protein LOC100252755	-	Putative uncharacterized protein [Source:UniProtKB/TrEMBL;Acc:A5BAJ7]	GO:0000166 nucleotide binding GO:0003676 nucleic acid binding GO:0003674 molecular_function	100252755	125.073	117.526	120.452	216.923	239.353
VIT_08s0058g01160	71.9288	0.89	0.2749	3.23719	0.00120715	0.020414		gi|359481287|ref|XP_003632601.1| PREDICTED: uncharacterized protein LOC100854993	-	Putative uncharacterized protein [Source:UniProtKB/TrEMBL;Acc:F6GXX6]		100854993	49.0673	48.9693	58.6201	115.774	87.2136
VIT_06s0004g05090	1019.49	0.8878	0.1011	8.78088	1.62206e-18	7.83641e-16		gi|147806280|emb|CAN72193.1| hypothetical protein VITISV_022309	-	Putative uncharacterized protein [Source:UniProtKB/TrEMBL;Acc:F6GUZ2]	GO:0016020 membrane GO:0010200 response to chitin GO:0055085 transmembrane transport GO:0046873 metal ion transmembrane transporter activity GO:0030001 metal ion transport GO:0046872 metal ion binding GO:0008270 zinc ion binding GO:0005575 cellular_component GO:0008150 biological_process GO:0005515 protein binding GO:0043167 ion binding GO:0022857 transmembrane transporter activity GO:0006810 tra…	100265659	752.365	762.833	760.456	1438.03	1383.79
VIT_14s0006g00180	2375.98	0.8876	0.2314	3.83593	0.000125091	0.003295		gi|359488213|ref|XP_002263620.2| PREDICTED: aspartic proteinase nepenthesin-2-like	-	Putative uncharacterized protein [Source:UniProtKB/TrEMBL;Acc:F6HSG4]	GO:0008233 peptidase activity GO:0006508 proteolysis GO:0004190 aspartic-type endopeptidase activity GO:0016787 hydrolase activity GO:0008150 biological_process GO:0003674 molecular_function	100263537	2241.7	1701.96	1295.26	3269.69	3371.29
VIT_18s0157g00190	1329.11	0.8876	0.1179	7.5285	5.13268e-14	1.14848e-11		gi|225470840|ref|XP_002265759.1| PREDICTED: choline/ethanolamine kinase	-	Putative uncharacterized protein [Source:UniProtKB/TrEMBL;Acc:D7SXZ1]	GO:0016772 transferase activity, transferring phosphorus-containing groups GO:0016310 phosphorylation GO:0016301 kinase activity GO:0009611 response to wounding GO:0046474 glycerophospholipid biosynthetic process GO:0003674 molecular_function GO:0009058 biosynthetic process GO:0006950 response to stress GO:0008150 biological_process GO:0006629 lipid metabolic process	100243934	990.966	923.887	1047.94	1913.31	1769.47
VIT_01s0010g03960	223.734	0.8868	0.2072	4.27967	1.87173e-05	0.000689554		gi|147806247|emb|CAN72196.1| hypothetical protein VITISV_014980	-	Putative uncharacterized protein [Source:UniProtKB/TrEMBL;Acc:F6HGC9]		100266157	153.937	164.319	175.86	361.945	262.61
VIT_19s0015g00730	1387.09	0.8826	0.1985	4.44534	8.77523e-06	0.000356663		gi|225461955|ref|XP_002266273.1| PREDICTED: cellulose synthase-like protein E6-like	-	Putative uncharacterized protein [Source:UniProtKB/TrEMBL;Acc:F6I568]	GO:0016021 integral to membrane GO:0016740 transferase activity GO:0016020 membrane GO:0030244 cellulose biosynthetic process GO:0016760 cellulose synthase (UDP-forming) activity GO:0016757 transferase activity, transferring glycosyl groups GO:0003674 molecular_function GO:0009058 biosynthetic process GO:0005975 carbohydrate metabolic process GO:0005575 cellular_component GO:0008150 biological_pr…	100260085	1285.37	899.947	892.15	2002.27	1855.71
VIT_18s0001g15270	1214.83	0.8817	0.1325	6.65699	2.79489e-11	4.24051e-09		gi|225457813|ref|XP_002266415.1| PREDICTED: scarecrow-like protein 1	-	Putative uncharacterized protein [Source:UniProtKB/TrEMBL;Acc:F6H091]	GO:0006355 regulation of transcription, DNA-dependent GO:0006351 transcription, DNA-dependent GO:0009058 biosynthetic process GO:0034641 cellular nitrogen compound metabolic process GO:0008150 biological_process GO:0005737 cytoplasm GO:0003700 sequence-specific DNA binding transcription factor activity	100253954	912.074	834.654	966.028	1569.65	1791.76
VIT_17s0000g06860	3129.6	0.8814	0.0974	9.04556	1.489e-19	8.3294e-17		gi|225457299|ref|XP_002284486.1| PREDICTED: SNAP25 homologous protein SNAP33	-	Putative uncharacterized protein [Source:UniProtKB/TrEMBL;Acc:F6GT32]	GO:0009737 response to abscisic acid stimulus GO:0009507 chloroplast GO:0051707 response to other organism GO:0009504 cell plate GO:0000911 cytokinesis by cell plate formation GO:0005737 cytoplasm GO:0005623 cell GO:0005622 intracellular GO:0005575 cellular_component GO:0008150 biological_process GO:0005515 protein binding GO:0009612 response to mechanical stimulus GO:0009536 plastid GO:0051301 c…	100246765	2355.23	2241.71	2407.44	4370.15	4273.47
VIT_00s0286g00140	176.162	0.8796	0.2502	3.51563	0.000438711	0.00901223		gi|359496273|ref|XP_002270694.2| PREDICTED: G-type lectin S-receptor-like serine/threonine-protein kinase RKS1-like	2.7.11.1	Putative uncharacterized protein [Source:UniProtKB/TrEMBL;Acc:F6HRT0]	GO:0016772 transferase activity, transferring phosphorus-containing groups GO:0006468 protein phosphorylation GO:0005524 ATP binding GO:0004674 protein serine/threonine kinase activity GO:0004672 protein kinase activity GO:0004713 protein tyrosine kinase activity GO:0048544 recognition of pollen GO:0000003 reproduction GO:0008150 biological_process GO:0005515 protein binding GO:0006464 cellular p…	NA	100.059	139.29	149.361	212.048	280.053
VIT_06s0009g02110	76.4544	0.8784	0.2597	3.38267	0.000717841	0.0134917		gi|296083930|emb|CBI24318.3| unnamed protein product	-	Putative uncharacterized protein [Source:UniProtKB/TrEMBL;Acc:D7T1D8]	GO:0005515 protein binding GO:0003674 molecular_function GO:0008150 biological_process GO:0005575 cellular_component	100247908	46.181	62.0278	60.2262	107.243	106.594
VIT_09s0002g06920	788.536	0.8766	0.1632	5.37174	7.79801e-08	5.77569e-06		gi|225442951|ref|XP_002266582.1| PREDICTED: protein LURP-one-related 12	-	Putative uncharacterized protein [Source:UniProtKB/TrEMBL;Acc:D7U133]		100259317	489.711	640.954	629.564	1069.99	1112.46
VIT_11s0016g05740	927.218	0.876	0.141	6.21463	5.14445e-10	5.74844e-08		gi|225445593|ref|XP_002285404.1| PREDICTED: calmodulin-like protein 5-like	-	Putative uncharacterized protein [Source:UniProtKB/TrEMBL;Acc:F6HHA8]	GO:0005509 calcium ion binding GO:0043167 ion binding GO:0003674 molecular_function	100245811	747.554	610.484	715.487	1232.07	1330.49
VIT_08s0040g00540	4982.64	0.8758	0.1128	7.7667	8.05587e-15	1.99121e-12		gi|225440213|ref|XP_002283659.1| PREDICTED: uncharacterized protein LOC100255095	-	Putative uncharacterized protein [Source:UniProtKB/TrEMBL;Acc:F6HQR4]		100255095	3506.87	3975.22	3686.64	6909.86	6834.64
VIT_05s0020g04000	758.242	0.8746	0.1699	5.14783	2.63524e-07	1.6822e-05		gi|225432770|ref|XP_002283255.1| PREDICTED: RING finger protein 126	-	Putative uncharacterized protein [Source:UniProtKB/TrEMBL;Acc:F6HDT5]	GO:0046872 metal ion binding GO:0008270 zinc ion binding GO:0005515 protein binding GO:0043167 ion binding GO:0003674 molecular_function	100261405	470.469	611.572	610.292	1111.43	987.452
VIT_17s0000g04840	339.585	0.8727	0.2111	4.13422	3.56156e-05	0.00119038		gi|225455718|ref|XP_002273196.1| PREDICTED: uncharacterized protein LOC100259380	-	Putative uncharacterized protein [Source:UniProtKB/TrEMBL;Acc:F6GTF0]	GO:0003674 molecular_function GO:0005515 protein binding	100259380	198.193	251.376	305.146	455.782	487.427
VIT_07s0129g00350	94.9733	0.8702	0.2351	3.7009	0.000214839	0.00512552		gi|147772915|emb|CAN71564.1| hypothetical protein VITISV_007567	-	Putative uncharacterized protein [Source:UniProtKB/TrEMBL;Acc:F6HSU4]	GO:0070461 SAGA-type complex GO:0043234 protein complex GO:0005623 cell GO:0005622 intracellular GO:0005575 cellular_component GO:0043226 organelle GO:0005654 nucleoplasm GO:0005634 nucleus GO:0008150 biological_process GO:0003674 molecular_function	100257838	61.5746	72.9098	76.2865	125.523	138.573
VIT_07s0005g02110	2104.9	0.8693	0.1682	5.16852	2.35951e-07	1.5478e-05		gi|225437685|ref|XP_002279690.1| PREDICTED: probable protein phosphatase 2C 49	3.1.3.16	Putative uncharacterized protein [Source:UniProtKB/TrEMBL;Acc:D7U2P0]	GO:0003824 catalytic activity GO:0046872 metal ion binding GO:0006470 protein dephosphorylation GO:0004722 protein serine/threonine phosphatase activity GO:0004721 phosphoprotein phosphatase activity GO:0016787 hydrolase activity GO:0008150 biological_process GO:0016791 phosphatase activity GO:0043167 ion binding GO:0006464 cellular protein modification process GO:0003674 molecular_function GO:00…	100246961	1604.79	1798.81	1307.31	2982.08	2831.54
VIT_02s0033g00270	220.225	0.8691	0.285	3.04961	0.00229141	0.0334996		gi|359474654|ref|XP_002264222.2| PREDICTED: isoflavone reductase homolog	-	Putative uncharacterized protein [Source:UniProtKB/TrEMBL;Acc:A5AEP2]	GO:0000166 nucleotide binding GO:0003674 molecular_function	100248319	174.141	103.38	206.375	311.979	305.248
VIT_17s0000g08580	214.943	0.8687	0.2991	2.90489	0.00367387	0.0478866		gi|297733766|emb|CBI15013.3| unnamed protein product	-	Putative uncharacterized protein [Source:UniProtKB/TrEMBL;Acc:F6GSM6]	GO:0005515 protein binding GO:0003674 molecular_function	100267315	176.065	96.8504	198.345	277.857	325.597
VIT_11s0016g03330	1163.5	0.8679	0.1116	7.77835	7.34787e-15	1.83757e-12		gi|225445128|ref|XP_002280525.1| PREDICTED: uncharacterized protein LOC100267936	-	Putative uncharacterized protein [Source:UniProtKB/TrEMBL;Acc:F6HGL8]	GO:0010363 regulation of plant-type hypersensitive response GO:0052542 defense response by callose deposition GO:0031348 negative regulation of defense response GO:0030968 endoplasmic reticulum unfolded protein response GO:0043069 negative regulation of programmed cell death GO:0006612 protein targeting to membrane GO:0048527 lateral root development GO:0009738 abscisic acid mediated signaling pa…	100267936	861.082	926.064	830.318	1567.21	1632.83
VIT_18s0122g00230	616.7	0.866	0.1376	6.29581	3.0579e-10	3.59417e-08		gi|359491890|ref|XP_002277331.2| PREDICTED: wall-associated receptor kinase-like 2-like	-	Putative uncharacterized protein [Source:UniProtKB/TrEMBL;Acc:F6I6Y0]	GO:0005886 plasma membrane GO:0016772 transferase activity, transferring phosphorus-containing groups GO:0006468 protein phosphorylation GO:0005524 ATP binding GO:0004672 protein kinase activity GO:0016998 cell wall macromolecule catabolic process GO:0003674 molecular_function GO:0009056 catabolic process GO:0005623 cell GO:0005575 cellular_component GO:0008150 biological_process GO:0071554 cell …	100258108	500.294	422.224	461.734	887.191	812.056
VIT_08s0007g01510	1108.35	0.8655	0.1152	7.51405	5.73251e-14	1.25483e-11		gi|297740277|emb|CBI30459.3| unnamed protein product	-	Putative uncharacterized protein [Source:UniProtKB/TrEMBL;Acc:D7THE3]		100266611	801.432	833.566	857.621	1606.21	1442.9
VIT_07s0191g00230	817.894	0.864	0.2438	3.54437	0.000393557	0.00822491		gi|359480496|ref|XP_003632477.1| PREDICTED: uncharacterized protein LOC100854068	-	Putative uncharacterized protein [Source:UniProtKB/TrEMBL;Acc:F6HRP9]	GO:0046872 metal ion binding GO:0008270 zinc ion binding GO:0003674 molecular_function GO:0005515 protein binding GO:0043167 ion binding GO:0034976 response to endoplasmic reticulum stress GO:0002238 response to molecule of fungal origin GO:0010363 regulation of plant-type hypersensitive response GO:0035304 regulation of protein dephosphorylation GO:0031348 negative regulation of defense response…	100854068	585.921	437.459	792.576	1145.55	1127.96
VIT_13s0074g00690	323.247	0.8612	0.2629	3.27513	0.00105612	0.0183715		gi|359486940|ref|XP_003633494.1| PREDICTED: pleiotropic drug resistance protein 2-like	-	Putative uncharacterized protein [Source:UniProtKB/TrEMBL;Acc:F6I5W7]	GO:0005524 ATP binding GO:0016020 membrane GO:0000166 nucleotide binding GO:0017111 nucleoside-triphosphatase activity GO:0016887 ATPase activity GO:0006200 ATP catabolic process GO:0009056 catabolic process GO:0005575 cellular_component GO:0034641 cellular nitrogen compound metabolic process GO:0008150 biological_process GO:0034655 nucleobase-containing compound catabolic process GO:0044281 smal…	100253970	238.602	233.964	244.92	314.417	584.331
VIT_04s0008g05210	111.263	0.8609	0.2801	3.07393	0.00211262	0.0312948		gi|147844008|emb|CAN83322.1| hypothetical protein VITISV_024883	-	Putative uncharacterized protein [Source:UniProtKB/TrEMBL;Acc:A5BJR5]	GO:0006355 regulation of transcription, DNA-dependent GO:0003700 sequence-specific DNA binding transcription factor activity GO:0043565 sequence-specific DNA binding GO:0003674 molecular_function GO:0008150 biological_process GO:0001071 nucleic acid binding transcription factor activity GO:0003677 DNA binding GO:0043687 post-translational protein modification GO:0080167 response to karrikin GO:00…	NA	94.2861	94.674	57.8171	148.678	160.861
VIT_13s0074g00400	51.4767	0.8586	0.2887	2.97369	0.00294242	0.0405623		gi|359486930|ref|XP_002267674.2| PREDICTED: trihelix transcription factor GT-2-like	-	Putative uncharacterized protein [Source:UniProtKB/TrEMBL;Acc:F6I5V3]	GO:0003682 chromatin binding GO:0003674 molecular_function	100255868	42.3325	32.6462	38.5447	73.1202	70.7399
VIT_13s0019g04390	1823.11	0.8576	0.1634	5.24891	1.53004e-07	1.06288e-05		gi|225449036|ref|XP_002273502.1| PREDICTED: GATA transcription factor 9-like	-	Putative uncharacterized protein [Source:UniProtKB/TrEMBL;Acc:F6HNF8]	GO:0005634 nucleus GO:0006355 regulation of transcription, DNA-dependent GO:0003700 sequence-specific DNA binding transcription factor activity GO:0003677 DNA binding GO:0043565 sequence-specific DNA binding GO:0045893 positive regulation of transcription, DNA-dependent GO:0008270 zinc ion binding GO:0005623 cell GO:0005622 intracellular GO:0005575 cellular_component GO:0008150 biological_process…	100242832	1398.9	1552.87	1149.12	2582.36	2432.29
VIT_15s0048g02540	2427.46	0.8552	0.2058	4.15591	3.23996e-05	0.00109669		gi|225453624|ref|XP_002266192.1| PREDICTED: two-component response regulator-like APRR5-like	-	Putative uncharacterized protein [Source:UniProtKB/TrEMBL;Acc:F6I2Y5]	GO:0006355 regulation of transcription, DNA-dependent GO:0035556 intracellular signal transduction GO:0000160 phosphorelay signal transduction system GO:0000156 phosphorelay response regulator activity GO:0008150 biological_process GO:0005515 protein binding GO:0007165 signal transduction GO:0004871 signal transducer activity GO:0003674 molecular_function	100253885	1509.54	2295.03	1636.55	3264.82	3431.37
VIT_05s0049g01430	151.133	0.855	0.2359	3.62459	0.000289418	0.00648278		gi|225433203|ref|XP_002281775.1| PREDICTED: uncharacterized protein LOC100242675	-	Putative uncharacterized protein [Source:UniProtKB/TrEMBL;Acc:F6H8T5]	GO:0009561 megagametogenesis GO:0009793 embryo development ending in seed dormancy GO:0005739 mitochondrion GO:0003674 molecular_function	100242675	120.263	89.2329	126.876	230.329	188.963
VIT_00s0484g00020	101.431	0.8517	0.2769	3.0763	0.00209588	0.0311119		gi|147856630|emb|CAN82463.1| hypothetical protein VITISV_019613	2.7.11.1	Putative uncharacterized protein [Source:UniProtKB/TrEMBL;Acc:F6HD38]	GO:0016772 transferase activity, transferring phosphorus-containing groups GO:0006468 protein phosphorylation GO:0005524 ATP binding GO:0004674 protein serine/threonine kinase activity GO:0004672 protein kinase activity GO:0008150 biological_process GO:0006464 cellular protein modification process GO:0016301 kinase activity GO:0003674 molecular_function	NA	83.703	58.7632	82.7106	118.211	163.768
VIT_17s0000g08380	966.197	0.8514	0.1459	5.8335	5.42763e-09	5.03821e-07		gi|225457036|ref|XP_002282787.1| PREDICTED: uncharacterized protein LOC100243388	-	Putative uncharacterized protein [Source:UniProtKB/TrEMBL;Acc:F6GSQ5]		100243388	763.91	630.072	786.152	1289.35	1361.5
VIT_19s0093g00400	324.735	0.848	0.1855	4.56997	4.87803e-06	0.000213883		gi|225462081|ref|XP_002276792.1| PREDICTED: probable glutathione S-transferase parA	2.5.1.18	Putative uncharacterized protein [Source:UniProtKB/TrEMBL;Acc:F6HR84]	GO:0080167 response to karrikin GO:0006749 glutathione metabolic process GO:0003674 molecular_function GO:0008150 biological_process GO:0005515 protein binding GO:0006520 cellular amino acid metabolic process GO:0006790 sulfur compound metabolic process GO:0044281 small molecule metabolic process	100254975	246.298	203.495	280.252	469.188	424.44
VIT_19s0093g00550	385.346	0.8477	0.2524	3.35935	0.00078125	0.0144535	NCED3	gi|225462098|ref|XP_002277354.1| PREDICTED: 9-cis-epoxycarotenoid dioxygenase NCED1, chloroplastic	1.13.11.51	Putative uncharacterized protein [Source:UniProtKB/TrEMBL;Acc:F6HR90]	GO:0009570 chloroplast stroma GO:0045549 9-cis-epoxycarotenoid dioxygenase activity GO:0016702 oxidoreductase activity, acting on single donors with incorporation of molecular oxygen, incorporation of two atoms of oxygen GO:0003674 molecular_function GO:0005737 cytoplasm GO:0005623 cell GO:0005622 intracellular GO:0005575 cellular_component GO:0009536 plastid GO:0043226 organelle GO:0016491 oxido…	100267016	279.972	285.11	294.707	686.111	380.833
VIT_06s0004g00620	407.807	0.8476	0.16	5.29898	1.16455e-07	8.30696e-06		gi|359478793|ref|XP_002283586.2| PREDICTED: LOW QUALITY PROTEIN: protochlorophyllide-dependent translocon component 52, chloroplastic-like	-	Putative uncharacterized protein [Source:UniProtKB/TrEMBL;Acc:F6GUK6]	GO:0055114 oxidation-reduction process GO:0016491 oxidoreductase activity GO:0051537 2 iron, 2 sulfur cluster binding GO:0051536 iron-sulfur cluster binding GO:0046872 metal ion binding GO:0008150 biological_process GO:0010277 chlorophyllide a oxygenase [overall] activity GO:0043167 ion binding GO:0003674 molecular_function	100241560	338.66	263.346	317.994	566.681	552.353
VIT_13s0064g01220	4779.63	0.8468	0.2278	3.71763	0.000201098	0.00487427		gi|359487271|ref|XP_003633555.1| PREDICTED: zinc finger A20 and AN1 domain-containing stress-associated protein 5-like	-	Putative uncharacterized protein [Source:UniProtKB/TrEMBL;Acc:F6HBB0]	GO:0003677 DNA binding GO:0046872 metal ion binding GO:0008270 zinc ion binding GO:0043167 ion binding GO:0003674 molecular_function GO:0051865 protein autoubiquitination GO:0016567 protein ubiquitination GO:0009414 response to water deprivation GO:0006007 glucose catabolic process GO:0005634 nucleus GO:0004842 ubiquitin-protein ligase activity	100852428	3210.54	4590.06	2918.16	6000.73	7178.65
VIT_13s0019g00480	273.753	0.8461	0.2567	3.29649	0.000979026	0.0173571		gi|225449611|ref|XP_002284111.1| PREDICTED: zinc finger protein ZAT12-like	-	Putative uncharacterized protein [Source:UniProtKB/TrEMBL;Acc:F6HN90]	GO:0005622 intracellular GO:0008270 zinc ion binding GO:0003674 molecular_function GO:0005623 cell GO:0005575 cellular_component GO:0043167 ion binding	100242729	214.549	200.23	195.936	483.812	274.238
VIT_00s0286g00130	198.734	0.8439	0.2248	3.75306	0.000174691	0.00435335		gi|296086952|emb|CBI33185.3| unnamed protein product	2.7.11.1	Putative uncharacterized protein [Source:UniProtKB/TrEMBL;Acc:D7TRQ9]	GO:0016772 transferase activity, transferring phosphorus-containing groups GO:0006468 protein phosphorylation GO:0005524 ATP binding GO:0004674 protein serine/threonine kinase activity GO:0004672 protein kinase activity GO:0048544 recognition of pollen GO:0000003 reproduction GO:0008150 biological_process GO:0005515 protein binding GO:0006464 cellular protein modification process GO:0016301 kinas…	NA	117.377	165.407	163.815	248.609	298.464
VIT_12s0059g00590	3560.88	0.8418	0.238	3.53667	0.000405202	0.00841973	GRIP31	gi|526117904|ref|NP_001268143.1| ripening-related protein-like	-	Putative ripening-related protein [Source:UniProtKB/TrEMBL;Acc:Q9M4H7]		100232885	2262.87	2193.82	3531.66	4549.29	5266.73
VIT_07s0005g00820	1210.14	0.841	0.2424	3.46957	0.000521285	0.0103852		gi|297743922|emb|CBI36892.3| unnamed protein product	-	Putative uncharacterized protein [Source:UniProtKB/TrEMBL;Acc:D7U2C6]	GO:0005634 nucleus GO:0006355 regulation of transcription, DNA-dependent GO:0006351 transcription, DNA-dependent GO:0003700 sequence-specific DNA binding transcription factor activity GO:0003677 DNA binding GO:0009058 biosynthetic process GO:0005623 cell GO:0005622 intracellular GO:0005575 cellular_component GO:0034641 cellular nitrogen compound metabolic process GO:0008150 biological_process GO:…	NA	1186.27	668.159	859.227	1786.57	1550.46
VIT_10s0003g00140	587.978	0.8395	0.1295	6.48253	9.01977e-11	1.22123e-08		gi|297740417|emb|CBI30599.3| unnamed protein product	-	Putative uncharacterized protein [Source:UniProtKB/TrEMBL;Acc:D7TJC7]	GO:0005634 nucleus GO:0006355 regulation of transcription, DNA-dependent GO:0006351 transcription, DNA-dependent GO:0003700 sequence-specific DNA binding transcription factor activity GO:0003677 DNA binding GO:0009536 plastid GO:0003674 molecular_function GO:0009058 biosynthetic process GO:0005737 cytoplasm GO:0005623 cell GO:0005622 intracellular GO:0005575 cellular_component GO:0034641 cellular…	100248784	453.151	472.282	410.341	820.164	783.953
VIT_05s0020g01090	181.043	0.8392	0.2399	3.49767	0.000469345	0.00954723		gi|359477394|ref|XP_002275566.2| PREDICTED: transcription factor HY5-like	-	Putative uncharacterized protein [Source:UniProtKB/TrEMBL;Acc:F6HE53]	GO:0006355 regulation of transcription, DNA-dependent GO:0003700 sequence-specific DNA binding transcription factor activity GO:0043565 sequence-specific DNA binding GO:0008150 biological_process GO:0001071 nucleic acid binding transcription factor activity GO:0003677 DNA binding GO:0003674 molecular_function GO:0080167 response to karrikin GO:0009410 response to xenobiotic stimulus GO:0030968 en…	NA	118.339	174.113	114.831	254.702	243.229
VIT_18s0122g00590	128.548	0.8392	0.2096	4.00381	6.23293e-05	0.00186874		gi|225457666|ref|XP_002273442.1| PREDICTED: putative DNA-binding protein ESCAROLA	-	Putative uncharacterized protein [Source:UniProtKB/TrEMBL;Acc:F6I6W2]	GO:0005634 nucleus GO:0003690 double-stranded DNA binding GO:0009640 photomorphogenesis GO:0010150 leaf senescence GO:0003674 molecular_function GO:0005623 cell GO:0005622 intracellular GO:0005575 cellular_component GO:0008150 biological_process GO:0003680 AT DNA binding GO:0006325 chromatin organization GO:0007568 aging GO:0048856 anatomical structure development GO:0051276 chromosome organizati…	NA	86.5893	108.821	94.7558	174.27	178.303
VIT_14s0066g02190	525.178	0.8368	0.2315	3.61523	0.000300077	0.00665838		gi|225452618|ref|XP_002276119.1| PREDICTED: uncharacterized protein LOC100266380	-	Putative uncharacterized protein [Source:UniProtKB/TrEMBL;Acc:F6HV53]		100266380	445.454	457.047	280.252	720.234	722.904
VIT_14s0108g01590	1910.42	0.8359	0.1467	5.69655	1.22253e-08	1.05851e-06		gi|225452968|ref|XP_002284346.1| PREDICTED: UDP-glucose 6-dehydrogenase	-	Putative uncharacterized protein [Source:UniProtKB/TrEMBL;Acc:F6H5M9]	GO:0055114 oxidation-reduction process GO:0000166 nucleotide binding GO:0051287 NAD binding GO:0016616 oxidoreductase activity, acting on the CH-OH group of donors, NAD or NADP as acceptor GO:0003674 molecular_function GO:0008150 biological_process GO:0016491 oxidoreductase activity	NA	1478.75	1250.35	1607.64	2601.86	2613.5
VIT_19s0014g02240	422.33	0.8346	0.1642	5.08424	3.69103e-07	2.20394e-05		gi|225461524|ref|XP_002285146.1| PREDICTED: ethylene-responsive transcription factor 4	-	Putative uncharacterized protein [Source:UniProtKB/TrEMBL;Acc:E0CSG4]	GO:0009737 response to abscisic acid stimulus GO:0005634 nucleus GO:0010200 response to chitin GO:0009723 response to ethylene stimulus GO:0006355 regulation of transcription, DNA-dependent GO:0006351 transcription, DNA-dependent GO:0003700 sequence-specific DNA binding transcription factor activity GO:0003677 DNA binding GO:0016604 nuclear body GO:0009864 induced systemic resistance, jasmonic ac…	100243603	270.351	340.609	346.903	584.961	568.827
VIT_04s0008g05750	115.5	0.8318	0.2839	2.92968	0.0033931	0.0450232		gi|296082063|emb|CBI21068.3| unnamed protein product	-	Putative uncharacterized protein [Source:UniProtKB/TrEMBL;Acc:F6H3I5]	GO:0006355 regulation of transcription, DNA-dependent GO:0003700 sequence-specific DNA binding transcription factor activity GO:0043565 sequence-specific DNA binding GO:0008150 biological_process GO:0001071 nucleic acid binding transcription factor activity GO:0003677 DNA binding GO:0003674 molecular_function	100266177	114.49	77.2627	66.6503	166.958	152.139
VIT_06s0004g04470	1370.13	0.8311	0.1996	4.16321	3.13811e-05	0.00107226		gi|225434994|ref|XP_002284063.1| PREDICTED: heat shock cognate 70 kDa protein isoform 1	-	Putative uncharacterized protein [Source:UniProtKB/TrEMBL;Acc:F6GV26]	GO:0005886 plasma membrane GO:0005773 vacuole GO:0005634 nucleus GO:0005524 ATP binding GO:0009507 chloroplast GO:0016020 membrane GO:0000166 nucleotide binding GO:0009941 chloroplast envelope GO:0080167 response to karrikin GO:0046686 response to cadmium ion GO:0009617 response to bacterium GO:0009409 response to cold GO:0009615 response to virus GO:0022626 cytosolic ribosome GO:0009408 response…	100265651	1126.62	788.95	1185.25	1824.35	1925.48
VIT_12s0035g00340	440.161	0.8311	0.1872	4.43901	9.03755e-06	0.000364537		gi|359486275|ref|XP_002268565.2| PREDICTED: probable mitochondrial chaperone BCS1-B-like isoform 1	-	Putative uncharacterized protein [Source:UniProtKB/TrEMBL;Acc:F6HK73]	GO:0005524 ATP binding GO:0000166 nucleotide binding GO:0017111 nucleoside-triphosphatase activity GO:0003674 molecular_function	NA	382.917	340.609	275.434	559.369	642.474
VIT_16s0050g02540	244.797	0.8254	0.1761	4.68621	2.78309e-06	0.000131175		gi|225462729|ref|XP_002267886.1| PREDICTED: bidirectional sugar transporter SWEET3	-	Putative uncharacterized protein [Source:UniProtKB/TrEMBL;Acc:E0CUJ5]	GO:0016021 integral to membrane GO:0005886 plasma membrane GO:0006810 transport GO:0016020 membrane GO:0008643 carbohydrate transport GO:0005623 cell GO:0005575 cellular_component GO:0008150 biological_process GO:0051119 sugar transmembrane transporter activity GO:0005887 integral to plasma membrane	100246651	194.345	171.937	189.512	366.819	301.371
VIT_04s0043g00310	144.603	0.822	0.2292	3.58673	0.000334849	0.00721894		gi|225430602|ref|XP_002265803.1| PREDICTED: uncharacterized protein C11orf73 homolog	-	Putative uncharacterized protein [Source:UniProtKB/TrEMBL;Acc:A5C6P1]	GO:0034976 response to endoplasmic reticulum stress GO:0009644 response to high light intensity GO:0042542 response to hydrogen peroxide GO:0009408 response to heat GO:0008150 biological_process GO:0006457 protein folding GO:0005829 cytosol GO:0005737 cytoplasm GO:0003674 molecular_function	100257053	128.922	90.3211	107.604	212.048	184.118
VIT_00s2377g00010	225.209	0.8206	0.1919	4.27669	1.89691e-05	0.00069642		gi|147819041|emb|CAN71628.1| hypothetical protein VITISV_015578	-	Putative uncharacterized protein [Source:UniProtKB/TrEMBL;Acc:F6H8E9]		NA	147.202	169.76	195.133	291.262	322.69
VIT_17s0000g10370	353.256	0.8204	0.2824	2.90486	0.00367423	0.0478866		gi|359490895|ref|XP_003634185.1| PREDICTED: uncharacterized protein LOC100246199	-	Putative uncharacterized protein [Source:UniProtKB/TrEMBL;Acc:F6GSG1]	GO:0008150 biological_process GO:0005634 nucleus GO:0003674 molecular_function	100246199	266.503	285.11	241.708	648.332	324.628
VIT_14s0128g00120	1893.4	0.8195	0.1705	4.8073	1.5298e-06	7.85483e-05		gi|225451024|ref|XP_002284899.1| PREDICTED: E3 ubiquitin-protein ligase ATL6 isoform 1	-	Putative uncharacterized protein [Source:UniProtKB/TrEMBL;Acc:A5BY68]	GO:0046872 metal ion binding GO:0008270 zinc ion binding GO:0003674 molecular_function GO:0005515 protein binding GO:0043167 ion binding	100242654	1517.24	1558.31	1243.07	2861.44	2286.93
VIT_07s0005g03530	108.407	0.8189	0.2367	3.45982	0.000540534	0.0106786		gi|225438109|ref|XP_002277848.1| PREDICTED: uncharacterized protein LOC100244642	-	Putative uncharacterized protein [Source:UniProtKB/TrEMBL;Acc:F6HZL1]	GO:0048438 floral whorl development GO:0009855 determination of bilateral symmetry GO:0048439 flower morphogenesis GO:0010075 regulation of meristem growth GO:0010014 meristem initiation GO:0007389 pattern specification process GO:0009944 polarity specification of adaxial/abaxial axis GO:0008150 biological_process GO:0005634 nucleus GO:0003674 molecular_function	100244642	94.2861	69.6452	81.1046	158.427	138.573
VIT_08s0007g05790	4009.31	0.8167	0.1529	5.34229	9.17792e-08	6.63589e-06		gi|225441325|ref|XP_002276334.1| PREDICTED: probable calcium-binding protein CML35	-	Putative uncharacterized protein [Source:UniProtKB/TrEMBL;Acc:F6HLP0]	GO:0005886 plasma membrane GO:0005509 calcium ion binding GO:0003674 molecular_function GO:0005623 cell GO:0005575 cellular_component GO:0043167 ion binding	100264151	3180.71	2728.13	3258.64	4951.45	5927.62
VIT_12s0034g00910	185.095	0.8164	0.2781	2.93515	0.00333386	0.0444871		gi|298204609|emb|CBI23884.3| unnamed protein product	-	Putative uncharacterized protein [Source:UniProtKB/TrEMBL;Acc:F6H8V9]	GO:0006952 defense response GO:0007165 signal transduction GO:0043531 ADP binding GO:0003674 molecular_function GO:0006950 response to stress GO:0008150 biological_process GO:0005515 protein binding	NA	100.059	142.555	174.254	216.923	291.681
VIT_08s0007g07920	542.232	0.8159	0.1743	4.68105	2.85411e-06	0.000134225		gi|359481826|ref|XP_002282962.2| PREDICTED: uncharacterized protein LOC100253823	-	Putative uncharacterized protein [Source:UniProtKB/TrEMBL;Acc:F6HL60]		100253823	399.273	356.932	480.203	779.948	694.802
VIT_13s0064g00940	334.319	0.8155	0.1575	5.17701	2.25473e-07	1.48847e-05		gi|359487370|ref|XP_002275374.2| PREDICTED: MATE efflux family protein FRD3-like	-	Putative uncharacterized protein [Source:UniProtKB/TrEMBL;Acc:F6HB59]	GO:0016020 membrane GO:0055085 transmembrane transport GO:0015297 antiporter activity GO:0015238 drug transmembrane transporter activity GO:0006855 drug transmembrane transport GO:0003674 molecular_function GO:0005575 cellular_component GO:0008150 biological_process GO:0022857 transmembrane transporter activity GO:0006810 transport	100267144	247.261	233.964	282.661	433.846	473.861
VIT_19s0014g03240	160.751	0.8153	0.2097	3.88877	0.000100753	0.00277424		gi|302143051|emb|CBI20346.3| unnamed protein product	3.2.1.21	Putative uncharacterized protein [Source:UniProtKB/TrEMBL;Acc:F6H271]	GO:0003824 catalytic activity GO:0004553 hydrolase activity, hydrolyzing O-glycosyl compounds GO:0005975 carbohydrate metabolic process GO:0008150 biological_process GO:0016798 hydrolase activity, acting on glycosyl bonds GO:0003674 molecular_function	NA	125.073	131.673	110.013	193.768	243.229
VIT_00s0264g00020	888.25	0.8147	0.2011	4.05196	5.07905e-05	0.00159241		gi|225468578|ref|XP_002263471.1| PREDICTED: NEP1-interacting protein 1	-	Putative uncharacterized protein [Source:UniProtKB/TrEMBL;Acc:D7T1R5]	GO:0046872 metal ion binding GO:0008270 zinc ion binding GO:0003674 molecular_function GO:0005515 protein binding GO:0043167 ion binding	100264312	810.091	524.516	688.184	1238.17	1180.29
VIT_10s0116g01200	1649.88	0.8121	0.2776	2.92586	0.00343509	0.0454102		gi|225444291|ref|XP_002263115.1| PREDICTED: WRKY transcription factor 6-like	-	Putative uncharacterized protein [Source:UniProtKB/TrEMBL;Acc:F6H7H0]	GO:0006355 regulation of transcription, DNA-dependent GO:0003700 sequence-specific DNA binding transcription factor activity GO:0043565 sequence-specific DNA binding GO:0008150 biological_process GO:0001071 nucleic acid binding transcription factor activity GO:0003677 DNA binding GO:0003674 molecular_function	100255611	1328.66	1555.05	839.954	2698.13	1827.61
VIT_15s0046g01270	578.396	0.8112	0.1332	6.09071	1.12414e-09	1.17713e-07		gi|147782923|emb|CAN76817.1| hypothetical protein VITISV_044118	-	Putative uncharacterized protein [Source:UniProtKB/TrEMBL;Acc:F6I6A5]		100246542	429.098	448.341	450.492	723.89	840.158
VIT_16s0098g00190	171.817	0.8104	0.1955	4.14547	3.3911e-05	0.00113878		gi|302144047|emb|CBI23152.3| unnamed protein product	2.7.11.1	Putative uncharacterized protein [Source:UniProtKB/TrEMBL;Acc:F6H7E6]	GO:0016772 transferase activity, transferring phosphorus-containing groups GO:0006468 protein phosphorylation GO:0005524 ATP binding GO:0004674 protein serine/threonine kinase activity GO:0004672 protein kinase activity GO:0000166 nucleotide binding GO:0003674 molecular_function GO:0008150 biological_process GO:0006464 cellular protein modification process GO:0016301 kinase activity	100260698	120.263	146.908	125.27	248.609	218.034
VIT_06s0004g02580	359.824	0.81	0.2417	3.35116	0.00080475	0.0147725		gi|297746284|emb|CBI16340.3| unnamed protein product	-	Putative uncharacterized protein [Source:UniProtKB/TrEMBL;Acc:F6GU21]	GO:0005634 nucleus GO:0006355 regulation of transcription, DNA-dependent GO:0003700 sequence-specific DNA binding transcription factor activity GO:0003677 DNA binding GO:0043565 sequence-specific DNA binding GO:0005623 cell GO:0005622 intracellular GO:0005575 cellular_component GO:0008150 biological_process GO:0001071 nucleic acid binding transcription factor activity GO:0043226 organelle GO:0003…	100255350	236.677	356.932	224.844	439.94	540.724
VIT_08s0040g03220	321.065	0.8096	0.2291	3.53335	0.000410328	0.00850132		gi|225439763|ref|XP_002275037.1| PREDICTED: transcription factor ASG4-like	-	Putative uncharacterized protein [Source:UniProtKB/TrEMBL;Acc:D7TQA0]	GO:0003682 chromatin binding GO:0003677 DNA binding GO:0003674 molecular_function	100249962	231.867	188.26	309.161	444.814	431.223
VIT_10s0003g03750	268.046	0.8086	0.2434	3.32235	0.000892634	0.0160803	NCED2	gi|147776991|emb|CAN74478.1| hypothetical protein VITISV_002243	1.13.11.51	Putative uncharacterized protein [Source:UniProtKB/TrEMBL;Acc:F6HLT0]	GO:0009579 thylakoid GO:0009570 chloroplast stroma GO:0045549 9-cis-epoxycarotenoid dioxygenase activity GO:0009535 chloroplast thylakoid membrane GO:0016702 oxidoreductase activity, acting on single donors with incorporation of molecular oxygen, incorporation of two atoms of oxygen GO:0005737 cytoplasm GO:0005623 cell GO:0005622 intracellular GO:0005575 cellular_component GO:0009536 plastid GO:0…	100232943	200.117	258.993	150.967	357.07	373.08
VIT_12s0035g00350	316.627	0.8074	0.2007	4.02369	5.72921e-05	0.00174478		gi|359486179|ref|XP_002268083.2| PREDICTED: probable mitochondrial chaperone BCS1-B-like isoform 1	-	Putative uncharacterized protein [Source:UniProtKB/TrEMBL;Acc:F6HK72]	GO:0005524 ATP binding GO:0000166 nucleotide binding GO:0017111 nucleoside-triphosphatase activity GO:0003674 molecular_function	NA	249.185	251.376	224.041	354.633	503.901
VIT_16s0098g00760	2899.62	0.8069	0.113	7.13784	9.48065e-13	1.76781e-10		gi|225455179|ref|XP_002270158.1| PREDICTED: uncharacterized protein LOC100255616	-	Putative uncharacterized protein [Source:UniProtKB/TrEMBL;Acc:F6H790]	GO:0006355 regulation of transcription, DNA-dependent GO:0003677 DNA binding GO:0008150 biological_process GO:0003674 molecular_function	100255616	2094.5	2390.79	2188.22	3863.18	3961.44
VIT_03s0038g00690	560.06	0.8057	0.1842	4.37363	1.222e-05	0.000473151		gi|225427770|ref|XP_002267957.1| PREDICTED: salt tolerance protein	-	Putative uncharacterized protein [Source:UniProtKB/TrEMBL;Acc:D7U5G9]	GO:0005622 intracellular GO:0008270 zinc ion binding GO:0003674 molecular_function GO:0005623 cell GO:0005575 cellular_component GO:0043167 ion binding	100257242	360.789	409.166	511.521	777.511	741.316
VIT_14s0108g01440	608.427	0.8057	0.218	3.69649	0.000218598	0.0051861		gi|225452938|ref|XP_002284191.1| PREDICTED: uncharacterized protein LOC100268024 isoform 1	-	Putative uncharacterized protein [Source:UniProtKB/TrEMBL;Acc:D7SXI2]	GO:0010264 myo-inositol hexakisphosphate biosynthetic process GO:0009507 chloroplast GO:0007623 circadian rhythm GO:0003674 molecular_function	100268024	398.311	393.931	595.034	798.228	856.631
VIT_10s0092g00590	1629.19	0.8048	0.2098	3.83607	0.000125017	0.003295		gi|225444253|ref|XP_002273016.1| PREDICTED: probable LRR receptor-like serine/threonine-protein kinase At1g56130-like	2.7.11.1	Putative uncharacterized protein [Source:UniProtKB/TrEMBL;Acc:F6I3J1]	GO:0016772 transferase activity, transferring phosphorus-containing groups GO:0006468 protein phosphorylation GO:0005524 ATP binding GO:0004674 protein serine/threonine kinase activity GO:0004672 protein kinase activity GO:0000166 nucleotide binding GO:0003674 molecular_function GO:0008150 biological_process GO:0005515 protein binding GO:0006464 cellular protein modification process GO:0016301 ki…	100256223	1302.69	933.681	1484.78	2148.51	2276.28
VIT_18s0001g08580	1605.16	0.8048	0.239	3.36665	0.000760862	0.0141254		gi|225458916|ref|XP_002285486.1| PREDICTED: probable xyloglucan glycosyltransferase 12	-	Putative uncharacterized protein [Source:UniProtKB/TrEMBL;Acc:F6H171]	GO:0009506 plasmodesma GO:0016759 cellulose synthase activity GO:0016757 transferase activity, transferring glycosyl groups GO:0005794 Golgi apparatus	100242055	1558.61	1227.5	868.863	2197.26	2173.56
VIT_13s0067g02580	126.043	0.8044	0.216	3.72364	0.00019637	0.00478925		gi|359494994|ref|XP_003634895.1| PREDICTED: putative disease resistance RPP13-like protein 1-like	-	Putative uncharacterized protein [Source:UniProtKB/TrEMBL;Acc:F6HD12]	GO:0006952 defense response GO:0043531 ADP binding GO:0006950 response to stress GO:0008150 biological_process GO:0005515 protein binding GO:0003674 molecular_function	NA	86.5893	101.203	100.377	155.99	186.056
VIT_02s0025g00980	133.141	0.8041	0.2582	3.11389	0.00184638	0.0282566		gi|359473896|ref|XP_002271694.2| PREDICTED: ABC transporter C family member 10-like	3.6.3.44	Putative uncharacterized protein [Source:UniProtKB/TrEMBL;Acc:F6HUR3]	GO:0016021 integral to membrane GO:0005524 ATP binding GO:0006810 transport GO:0000166 nucleotide binding GO:0055085 transmembrane transport GO:0042626 ATPase activity, coupled to transmembrane movement of substances GO:0017111 nucleoside-triphosphatase activity GO:0016887 ATPase activity GO:0006200 ATP catabolic process GO:0009056 catabolic process GO:0005575 cellular_component GO:0034641 cellul…	NA	91.3998	82.7037	127.679	168.176	195.746
VIT_18s0001g06840	797.869	0.8006	0.1298	6.16742	6.94129e-10	7.45207e-08		gi|359492905|ref|XP_003634480.1| PREDICTED: cationic peroxidase 1	1.11.1.7	Putative uncharacterized protein [Source:UniProtKB/TrEMBL;Acc:F6H0Z0]	GO:0020037 heme binding GO:0004601 peroxidase activity GO:0006979 response to oxidative stress GO:0055114 oxidation-reduction process GO:0016491 oxidoreductase activity GO:0046872 metal ion binding GO:0006950 response to stress GO:0008150 biological_process GO:0043167 ion binding GO:0003674 molecular_function	100232945	586.883	644.218	608.686	999.309	1150.25
VIT_05s0020g00740	473.227	0.7995	0.1752	4.56361	5.02816e-06	0.000218576		gi|359477637|ref|XP_002267517.2| PREDICTED: probable sugar phosphate/phosphate translocator At3g17430-like	-	Putative uncharacterized protein [Source:UniProtKB/TrEMBL;Acc:D7T686]	GO:0016021 integral to membrane GO:0016020 membrane GO:0005575 cellular_component	100256225	368.486	302.521	415.159	619.084	660.885
VIT_13s0064g00900	210.904	0.7993	0.2504	3.19247	0.00141061	0.0229949		gi|225450121|ref|XP_002279163.1| PREDICTED: uncharacterized protein LOC100251681	-	Putative uncharacterized protein [Source:UniProtKB/TrEMBL;Acc:D7T307]	GO:0061077 chaperone-mediated protein folding GO:0044183 protein binding involved in protein folding GO:0009570 chloroplast stroma	100251681	126.036	144.731	208.784	294.918	280.053
VIT_00s0262g00010	610.158	0.7972	0.2631	3.03058	0.00244088	0.0349637		gi|359496132|ref|XP_003635160.1| PREDICTED: cysteine-rich receptor-like protein kinase 29-like	2.7.11.1	Putative uncharacterized protein [Source:UniProtKB/TrEMBL;Acc:E0CW16]	GO:0016772 transferase activity, transferring phosphorus-containing groups GO:0006468 protein phosphorylation GO:0005524 ATP binding GO:0004674 protein serine/threonine kinase activity GO:0004672 protein kinase activity GO:0003674 molecular_function GO:0008150 biological_process GO:0006464 cellular protein modification process GO:0016301 kinase activity	100854625	520.498	304.698	562.111	901.815	761.666
VIT_01s0011g03400	600.213	0.7968	0.2709	2.94176	0.00326348	0.0437677		gi|359472693|ref|XP_002282337.2| PREDICTED: probable nitrite transporter At1g68570	-	Putative uncharacterized protein [Source:UniProtKB/TrEMBL;Acc:F6HEX6]	GO:0006810 transport GO:0005215 transporter activity GO:0016020 membrane GO:0003674 molecular_function GO:0005575 cellular_component GO:0008150 biological_process GO:0005886 plasma membrane	100250961	437.757	318.845	607.08	712.922	924.464
VIT_11s0065g00370	2998.33	0.7959	0.234	3.40188	0.000669248	0.0127247		gi|297736022|emb|CBI24060.3| unnamed protein product	-	Putative uncharacterized protein [Source:UniProtKB/TrEMBL;Acc:F6H9Q0]		100244902	2408.14	1629.05	2816.18	3975.3	4163
VIT_17s0000g09540	74.4622	0.7956	0.2723	2.92192	0.00347878	0.0458453		gi|297733675|emb|CBI14922.3| unnamed protein product	-	Putative uncharacterized protein [Source:UniProtKB/TrEMBL;Acc:F6GTR0]		NA	59.6504	65.2924	44.9689	98.7122	103.687
VIT_12s0059g02030	127.846	0.7912	0.271	2.91929	0.00350824	0.0462049		gi|225447254|ref|XP_002272923.1| PREDICTED: formimidoyltransferase-cyclodeaminase-like	-	Putative uncharacterized protein [Source:UniProtKB/TrEMBL;Acc:F6HII0]		NA	80.8167	113.173	97.9679	138.928	208.344
VIT_13s0067g01550	1969.85	0.7901	0.155	5.09754	3.44087e-07	2.09084e-05		gi|225448517|ref|XP_002273218.1| PREDICTED: probable LRR receptor-like serine/threonine-protein kinase MRH1-like	2.7.11.1	Putative uncharacterized protein [Source:UniProtKB/TrEMBL;Acc:F6HC90]	GO:0016021 integral to membrane GO:0016772 transferase activity, transferring phosphorus-containing groups GO:0006468 protein phosphorylation GO:0005524 ATP binding GO:0004672 protein kinase activity GO:0016020 membrane GO:0005575 cellular_component GO:0008150 biological_process GO:0006464 cellular protein modification process GO:0016301 kinase activity GO:0003674 molecular_function	100265601	1509.54	1730.25	1311.32	2589.67	2708.47
VIT_04s0008g03400	92.8555	0.7891	0.2292	3.44313	0.000575017	0.0112448		gi|225429938|ref|XP_002283864.1| PREDICTED: dehydration-responsive element-binding protein 3-like	-	Putative uncharacterized protein [Source:UniProtKB/TrEMBL;Acc:F6H3D6]	GO:0005634 nucleus GO:0006355 regulation of transcription, DNA-dependent GO:0006351 transcription, DNA-dependent GO:0003700 sequence-specific DNA binding transcription factor activity GO:0003677 DNA binding GO:0009825 multidimensional cell growth GO:0009058 biosynthetic process GO:0005623 cell GO:0005622 intracellular GO:0005575 cellular_component GO:0034641 cellular nitrogen compound metabolic p…	100268038	70.2335	71.8216	70.6654	135.272	116.285
VIT_02s0012g00150	1860.06	0.7888	0.196	4.02513	5.69427e-05	0.00173663		gi|225427370|ref|XP_002282904.1| PREDICTED: probable receptor-like protein kinase At5g47070	2.7.11.1	Putative uncharacterized protein [Source:UniProtKB/TrEMBL;Acc:D7TTJ9]	GO:0016772 transferase activity, transferring phosphorus-containing groups GO:0006468 protein phosphorylation GO:0005524 ATP binding GO:0004674 protein serine/threonine kinase activity GO:0004672 protein kinase activity GO:0000166 nucleotide binding GO:0003674 molecular_function GO:0008150 biological_process GO:0006464 cellular protein modification process GO:0016301 kinase activity	100264398	1483.56	1674.75	1125.83	2348.38	2667.77
VIT_17s0000g06590	1392.42	0.7828	0.164	4.77243	1.82018e-06	9.16864e-05		gi|225457345|ref|XP_002284667.1| PREDICTED: putative glycosyltransferase 3	-	Putative uncharacterized protein [Source:UniProtKB/TrEMBL;Acc:F6GT58]	GO:0016021 integral to membrane GO:0033843 xyloglucan 6-xylosyltransferase activity GO:0048767 root hair elongation GO:0000139 Golgi membrane GO:0016758 transferase activity, transferring hexosyl groups GO:0005794 Golgi apparatus GO:0005737 cytoplasm GO:0005623 cell GO:0005622 intracellular GO:0005575 cellular_component GO:0008150 biological_process GO:0021700 developmental maturation GO:0040007 …	100263916	1244.96	1021.83	955.588	1997.4	1742.33
VIT_11s0052g00410	237.608	0.7793	0.2062	3.77859	0.000157716	0.00402456		gi|225445965|ref|XP_002265626.1| PREDICTED: NADP-dependent alkenal double bond reductase P2	-	Putative uncharacterized protein [Source:UniProtKB/TrEMBL;Acc:D7SQE9]	GO:0055114 oxidation-reduction process GO:0016491 oxidoreductase activity GO:0000166 nucleotide binding GO:0008270 zinc ion binding GO:0003674 molecular_function GO:0008150 biological_process GO:0043167 ion binding	100249583	152.012	192.613	203.163	353.414	286.836
VIT_15s0046g03180	1417.03	0.7792	0.1986	3.92249	8.76372e-05	0.00245442		gi|225454144|ref|XP_002270914.1| PREDICTED: uncharacterized protein At3g61260 isoform 1	-	Putative uncharacterized protein [Source:UniProtKB/TrEMBL;Acc:D7UC61]		100241460	1336.36	941.299	996.542	1715.89	2095.06
VIT_13s0064g00860	188.384	0.779	0.2032	3.83418	0.000125985	0.0033119		gi|297736254|emb|CBI24892.3| unnamed protein product	-	Putative uncharacterized protein [Source:UniProtKB/TrEMBL;Acc:D7T311]	GO:0005634 nucleus GO:0006355 regulation of transcription, DNA-dependent GO:0003700 sequence-specific DNA binding transcription factor activity GO:0003677 DNA binding GO:0016602 CCAAT-binding factor complex GO:0043234 protein complex GO:0005623 cell GO:0005622 intracellular GO:0005575 cellular_component GO:0008150 biological_process GO:0001071 nucleic acid binding transcription factor activity GO…	100248239	160.671	118.615	154.982	259.577	248.074
VIT_09s0002g06260	340.833	0.7772	0.2097	3.70728	0.000209493	0.00503344		gi|359482676|ref|XP_002281742.2| PREDICTED: probable disease resistance protein At5g63020-like	-	Putative uncharacterized protein [Source:UniProtKB/TrEMBL;Acc:F6HXA2]	GO:0006952 defense response GO:0043531 ADP binding GO:0003674 molecular_function GO:0006950 response to stress GO:0008150 biological_process	100254970	264.578	316.668	207.178	439.94	475.799
VIT_18s0001g09380	226.399	0.7754	0.1876	4.13264	3.58628e-05	0.00119488		gi|302142224|emb|CBI19427.3| unnamed protein product	-	Putative uncharacterized protein [Source:UniProtKB/TrEMBL;Acc:E0CP49]	GO:0005634 nucleus GO:0016020 membrane GO:0048193 Golgi vesicle transport GO:0016192 vesicle-mediated transport GO:0005623 cell GO:0005622 intracellular GO:0005575 cellular_component GO:0008150 biological_process GO:0043226 organelle GO:0006810 transport GO:0005794 Golgi apparatus	NA	175.103	164.319	183.891	341.227	267.455
VIT_04s0008g01070	2694.64	0.7739	0.1725	4.48639	7.24397e-06	0.000299424		gi|225429504|ref|XP_002278508.1| PREDICTED: uncharacterized protein LOC100250890	-	Putative uncharacterized protein [Source:UniProtKB/TrEMBL;Acc:F6H3M4]	GO:0010200 response to chitin GO:0006829 zinc ion transport GO:0010197 polar nucleus fusion GO:0071577 zinc ion transmembrane transport GO:0005385 zinc ion transmembrane transporter activity GO:0008150 biological_process GO:0005515 protein binding GO:0055085 transmembrane transport GO:0030154 cell differentiation GO:0022857 transmembrane transporter activity GO:0006810 transport GO:0003674 molecu…	100250890	1723.13	2181.85	2347.21	3802.25	3418.77
VIT_13s0158g00340	365.986	0.7731	0.249	3.1052	0.00190151	0.0288996		gi|225449953|ref|XP_002271029.1| PREDICTED: glycerol-3-phosphate dehydrogenase	1.1.1.8	Putative uncharacterized protein [Source:UniProtKB/TrEMBL;Acc:D7TDP0]	GO:0005737 cytoplasm GO:0016614 oxidoreductase activity, acting on CH-OH group of donors GO:0055114 oxidation-reduction process GO:0016491 oxidoreductase activity GO:0000166 nucleotide binding GO:0046168 glycerol-3-phosphate catabolic process GO:0009331 glycerol-3-phosphate dehydrogenase complex GO:0004367 glycerol-3-phosphate dehydrogenase [NAD+] activity GO:0051287 NAD binding GO:0016616 oxidor…	100241426	331.926	313.403	198.345	443.596	542.662
VIT_18s0072g00550	1417.49	0.7716	0.2037	3.78744	0.000152206	0.00390755		gi|296081181|emb|CBI18207.3| unnamed protein product	-	Putative uncharacterized protein [Source:UniProtKB/TrEMBL;Acc:F6GY39]	GO:0005515 protein binding GO:0003674 molecular_function	100252073	1047.73	1355.91	880.105	2002.27	1801.45
VIT_17s0000g08950	151.457	0.7703	0.1903	4.04699	5.18815e-05	0.00160297		gi|297733732|emb|CBI14979.3| unnamed protein product	-	Putative uncharacterized protein [Source:UniProtKB/TrEMBL;Acc:D7SHL9]	GO:0003676 nucleic acid binding GO:0003674 molecular_function GO:0005634 nucleus GO:0005622 intracellular	NA	124.111	110.997	116.437	192.55	213.189
VIT_19s0027g01070	514.562	0.7691	0.1588	4.84228	1.28359e-06	6.7371e-05		gi|296082732|emb|CBI21737.3| unnamed protein product	-	Putative uncharacterized protein [Source:UniProtKB/TrEMBL;Acc:D7SWT7]	GO:0006952 defense response GO:0043531 ADP binding GO:0003674 molecular_function GO:0006950 response to stress GO:0008150 biological_process GO:0005515 protein binding	NA	430.06	354.755	412.75	630.052	745.192
VIT_05s0049g01200	478.139	0.7682	0.2116	3.63122	0.000282084	0.00633968		gi|296083667|emb|CBI23656.3| unnamed protein product	2.7.11.1	Putative uncharacterized protein [Source:UniProtKB/TrEMBL;Acc:F6H8Q6]	GO:0016772 transferase activity, transferring phosphorus-containing groups GO:0006468 protein phosphorylation GO:0005524 ATP binding GO:0004674 protein serine/threonine kinase activity GO:0004672 protein kinase activity GO:0000166 nucleotide binding GO:0008150 biological_process GO:0006464 cellular protein modification process GO:0016301 kinase activity GO:0003674 molecular_function	NA	423.325	398.284	286.677	701.954	580.455
VIT_09s0002g08640	410.553	0.7649	0.2089	3.66159	0.000250654	0.00574775		gi|359482811|ref|XP_002270207.2| PREDICTED: probable LRR receptor-like serine/threonine-protein kinase At3g47570-like	2.7.11.1	Putative uncharacterized protein [Source:UniProtKB/TrEMBL;Acc:F6HXR1]	GO:0016021 integral to membrane GO:0016772 transferase activity, transferring phosphorus-containing groups GO:0016310 phosphorylation GO:0016301 kinase activity GO:0006468 protein phosphorylation GO:0005524 ATP binding GO:0004674 protein serine/threonine kinase activity GO:0004672 protein kinase activity GO:0016740 transferase activity GO:0016020 membrane GO:0000166 nucleotide binding GO:0005575 …	100268109	355.016	239.405	357.342	549.62	551.384
VIT_06s0080g00070	131.784	0.7615	0.2123	3.58647	0.000335189	0.00721896		gi|225436281|ref|XP_002269411.1| PREDICTED: G-type lectin S-receptor-like serine/threonine-protein kinase RLK1-like	2.7.11.1	Putative uncharacterized protein [Source:UniProtKB/TrEMBL;Acc:F6HHH4]	GO:0016772 transferase activity, transferring phosphorus-containing groups GO:0006468 protein phosphorylation GO:0005524 ATP binding GO:0004674 protein serine/threonine kinase activity GO:0004672 protein kinase activity GO:0048544 recognition of pollen GO:0000003 reproduction GO:0008150 biological_process GO:0005515 protein binding GO:0006464 cellular protein modification process GO:0016301 kinas…	100253318	107.756	87.0565	110.816	173.051	180.241
VIT_00s0487g00030	294.791	0.7589	0.1941	3.90952	9.24805e-05	0.00256639		gi|296088189|emb|CBI35701.3| unnamed protein product	-	Putative uncharacterized protein [Source:UniProtKB/TrEMBL;Acc:F6HWT4]	GO:0005524 ATP binding GO:0000166 nucleotide binding GO:0006952 defense response GO:0043531 ADP binding GO:0017111 nucleoside-triphosphatase activity GO:0003674 molecular_function GO:0006950 response to stress GO:0008150 biological_process	100264041	221.284	273.14	193.527	379.006	406.997
VIT_16s0050g01700	597.509	0.7587	0.1471	5.15925	2.47942e-07	1.60198e-05		gi|359490586|ref|XP_002275205.2| PREDICTED: probable receptor-like protein kinase At5g39020-like	2.7.11.1	Putative uncharacterized protein [Source:UniProtKB/TrEMBL;Acc:F6H6L6]	GO:0016772 transferase activity, transferring phosphorus-containing groups GO:0006468 protein phosphorylation GO:0005524 ATP binding GO:0004674 protein serine/threonine kinase activity GO:0004672 protein kinase activity GO:0000166 nucleotide binding GO:0030247 polysaccharide binding GO:0003674 molecular_function GO:0008150 biological_process GO:0006464 cellular protein modification process GO:001…	NA	520.498	455.959	421.583	767.762	821.746
VIT_04s0044g01420	134.325	0.7582	0.1963	3.86343	0.000111805	0.00301779		gi|296088539|emb|CBI37530.3| unnamed protein product	-	Putative uncharacterized protein [Source:UniProtKB/TrEMBL;Acc:F6I0D8]	GO:0008152 metabolic process GO:0004650 polygalacturonase activity GO:0005576 extracellular region GO:0016798 hydrolase activity, acting on glycosyl bonds GO:0016787 hydrolase activity GO:0005975 carbohydrate metabolic process GO:0005575 cellular_component GO:0008150 biological_process GO:0003674 molecular_function	100252291	103.907	100.115	108.407	187.675	171.52
VIT_08s0007g03710	242.913	0.7564	0.2202	3.43524	0.000592021	0.0114718		gi|359481989|ref|XP_002277172.2| PREDICTED: pleiotropic drug resistance protein 2	-	Putative uncharacterized protein [Source:UniProtKB/TrEMBL;Acc:F6HKJ0]	GO:0005886 plasma membrane GO:0005524 ATP binding GO:0016020 membrane GO:0000166 nucleotide binding GO:0017111 nucleoside-triphosphatase activity GO:0016887 ATPase activity GO:0006200 ATP catabolic process GO:0003674 molecular_function GO:0009056 catabolic process GO:0005623 cell GO:0005575 cellular_component GO:0034641 cellular nitrogen compound metabolic process GO:0008150 biological_process GO…	100264776	199.155	145.82	219.223	303.449	346.916
VIT_08s0007g04770	171.829	0.756	0.1764	4.28445	1.83195e-05	0.000681994		gi|225441153|ref|XP_002267645.1| PREDICTED: zinc finger protein ZAT5	-	Putative uncharacterized protein [Source:UniProtKB/TrEMBL;Acc:A5ARW4]	GO:0005622 intracellular GO:0008270 zinc ion binding GO:0005623 cell GO:0005575 cellular_component GO:0043167 ion binding GO:0003674 molecular_function	100252049	140.467	128.408	132.498	224.235	233.539
VIT_03s0063g01730	270.674	0.7558	0.226	3.34377	0.000826468	0.0150542		gi|147782326|emb|CAN63047.1| hypothetical protein VITISV_044031	-	Putative uncharacterized protein [Source:UniProtKB/TrEMBL;Acc:F6HQH7]	GO:0008150 biological_process GO:0003674 molecular_function	NA	210.701	161.055	256.162	381.443	344.009
VIT_13s0019g00830	385.963	0.7553	0.1634	4.62202	3.80013e-06	0.000174093		gi|225449861|ref|XP_002265237.1| PREDICTED: U-box domain-containing protein 43-like	-	Putative uncharacterized protein [Source:UniProtKB/TrEMBL;Acc:F6GX75]	GO:0003674 molecular_function GO:0005488 binding GO:0005515 protein binding	100241329	279.972	348.226	275.434	515.497	510.684
VIT_14s0006g01400	732.277	0.7547	0.1678	4.49635	6.9131e-06	0.000288707		gi|225453160|ref|XP_002274476.1| PREDICTED: calcium-binding allergen Ole e 8	-	Putative uncharacterized protein [Source:UniProtKB/TrEMBL;Acc:A5BZ57]	GO:0009737 response to abscisic acid stimulus GO:0005886 plasma membrane GO:0009733 response to auxin stimulus GO:0009409 response to cold GO:0080164 regulation of nitric oxide metabolic process GO:0048574 long-day photoperiodism, flowering GO:0045087 innate immune response GO:0010038 response to metal ion GO:0009646 response to absence of light GO:0009909 regulation of flower development GO:0019…	100253496	512.801	545.191	652.852	1059.02	891.517
VIT_14s0108g00480	507.738	0.754	0.1406	5.36303	8.18373e-08	5.99868e-06		gi|296082892|emb|CBI22193.3| unnamed protein product	-	Putative uncharacterized protein [Source:UniProtKB/TrEMBL;Acc:D7SX96]	GO:0046983 protein dimerization activity GO:0003674 molecular_function	100259339	402.159	428.753	359.751	695.86	652.164
VIT_19s0014g04150	335.631	0.7539	0.2321	3.24838	0.00116066	0.0198808		gi|359493703|ref|XP_002281224.2| PREDICTED: uncharacterized protein LOC100245158	2.7.11.1	Putative uncharacterized protein [Source:UniProtKB/TrEMBL;Acc:F6H298]	GO:0016772 transferase activity, transferring phosphorus-containing groups GO:0006468 protein phosphorylation GO:0005524 ATP binding GO:0004674 protein serine/threonine kinase activity GO:0004672 protein kinase activity GO:0000166 nucleotide binding GO:0048544 recognition of pollen GO:0003674 molecular_function GO:0000003 reproduction GO:0008150 biological_process GO:0006464 cellular protein modi…	NA	300.176	186.083	293.101	442.377	456.418
VIT_08s0007g06280	471.217	0.7536	0.1908	3.94929	7.83838e-05	0.00225163		gi|147864059|emb|CAN83221.1| hypothetical protein VITISV_031365	-	Putative uncharacterized protein [Source:UniProtKB/TrEMBL;Acc:F6HLK3]		100248625	356.94	315.58	427.204	560.588	695.771
VIT_15s0048g02420	326.222	0.7529	0.1668	4.51523	6.32469e-06	0.000268351		gi|147856747|emb|CAN81352.1| hypothetical protein VITISV_012722	-	Putative uncharacterized protein [Source:UniProtKB/TrEMBL;Acc:F6I2Z3]		NA	254.957	278.581	231.268	397.286	469.015
VIT_08s0040g01720	115.264	0.752	0.2223	3.38331	0.000716182	0.0134725		gi|297741615|emb|CBI32747.3| unnamed protein product	-	Putative uncharacterized protein [Source:UniProtKB/TrEMBL;Acc:D7TQM7]		100853066	101.021	77.2627	89.9377	151.115	156.984
VIT_04s0008g02510	1018.23	0.7517	0.2183	3.44268	0.000575991	0.0112535		gi|296081766|emb|CBI20771.3| unnamed protein product	2.7.11.1	Putative uncharacterized protein [Source:UniProtKB/TrEMBL;Acc:F6H3B1]	GO:0016772 transferase activity, transferring phosphorus-containing groups GO:0006468 protein phosphorylation GO:0005524 ATP binding GO:0004674 protein serine/threonine kinase activity GO:0004672 protein kinase activity GO:0000166 nucleotide binding GO:0003674 molecular_function GO:0008150 biological_process GO:0006464 cellular protein modification process GO:0016301 kinase activity	100266306	598.428	785.685	987.709	1358.82	1360.53
VIT_13s0067g00930	476.001	0.7473	0.2234	3.34549	0.000821363	0.0150229		gi|225448439|ref|XP_002272022.1| PREDICTED: putative serine/threonine-protein kinase-like protein CCR3-like	2.7.11.1	Putative uncharacterized protein [Source:UniProtKB/TrEMBL;Acc:F6HCC3]	GO:0016772 transferase activity, transferring phosphorus-containing groups GO:0006468 protein phosphorylation GO:0005524 ATP binding GO:0004674 protein serine/threonine kinase activity GO:0004672 protein kinase activity GO:0000166 nucleotide binding GO:0008150 biological_process GO:0006464 cellular protein modification process GO:0016301 kinase activity GO:0003674 molecular_function	100243297	338.66	461.4	310.767	717.796	551.384
VIT_15s0021g01700	71.9641	0.7465	0.2518	2.96431	0.0030336	0.041443		gi|297734601|emb|CBI16652.3| unnamed protein product	-	Putative uncharacterized protein [Source:UniProtKB/TrEMBL;Acc:F6GVA2]		NA	53.8778	52.2339	61.0292	93.8375	98.8421
VIT_16s0039g01310	477.685	0.7428	0.2215	3.35336	0.000798376	0.0147036		gi|359495102|ref|XP_002263106.2| PREDICTED: probable receptor-like protein kinase At1g67000-like	2.7.11.1	Putative uncharacterized protein [Source:UniProtKB/TrEMBL;Acc:F6H837]	GO:0016772 transferase activity, transferring phosphorus-containing groups GO:0006468 protein phosphorylation GO:0005524 ATP binding GO:0004674 protein serine/threonine kinase activity GO:0004672 protein kinase activity GO:0000166 nucleotide binding GO:0030247 polysaccharide binding GO:0003674 molecular_function GO:0008150 biological_process GO:0006464 cellular protein modification process GO:001…	NA	350.206	301.433	464.143	569.119	703.523
VIT_08s0007g05740	342.448	0.7407	0.1611	4.59892	4.24681e-06	0.000190052		gi|225441317|ref|XP_002275980.1| PREDICTED: regulatory protein NPR5	-	Putative uncharacterized protein [Source:UniProtKB/TrEMBL;Acc:F6HLP4]	GO:0005634 nucleus GO:0005737 cytoplasm GO:0048439 flower morphogenesis GO:0010254 nectary development GO:0010227 floral organ abscission GO:0009954 proximal/distal pattern formation GO:0009944 polarity specification of adaxial/abaxial axis GO:0010582 floral meristem determinacy GO:0005623 cell GO:0005622 intracellular GO:0005575 cellular_component GO:0000003 reproduction GO:0008150 biological_pr…	100241869	259.768	303.61	243.314	437.502	468.046
VIT_16s0039g01700	196.82	0.7404	0.1863	3.97383	7.0727e-05	0.00208866		gi|225454733|ref|XP_002270915.1| PREDICTED: inositol-tetrakisphosphate 1-kinase 1	2.7.1.134 | 2.7.1.159	Putative uncharacterized protein [Source:UniProtKB/TrEMBL;Acc:F6HEE3]	GO:0005524 ATP binding GO:0052726 inositol-1,3,4-trisphosphate 5-kinase activity GO:0052725 inositol-1,3,4-trisphosphate 6-kinase activity GO:0047325 inositol tetrakisphosphate 1-kinase activity GO:0032957 inositol trisphosphate metabolic process GO:0000287 magnesium ion binding GO:0005622 intracellular GO:0046872 metal ion binding GO:0003674 molecular_function GO:0005623 cell GO:0005575 cellular…	100256264	144.315	149.084	168.633	240.078	281.991
VIT_01s0011g04630	1116.83	0.7373	0.2111	3.49219	0.000479077	0.00971731		gi|225424168|ref|XP_002284079.1| PREDICTED: probable ribose-5-phosphate isomerase-like	5.3.1.6	Putative uncharacterized protein [Source:UniProtKB/TrEMBL;Acc:F6HFJ9]	GO:0005737 cytoplasm GO:0080167 response to karrikin GO:0009052 pentose-phosphate shunt, non-oxidative branch GO:0004751 ribose-5-phosphate isomerase activity GO:0010228 vegetative to reproductive phase transition of meristem GO:0030244 cellulose biosynthetic process GO:0008219 cell death GO:0009056 catabolic process GO:0009058 biosynthetic process GO:0005975 carbohydrate metabolic process GO:000…	100247460	829.333	708.422	1079.25	1631.8	1335.34
VIT_17s0000g06610	279.439	0.7369	0.2098	3.51174	0.000445185	0.00912565		gi|297733938|emb|CBI15185.3| unnamed protein product	-	Putative uncharacterized protein [Source:UniProtKB/TrEMBL;Acc:D7SI75]	GO:0004176 ATP-dependent peptidase activity GO:0006508 proteolysis GO:0046872 metal ion binding GO:0008270 zinc ion binding GO:0008150 biological_process GO:0005515 protein binding GO:0008233 peptidase activity GO:0016887 ATPase activity GO:0043167 ion binding GO:0003674 molecular_function GO:0019288 isopentenyl diphosphate biosynthetic process, mevalonate-independent pathway GO:0005634 nucleus	NA	225.132	255.729	175.86	341.227	399.245
VIT_11s0037g01130	17338.2	0.7359	0.1193	6.16841	6.89802e-10	7.44321e-08		gi|225445732|ref|XP_002271684.1| PREDICTED: uncharacterized protein LOC100243286	-	Putative uncharacterized protein [Source:UniProtKB/TrEMBL;Acc:F6HYN9]	GO:0016021 integral to membrane GO:0016020 membrane GO:0005575 cellular_component	100243286	12894.1	13698.3	14364.3	22510	23224
VIT_08s0007g08050	792.149	0.7358	0.2236	3.29088	0.00099875	0.0175973		gi|359481833|ref|XP_002277512.2| PREDICTED: carboxyl-terminal-processing protease-like	3.4.21.102	Putative uncharacterized protein [Source:UniProtKB/TrEMBL;Acc:F6HL48]	GO:0016020 membrane GO:0008236 serine-type peptidase activity GO:0006508 proteolysis GO:0005575 cellular_component GO:0008150 biological_process GO:0005515 protein binding GO:0008233 peptidase activity GO:0003674 molecular_function GO:0035556 intracellular signal transduction GO:0015996 chlorophyll catabolic process GO:0009543 chloroplast thylakoid lumen GO:0005576 extracellular region	100260662	498.37	552.809	803.819	1045.62	1060.13
VIT_02s0012g01960	394.919	0.7357	0.1843	3.9924	6.54066e-05	0.00194727		gi|225427118|ref|XP_002276932.1| PREDICTED: uncharacterized protein LOC100266131	-	Putative uncharacterized protein [Source:UniProtKB/TrEMBL;Acc:F6HT55]	GO:0005634 nucleus GO:0010200 response to chitin GO:0005623 cell GO:0005622 intracellular GO:0005575 cellular_component GO:0008150 biological_process GO:0005515 protein binding GO:0043226 organelle GO:0003674 molecular_function GO:0006355 regulation of transcription, DNA-dependent GO:0003700 sequence-specific DNA binding transcription factor activity	100266131	297.29	350.403	282.661	457.001	587.238
VIT_08s0007g08260	1110.11	0.732	0.1859	3.93821	8.20916e-05	0.00233292		gi|297739682|emb|CBI29864.3| unnamed protein product	2.7.4.8	Putative uncharacterized protein [Source:UniProtKB/TrEMBL;Acc:D7THY8]	GO:0034641 cellular nitrogen compound metabolic process GO:0008150 biological_process GO:0005515 protein binding GO:0006163 purine nucleotide metabolic process GO:0004385 guanylate kinase activity GO:0016301 kinase activity GO:0044281 small molecule metabolic process GO:0003674 molecular_function	100241746	797.584	755.215	1059.98	1540.4	1397.36
VIT_00s0438g00010	292.636	0.7288	0.2468	2.95336	0.0031434	0.04256		gi|296088275|emb|CBI36501.3| unnamed protein product	1.9.3.1	Cytochrome c oxidase subunit 2 [Source:UniProtKB/TrEMBL;Acc:F6HYH2]	GO:0016021 integral to membrane GO:0009507 chloroplast GO:0016020 membrane GO:0070469 respiratory chain GO:0004129 cytochrome-c oxidase activity GO:0005743 mitochondrial inner membrane GO:0022900 electron transport chain GO:0005507 copper ion binding GO:0046872 metal ion binding GO:0005739 mitochondrion GO:0003674 molecular_function GO:0005737 cytoplasm GO:0005623 cell GO:0005622 intracellular GO…	NA	197.231	183.907	303.54	380.225	398.275
VIT_17s0000g05380	153.682	0.7287	0.2195	3.31989	0.00090054	0.0161815		gi|225456608|ref|XP_002266193.1| PREDICTED: uncharacterized protein LOC100263952	-	Putative uncharacterized protein [Source:UniProtKB/TrEMBL;Acc:F6GTC4]	GO:0007017 microtubule-based process GO:0005875 microtubule associated complex GO:0043234 protein complex GO:0005623 cell GO:0005622 intracellular GO:0005575 cellular_component GO:0008150 biological_process GO:0005856 cytoskeleton GO:0043226 organelle	100263952	105.831	113.173	141.331	218.142	189.932
VIT_12s0028g00610	393.673	0.7281	0.2089	3.48618	0.000489966	0.00986288		gi|359485189|ref|XP_002279141.2| PREDICTED: aspartic proteinase nepenthesin-2-like	-	Putative uncharacterized protein [Source:UniProtKB/TrEMBL;Acc:F6H5A0]	GO:0008233 peptidase activity GO:0006508 proteolysis GO:0004190 aspartic-type endopeptidase activity GO:0016787 hydrolase activity GO:0008150 biological_process GO:0003674 molecular_function	100243717	327.115	355.844	244.117	570.337	470.953
VIT_00s1927g00010	107.068	0.7278	0.2202	3.30497	0.00094987	0.0169249		gi|147856084|emb|CAN80297.1| hypothetical protein VITISV_026244	-	Putative uncharacterized protein [Source:UniProtKB/TrEMBL;Acc:F6HDD5]		NA	93.324	80.5273	77.8925	145.022	138.573
VIT_08s0007g03780	139.834	0.7259	0.2271	3.19605	0.00139324	0.0227992		gi|225440966|ref|XP_002277252.1| PREDICTED: uncharacterized protein LOC100244201	-	Putative uncharacterized protein [Source:UniProtKB/TrEMBL;Acc:F6HKI4]		100244201	102.945	97.9386	126.876	204.736	166.675
VIT_17s0000g08240	731.895	0.7254	0.1185	6.12152	9.26858e-10	9.8021e-08		gi|147839113|emb|CAN68094.1| hypothetical protein VITISV_012751	2.7.11.1	Putative uncharacterized protein [Source:UniProtKB/TrEMBL;Acc:F6GSR4]	GO:0016021 integral to membrane GO:0005886 plasma membrane GO:0016772 transferase activity, transferring phosphorus-containing groups GO:0006468 protein phosphorylation GO:0005524 ATP binding GO:0004674 protein serine/threonine kinase activity GO:0004672 protein kinase activity GO:0016020 membrane GO:0003674 molecular_function GO:0005623 cell GO:0005575 cellular_component GO:0008150 biological_pr…	NA	610.936	558.25	566.929	931.063	992.297
VIT_04s0008g00800	438.378	0.7251	0.1691	4.28761	1.8061e-05	0.000675919		gi|225429458|ref|XP_002277290.1| PREDICTED: ferrochelatase-2, chloroplastic	4.99.1.1	Putative uncharacterized protein [Source:UniProtKB/TrEMBL;Acc:D7STM2]	GO:0016829 lyase activity GO:0006783 heme biosynthetic process GO:0004325 ferrochelatase activity GO:0006779 porphyrin-containing compound biosynthetic process GO:0009058 biosynthetic process GO:0034641 cellular nitrogen compound metabolic process GO:0008150 biological_process GO:0051186 cofactor metabolic process GO:0003674 molecular_function GO:0010363 regulation of plant-type hypersensitive re…	100264627	346.357	293.816	395.084	575.212	581.424
VIT_14s0060g00980	312.201	0.7248	0.1972	3.67547	0.000237414	0.00552156		gi|296089791|emb|CBI39610.3| unnamed protein product	-	Putative uncharacterized protein [Source:UniProtKB/TrEMBL;Acc:D7UA46]		100263153	252.071	198.054	285.071	431.409	394.399
VIT_01s0011g05970	599.889	0.7246	0.1839	3.9396	8.16176e-05	0.00232567		gi|359472583|ref|XP_003631170.1| PREDICTED: LOW QUALITY PROTEIN: heat stress transcription factor A-8-like	-	Putative uncharacterized protein [Source:UniProtKB/TrEMBL;Acc:F6HFC3]	GO:0005634 nucleus GO:0006355 regulation of transcription, DNA-dependent GO:0003700 sequence-specific DNA binding transcription factor activity GO:0003677 DNA binding GO:0043565 sequence-specific DNA binding GO:0003674 molecular_function GO:0005623 cell GO:0005622 intracellular GO:0005575 cellular_component GO:0008150 biological_process GO:0001071 nucleic acid binding transcription factor activit…	100245838	454.113	396.107	565.323	801.884	782.015
VIT_02s0025g01720	13359.6	0.7243	0.1288	5.62125	1.89583e-08	1.55597e-06		gi|225426282|ref|XP_002266388.1| PREDICTED: uncharacterized protein LOC100252953	-	Putative uncharacterized protein [Source:UniProtKB/TrEMBL;Acc:F6HU34]	GO:0010363 regulation of plant-type hypersensitive response GO:0031348 negative regulation of defense response GO:0030968 endoplasmic reticulum unfolded protein response GO:0043069 negative regulation of programmed cell death GO:0006612 protein targeting to membrane GO:0009738 abscisic acid mediated signaling pathway GO:0009862 systemic acquired resistance, salicylic acid mediated signaling pathw…	100252953	10904.5	11064.9	9710.06	17052.8	18065.8
VIT_13s0067g00910	193.484	0.7236	0.1872	3.86524	0.00011098	0.00300139		gi|359494971|ref|XP_002269772.2| PREDICTED: putative disease resistance protein At3g14460-like	-	Putative uncharacterized protein [Source:UniProtKB/TrEMBL;Acc:F6I6L5]	GO:0006952 defense response GO:0043531 ADP binding GO:0006950 response to stress GO:0008150 biological_process GO:0005515 protein binding GO:0003674 molecular_function	NA	152.012	155.614	150.164	226.672	282.96
VIT_03s0038g02290	727.715	0.7226	0.1823	3.96404	7.36933e-05	0.0021535		gi|225428003|ref|XP_002278086.1| PREDICTED: amino acid permease 2	-	Putative uncharacterized protein [Source:UniProtKB/TrEMBL;Acc:D7U565]	GO:0016021 integral to membrane GO:0016020 membrane GO:0005575 cellular_component	100262462	502.218	522.339	694.608	959.093	960.319
VIT_08s0040g02170	172.355	0.7221	0.2144	3.36873	0.000755167	0.0140566	MLO3	gi|526117403|ref|NP_001268013.1| MLO11 protein	-	MLO-like protein [Source:UniProtKB/TrEMBL;Acc:C6EWE6]	GO:0016021 integral to membrane GO:0016020 membrane GO:0006952 defense response GO:0009817 defense response to fungus, incompatible interaction GO:0009607 response to biotic stimulus GO:0031348 negative regulation of defense response GO:0010150 leaf senescence GO:0005516 calmodulin binding GO:0008219 cell death GO:0009620 response to fungus GO:0003674 molecular_function GO:0005575 cellular_compon…	100233063	163.558	120.791	122.058	226.672	228.693
VIT_12s0059g01380	7638.11	0.7217	0.2214	3.25945	0.00111629	0.019245	ACO2	gi|526117838|ref|NP_001267871.1| aconitase 2, mitochondrial	1.14.17.4	1-aminocyclopropane-1-carboxylic acid oxidase 2 [Source:UniProtKB/TrEMBL;Acc:F6HIF0]	GO:0005886 plasma membrane GO:0016706 oxidoreductase activity, acting on paired donors, with incorporation or reduction of molecular oxygen, 2-oxoglutarate as one donor, and incorporation of one atom each of oxygen into both donors GO:0055114 oxidation-reduction process GO:0016491 oxidoreductase activity GO:0009651 response to salt stress GO:0005618 cell wall GO:0009693 ethylene biosynthetic proc…	100256784	5249.24	7668.59	5079.88	10653.6	9539.23
VIT_18s0001g11980	2241.85	0.7207	0.1236	5.83033	5.53193e-09	5.11271e-07		gi|225458374|ref|XP_002283395.1| PREDICTED: uncharacterized protein LOC100252228	-	Putative uncharacterized protein [Source:UniProtKB/TrEMBL;Acc:E0CQ01]	GO:0006355 regulation of transcription, DNA-dependent GO:0003677 DNA binding GO:0003674 molecular_function GO:0008150 biological_process	100252228	1698.11	1892.39	1735.32	2750.54	3132.91
VIT_04s0023g03420	3459.32	0.7197	0.1856	3.87834	0.00010517	0.00287723		gi|225431134|ref|XP_002267099.1| PREDICTED: calcium-dependent protein kinase 16	2.7.11.1	Putative uncharacterized protein [Source:UniProtKB/TrEMBL;Acc:D7SNZ6]	GO:0016772 transferase activity, transferring phosphorus-containing groups GO:0006468 protein phosphorylation GO:0005524 ATP binding GO:0004674 protein serine/threonine kinase activity GO:0004672 protein kinase activity GO:0000166 nucleotide binding GO:0005509 calcium ion binding GO:0003674 molecular_function GO:0008150 biological_process GO:0043167 ion binding GO:0006464 cellular protein modific…	100248850	2368.7	3322.29	2494.97	4398.18	4712.44
VIT_18s0072g00170	341.3	0.7176	0.1478	4.85441	1.20745e-06	6.40067e-05		gi|359493147|ref|XP_003634521.1| PREDICTED: phytosulfokine receptor 2-like	2.7.11.1	Putative uncharacterized protein [Source:UniProtKB/TrEMBL;Acc:F6GY59]	GO:0016772 transferase activity, transferring phosphorus-containing groups GO:0006468 protein phosphorylation GO:0005524 ATP binding GO:0004674 protein serine/threonine kinase activity GO:0004672 protein kinase activity GO:0000166 nucleotide binding GO:0003674 molecular_function GO:0008150 biological_process GO:0006464 cellular protein modification process GO:0016301 kinase activity	100854787	282.858	253.552	273.025	476.5	420.563
VIT_06s0080g00310	542.853	0.7168	0.2355	3.04395	0.00233494	0.0339465		gi|359479522|ref|XP_002274491.2| PREDICTED: uncharacterized protein LOC100245043	-	Putative uncharacterized protein [Source:UniProtKB/TrEMBL;Acc:F6HHG6]	GO:0005773 vacuole GO:0016020 membrane GO:0009505 plant-type cell wall GO:0005618 cell wall GO:0005737 cytoplasm GO:0005623 cell GO:0005622 intracellular GO:0005575 cellular_component GO:0030312 external encapsulating structure GO:0043226 organelle	100245043	457.961	306.874	513.93	659.3	776.201
VIT_00s0218g00110	103.961	0.7155	0.2255	3.17254	0.00151109	0.0241877		gi|225469658|ref|XP_002266925.1| PREDICTED: probable 1-deoxy-D-xylulose-5-phosphate synthase, chloroplastic	2.2.1.7	Putative uncharacterized protein [Source:UniProtKB/TrEMBL;Acc:D7UDN7]	GO:0008152 metabolic process GO:0003824 catalytic activity GO:0016114 terpenoid biosynthetic process GO:0008661 1-deoxy-D-xylulose-5-phosphate synthase activity GO:0009058 biosynthetic process GO:0008150 biological_process GO:0006629 lipid metabolic process GO:0003674 molecular_function	100268079	91.3998	75.0863	78.6955	143.803	130.82
VIT_19s0090g01000	28145.7	0.7151	0.1805	3.9608	7.46994e-05	0.00217817		gi|225460885|ref|XP_002278339.1| PREDICTED: GDP-L-galactose phosphorylase 1	-	Putative uncharacterized protein [Source:UniProtKB/TrEMBL;Acc:F6HES4]	GO:0008928 mannose-1-phosphate guanylyltransferase (GDP) activity GO:0042742 defense response to bacterium GO:0009753 response to jasmonic acid stimulus GO:0010193 response to ozone GO:0052544 defense response by callose deposition in cell wall GO:0009408 response to heat GO:0080046 quercetin 4'-O-glucosyltransferase activity GO:0003674 molecular_function GO:0009058 biosynthetic process GO:000695…	100253859	18837	22975.3	24920.8	38510	35485.3
VIT_16s0100g00640	875.544	0.7137	0.1514	4.71238	2.44834e-06	0.000116431		gi|225455416|ref|XP_002279077.1| PREDICTED: inactive rhomboid protein 1 isoform 1	-	Putative uncharacterized protein [Source:UniProtKB/TrEMBL;Acc:D7TMU9]	GO:0016021 integral to membrane GO:0004252 serine-type endopeptidase activity GO:0006508 proteolysis GO:0005794 Golgi apparatus GO:0003674 molecular_function GO:0005737 cytoplasm GO:0005623 cell GO:0005622 intracellular GO:0005575 cellular_component GO:0008150 biological_process GO:0008233 peptidase activity GO:0043226 organelle	100241825	665.775	695.364	721.108	1011.5	1283.98
VIT_06s0004g03620	575.926	0.7135	0.1346	5.30143	1.14901e-07	8.22374e-06		gi|225435169|ref|XP_002284710.1| PREDICTED: mitogen-activated protein kinase homolog NTF6	2.7.11.24 | 2.7.11.1	Putative uncharacterized protein [Source:UniProtKB/TrEMBL;Acc:D7SKQ9]	GO:0016772 transferase activity, transferring phosphorus-containing groups GO:0016310 phosphorylation GO:0016301 kinase activity GO:0006468 protein phosphorylation GO:0005524 ATP binding GO:0004674 protein serine/threonine kinase activity GO:0004672 protein kinase activity GO:0016740 transferase activity GO:0000166 nucleotide binding GO:0004707 MAP kinase activity GO:0000165 MAPK cascade GO:00036…	100251947	467.582	413.518	488.233	768.98	741.316
VIT_15s0046g00320	1741.7	0.7135	0.2394	2.98067	0.00287616	0.0399077	MYC2	gi|526118259|ref|NP_001267974.1| Myc2 bHLH protein	-	Putative uncharacterized protein [Source:UniProtKB/TrEMBL;Acc:F6I6F0]	GO:0009737 response to abscisic acid stimulus GO:0009611 response to wounding GO:0046983 protein dimerization activity GO:0006950 response to stress GO:0008150 biological_process GO:0003674 molecular_function	100233036	1324.82	1774.86	1010.19	2131.45	2467.18
VIT_12s0028g00520	289.255	0.7128	0.2043	3.48922	0.000484428	0.00977919		gi|225446815|ref|XP_002283386.1| PREDICTED: uncharacterized protein LOC100243650 isoform 1	-	Putative uncharacterized protein [Source:UniProtKB/TrEMBL;Acc:E0CU30]	GO:0009535 chloroplast thylakoid membrane GO:0009507 chloroplast GO:0008150 biological_process GO:0003674 molecular_function	100243650	186.648	225.259	272.222	399.724	362.421
VIT_01s0011g04320	105.704	0.7125	0.2333	3.05352	0.00226176	0.0331574		gi|297737752|emb|CBI26953.3| unnamed protein product	2.7.7.19	Putative uncharacterized protein [Source:UniProtKB/TrEMBL;Acc:F6HFL7]	GO:0005634 nucleus GO:0016779 nucleotidyltransferase activity GO:0031123 RNA 3'-end processing GO:0043631 RNA polyadenylation GO:0004652 polynucleotide adenylyltransferase activity GO:0003723 RNA binding GO:0003674 molecular_function GO:0005623 cell GO:0005622 intracellular GO:0005575 cellular_component GO:0034641 cellular nitrogen compound metabolic process GO:0008150 biological_process GO:00432…	100252483	97.1724	72.9098	79.4985	136.491	142.449
VIT_10s0116g00390	398.386	0.7116	0.1694	4.20187	2.64725e-05	0.000931665		gi|225444395|ref|XP_002268248.1| PREDICTED: probable pyruvate, phosphate dikinase regulatory protein, chloroplastic-like isoform 1	2.7.11.32 | 2.7.4.27	Putative uncharacterized protein [Source:UniProtKB/TrEMBL;Acc:F6H7K1]	GO:0016772 transferase activity, transferring phosphorus-containing groups GO:0006468 protein phosphorylation GO:0005524 ATP binding GO:0004672 protein kinase activity GO:0009507 chloroplast GO:0005829 cytosol GO:0003674 molecular_function GO:0005737 cytoplasm GO:0005623 cell GO:0005622 intracellular GO:0005575 cellular_component GO:0008150 biological_process GO:0009536 plastid GO:0006464 cellula…	100267490	322.305	268.787	354.13	544.745	501.963
VIT_03s0038g03800	2270.09	0.7102	0.1685	4.21486	2.49935e-05	0.000884006		gi|359474963|ref|XP_002279800.2| PREDICTED: probable serine/threonine-protein kinase Cx32, chloroplastic-like isoform 1	2.7.11.1	Putative uncharacterized protein [Source:UniProtKB/TrEMBL;Acc:F6I0S0]	GO:0016772 transferase activity, transferring phosphorus-containing groups GO:0006468 protein phosphorylation GO:0005524 ATP binding GO:0004674 protein serine/threonine kinase activity GO:0004672 protein kinase activity GO:0003674 molecular_function GO:0008150 biological_process GO:0006464 cellular protein modification process GO:0016301 kinase activity GO:0045087 innate immune response GO:003134…	100255530	1597.09	2133.97	1667.06	3086.89	2865.45
VIT_00s0187g00360	1966.49	0.7072	0.2448	2.88873	0.00386807	0.0497744		gi|359495565|ref|XP_002271669.2| PREDICTED: blue copper protein	-	Putative uncharacterized protein [Source:UniProtKB/TrEMBL;Acc:F6HRM9]	GO:0005507 copper ion binding GO:0009055 electron carrier activity GO:0043167 ion binding GO:0003674 molecular_function	100262574	1163.18	1891.3	1592.38	3047.89	2137.7
VIT_02s0012g01320	1788.15	0.7057	0.218	3.23745	0.00120604	0.020414		gi|225427201|ref|XP_002280253.1| PREDICTED: transcription factor MYC2-like	-	Putative uncharacterized protein [Source:UniProtKB/TrEMBL;Acc:F6HT90]	GO:0009737 response to abscisic acid stimulus GO:0009269 response to desiccation GO:0009611 response to wounding GO:0046983 protein dimerization activity GO:0010200 response to chitin GO:0051090 regulation of sequence-specific DNA binding transcription factor activity GO:0009867 jasmonic acid mediated signaling pathway GO:0009963 positive regulation of flavonoid biosynthetic process GO:0003674 mo…	100250607	1396.97	1767.25	1077.65	2242.35	2456.52
VIT_07s0031g02420	812.284	0.7045	0.1282	5.49686	3.8662e-08	2.9885e-06		gi|147807580|emb|CAN77670.1| hypothetical protein VITISV_024978	-	Putative uncharacterized protein [Source:UniProtKB/TrEMBL;Acc:F6H4E1]	GO:0003674 molecular_function GO:0005515 protein binding	100262918	643.647	614.837	681.76	993.215	1127.96
VIT_12s0142g00340	1046.45	0.7029	0.1374	5.11658	3.11122e-07	1.93378e-05		gi|225446879|ref|XP_002279893.1| PREDICTED: probable galacturonosyltransferase 15	-	Putative uncharacterized protein [Source:UniProtKB/TrEMBL;Acc:D7TMP2]	GO:0016757 transferase activity, transferring glycosyl groups GO:0003674 molecular_function GO:0047262 polygalacturonate 4-alpha-galacturonosyltransferase activity GO:0016758 transferase activity, transferring hexosyl groups GO:0016051 carbohydrate biosynthetic process GO:0005794 Golgi apparatus	100259182	839.916	847.713	813.455	1227.2	1503.95
VIT_15s0048g02410	2699.06	0.702	0.1232	5.70016	1.19693e-08	1.04705e-06		gi|225453650|ref|XP_002267720.1| PREDICTED: protein LHY-like	-	Putative uncharacterized protein [Source:UniProtKB/TrEMBL;Acc:F6I2Z4]	GO:0003682 chromatin binding GO:0003677 DNA binding GO:0003674 molecular_function	100250535	2091.61	2264.56	2099.89	3264.82	3774.41
VIT_14s0068g00690	284.329	0.7018	0.1735	4.04539	5.22364e-05	0.0016116		gi|296082232|emb|CBI21237.3| unnamed protein product	-	Putative uncharacterized protein [Source:UniProtKB/TrEMBL;Acc:D7SVD8]	GO:0008234 cysteine-type peptidase activity GO:0008150 biological_process GO:0005634 nucleus	100251519	207.814	253.552	217.617	342.446	400.214
VIT_01s0011g03500	120.332	0.7016	0.2178	3.22116	0.00127674	0.0213362		gi|225423971|ref|XP_002282549.1| PREDICTED: homocysteine S-methyltransferase 1	2.1.1.10	Putative uncharacterized protein [Source:UniProtKB/TrEMBL;Acc:D7T951]	GO:0003674 molecular_function GO:0008898 homocysteine S-methyltransferase activity GO:0008168 methyltransferase activity GO:0009086 methionine biosynthetic process GO:0005737 cytoplasm	100247323	107.756	83.7919	93.9528	162.083	154.077
VIT_03s0038g03960	3957.69	0.6999	0.1236	5.66329	1.48497e-08	1.26264e-06		gi|225428322|ref|XP_002282994.1| PREDICTED: calcium-dependent protein kinase 4	2.7.11.1	Putative uncharacterized protein [Source:UniProtKB/TrEMBL;Acc:F6I0Q9]	GO:0009737 response to abscisic acid stimulus GO:0005886 plasma membrane GO:0016772 transferase activity, transferring phosphorus-containing groups GO:0006468 protein phosphorylation GO:0005524 ATP binding GO:0004674 protein serine/threonine kinase activity GO:0004672 protein kinase activity GO:0000166 nucleotide binding GO:0010359 regulation of anion channel activity GO:0009738 abscisic acid med…	100253693	3427.01	3030.66	3014.52	4947.8	5368.48
VIT_01s0011g00460	164.337	0.6988	0.2263	3.08816	0.00201403	0.0301823		gi|297738090|emb|CBI27291.3| unnamed protein product	-	Putative uncharacterized protein [Source:UniProtKB/TrEMBL;Acc:F6HFU5]		NA	110.642	126.232	153.376	194.987	236.446
VIT_05s0077g00800	169.576	0.6984	0.2321	3.00839	0.00262638	0.0370956		gi|225431990|ref|XP_002279153.1| PREDICTED: DNA replication complex GINS protein SLD5	-	Putative uncharacterized protein [Source:UniProtKB/TrEMBL;Acc:D7SYJ7]	GO:0005634 nucleus GO:0006260 DNA replication GO:0009058 biosynthetic process GO:0005623 cell GO:0005622 intracellular GO:0005575 cellular_component GO:0034641 cellular nitrogen compound metabolic process GO:0006259 DNA metabolic process GO:0008150 biological_process GO:0043226 organelle	100258508	102.945	151.261	148.558	214.486	230.632
VIT_18s0001g00290	1373.59	0.6971	0.1697	4.10883	3.97669e-05	0.00128861		gi|225459832|ref|XP_002285920.1| PREDICTED: 4-coumarate--CoA ligase-like 5	-	Putative uncharacterized protein [Source:UniProtKB/TrEMBL;Acc:F6H0C0]	GO:0008152 metabolic process GO:0003824 catalytic activity GO:0005777 peroxisome GO:0009611 response to wounding GO:0009695 jasmonic acid biosynthetic process GO:0003674 molecular_function GO:0009058 biosynthetic process GO:0005737 cytoplasm GO:0005623 cell GO:0005622 intracellular GO:0005575 cellular_component GO:0006950 response to stress GO:0008150 biological_process GO:0043226 organelle GO:00…	100243654	1217.06	1165.47	900.18	1730.51	1854.74
VIT_16s0039g00570	677.257	0.6959	0.1852	3.75851	0.000170926	0.00428465		gi|225454593|ref|XP_002264599.1| PREDICTED: benzyl alcohol O-benzoyltransferase	2.3.1.196	Putative uncharacterized protein [Source:UniProtKB/TrEMBL;Acc:D7T7E8]	GO:0016747 transferase activity, transferring acyl groups other than amino-acyl groups GO:0016746 transferase activity, transferring acyl groups GO:0003674 molecular_function	100261281	443.53	540.839	631.973	839.663	930.279
VIT_06s0004g01390	959.379	0.6943	0.1917	3.62105	0.000293411	0.00655151		gi|147811982|emb|CAN59768.1| hypothetical protein VITISV_011719	2.7.11.1	Putative uncharacterized protein [Source:UniProtKB/TrEMBL;Acc:F6GUD6]	GO:0016772 transferase activity, transferring phosphorus-containing groups GO:0006468 protein phosphorylation GO:0005524 ATP binding GO:0004672 protein kinase activity GO:0000166 nucleotide binding GO:0008150 biological_process GO:0005515 protein binding GO:0006464 cellular protein modification process GO:0016301 kinase activity GO:0003674 molecular_function	NA	822.598	596.337	870.469	1218.67	1288.82
VIT_01s0010g02750	212.827	0.693	0.1848	3.74947	0.000177206	0.00440054		gi|225425842|ref|XP_002265505.1| PREDICTED: lipoxygenase 6, choloroplastic	1.13.11.12	Lipoxygenase [Source:UniProtKB/TrEMBL;Acc:D7TAQ3]	GO:0005506 iron ion binding GO:0055114 oxidation-reduction process GO:0016491 oxidoreductase activity GO:0031408 oxylipin biosynthetic process GO:0016165 lipoxygenase activity GO:0016702 oxidoreductase activity, acting on single donors with incorporation of molecular oxygen, incorporation of two atoms of oxygen GO:0006633 fatty acid biosynthetic process GO:0046872 metal ion binding GO:0003674 mol…	100244202	185.686	144.731	177.466	283.95	272.3
VIT_16s0050g01090	1597.37	0.6918	0.2346	2.94875	0.00319059	0.0430072		gi|225464577|ref|XP_002273581.1| PREDICTED: beta-carotene hydroxylase 2, chloroplastic isoform 1	1.14.13.129	Putative uncharacterized protein [Source:UniProtKB/TrEMBL;Acc:F6H6C8]	GO:0016021 integral to membrane GO:0005506 iron ion binding GO:0016020 membrane GO:0055114 oxidation-reduction process GO:0016491 oxidoreductase activity GO:0006633 fatty acid biosynthetic process GO:0009058 biosynthetic process GO:0005575 cellular_component GO:0008150 biological_process GO:0016123 xanthophyll biosynthetic process GO:0016119 carotene metabolic process GO:0043167 ion binding GO:00…	100268009	1006.36	1691.07	1104.95	2110.74	2073.75
VIT_12s0028g02180	1107.22	0.6916	0.1898	3.64309	0.000269388	0.00610489	GPEPC	gi|225446609|ref|XP_002280569.1| PREDICTED: phosphoenolpyruvate carboxylase, housekeeping isozyme isoform 1	4.1.1.31	Putative uncharacterized protein [Source:UniProtKB/TrEMBL;Acc:A5AH72]	GO:0005886 plasma membrane GO:0003824 catalytic activity GO:0009507 chloroplast GO:0015977 carbon fixation GO:0008964 phosphoenolpyruvate carboxylase activity GO:0006099 tricarboxylic acid cycle GO:0005829 cytosol GO:0048046 apoplast GO:0003674 molecular_function GO:0009056 catabolic process GO:0005737 cytoplasm GO:0005623 cell GO:0005622 intracellular GO:0005575 cellular_component GO:0008150 bio…	100233103	790.849	774.803	1079.25	1530.65	1360.53
VIT_17s0000g02230	1415.65	0.6908	0.1949	3.54414	0.000393892	0.00822491		gi|225456183|ref|XP_002282688.1| PREDICTED: protein TIFY 6B-like	-	Putative uncharacterized protein [Source:UniProtKB/TrEMBL;Acc:F6GSN3]	GO:0005515 protein binding GO:0003674 molecular_function	100245759	1172.8	879.271	1329.79	1875.53	1820.83
VIT_12s0059g01340	492.52	0.6887	0.1572	4.38186	1.17671e-05	0.000458118		gi|225447141|ref|XP_002271314.1| PREDICTED: vacuolar protein 8	-	Putative uncharacterized protein [Source:UniProtKB/TrEMBL;Acc:F6HIE7]	GO:0003674 molecular_function GO:0005488 binding GO:0005515 protein binding GO:0005575 cellular_component	100263717	380.031	413.518	387.053	714.14	567.858
VIT_13s0019g01130	536.196	0.6876	0.2072	3.319	0.000903393	0.0162045		gi|359486808|ref|XP_003633476.1| PREDICTED: uncharacterized protein LOC100854071	-	Putative uncharacterized protein [Source:UniProtKB/TrEMBL;Acc:F6HNY4]		100854071	450.264	492.958	338.873	773.855	625.031
VIT_18s0075g00480	170.198	0.6871	0.2175	3.15912	0.00158248	0.0250848		gi|296081089|emb|CBI18283.3| unnamed protein product	-	Putative uncharacterized protein [Source:UniProtKB/TrEMBL;Acc:D7SRK2]	GO:0006952 defense response GO:0043531 ADP binding GO:0006950 response to stress GO:0008150 biological_process GO:0005515 protein binding GO:0003674 molecular_function	NA	133.732	132.761	140.528	185.238	258.734
VIT_08s0058g00510	380.174	0.687	0.1983	3.46496	0.00053031	0.0105255		gi|297735614|emb|CBI18108.3| unnamed protein product	-	Putative uncharacterized protein [Source:UniProtKB/TrEMBL;Acc:D7SR63]	GO:0016020 membrane GO:0055085 transmembrane transport GO:0015297 antiporter activity GO:0015238 drug transmembrane transporter activity GO:0006855 drug transmembrane transport GO:0003674 molecular_function GO:0005575 cellular_component GO:0008150 biological_process GO:0022857 transmembrane transporter activity GO:0006810 transport GO:0005886 plasma membrane GO:0005215 transporter activity	100258511	317.494	243.758	347.706	457.001	534.91
VIT_10s0003g05330	278.004	0.686	0.222	3.09031	0.0019995	0.0300802		gi|297740874|emb|CBI31056.3| unnamed protein product	-	Putative uncharacterized protein [Source:UniProtKB/TrEMBL;Acc:F6HLZ7]		NA	248.223	166.496	248.132	385.1	342.071
VIT_14s0006g01970	103.025	0.6843	0.2328	2.93924	0.00329018	0.0440147		gi|359488216|ref|XP_003633721.1| PREDICTED: uncharacterized protein LOC100852994	-	Putative uncharacterized protein [Source:UniProtKB/TrEMBL;Acc:F6HSM7]	GO:0055085 transmembrane transport GO:0016021 integral to membrane GO:0005575 cellular_component GO:0008150 biological_process GO:0006810 transport	100852994	88.5135	69.6452	87.5287	127.96	141.48
VIT_17s0053g00710	127.312	0.6831	0.2344	2.91427	0.00356519	0.046781		gi|359491833|ref|XP_002270793.2| PREDICTED: uncharacterized protein At4g15970-like	-	Putative uncharacterized protein [Source:UniProtKB/TrEMBL;Acc:F6HVU4]		100263084	82.7409	119.703	101.983	159.646	172.489
VIT_18s0001g07690	711.343	0.6816	0.1394	4.89005	1.0081e-06	5.43885e-05		gi|147781068|emb|CAN68131.1| hypothetical protein VITISV_043709	-	Putative uncharacterized protein [Source:UniProtKB/TrEMBL;Acc:F6H144]	GO:0005515 protein binding GO:0003674 molecular_function	100248933	533.005	576.749	601.459	995.653	849.848
VIT_19s0093g00350	342.25	0.6801	0.146	4.6576	3.19919e-06	0.000148808		gi|225462628|ref|XP_002264813.1| PREDICTED: probable glutathione S-transferase parA	2.5.1.18	Putative uncharacterized protein [Source:UniProtKB/TrEMBL;Acc:A5B0N6]	GO:0080167 response to karrikin GO:0006749 glutathione metabolic process GO:0008150 biological_process GO:0005515 protein binding GO:0006520 cellular amino acid metabolic process GO:0006790 sulfur compound metabolic process GO:0044281 small molecule metabolic process GO:0003674 molecular_function	100254264	274.199	294.904	255.359	459.438	427.347
VIT_14s0066g01390	291.303	0.6799	0.1892	3.59311	0.000326759	0.00709492		gi|225452480|ref|XP_002278629.1| PREDICTED: protein SAMHD1 homolog	-	Putative uncharacterized protein [Source:UniProtKB/TrEMBL;Acc:D7TWR0]	GO:0008152 metabolic process GO:0003824 catalytic activity GO:0008081 phosphoric diester hydrolase activity GO:0046872 metal ion binding GO:0008150 biological_process GO:0043167 ion binding GO:0003674 molecular_function	100245722	253.033	223.082	224.041	324.166	432.192
VIT_11s0016g01480	273.944	0.6781	0.1996	3.39691	0.000681517	0.0129233		gi|359484449|ref|XP_002278441.2| PREDICTED: nuclear transcription factor Y subunit A-3-like	-	Putative uncharacterized protein [Source:UniProtKB/TrEMBL;Acc:F6HGU5]	GO:0005634 nucleus GO:0006355 regulation of transcription, DNA-dependent GO:0003700 sequence-specific DNA binding transcription factor activity GO:0003674 molecular_function GO:0005623 cell GO:0005622 intracellular GO:0005575 cellular_component GO:0008150 biological_process GO:0001071 nucleic acid binding transcription factor activity GO:0043226 organelle	NA	208.776	254.64	194.33	396.068	315.907
VIT_04s0008g01380	1404.38	0.6779	0.2174	3.11793	0.00182124	0.0279928		gi|225429570|ref|XP_002280033.1| PREDICTED: uncharacterized protein LOC100262760	-	Putative uncharacterized protein [Source:UniProtKB/TrEMBL;Acc:D7STS6]	GO:0015824 proline transport GO:0005774 vacuolar membrane GO:0016020 membrane GO:0009507 chloroplast GO:0005886 plasma membrane GO:0005634 nucleus	100262760	1109.31	1397.26	860.03	1940.12	1715.2
VIT_08s0007g05980	260.907	0.6736	0.2067	3.25844	0.00112028	0.0192956		gi|297739875|emb|CBI30057.3| unnamed protein product	-	Putative uncharacterized protein [Source:UniProtKB/TrEMBL;Acc:F6HLM5]	GO:0003674 molecular_function GO:0005515 protein binding	100265924	186.648	184.995	254.556	321.729	356.607
VIT_00s0304g00010	748.509	0.6734	0.1475	4.5644	5.00926e-06	0.000218316		gi|147852490|emb|CAN82747.1| hypothetical protein VITISV_026523	-	Putative uncharacterized protein [Source:UniProtKB/TrEMBL;Acc:F6I7E8]		NA	623.443	536.486	644.821	1034.65	903.145
VIT_01s0026g01430	1004.36	0.6726	0.1824	3.68788	0.000226129	0.00532317		gi|359473294|ref|XP_002274433.2| PREDICTED: uncharacterized protein LOC100257102	-	Putative uncharacterized protein [Source:UniProtKB/TrEMBL;Acc:F6HPG4]	GO:0005773 vacuole GO:0005737 cytoplasm GO:0005623 cell GO:0005622 intracellular GO:0005575 cellular_component GO:0043226 organelle	100257102	816.826	938.034	664.897	1386.85	1215.18
VIT_03s0038g01940	159.294	0.6706	0.2172	3.0877	0.00201712	0.0301823		gi|225427938|ref|XP_002277315.1| PREDICTED: magnesium transporter NIPA2	-	Putative uncharacterized protein [Source:UniProtKB/TrEMBL;Acc:D7U595]	GO:0016020 membrane GO:0015693 magnesium ion transport GO:0015095 magnesium ion transmembrane transporter activity GO:0003674 molecular_function GO:0005575 cellular_component GO:0008150 biological_process GO:0022857 transmembrane transporter activity GO:0006810 transport	100253753	133.732	136.026	114.028	179.144	233.539
VIT_10s0003g04470	1968.22	0.6702	0.1748	3.83375	0.000126205	0.00331202		gi|225443998|ref|XP_002281070.1| PREDICTED: ABC transporter C family member 2-like	3.6.3.44	Putative uncharacterized protein [Source:UniProtKB/TrEMBL;Acc:F6HLW5]	GO:0016021 integral to membrane GO:0005524 ATP binding GO:0006810 transport GO:0000166 nucleotide binding GO:0055085 transmembrane transport GO:0042626 ATPase activity, coupled to transmembrane movement of substances GO:0017111 nucleoside-triphosphatase activity GO:0016887 ATPase activity GO:0006200 ATP catabolic process GO:0003674 molecular_function GO:0009056 catabolic process GO:0005575 cellul…	100246392	1326.74	1783.57	1636.55	2767.6	2326.67
VIT_18s0076g00210	110.843	0.6673	0.218	3.06078	0.00220763	0.0325208		gi|225463932|ref|XP_002266169.1| PREDICTED: embryogenesis-associated protein EMB8-like	-	Putative uncharacterized protein [Source:UniProtKB/TrEMBL;Acc:F6GYU6]	GO:0008150 biological_process GO:0005575 cellular_component GO:0003824 catalytic activity	100247959	97.1724	90.3211	79.4985	143.803	143.418
VIT_03s0063g01770	3193.88	0.6658	0.2155	3.08977	0.00200311	0.0300919		gi|359475245|ref|XP_003631621.1| PREDICTED: uncharacterized protein LOC100854929	-	Putative uncharacterized protein [Source:UniProtKB/TrEMBL;Acc:F6HQI1]		100854929	2031.96	3233.06	2425.91	4356.74	3921.71
VIT_18s0001g06760	344.479	0.6617	0.2189	3.02279	0.00250458	0.0356835		gi|225459188|ref|XP_002284015.1| PREDICTED: putative clathrin assembly protein At4g40080-like	-	Putative uncharacterized protein [Source:UniProtKB/TrEMBL;Acc:F6H0Y8]	GO:0005543 phospholipid binding GO:0008289 lipid binding GO:0003674 molecular_function	100242023	259.768	347.138	224.844	416.785	473.861
VIT_06s0004g08110	125.401	0.6587	0.2094	3.14545	0.00165832	0.0260732		gi|297745756|emb|CBI15812.3| unnamed protein product	-	Putative uncharacterized protein [Source:UniProtKB/TrEMBL;Acc:F6GUB2]		NA	108.718	100.115	93.9528	173.051	151.17
VIT_11s0206g00070	680.274	0.6581	0.133	4.94882	7.46656e-07	4.19885e-05		gi|359484785|ref|XP_003633161.1| PREDICTED: uncharacterized protein LOC100255894	-	Putative uncharacterized protein [Source:UniProtKB/TrEMBL;Acc:F6GZ32]	GO:0005516 calmodulin binding GO:0003674 molecular_function	100255894	542.626	511.457	597.444	840.882	908.96
VIT_19s0014g00620	144.652	0.6581	0.19	3.46315	0.0005339	0.010577		gi|302142841|emb|CBI20136.3| unnamed protein product	-	Putative uncharacterized protein [Source:UniProtKB/TrEMBL;Acc:F6H1U6]		NA	124.111	115.35	110.816	184.019	188.963
VIT_15s0021g00520	309.771	0.6574	0.1429	4.59907	4.24378e-06	0.000190052		gi|225453252|ref|XP_002266696.1| PREDICTED: uncharacterized protein LOC100244411	-	Putative uncharacterized protein [Source:UniProtKB/TrEMBL;Acc:F6GVG0]	GO:0005886 plasma membrane GO:0005623 cell GO:0005575 cellular_component	100244411	251.109	252.464	248.132	419.222	377.926
VIT_02s0012g00570	696.747	0.6567	0.144	4.56018	5.11104e-06	0.000221274		gi|225427316|ref|XP_002279150.1| PREDICTED: two-component response regulator-like APRR2	-	Putative uncharacterized protein [Source:UniProtKB/TrEMBL;Acc:F6HTC7]	GO:0006355 regulation of transcription, DNA-dependent GO:0003682 chromatin binding GO:0003677 DNA binding GO:0035556 intracellular signal transduction GO:0000160 phosphorelay signal transduction system GO:0000156 phosphorelay response regulator activity GO:0003674 molecular_function GO:0008150 biological_process GO:0007165 signal transduction GO:0004871 signal transducer activity GO:0009736 cytok…	100250547	517.612	634.424	541.232	868.911	921.557
VIT_05s0020g02500	408.658	0.6549	0.1327	4.93434	8.0423e-07	4.46358e-05		gi|297736966|emb|CBI26167.3| unnamed protein product	-	Putative uncharacterized protein [Source:UniProtKB/TrEMBL;Acc:F6HDK5]	GO:0005488 binding GO:0003674 molecular_function	NA	333.85	317.756	342.085	502.092	547.508
VIT_08s0040g02640	781.501	0.6532	0.1583	4.12606	3.69038e-05	0.00122212		gi|225439856|ref|XP_002278124.1| PREDICTED: serine/threonine-protein kinase AFC1	2.7.12.1	Putative uncharacterized protein [Source:UniProtKB/TrEMBL;Acc:D7TQF1]	GO:0016772 transferase activity, transferring phosphorus-containing groups GO:0006468 protein phosphorylation GO:0005524 ATP binding GO:0004674 protein serine/threonine kinase activity GO:0004672 protein kinase activity GO:0008150 biological_process GO:0006464 cellular protein modification process GO:0016301 kinase activity GO:0003674 molecular_function GO:0045727 positive regulation of translati…	100251648	675.397	537.574	684.972	963.967	1045.59
VIT_10s0003g04100	1943.49	0.6529	0.1653	3.9508	7.78916e-05	0.00224355		gi|225443952|ref|XP_002279808.1| PREDICTED: auxin response factor 6-like	-	Putative uncharacterized protein [Source:UniProtKB/TrEMBL;Acc:F6HLU4]	GO:0005634 nucleus GO:0046983 protein dimerization activity GO:0009733 response to auxin stimulus GO:0006355 regulation of transcription, DNA-dependent GO:0006351 transcription, DNA-dependent GO:0003677 DNA binding GO:0009725 response to hormone stimulus GO:0009734 auxin mediated signaling pathway GO:0009908 flower development GO:0003674 molecular_function GO:0009058 biosynthetic process GO:00056…	100242923	1788.55	1597.49	1334.61	2637.2	2359.61
VIT_17s0000g07360	153.909	0.6528	0.1872	3.48651	0.00048937	0.00986023		gi|147845721|emb|CAN80111.1| hypothetical protein VITISV_040515	-	Putative uncharacterized protein [Source:UniProtKB/TrEMBL;Acc:F6GSY8]	GO:0008270 zinc ion binding GO:0003676 nucleic acid binding GO:0003674 molecular_function GO:0005515 protein binding GO:0043167 ion binding	100267211	124.111	128.408	121.255	186.456	209.313
VIT_11s0016g02790	1774.79	0.6524	0.154	4.2373	2.26222e-05	0.000817072		gi|147857018|emb|CAN81808.1| hypothetical protein VITISV_013303	-	Putative uncharacterized protein [Source:UniProtKB/TrEMBL;Acc:F6HGX4]	GO:0005886 plasma membrane GO:0005634 nucleus GO:0006979 response to oxidative stress GO:0009867 jasmonic acid mediated signaling pathway GO:0010150 leaf senescence GO:0008270 zinc ion binding GO:0003676 nucleic acid binding GO:0003674 molecular_function GO:0005623 cell GO:0005622 intracellular GO:0005575 cellular_component GO:0006950 response to stress GO:0008150 biological_process GO:0007568 ag…	100259323	1602.86	1220.97	1489.59	2276.47	2284.03
VIT_10s0042g01150	250.83	0.6519	0.1775	3.67332	0.000239417	0.00553984		gi|359484078|ref|XP_003633060.1| PREDICTED: protein argonaute 2-like	-	Putative uncharacterized protein [Source:UniProtKB/TrEMBL;Acc:F6HIT4]	GO:0003676 nucleic acid binding GO:0003674 molecular_function GO:0005515 protein binding	100249360	184.724	191.524	232.071	314.417	331.412
VIT_18s0001g12100	1879.39	0.6517	0.1695	3.84402	0.000121036	0.00321205		gi|225458352|ref|XP_002281702.1| PREDICTED: uncharacterized protein LOC100264365	-	Putative uncharacterized protein [Source:UniProtKB/TrEMBL;Acc:E0CQ12]	GO:0071483 cellular response to blue light GO:0009904 chloroplast accumulation movement GO:0009903 chloroplast avoidance movement GO:0007015 actin filament organization GO:0009507 chloroplast GO:0005737 cytoplasm	100264365	1316.16	1791.19	1459.08	2298.41	2532.1
VIT_18s0001g10630	672.868	0.6486	0.2242	2.89324	0.00381291	0.0493011		gi|147772452|emb|CAN63004.1| hypothetical protein VITISV_004364	-	Putative uncharacterized protein [Source:UniProtKB/TrEMBL;Acc:F6H000]	GO:0005509 calcium ion binding GO:0043167 ion binding GO:0003674 molecular_function	NA	425.25	659.453	544.445	982.247	752.944
VIT_14s0006g02140	147.868	0.647	0.2073	3.12087	0.00180316	0.0277551		gi|359488135|ref|XP_002268383.2| PREDICTED: UDP-glycosyltransferase 89A2-like	-	Putative uncharacterized protein [Source:UniProtKB/TrEMBL;Acc:F6HSN2]	GO:0016740 transferase activity GO:0008152 metabolic process GO:0035251 UDP-glucosyltransferase activity GO:0016758 transferase activity, transferring hexosyl groups GO:0016757 transferase activity, transferring glycosyl groups GO:0003674 molecular_function GO:0008150 biological_process	100256531	134.694	116.438	107.604	202.299	178.303
VIT_19s0090g00270	318.364	0.644	0.171	3.76574	0.000166058	0.00418731		gi|359494131|ref|XP_003634725.1| PREDICTED: uncharacterized protein LOC100264016	-	Putative uncharacterized protein [Source:UniProtKB/TrEMBL;Acc:F6HEJ2]		NA	236.677	254.64	284.267	370.475	445.758
VIT_00s1406g00010	244.274	0.643	0.1538	4.18159	2.89483e-05	0.00100058		gi|296088229|emb|CBI35743.3| unnamed protein product	-	Putative uncharacterized protein [Source:UniProtKB/TrEMBL;Acc:F6HWX0]	GO:0051013 microtubule severing GO:0008352 katanin complex GO:0008017 microtubule binding GO:0003674 molecular_function GO:0043234 protein complex GO:0005737 cytoplasm GO:0005623 cell GO:0005622 intracellular GO:0005575 cellular_component GO:0008150 biological_process GO:0005815 microtubule organizing center GO:0008092 cytoskeletal protein binding GO:0005856 cytoskeleton GO:0043226 organelle	NA	202.042	205.671	188.709	307.105	317.845
VIT_17s0000g05410	317.279	0.6429	0.1751	3.67056	0.000242018	0.00557583		gi|225456612|ref|XP_002268372.1| PREDICTED: probable beta-1,3-galactosyltransferase 19-like	-	Putative uncharacterized protein [Source:UniProtKB/TrEMBL;Acc:F6GTC3]	GO:0016740 transferase activity GO:0016020 membrane GO:0016021 integral to membrane GO:0030246 carbohydrate binding GO:0016757 transferase activity, transferring glycosyl groups GO:0008378 galactosyltransferase activity GO:0006486 protein glycosylation GO:0005794 Golgi apparatus GO:0009507 chloroplast GO:0009058 biosynthetic process GO:0005975 carbohydrate metabolic process GO:0005737 cytoplasm G…	100253641	225.132	291.639	256.162	432.628	380.833
VIT_16s0013g00350	495.735	0.6404	0.1866	3.43202	0.000599097	0.0115984		gi|147800091|emb|CAN77750.1| hypothetical protein VITISV_027721	-	Putative uncharacterized protein [Source:UniProtKB/TrEMBL;Acc:F6I2K6]		NA	353.092	368.902	485.021	606.897	664.762
VIT_04s0008g02180	339.748	0.6399	0.2056	3.11162	0.00186065	0.0284546		gi|359476289|ref|XP_002282127.2| PREDICTED: uncharacterized protein LOC100262753 isoform 1	-	Putative uncharacterized protein [Source:UniProtKB/TrEMBL;Acc:F6H2U1]	GO:0008150 biological_process GO:0005576 extracellular region GO:0003674 molecular_function	100262753	242.45	265.522	318.797	372.913	499.056
VIT_08s0040g00010	1833.87	0.639	0.1805	3.5409	0.000398768	0.00829783		gi|359481330|ref|XP_002279218.2| PREDICTED: receptor-like protein kinase FERONIA-like, partial	2.7.11.1	Putative uncharacterized protein [Source:UniProtKB/TrEMBL;Acc:F6HQU2]	GO:0005886 plasma membrane GO:0016772 transferase activity, transferring phosphorus-containing groups GO:0006468 protein phosphorylation GO:0005524 ATP binding GO:0004674 protein serine/threonine kinase activity GO:0004672 protein kinase activity GO:0016020 membrane GO:0046777 protein autophosphorylation GO:0050832 defense response to fungus GO:0005623 cell GO:0005575 cellular_component GO:000695…	100261909	1700.04	1578.99	1194.08	2366.66	2329.57
VIT_11s0052g01800	3996.76	0.6389	0.1308	4.8845	1.03692e-06	5.5802e-05		gi|225446176|ref|XP_002277953.1| PREDICTED: zinc finger protein CONSTANS-LIKE 5-like	-	Putative uncharacterized protein [Source:UniProtKB/TrEMBL;Acc:F6GXA6]	GO:0005622 intracellular GO:0008270 zinc ion binding GO:0005623 cell GO:0005575 cellular_component GO:0005515 protein binding GO:0043167 ion binding GO:0003674 molecular_function GO:0042631 cellular response to water deprivation GO:0006355 regulation of transcription, DNA-dependent GO:0005634 nucleus GO:0003700 sequence-specific DNA binding transcription factor activity	100244502	3477.04	2963.19	3334.92	4857.62	5351.04
VIT_02s0012g00360	202.768	0.6371	0.1777	3.58562	0.000336278	0.00722776		gi|225427350|ref|XP_002282580.1| PREDICTED: S-norcoclaurine synthase 1-like	-	Putative uncharacterized protein [Source:UniProtKB/TrEMBL;Acc:F6HTD7]	GO:0016706 oxidoreductase activity, acting on paired donors, with incorporation or reduction of molecular oxygen, 2-oxoglutarate as one donor, and incorporation of one atom each of oxygen into both donors GO:0055114 oxidation-reduction process GO:0016491 oxidoreductase activity GO:0008150 biological_process GO:0003674 molecular_function	100267786	182.8	159.966	152.573	251.046	267.455
VIT_07s0129g01110	723.342	0.6367	0.1386	4.59428	4.34237e-06	0.000193108		gi|147810958|emb|CAN59800.1| hypothetical protein VITISV_038872	-	Putative uncharacterized protein [Source:UniProtKB/TrEMBL;Acc:F6HSZ2]	GO:0005737 cytoplasm GO:0003676 nucleic acid binding GO:0003674 molecular_function GO:0005623 cell GO:0005622 intracellular GO:0005575 cellular_component GO:0005515 protein binding	100250708	612.86	568.044	587.807	1007.84	840.158
VIT_01s0011g00830	6270.22	0.6365	0.1656	3.84461	0.000120744	0.00321205		gi|225423539|ref|XP_002271911.1| PREDICTED: uncharacterized protein LOC100262861	-	Putative uncharacterized protein [Source:UniProtKB/TrEMBL;Acc:F6HF70]		100262861	4639.26	5904.61	4776.34	8506.31	7524.6
VIT_14s0068g02070	753.36	0.636	0.1925	3.30369	0.000954196	0.0169877		gi|225451439|ref|XP_002273907.1| PREDICTED: uncharacterized protein LOC100263426	-	Putative uncharacterized protein [Source:UniProtKB/TrEMBL;Acc:D7SVQ5]	GO:0016020 membrane GO:0008237 metallopeptidase activity GO:0004222 metalloendopeptidase activity GO:0008233 peptidase activity GO:0006508 proteolysis GO:0016787 hydrolase activity GO:0003674 molecular_function GO:0005575 cellular_component GO:0008150 biological_process GO:0005886 plasma membrane	100263426	664.813	478.811	693.002	935.938	994.235
VIT_19s0090g00420	3385.32	0.635	0.1231	5.15788	2.49764e-07	1.604e-05		gi|225460971|ref|XP_002280065.1| PREDICTED: protein translation factor SUI1 homolog isoform 1	-	Putative uncharacterized protein [Source:UniProtKB/TrEMBL;Acc:D7T8C6]	GO:0006413 translational initiation GO:0003743 translation initiation factor activity GO:0009058 biosynthetic process GO:0008150 biological_process GO:0008135 translation factor activity, nucleic acid binding GO:0006412 translation GO:0003723 RNA binding GO:0003674 molecular_function	100243506	2685.23	2938.16	2670.83	4594.38	4037.99
VIT_13s0067g01490	244.249	0.6334	0.1887	3.35711	0.000787629	0.0145588		gi|296084667|emb|CBI25804.3| unnamed protein product	-	Putative uncharacterized protein [Source:UniProtKB/TrEMBL;Acc:F6I6M7]	GO:0006952 defense response GO:0043531 ADP binding GO:0006950 response to stress GO:0008150 biological_process GO:0003674 molecular_function	NA	229.943	180.642	186.3	290.043	334.319
VIT_04s0023g01180	319.839	0.6306	0.1778	3.54657	0.000390276	0.00817076		gi|225430850|ref|XP_002273885.1| PREDICTED: UPF0496 protein At4g34320-like	-	Putative uncharacterized protein [Source:UniProtKB/TrEMBL;Acc:F6GWZ6]	GO:0005777 peroxisome GO:0005737 cytoplasm GO:0005623 cell GO:0005622 intracellular GO:0005575 cellular_component GO:0043226 organelle GO:0008150 biological_process GO:0005739 mitochondrion GO:0003674 molecular_function	100256393	248.223	231.788	301.131	431.409	386.647
VIT_17s0000g01250	830.171	0.6303	0.1821	3.46055	0.000539064	0.0106594		gi|359491092|ref|XP_002283895.2| PREDICTED: F-box/LRR-repeat protein At5g63520-like	-	Putative uncharacterized protein [Source:UniProtKB/TrEMBL;Acc:D7SH00]	GO:0005515 protein binding GO:0003674 molecular_function GO:0008150 biological_process GO:0005634 nucleus	100262924	688.866	792.214	550.869	1057.8	1061.1
VIT_01s0010g03860	192.986	0.6299	0.2017	3.12249	0.00179329	0.0276834		gi|147810951|emb|CAN76709.1| hypothetical protein VITISV_022703	-	Putative uncharacterized protein [Source:UniProtKB/TrEMBL;Acc:F6HGC0]		100852958	129.884	165.407	175.86	248.609	245.167
VIT_13s0084g00650	268.6	0.6288	0.1976	3.18188	0.00146321	0.0236349		gi|296087849|emb|CBI35105.3| unnamed protein product	2.1.1.125	Putative uncharacterized protein [Source:UniProtKB/TrEMBL;Acc:F6HVC8]	GO:0016740 transferase activity GO:0032259 methylation GO:0008168 methyltransferase activity GO:0006479 protein methylation GO:0005622 intracellular GO:0008270 zinc ion binding GO:0003674 molecular_function GO:0005623 cell GO:0005575 cellular_component GO:0008150 biological_process GO:0043167 ion binding GO:0006464 cellular protein modification process GO:0009560 embryo sac egg cell differentiati…	NA	231.867	176.289	247.329	357.07	330.443
VIT_05s0020g01460	930.658	0.625	0.2125	2.9414	0.0032673	0.0437913		gi|297736872|emb|CBI26073.3| unnamed protein product	3.1.3.16	Putative uncharacterized protein [Source:UniProtKB/TrEMBL;Acc:D7T6F2]	GO:0008152 metabolic process GO:0003824 catalytic activity GO:0003674 molecular_function GO:0008150 biological_process GO:0005634 nucleus GO:0004722 protein serine/threonine phosphatase activity	NA	714.843	958.71	603.065	1218.67	1158
VIT_07s0031g02560	880.694	0.6239	0.1841	3.38814	0.000703684	0.0132844		gi|296082603|emb|CBI21608.3| unnamed protein product	-	Putative uncharacterized protein [Source:UniProtKB/TrEMBL;Acc:D7SWF9]	GO:0009649 entrainment of circadian clock GO:0010224 response to UV-B GO:0042803 protein homodimerization activity GO:0009411 response to UV GO:0006007 glucose catabolic process GO:0005829 cytosol GO:0005737 cytoplasm GO:0005634 nucleus GO:0005085 guanyl-nucleotide exchange factor activity GO:0003682 chromatin binding GO:0000785 chromatin	100256038	724.464	584.367	848.787	1138.24	1107.61
VIT_00s0238g00130	296.808	0.6237	0.2103	2.96622	0.0030148	0.0412923		gi|296090597|emb|CBI40966.3| unnamed protein product	-	Putative uncharacterized protein [Source:UniProtKB/TrEMBL;Acc:F6I7C7]	GO:0006952 defense response GO:0007165 signal transduction GO:0043531 ADP binding GO:0006950 response to stress GO:0008150 biological_process GO:0005515 protein binding GO:0003674 molecular_function	NA	228.981	293.816	204.769	343.665	412.811
VIT_15s0046g01310	424.149	0.6237	0.1437	4.34024	1.42324e-05	0.000540248		gi|359489834|ref|XP_002276685.2| PREDICTED: protein SUPPRESSOR OF PHYA-105 1-like	-	Putative uncharacterized protein [Source:UniProtKB/TrEMBL;Acc:F6I6A3]	GO:0005634 nucleus GO:0016772 transferase activity, transferring phosphorus-containing groups GO:0006468 protein phosphorylation GO:0005524 ATP binding GO:0004672 protein kinase activity GO:2000028 regulation of photoperiodism, flowering GO:0048575 short-day photoperiodism, flowering GO:0010218 response to far red light GO:0010100 negative regulation of photomorphogenesis GO:0009640 photomorphoge…	100256812	339.622	335.168	367.781	499.654	578.517
VIT_12s0028g00270	208.912	0.6222	0.1744	3.56792	0.000359824	0.00765644		gi|225446835|ref|XP_002283603.1| PREDICTED: probable WRKY transcription factor 28	-	Putative uncharacterized protein [Source:UniProtKB/TrEMBL;Acc:E0CU42]	GO:0006355 regulation of transcription, DNA-dependent GO:0003700 sequence-specific DNA binding transcription factor activity GO:0043565 sequence-specific DNA binding GO:0008150 biological_process GO:0001071 nucleic acid binding transcription factor activity GO:0003677 DNA binding GO:0003674 molecular_function	100267688	187.61	154.525	170.239	270.545	261.641
VIT_04s0008g05430	413.738	0.6218	0.1412	4.40318	1.06674e-05	0.000420699		gi|225430281|ref|XP_002282647.1| PREDICTED: RNA-dependent RNA polymerase 6	2.7.7.48	Putative uncharacterized protein [Source:UniProtKB/TrEMBL;Acc:F6H323]	GO:0005634 nucleus GO:0000166 nucleotide binding GO:0016246 RNA interference GO:0010492 maintenance of shoot apical meristem identity GO:0031047 gene silencing by RNA GO:0003968 RNA-directed RNA polymerase activity GO:0051607 defense response to virus GO:0048366 leaf development GO:0010267 production of ta-siRNAs involved in RNA interference GO:0009616 virus induced gene silencing GO:0048544 reco…	100262771	311.721	353.667	351.721	549.62	501.963
VIT_12s0134g00450	960.133	0.62	0.1375	4.50924	6.50596e-06	0.000273853		gi|225447699|ref|XP_002277219.1| PREDICTED: G-type lectin S-receptor-like serine/threonine-protein kinase At2g19130 isoform 1	2.7.11.1	Serine/threonine-protein kinase [Source:UniProtKB/TrEMBL;Acc:F6GXR2]	GO:0016772 transferase activity, transferring phosphorus-containing groups GO:0016310 phosphorylation GO:0016301 kinase activity GO:0006468 protein phosphorylation GO:0005524 ATP binding GO:0004674 protein serine/threonine kinase activity GO:0004672 protein kinase activity GO:0016740 transferase activity GO:0000166 nucleotide binding GO:0048544 recognition of pollen GO:0000003 reproduction GO:000…	100240913	833.181	694.276	835.136	1196.73	1241.34
VIT_08s0007g08240	125.942	0.6179	0.2008	3.0773	0.00208887	0.0310729		gi|502166086|ref|XP_004513785.1| PREDICTED: uncharacterized protein LOC101501570	-	Putative uncharacterized protein [Source:UniProtKB/TrEMBL;Acc:F6HL07]		NA	104.869	106.644	97.9679	153.552	166.675
VIT_18s0001g08420	864.23	0.6179	0.1212	5.09619	3.46554e-07	2.09877e-05		gi|359493004|ref|XP_003634491.1| PREDICTED: uncharacterized protein LOC100854160	-	Putative uncharacterized protein [Source:UniProtKB/TrEMBL;Acc:F6H163]		100854160	709.07	687.747	732.35	1163.83	1028.15
VIT_07s0005g06440	164.65	0.6174	0.1831	3.37222	0.000745661	0.0139406		gi|225465455|ref|XP_002267492.1| PREDICTED: solute carrier family 35 member F5	-	Putative uncharacterized protein [Source:UniProtKB/TrEMBL;Acc:F6I017]	GO:0016020 membrane GO:0008150 biological_process GO:0006007 glucose catabolic process GO:0003674 molecular_function	100258568	128.922	130.585	144.543	215.704	203.498
VIT_15s0048g01420	143.863	0.6157	0.2076	2.96558	0.00302116	0.0413527		gi|296089107|emb|CBI38810.3| unnamed protein product	-	Putative uncharacterized protein [Source:UniProtKB/TrEMBL;Acc:D7U7N1]	GO:0005507 copper ion binding GO:0009055 electron carrier activity GO:0043167 ion binding GO:0003674 molecular_function	100253984	122.187	101.203	129.285	176.707	189.932
VIT_17s0000g08670	432.949	0.6145	0.1882	3.26534	0.00109335	0.0189055		gi|225456991|ref|XP_002282196.1| PREDICTED: glutaredoxin-C1	-	Putative uncharacterized protein [Source:UniProtKB/TrEMBL;Acc:F6GSM3]	GO:0045454 cell redox homeostasis GO:0015035 protein disulfide oxidoreductase activity GO:0009055 electron carrier activity GO:0008150 biological_process GO:0042592 homeostatic process GO:0016491 oxidoreductase activity GO:0003674 molecular_function GO:0019243 methylglyoxal catabolic process to D-lactate GO:0008794 arsenate reductase (glutaredoxin) activity GO:0005737 cytoplasm	100260385	347.319	293.816	422.386	545.964	555.26
VIT_00s0187g00040	166.283	0.6138	0.1941	3.16242	0.00156461	0.0249131		gi|297741794|emb|CBI33099.3| unnamed protein product	-	Putative uncharacterized protein [Source:UniProtKB/TrEMBL;Acc:F6HRK8]	GO:0030414 peptidase inhibitor activity GO:0010466 negative regulation of peptidase activity GO:0004869 cysteine-type endopeptidase inhibitor activity GO:0008150 biological_process GO:0030234 enzyme regulator activity GO:0003674 molecular_function	100853114	138.543	127.32	142.134	231.547	191.87
VIT_00s0265g00060	361.12	0.6125	0.1831	3.3453	0.000821923	0.0150229		gi|359496164|ref|XP_002269383.2| PREDICTED: uncharacterized protein LOC100253928	-	Putative uncharacterized protein [Source:UniProtKB/TrEMBL;Acc:F6H9C3]	GO:0005768 endosome GO:0009507 chloroplast GO:0008150 biological_process GO:0005802 trans-Golgi network GO:0005794 Golgi apparatus	100253928	326.153	242.67	319.6	437.502	479.675
VIT_18s0001g08910	987.475	0.6124	0.1835	3.33747	0.00084545	0.0153473		gi|359491953|ref|XP_003634346.1| PREDICTED: uncharacterized protein LOC100243681	-	Putative uncharacterized protein [Source:UniProtKB/TrEMBL;Acc:F6H189]		NA	785.076	692.099	953.179	1140.67	1366.35
VIT_08s0040g01810	220.164	0.6114	0.1951	3.13386	0.00172525	0.0269586		gi|297741605|emb|CBI32737.3| unnamed protein product	-	Putative uncharacterized protein [Source:UniProtKB/TrEMBL;Acc:F6HR27]	GO:0005634 nucleus GO:0046983 protein dimerization activity GO:0006355 regulation of transcription, DNA-dependent GO:0006351 transcription, DNA-dependent GO:0003677 DNA binding GO:0009725 response to hormone stimulus GO:0009734 auxin mediated signaling pathway GO:0003674 molecular_function GO:0009058 biosynthetic process GO:0005623 cell GO:0005622 intracellular GO:0005575 cellular_component GO:00…	NA	203.004	177.378	162.209	251.046	307.186
VIT_17s0000g06970	715.819	0.6088	0.1401	4.34441	1.39651e-05	0.000531999		gi|225457279|ref|XP_002281347.1| PREDICTED: diacylglycerol kinase 1	2.7.1.107	Putative uncharacterized protein [Source:UniProtKB/TrEMBL;Acc:D7SI39]	GO:0008152 metabolic process GO:0003951 NAD+ kinase activity GO:0007205 protein kinase C-activating G-protein coupled receptor signaling pathway GO:0004143 diacylglycerol kinase activity GO:0035556 intracellular signal transduction GO:0008150 biological_process GO:0007165 signal transduction GO:0016301 kinase activity GO:0003674 molecular_function GO:0006944 cellular membrane fusion GO:0005737 cy…	100255335	615.746	520.163	631.973	894.503	916.712
VIT_00s0253g00150	762.134	0.6081	0.1525	3.98696	6.69262e-05	0.00198694		gi|297735850|emb|CBI18570.3| unnamed protein product	-	Putative uncharacterized protein [Source:UniProtKB/TrEMBL;Acc:D7SSD8]		NA	685.018	652.924	546.051	918.877	1007.8
VIT_17s0000g06750	523.935	0.6071	0.1912	3.17426	0.00150219	0.0240816		gi|297733924|emb|CBI15171.3| unnamed protein product	-	Putative uncharacterized protein [Source:UniProtKB/TrEMBL;Acc:F6GT53]		100241572	365.599	437.459	487.43	745.826	583.362
VIT_12s0059g00250	310.187	0.6048	0.2023	2.9897	0.00279251	0.0389495	PMT4	gi|225446940|ref|XP_002263849.1| PREDICTED: probable polyol transporter 4	-	Putative polyol/monosaccharide transporter [Source:UniProtKB/TrEMBL;Acc:E3VWW3]	GO:0016021 integral to membrane GO:0006810 transport GO:0005215 transporter activity GO:0016020 membrane GO:0055085 transmembrane transport GO:0022857 transmembrane transporter activity GO:0022891 substrate-specific transmembrane transporter activity GO:0005575 cellular_component GO:0008150 biological_process GO:0003674 molecular_function GO:0015144 carbohydrate transmembrane transporter activity…	100246615	236.677	219.818	307.555	364.382	422.501
VIT_07s0031g02170	799.944	0.6047	0.1671	3.61783	0.00029708	0.00660568		gi|225438444|ref|XP_002276999.1| PREDICTED: glutamate receptor 3.6-like	-	Glutamate receptor [Source:UniProtKB/TrEMBL;Acc:D7SWB7]	GO:0016021 integral to membrane GO:0006810 transport GO:0005215 transporter activity GO:0016020 membrane GO:0007186 G-protein coupled receptor signaling pathway GO:0004965 G-protein coupled GABA receptor activity GO:0035235 ionotropic glutamate receptor signaling pathway GO:0006811 ion transport GO:0005234 extracellular-glutamate-gated ion channel activity GO:0004970 ionotropic glutamate receptor…	100262768	560.906	745.421	671.321	949.343	1072.73
VIT_19s0014g02660	1382.73	0.603	0.1502	4.01407	5.96815e-05	0.00180977		gi|359493656|ref|XP_002282441.2| PREDICTED: protein SPA1-RELATED 3-like	-	Putative uncharacterized protein [Source:UniProtKB/TrEMBL;Acc:F6H242]	GO:0016772 transferase activity, transferring phosphorus-containing groups GO:0006468 protein phosphorylation GO:0005524 ATP binding GO:0004672 protein kinase activity GO:0003674 molecular_function GO:0008150 biological_process GO:0005515 protein binding GO:0006464 cellular protein modification process GO:0016301 kinase activity	100258898	1026.56	1277.55	1119.4	1620.83	1869.28
VIT_14s0006g00910	1455.79	0.6027	0.1488	4.04929	5.13733e-05	0.00159422		gi|296087133|emb|CBI33507.3| unnamed protein product	-	Putative uncharacterized protein [Source:UniProtKB/TrEMBL;Acc:D7TSN5]	GO:0010264 myo-inositol hexakisphosphate biosynthetic process GO:0072593 reactive oxygen species metabolic process GO:0010228 vegetative to reproductive phase transition of meristem GO:0034599 cellular response to oxidative stress GO:0010150 leaf senescence GO:0009507 chloroplast	NA	1083.33	1226.41	1294.46	1670.8	2003.97
VIT_04s0008g01220	747.48	0.6014	0.1691	3.55719	0.000374837	0.00791251		gi|359475948|ref|XP_002279173.2| PREDICTED: probable leucine-rich repeat receptor-like protein kinase At1g68400-like	2.7.11.1	Putative uncharacterized protein [Source:UniProtKB/TrEMBL;Acc:F6H3N6]	GO:0016021 integral to membrane GO:0016772 transferase activity, transferring phosphorus-containing groups GO:0006468 protein phosphorylation GO:0005524 ATP binding GO:0004672 protein kinase activity GO:0016020 membrane GO:0000166 nucleotide binding GO:0005575 cellular_component GO:0008150 biological_process GO:0005515 protein binding GO:0006464 cellular protein modification process GO:0016301 ki…	100250812	529.157	713.864	607.08	896.941	990.359
VIT_09s0002g04260	1007.49	0.6005	0.1621	3.70532	0.000211123	0.00506527		gi|225442597|ref|XP_002284456.1| PREDICTED: uncharacterized protein LOC100261724	-	Putative uncharacterized protein [Source:UniProtKB/TrEMBL;Acc:D7U0H5]		100261724	716.767	818.331	957.997	1308.85	1235.53
VIT_01s0011g03050	412.953	0.5994	0.1393	4.30266	1.68761e-05	0.000634931		gi|225423891|ref|XP_002281658.1| PREDICTED: probable galacturonosyltransferase-like 3	-	Putative uncharacterized protein [Source:UniProtKB/TrEMBL;Acc:F6HF08]	GO:0016757 transferase activity, transferring glycosyl groups GO:0003674 molecular_function GO:0047262 polygalacturonate 4-alpha-galacturonosyltransferase activity GO:0016758 transferase activity, transferring hexosyl groups GO:0016051 carbohydrate biosynthetic process GO:0005794 Golgi apparatus	100245676	347.319	364.549	313.176	510.622	529.096
VIT_15s0046g02880	284.469	0.5984	0.1662	3.59941	0.000318941	0.00697504		gi|225454192|ref|XP_002272715.1| PREDICTED: uncharacterized protein LOC100267043	-	Putative uncharacterized protein [Source:UniProtKB/TrEMBL;Acc:F6I613]	GO:0005739 mitochondrion GO:0005737 cytoplasm GO:0005623 cell GO:0005622 intracellular GO:0005575 cellular_component GO:0043226 organelle	100267043	207.814	241.582	254.556	375.35	343.04
VIT_18s0001g00960	148.93	0.598	0.1886	3.17038	0.00152237	0.0243285		gi|359492029|ref|XP_003634352.1| PREDICTED: RNA pseudourine synthase 2, chloroplastic-like	-	Putative uncharacterized protein [Source:UniProtKB/TrEMBL;Acc:E0CQW6]	GO:0009982 pseudouridine synthase activity GO:0009451 RNA modification GO:0001522 pseudouridine synthesis GO:0003723 RNA binding GO:0034641 cellular nitrogen compound metabolic process GO:0008150 biological_process GO:0016853 isomerase activity GO:0003674 molecular_function GO:0009507 chloroplast	100852977	116.414	127.32	124.467	196.206	180.241
VIT_14s0066g02550	2356.84	0.5969	0.1472	4.05638	4.98402e-05	0.00156724		gi|225452678|ref|XP_002282263.1| PREDICTED: ATPase 4, plasma membrane-type isoform 1	3.6.3.6	Putative uncharacterized protein [Source:UniProtKB/TrEMBL;Acc:D7TX08]	GO:0016021 integral to membrane GO:0005886 plasma membrane GO:0005524 ATP binding GO:0016020 membrane GO:0000166 nucleotide binding GO:0009651 response to salt stress GO:0006754 ATP biosynthetic process GO:0019829 cation-transporting ATPase activity GO:0006812 cation transport GO:0016887 ATPase activity GO:0006200 ATP catabolic process GO:0046872 metal ion binding GO:0016787 hydrolase activity GO…	100257762	2214.76	1737.87	1893.51	3050.33	2887.74
VIT_14s0060g00720	189.957	0.5952	0.1863	3.19568	0.00139504	0.0228038		gi|225450516|ref|XP_002281168.1| PREDICTED: ABC transporter I family member 20 isoform 1	-	Putative uncharacterized protein [Source:UniProtKB/TrEMBL;Acc:D7UA72]	GO:0005524 ATP binding GO:0000166 nucleotide binding GO:0017111 nucleoside-triphosphatase activity GO:0016887 ATPase activity GO:0006200 ATP catabolic process GO:0009056 catabolic process GO:0034641 cellular nitrogen compound metabolic process GO:0008150 biological_process GO:0034655 nucleobase-containing compound catabolic process GO:0044281 small molecule metabolic process GO:0003674 molecular_…	100259555	146.24	158.878	164.618	262.014	218.034
VIT_17s0000g06930	876.321	0.5939	0.1135	5.23067	1.68893e-07	1.15069e-05		gi|225457285|ref|XP_002284441.1| PREDICTED: transcription factor UNE10-like	-	Putative uncharacterized protein [Source:UniProtKB/TrEMBL;Acc:F6GT27]	GO:0046983 protein dimerization activity GO:0006355 regulation of transcription, DNA-dependent GO:0003674 molecular_function GO:0008150 biological_process GO:0009704 de-etiolation GO:0016607 nuclear speck GO:0009416 response to light stimulus GO:0003700 sequence-specific DNA binding transcription factor activity GO:0003690 double-stranded DNA binding GO:0003677 DNA binding GO:0005634 nucleus	100262138	723.502	743.245	712.275	1154.08	1048.5
VIT_14s0030g00110	215.033	0.5934	0.1955	3.03589	0.00239828	0.0345629		gi|225445174|ref|XP_002284118.1| PREDICTED: auxin-responsive protein IAA27 isoform 1	-	Putative uncharacterized protein [Source:UniProtKB/TrEMBL;Acc:F6HU14]		NA	158.747	164.319	208.784	268.107	275.207
[truncated: 850 more rows]

## Sheet: noSt vs HSt_6dpi
id	baseMean	log2FoldChange	lfcSE	stat	pvalue	padj	Gene.name	fa_best.hit.to.nr	FA_EC	Gene.description	GO	EntrezGene.ID	Cha_noSt_6dpi_43	Cha_noSt_6dpi_53	Cha_HSt_6dpi_52	Cha_HSt_6dpi_665	Cha_HSt_6dpi_87
[truncated: 526 more rows]

[truncated: 2 more sheets: noSt vs FDSt_3 dpi, noSt vs FDSt_6 dpi]
