# Supplementary material for: Grapevine comparative early transcriptomic profiling suggests that Flavescence dorée phytoplasma represses plant responses induced by vector feeding in susceptible varieties
Source: BMC Genomics. 2019 Jun 26;20:526. doi: 10.1186/s12864-019-5908-6 (PMC6595628; doi:10.1186/s12864-019-5908-6)
Supplement: Supplementary file 14 — Differentially-expressed genes in Tocai friulano after HSt and FDSt attacks. RNA-Seq results with DEGs obtained in the “noSt vs. HSt” and “noSt vs. FDSt” comparisons in Tocai friulano at 3 and 6 days post infestation. (XLSX 1353 kb) [file 12864_2019_5908_MOESM14_ESM.xlsx]

## Sheet: noSt vs HSt_3 dpi 
id	baseMean	log2FoldChange	lfcSE	stat	pvalue	padj	Gene.name	fa_best.hit.to.nr	FA_EC	Gene.description	GO	EntrezGene.ID	To_noSt_3dpi_12	To_noSt_3dpi_3a	To_noSt_3dpi_3c	To_HSt_3dpi_22	To_HSt_3dpi_6	To_HSt_3dpi_84
VIT_14s0083g00250	45.7124	3.5569	0.4644	7.65963	1.86471e-14	1.1629e-10		gi|359488338|ref|XP_003633743.1| PREDICTED: uncharacterized protein LOC100853032	-	Putative uncharacterized protein [Source:UniProtKB/TrEMBL;Acc:D7SMR8]		100853032	5.50076	0.806992	4.76587	91.7089	45.5585	125.934
VIT_13s0019g02490	703.243	2.4799	0.5317	4.66391	3.10262e-06	0.000725586		gi|296086161|emb|CBI31602.3| unnamed protein product	-	Putative uncharacterized protein [Source:UniProtKB/TrEMBL;Acc:F6HNS9]	GO:0008236 serine-type peptidase activity GO:0008233 peptidase activity GO:0043086 negative regulation of catalytic activity GO:0042802 identical protein binding GO:0004252 serine-type endopeptidase activity GO:0006508 proteolysis GO:0016787 hydrolase activity GO:0008150 biological_process GO:0003674 molecular_function	NA	181.525	49.2265	66.7222	446.856	1474.96	2000.17
VIT_07s0005g02080	30.187	2.4448	0.4855	5.03607	4.75199e-07	0.000178153		gi|147786944|emb|CAN71133.1| hypothetical protein VITISV_025406	-	Putative uncharacterized protein [Source:UniProtKB/TrEMBL;Acc:F6HZD3]		NA	4.12557	5.64895	7.14881	22.4777	42.7111	99.0098
VIT_13s0320g00050	17.9269	2.3602	0.4975	4.74447	2.09053e-06	0.000558738		gi|225450261|ref|XP_002269620.1| PREDICTED: non-specific lipid-transfer protein 8-like	-	Non-specific lipid-transfer protein [Source:UniProtKB/TrEMBL;Acc:F6GZ27]	GO:0006810 transport GO:0008289 lipid binding GO:0006869 lipid transport GO:0008150 biological_process GO:0003674 molecular_function GO:0005576 extracellular region	100245930	4.12557	1.61398	4.76587	25.175	18.0336	53.8474
VIT_05s0020g00610	14.7549	2.2324	0.5531	4.03609	5.43505e-05	0.00518797		gi|225432147|ref|XP_002265735.1| PREDICTED: uncharacterized protein LOC100254448	-	Putative uncharacterized protein [Source:UniProtKB/TrEMBL;Acc:D7T675]	GO:0030247 polysaccharide binding GO:0003674 molecular_function GO:0008150 biological_process GO:0005576 extracellular region	100254448	4.12557	1.61398	0	7.19285	20.881	54.7159
VIT_11s0052g01620	89.1957	2.2017	0.4302	5.11838	3.08175e-07	0.000131038		gi|225446154|ref|XP_002276768.1| PREDICTED: pathogenesis-related protein PR-1	-	Putative uncharacterized protein [Source:UniProtKB/TrEMBL;Acc:D7SQ43]	GO:0005576 extracellular region GO:0005575 cellular_component GO:0048765 root hair cell differentiation GO:0010054 trichoblast differentiation GO:0008150 biological_process GO:0003674 molecular_function	100265073	37.1302	10.4909	26.2123	111.489	90.1679	259.684
VIT_19s0027g01120	108.54	2.196	0.4538	4.83922	1.3035e-06	0.000399791		gi|359494441|ref|XP_002264049.2| PREDICTED: LOB domain-containing protein 4-like	-	Putative uncharacterized protein [Source:UniProtKB/TrEMBL;Acc:A5BKW9]	GO:0044036 cell wall macromolecule metabolic process GO:0010089 xylem development GO:0008150 biological_process GO:0005634 nucleus	100252484	31.6294	26.6307	26.2123	69.2312	111.049	386.486
VIT_08s0007g06950	26.0011	2.1497	0.3976	5.40599	6.44523e-08	3.69387e-05		gi|225441531|ref|XP_002280791.1| PREDICTED: disease resistance response protein 206	-	Putative uncharacterized protein [Source:UniProtKB/TrEMBL;Acc:F6HLF9]		100258868	11.0015	5.64895	7.14881	33.2669	50.3042	48.6364
VIT_16s0148g00220	29.797	2.1269	0.4864	4.37306	1.22518e-05	0.00194846		gi|147773745|emb|CAN65252.1| hypothetical protein VITISV_011046	2.7.11.1	Putative uncharacterized protein [Source:UniProtKB/TrEMBL;Acc:F6HWF8]	GO:0016772 transferase activity, transferring phosphorus-containing groups GO:0006468 protein phosphorylation GO:0005524 ATP binding GO:0004674 protein serine/threonine kinase activity GO:0004672 protein kinase activity GO:0000166 nucleotide binding GO:0030247 polysaccharide binding GO:0003674 molecular_function GO:0008150 biological_process GO:0006464 cellular protein modification process GO:001…	NA	17.8775	1.61398	3.5744	53.9464	42.7111	59.0585
VIT_07s0031g00940	177.145	2.1202	0.2077	10.2103	1.78301e-24	3.33584e-20		gi|359480819|ref|XP_002277065.2| PREDICTED: sulfate transporter 2.1-like	-	Putative uncharacterized protein [Source:UniProtKB/TrEMBL;Acc:F6H4M1]	GO:0016021 integral to membrane GO:0015116 sulfate transmembrane transporter activity GO:0008272 sulfate transport GO:0008271 secondary active sulfate transmembrane transporter activity GO:0016020 membrane GO:0055085 transmembrane transport GO:0005575 cellular_component GO:0008150 biological_process GO:0022857 transmembrane transporter activity GO:0006810 transport GO:0003674 molecular_function G…	100257574	74.2603	48.4195	70.2966	276.026	294.232	299.635
VIT_12s0059g02640	22.6829	2.1176	0.5612	3.77325	0.000161134	0.0109227		gi|225447368|ref|XP_002274801.1| PREDICTED: early nodulin-like protein 2-like	-	Putative uncharacterized protein [Source:UniProtKB/TrEMBL;Acc:F6HIL9]	GO:0005507 copper ion binding GO:0009055 electron carrier activity GO:0043167 ion binding GO:0003674 molecular_function	100256744	2.75038	5.64895	0	6.29375	28.4741	92.9303
VIT_16s0022g02090	32.3869	2.1038	0.4118	5.1082	3.25236e-07	0.000133852		gi|359490281|ref|XP_003634058.1| PREDICTED: uncharacterized protein LOC100854618	-	Putative uncharacterized protein [Source:UniProtKB/TrEMBL;Acc:D7T1W0]		100854618	15.1271	6.45594	8.34028	59.341	71.1851	33.8718
VIT_02s0025g00250	1611.64	2.101	0.2532	8.29847	1.05459e-16	9.86518e-13		gi|225426170|ref|XP_002278988.1| PREDICTED: uncharacterized protein LOC100250191	-	Putative uncharacterized protein [Source:UniProtKB/TrEMBL;Acc:D7TV53]	GO:0008150 biological_process GO:0005575 cellular_component GO:0003674 molecular_function	100250191	717.85	623.805	370.547	2699.12	3207.13	2051.41
VIT_02s0012g01040	247.763	2.0997	0.5634	3.72655	0.000194116	0.0123109		gi|359474569|ref|XP_002280894.2| PREDICTED: NAC domain-containing protein 68-like	-	Putative uncharacterized protein [Source:UniProtKB/TrEMBL;Acc:D7TTY9]	GO:0006355 regulation of transcription, DNA-dependent GO:0003677 DNA binding GO:0008150 biological_process GO:0003674 molecular_function	100255731	44.0061	9.68391	42.8928	105.195	381.552	903.247
VIT_18s0001g01140	20.7635	2.0663	0.5116	4.03873	5.37404e-05	0.00518263		gi|359492099|ref|XP_003634364.1| PREDICTED: peroxidase 64-like isoform 2	1.11.1.7	Putative uncharacterized protein [Source:UniProtKB/TrEMBL;Acc:E0CQY1]	GO:0020037 heme binding GO:0004601 peroxidase activity GO:0006979 response to oxidative stress GO:0055114 oxidation-reduction process GO:0016491 oxidoreductase activity GO:0046872 metal ion binding GO:0003674 molecular_function GO:0006950 response to stress GO:0008150 biological_process GO:0043167 ion binding GO:0010413 glucuronoxylan metabolic process GO:0045492 xylan biosynthetic process GO:000…	100250514	4.12557	6.45594	3.5744	9.89017	58.8464	41.6883
VIT_09s0002g09120	50.3426	2.0476	0.5208	3.93145	8.44346e-05	0.00692845		gi|225443103|ref|XP_002274216.1| PREDICTED: ethylene-responsive transcription factor ERF003 isoform 1	-	Putative uncharacterized protein [Source:UniProtKB/TrEMBL;Acc:D7TZG9]	GO:0005634 nucleus GO:0006355 regulation of transcription, DNA-dependent GO:0006351 transcription, DNA-dependent GO:0003700 sequence-specific DNA binding transcription factor activity GO:0003677 DNA binding GO:0009058 biosynthetic process GO:0005623 cell GO:0005622 intracellular GO:0005575 cellular_component GO:0034641 cellular nitrogen compound metabolic process GO:0008150 biological_process GO:…	100261023	12.3767	5.64895	16.6806	14.3857	84.473	168.49
VIT_16s0022g00870	31.6565	2.0337	0.4655	4.36872	1.24975e-05	0.00194846		gi|225466063|ref|XP_002263991.1| PREDICTED: 21 kDa protein	-	Putative uncharacterized protein [Source:UniProtKB/TrEMBL;Acc:F6HAN1]	GO:0004857 enzyme inhibitor activity GO:0043086 negative regulation of catalytic activity GO:0030599 pectinesterase activity GO:0008150 biological_process GO:0030234 enzyme regulator activity GO:0003674 molecular_function	100260301	13.7519	6.45594	7.14881	43.1571	25.6267	93.7988
VIT_17s0000g04420	32.4113	2.0326	0.4519	4.49749	6.87602e-06	0.00124897		gi|147835050|emb|CAN76906.1| hypothetical protein VITISV_006595	2.7.11.1	Putative uncharacterized protein [Source:UniProtKB/TrEMBL;Acc:D7SIT0]	GO:0016772 transferase activity, transferring phosphorus-containing groups GO:0006468 protein phosphorylation GO:0005524 ATP binding GO:0004674 protein serine/threonine kinase activity GO:0004672 protein kinase activity GO:0008150 biological_process GO:0006464 cellular protein modification process GO:0016301 kinase activity GO:0003674 molecular_function	NA	12.3767	1.61398	15.4891	59.341	47.4568	58.19
VIT_13s0084g00090	199.698	2.0089	0.5587	3.59534	0.000323969	0.0164705		gi|225464037|ref|XP_002267371.1| PREDICTED: auxin-induced protein 5NG4 isoform 1	-	Putative uncharacterized protein [Source:UniProtKB/TrEMBL;Acc:F6HVA1]	GO:0016020 membrane GO:0005575 cellular_component GO:0009507 chloroplast	100266045	72.8851	5.64895	20.255	304.797	489.754	304.846
VIT_12s0059g02320	88.8077	2.0048	0.3601	5.56662	2.59723e-08	1.79969e-05		gi|225447304|ref|XP_002279953.1| PREDICTED: uncharacterized protein LOC100253364	-	Putative uncharacterized protein [Source:UniProtKB/TrEMBL;Acc:D7TEM4]	GO:0010106 cellular response to iron ion starvation GO:0010413 glucuronoxylan metabolic process GO:0045492 xylan biosynthetic process GO:0000041 transition metal ion transport GO:0015706 nitrate transport GO:0010167 response to nitrate GO:0008150 biological_process GO:0006826 iron ion transport GO:0005634 nucleus GO:0003674 molecular_function	100253364	24.7534	50.0335	15.4891	118.682	142.37	181.518
VIT_03s0017g02240	48.8334	1.991	0.3458	5.75723	8.5503e-09	8.88709e-06		gi|359475710|ref|XP_002264622.2| PREDICTED: uncharacterized protein LOC100241626	-	Putative uncharacterized protein [Source:UniProtKB/TrEMBL;Acc:D7TUG7]		100241626	19.2527	12.9119	20.255	107.893	69.2869	63.401
VIT_16s0148g00210	135.014	1.9871	0.4096	4.85098	1.2285e-06	0.000393964		gi|359490673|ref|XP_003634136.1| PREDICTED: cysteine-rich receptor-like protein kinase 27-like	2.7.11.1	Putative uncharacterized protein [Source:UniProtKB/TrEMBL;Acc:F6HWF7]	GO:0016772 transferase activity, transferring phosphorus-containing groups GO:0006468 protein phosphorylation GO:0005524 ATP binding GO:0004674 protein serine/threonine kinase activity GO:0004672 protein kinase activity GO:0000166 nucleotide binding GO:0003674 molecular_function GO:0008150 biological_process GO:0006464 cellular protein modification process GO:0016301 kinase activity	100854309	59.1332	12.1049	63.1478	262.539	170.844	242.313
VIT_01s0137g00750	16.5856	1.9489	0.4923	3.95913	7.5224e-05	0.0064145		gi|359473151|ref|XP_002282388.2| PREDICTED: probable protein phosphatase 2C 14	3.1.3.16	Putative uncharacterized protein [Source:UniProtKB/TrEMBL;Acc:F6GVM0]	GO:0003824 catalytic activity GO:0046872 metal ion binding GO:0006470 protein dephosphorylation GO:0004722 protein serine/threonine phosphatase activity GO:0004721 phosphoprotein phosphatase activity GO:0016787 hydrolase activity GO:0008150 biological_process GO:0016791 phosphatase activity GO:0043167 ion binding GO:0006464 cellular protein modification process GO:0003674 molecular_function GO:00…	100254174	9.62634	2.42098	2.38294	37.7625	15.1862	32.1348
VIT_03s0063g02620	12.1023	1.9382	0.569	3.40646	0.0006581	0.0254388		gi|359475334|ref|XP_003631660.1| PREDICTED: dnaJ homolog subfamily C member 2-like	-	Putative uncharacterized protein [Source:UniProtKB/TrEMBL;Acc:F6HQM6]	GO:0005634 nucleus GO:0003682 chromatin binding GO:0003677 DNA binding GO:0005623 cell GO:0005622 intracellular GO:0005575 cellular_component GO:0043226 organelle GO:0003674 molecular_function	100853747	2.75038	0	1.19147	3.59643	9.49135	55.5845
VIT_13s0019g01650	141.189	1.9055	0.4157	4.58417	4.55795e-06	0.000916932		gi|225449479|ref|XP_002283358.1| PREDICTED: expansin-A4	-	Putative uncharacterized protein [Source:UniProtKB/TrEMBL;Acc:D7TLS5]	GO:0016020 membrane GO:0009664 plant-type cell wall organization GO:0005576 extracellular region GO:0005575 cellular_component GO:0008150 biological_process GO:0071554 cell wall organization or biogenesis	100242732	72.8851	27.4377	46.4672	98.0026	220.199	382.143
VIT_10s0003g02160	60.7138	1.9033	0.4444	4.2827	1.84637e-05	0.00244991		gi|297740587|emb|CBI30769.3| unnamed protein product	-	Putative uncharacterized protein [Source:UniProtKB/TrEMBL;Acc:F6HME5]	GO:0003824 catalytic activity GO:0005737 cytoplasm GO:0009832 plant-type cell wall biogenesis GO:0003825 alpha,alpha-trehalose-phosphate synthase (UDP-forming) activity GO:0009790 embryo development GO:0009793 embryo development ending in seed dormancy GO:0010182 sugar mediated signaling pathway GO:0051301 cell division GO:0005992 trehalose biosynthetic process GO:0009058 biosynthetic process GO:…	NA	24.7534	12.9119	22.6379	44.9553	74.0326	184.992
VIT_19s0090g01730	18.613	1.901	0.4799	3.96151	7.44759e-05	0.0064145		gi|147818883|emb|CAN78296.1| hypothetical protein VITISV_004661	-	Putative uncharacterized protein [Source:UniProtKB/TrEMBL;Acc:F6HER5]		NA	9.62634	4.03496	3.5744	29.6705	16.1353	48.6364
VIT_08s0007g06960	13.2179	1.8927	0.5265	3.59457	0.000324924	0.0164711		gi|225441533|ref|XP_002280817.1| PREDICTED: disease resistance response protein 206	-	Putative uncharacterized protein [Source:UniProtKB/TrEMBL;Acc:D7TIA5]		100253717	2.75038	2.42098	4.76587	9.89017	15.1862	44.2939
VIT_17s0000g03780	63.9798	1.8832	0.2831	6.65296	2.87253e-11	8.95703e-08		gi|147842988|emb|CAN78454.1| hypothetical protein VITISV_002405	-	Putative uncharacterized protein [Source:UniProtKB/TrEMBL;Acc:F6GTK5]		NA	33.0046	19.3678	25.0208	98.0026	112.947	95.5358
VIT_08s0007g04820	110.939	1.8623	0.4468	4.16861	3.06465e-05	0.00358353		gi|225441163|ref|XP_002265853.1| PREDICTED: probable pectate lyase 12	4.2.2.2	Pectate lyase-like protein 3 [Source:UniProtKB/TrEMBL;Acc:E7BTN4]	GO:0016829 lyase activity GO:0003674 molecular_function GO:0031225 anchored to membrane GO:0030570 pectate lyase activity GO:0008150 biological_process GO:0005886 plasma membrane	100267540	67.3844	13.7189	32.1696	84.516	201.217	266.632
VIT_06s0080g00120	18.7984	1.8379	0.5133	3.58045	0.000343005	0.0171013		gi|225436687|ref|XP_002263127.1| PREDICTED: fatty acyl-CoA reductase 3 isoform 1	-	Putative uncharacterized protein [Source:UniProtKB/TrEMBL;Acc:D7TCY0]	GO:0000166 nucleotide binding GO:0080019 fatty-acyl-CoA reductase (alcohol-forming) activity GO:0003674 molecular_function GO:0016491 oxidoreductase activity	100259719	8.25115	6.45594	1.19147	17.9821	18.9827	59.927
VIT_03s0088g00910	275.131	1.8359	0.3881	4.73006	2.24454e-06	0.000582172	PR1	gi|307340533|gb|ADN43428.1| pathogenesis-related protein 1	-	Putative uncharacterized protein [Source:UniProtKB/TrEMBL;Acc:F6HBL1]	GO:0005576 extracellular region GO:0005575 cellular_component	100251560	159.522	36.3147	114.381	286.815	503.991	549.765
VIT_14s0060g01780	265.334	1.8218	0.3161	5.76391	8.21861e-09	8.88709e-06		gi|225450695|ref|XP_002283277.1| PREDICTED: uncharacterized protein At5g01610	-	Putative uncharacterized protein [Source:UniProtKB/TrEMBL;Acc:A5BJW5]		100249500	163.648	72.6293	85.7857	417.185	560.939	291.818
VIT_18s0001g13380	64.687	1.8154	0.346	5.24652	1.54995e-07	7.8373e-05		gi|359492179|ref|XP_002280808.2| PREDICTED: cysteine proteinase RD19a-like	-	Putative uncharacterized protein [Source:UniProtKB/TrEMBL;Acc:E0CPG7]	GO:0008233 peptidase activity GO:0008234 cysteine-type peptidase activity GO:0006508 proteolysis GO:0016787 hydrolase activity GO:0008150 biological_process GO:0003674 molecular_function	100245344	35.755	16.9468	25.0208	98.0026	138.574	73.8231
VIT_08s0032g00100	15.536	1.815	0.4765	3.80881	0.000139635	0.0100866		gi|296089275|emb|CBI39047.3| unnamed protein product	-	Putative uncharacterized protein [Source:UniProtKB/TrEMBL;Acc:D7U8I3]	GO:0009408 response to heat GO:0005737 cytoplasm GO:0003674 molecular_function	NA	8.25115	1.61398	5.95734	31.4687	29.4232	16.5016
VIT_12s0059g01740	16.4909	1.8137	0.5101	3.55552	0.000377236	0.0183317		gi|359485539|ref|XP_002272217.2| PREDICTED: ELMO domain-containing protein A-like	-	Putative uncharacterized protein [Source:UniProtKB/TrEMBL;Acc:D7TEH4]	GO:0006909 phagocytosis GO:0005856 cytoskeleton GO:0005623 cell GO:0005622 intracellular GO:0005575 cellular_component GO:0008150 biological_process GO:0043226 organelle GO:0016192 vesicle-mediated transport GO:0006810 transport GO:0009855 determination of bilateral symmetry GO:0010075 regulation of meristem growth GO:0010014 meristem initiation GO:0009944 polarity specification of adaxial/abaxia…	100267122	12.3767	1.61398	1.19147	21.5786	26.5758	35.6088
VIT_14s0060g01040	103.216	1.8085	0.2937	6.15755	7.3878e-10	1.06322e-06		gi|296089787|emb|CBI39606.3| unnamed protein product	-	Putative uncharacterized protein [Source:UniProtKB/TrEMBL;Acc:D7UA42]		NA	55.0076	26.6307	47.6587	196.005	158.506	135.487
VIT_02s0025g02540	26.8455	1.8048	0.4276	4.22066	2.43591e-05	0.00300102		gi|225426596|ref|XP_002280209.1| PREDICTED: uncharacterized protein LOC100242761	-	Putative uncharacterized protein [Source:UniProtKB/TrEMBL;Acc:D7TVQ9]	GO:0008150 biological_process GO:0005737 cytoplasm GO:0005634 nucleus	100242761	12.3767	9.68391	7.14881	26.0741	38.9145	66.875
VIT_17s0053g00990	96.9043	1.7809	0.4172	4.26908	1.96277e-05	0.00253252		gi|225464253|ref|XP_002269517.1| PREDICTED: expansin-A15	-	Putative uncharacterized protein [Source:UniProtKB/TrEMBL;Acc:A5C506]	GO:0016020 membrane GO:0009664 plant-type cell wall organization GO:0005576 extracellular region GO:0005575 cellular_component GO:0008150 biological_process GO:0071554 cell wall organization or biogenesis	100261426	38.5053	24.2098	46.4672	78.2223	109.151	284.87
VIT_05s0020g02470	40.2127	1.7742	0.4004	4.43085	9.38645e-06	0.00156796		gi|225432494|ref|XP_002277418.1| PREDICTED: uncharacterized protein LOC100263132	-	Putative uncharacterized protein [Source:UniProtKB/TrEMBL;Acc:D7T6P3]	GO:0016020 membrane GO:0008150 biological_process GO:0005739 mitochondrion GO:0003674 molecular_function	100263132	20.6279	9.68391	16.6806	93.5071	61.6938	39.0828
VIT_07s0005g05180	136.395	1.7725	0.4282	4.13927	3.48419e-05	0.00395065		gi|225464188|ref|XP_002263540.1| PREDICTED: uncharacterized protein LOC100266538 isoform 1	-	Putative uncharacterized protein [Source:UniProtKB/TrEMBL;Acc:A5ARZ9]		100266538	55.0076	58.1035	38.127	69.2312	208.81	389.091
VIT_10s0003g01100	19.6861	1.7707	0.45	3.9346	8.33357e-05	0.0068988		gi|225443827|ref|XP_002274223.1| PREDICTED: vignain-like	-	Putative uncharacterized protein [Source:UniProtKB/TrEMBL;Acc:F6HM87]	GO:0008233 peptidase activity GO:0008234 cysteine-type peptidase activity GO:0006508 proteolysis GO:0016787 hydrolase activity GO:0003674 molecular_function GO:0008150 biological_process	100246411	5.50076	8.06992	7.14881	51.2491	21.8301	24.3182
VIT_01s0011g04030	186.543	1.759	0.4024	4.3711	1.2362e-05	0.00194846		gi|297737775|emb|CBI26976.3| unnamed protein product	-	Putative uncharacterized protein [Source:UniProtKB/TrEMBL;Acc:F6HEV8]	GO:0005783 endoplasmic reticulum GO:0005737 cytoplasm GO:0005623 cell GO:0005622 intracellular GO:0005575 cellular_component GO:0043226 organelle GO:0008150 biological_process GO:0005739 mitochondrion GO:0003674 molecular_function	100247313	59.1332	67.7874	89.3601	121.379	234.436	547.159
VIT_03s0088g00780	175.36	1.758	0.3776	4.65519	3.23675e-06	0.000729594		gi|359475523|ref|XP_003631695.1| PREDICTED: basic form of pathogenesis-related protein 1	-	Putative uncharacterized protein [Source:UniProtKB/TrEMBL;Acc:A5C4Q7]	GO:0005576 extracellular region GO:0005575 cellular_component	100232880	92.1378	29.0517	89.3601	170.83	299.927	370.853
VIT_16s0050g01400	33.6786	1.7515	0.5292	3.30987	0.000933378	0.0311832		gi|147791192|emb|CAN68012.1| hypothetical protein VITISV_005112	-	Putative uncharacterized protein [Source:UniProtKB/TrEMBL;Acc:F6H6B1]	GO:0005515 protein binding GO:0003674 molecular_function	NA	6.87595	0.806992	21.4464	43.1571	35.118	94.6673
VIT_02s0154g00310	23.6871	1.7504	0.5597	3.12759	0.00176244	0.0446151		gi|147854120|emb|CAN80711.1| hypothetical protein VITISV_033378	-	Putative uncharacterized protein [Source:UniProtKB/TrEMBL;Acc:F6HPA3]	GO:0008289 lipid binding	100262648	12.3767	0.806992	2.38294	7.19285	35.118	84.2452
VIT_14s0060g01830	210.711	1.7443	0.2663	6.54957	5.77034e-11	1.54225e-07		gi|225450706|ref|XP_002283314.1| PREDICTED: uncharacterized protein At5g01610-like	-	Putative uncharacterized protein [Source:UniProtKB/TrEMBL;Acc:F6I4P5]		100252793	89.3874	83.9272	101.275	462.141	290.435	237.102
VIT_07s0129g01080	23.8383	1.7371	0.5316	3.26765	0.00108446	0.0337029		gi|225438831|ref|XP_002283607.1| PREDICTED: microtubule-associated protein RP/EB family member 1-like	-	Putative uncharacterized protein [Source:UniProtKB/TrEMBL;Acc:F6HSZ0]	GO:0005634 nucleus GO:0009652 thigmotropism GO:0008017 microtubule binding GO:0009524 phragmoplast GO:0005618 cell wall GO:0005819 spindle GO:0005730 nucleolus GO:0005737 cytoplasm GO:0005623 cell GO:0005622 intracellular GO:0005575 cellular_component GO:0008150 biological_process GO:0005515 protein binding GO:0030312 external encapsulating structure GO:0008092 cytoskeletal protein binding GO:000…	100262748	15.1271	3.22797	2.38294	10.7893	55.0498	56.453
VIT_05s0029g00190	15.5231	1.7252	0.4928	3.50111	0.00046332	0.0213504		gi|225433524|ref|XP_002267551.1| PREDICTED: glucan endo-1,3-beta-glucosidase-like protein 2	-	Putative uncharacterized protein [Source:UniProtKB/TrEMBL;Acc:D7SNT0]	GO:0005886 plasma membrane	100260517	12.3767	1.61398	2.38294	22.4777	25.6267	28.6607
VIT_18s0001g10350	217.183	1.7228	0.3059	5.63183	1.78311e-08	1.51638e-05		gi|225458649|ref|XP_002282833.1| PREDICTED: subtilisin-like protease	-	Putative uncharacterized protein [Source:UniProtKB/TrEMBL;Acc:F6H1C4]	GO:0008236 serine-type peptidase activity GO:0008233 peptidase activity GO:0043086 negative regulation of catalytic activity GO:0042802 identical protein binding GO:0004252 serine-type endopeptidase activity GO:0006508 proteolysis GO:0016787 hydrolase activity GO:0008150 biological_process GO:0003674 molecular_function	100264233	123.767	50.0335	108.424	387.515	258.165	375.195
VIT_10s0003g03360	23.7396	1.7166	0.4521	3.79701	0.000146451	0.0103613		gi|297740696|emb|CBI30878.3| unnamed protein product	-	Putative uncharacterized protein [Source:UniProtKB/TrEMBL;Acc:D7TK56]		NA	13.7519	4.84195	8.34028	55.7446	38.9145	20.8442
VIT_10s0003g03410	49.8139	1.7033	0.4371	3.89671	9.75095e-05	0.007763		gi|297740700|emb|CBI30882.3| unnamed protein product	-	Putative uncharacterized protein [Source:UniProtKB/TrEMBL;Acc:F6HLR7]		NA	34.3798	7.26293	16.6806	111.489	77.8291	51.2419
VIT_07s0031g00110	52.8929	1.7025	0.375	4.54012	5.62212e-06	0.00106247		gi|225438797|ref|XP_002283187.1| PREDICTED: uncharacterized protein LOC100259508	-	Putative uncharacterized protein [Source:UniProtKB/TrEMBL;Acc:F6H4H2]		100259508	34.3798	12.1049	20.255	66.5339	111.998	72.0861
VIT_17s0000g09800	56.0213	1.6937	0.4113	4.11824	3.81778e-05	0.00416517		-	-	Putative uncharacterized protein [Source:UniProtKB/TrEMBL;Acc:F6GTM9]		NA	26.1286	24.2098	16.6806	45.8544	72.1343	151.12
VIT_19s0014g00090	32.1135	1.6866	0.4489	3.75722	0.000171808	0.0114205		gi|225461844|ref|XP_002285661.1| PREDICTED: glucan endo-1,3-beta-glucosidase	-	Putative uncharacterized protein [Source:UniProtKB/TrEMBL;Acc:A5B4K8]		100257244	22.0031	8.06992	7.14881	30.5696	79.7274	45.1624
VIT_18s0001g06580	278.806	1.6817	0.2782	6.04524	1.49187e-09	1.99367e-06		gi|225459203|ref|XP_002285736.1| PREDICTED: blue copper protein-like	-	Putative uncharacterized protein [Source:UniProtKB/TrEMBL;Acc:F6H0Y2]	GO:0005507 copper ion binding GO:0009055 electron carrier activity GO:0003674 molecular_function GO:0043167 ion binding	100243780	107.265	145.259	120.338	294.008	626.429	379.538
VIT_01s0011g00080	28.2311	1.68	0.4302	3.90528	9.41178e-05	0.00755729		gi|359472832|ref|XP_002263089.2| PREDICTED: uncharacterized protein LOC100254361	-	Putative uncharacterized protein [Source:UniProtKB/TrEMBL;Acc:F6HF02]	GO:0006950 response to stress GO:0048765 root hair cell differentiation GO:0032040 small-subunit processome GO:0005623 cell GO:0005622 intracellular GO:0005575 cellular_component GO:0008150 biological_process GO:0021700 developmental maturation GO:0030154 cell differentiation GO:0048856 anatomical structure development	100254361	19.2527	6.45594	8.34028	38.6616	64.5412	32.1348
VIT_09s0002g00260	12.9965	1.6799	0.4884	3.43963	0.000582519	0.0238999		gi|359482714|ref|XP_003632814.1| PREDICTED: uncharacterized protein LOC100854504	-	Putative uncharacterized protein [Source:UniProtKB/TrEMBL;Acc:D7TZJ4]		100854504	6.87595	2.42098	4.76587	11.6884	21.8301	30.3977
VIT_18s0001g06430	70.0416	1.6768	0.387	4.333	1.47092e-05	0.00208481		gi|225459213|ref|XP_002285743.1| PREDICTED: homeobox-leucine zipper protein ATHB-16-like	-	Putative uncharacterized protein [Source:UniProtKB/TrEMBL;Acc:F6H0X8]	GO:0005634 nucleus GO:0006355 regulation of transcription, DNA-dependent GO:0006351 transcription, DNA-dependent GO:0003700 sequence-specific DNA binding transcription factor activity GO:0003677 DNA binding GO:0000976 transcription regulatory region sequence-specific DNA binding GO:0043565 sequence-specific DNA binding GO:0009058 biosynthetic process GO:0005623 cell GO:0005622 intracellular GO:00…	100255823	48.1317	15.3329	25.0208	88.1124	87.3204	156.331
VIT_10s0003g03430	56.3057	1.6723	0.4169	4.01173	6.02761e-05	0.00551788		gi|359483867|ref|XP_002270152.2| PREDICTED: uncharacterized protein LOC100257299	-	Putative uncharacterized protein [Source:UniProtKB/TrEMBL;Acc:D7TK62]		100257299	39.8805	11.2979	17.872	131.27	74.9817	62.5325
VIT_00s0301g00060	19.3282	1.6691	0.5009	3.33217	0.000861703	0.0300216		gi|359496315|ref|XP_003635207.1| PREDICTED: uncharacterized protein LOC100853563	-	Putative uncharacterized protein [Source:UniProtKB/TrEMBL;Acc:F6GYY0]		100853563	5.50076	8.06992	5.95734	53.9464	9.49135	33.0033
VIT_18s0001g12830	219.434	1.6639	0.3287	5.06227	4.14284e-07	0.000164912		gi|225458217|ref|XP_002281804.1| PREDICTED: mannan endo-1,4-beta-mannosidase 7	3.2.1.78	Putative uncharacterized protein [Source:UniProtKB/TrEMBL;Acc:E0CQG0]	GO:0003824 catalytic activity GO:0004553 hydrolase activity, hydrolyzing O-glycosyl compounds GO:0005975 carbohydrate metabolic process GO:0008150 biological_process GO:0016798 hydrolase activity, acting on glycosyl bonds GO:0003674 molecular_function	100245556	126.518	93.6111	69.1051	217.584	279.995	529.789
VIT_16s0039g01330	67.9895	1.6629	0.4616	3.60258	0.00031507	0.0164289		gi|359495104|ref|XP_002263133.2| PREDICTED: probable serine/threonine-protein kinase At1g18390-like	2.7.11.1	Putative uncharacterized protein [Source:UniProtKB/TrEMBL;Acc:F6H838]	GO:0016772 transferase activity, transferring phosphorus-containing groups GO:0006468 protein phosphorylation GO:0005524 ATP binding GO:0004674 protein serine/threonine kinase activity GO:0004672 protein kinase activity GO:0000166 nucleotide binding GO:0008150 biological_process GO:0006464 cellular protein modification process GO:0016301 kinase activity GO:0003674 molecular_function	100249725	24.7534	8.87692	44.0843	109.691	50.3042	170.227
VIT_01s0146g00420	32.2573	1.6615	0.493	3.37028	0.000750909	0.0275466		gi|296088732|emb|CBI38182.3| unnamed protein product	-	Putative uncharacterized protein [Source:UniProtKB/TrEMBL;Acc:F6I1P5]		NA	26.1286	4.03496	4.76587	63.8366	62.6429	32.1348
VIT_10s0003g03400	24.2153	1.661	0.464	3.57993	0.00034369	0.0171013		gi|359483865|ref|XP_003633029.1| PREDICTED: uncharacterized protein LOC100267568	-	Putative uncharacterized protein [Source:UniProtKB/TrEMBL;Acc:D7TK59]		100267568	17.8775	3.22797	7.14881	52.1482	37.9654	26.9237
VIT_10s0003g02150	29.9759	1.6527	0.4337	3.81031	0.000138792	0.0100866		gi|297740586|emb|CBI30768.3| unnamed protein product	-	Putative uncharacterized protein [Source:UniProtKB/TrEMBL;Acc:F6HME4]	GO:0003824 catalytic activity GO:0005992 trehalose biosynthetic process GO:0009058 biosynthetic process GO:0005975 carbohydrate metabolic process GO:0008150 biological_process GO:0003674 molecular_function	NA	8.25115	6.45594	21.4464	35.0652	41.762	66.875
VIT_03s0063g02680	117.098	1.6525	0.4743	3.48383	0.000494293	0.0221237		gi|359475348|ref|XP_003631667.1| PREDICTED: uncharacterized protein LOC100853998	-	Putative uncharacterized protein [Source:UniProtKB/TrEMBL;Acc:A5BSB4]	GO:0005634 nucleus GO:0003682 chromatin binding GO:0003677 DNA binding GO:0005623 cell GO:0005622 intracellular GO:0005575 cellular_component GO:0043226 organelle GO:0003674 molecular_function	100853998	35.755	38.7356	55.999	62.0383	94.9135	415.146
VIT_06s0004g01690	66.8688	1.6455	0.5218	3.15333	0.00161421	0.0425257		gi|482569970|gb|EOA34158.1| hypothetical protein CARUB_v10021660mg, partial	-	Histone H3 [Source:UniProtKB/TrEMBL;Acc:A5AEY1]	GO:0005634 nucleus GO:0003677 DNA binding GO:0046982 protein heterodimerization activity GO:0006334 nucleosome assembly GO:0005694 chromosome GO:0000786 nucleosome GO:0003674 molecular_function GO:0065003 macromolecular complex assembly GO:0022607 cellular component assembly GO:0005623 cell GO:0005622 intracellular GO:0005575 cellular_component GO:0034641 cellular nitrogen compound metabolic proc…	100260775	52.2573	6.45594	7.14881	43.1571	167.997	124.197
VIT_05s0094g01130	15.0893	1.6326	0.5094	3.20508	0.00135027	0.0386129		gi|225434191|ref|XP_002279426.1| PREDICTED: NADP-dependent alkenal double bond reductase P2	1.3.1.74	Putative uncharacterized protein [Source:UniProtKB/TrEMBL;Acc:D7T2K0]	GO:0055114 oxidation-reduction process GO:0016491 oxidoreductase activity GO:0000166 nucleotide binding GO:0008270 zinc ion binding GO:0008150 biological_process GO:0043167 ion binding GO:0003674 molecular_function	100250942	9.62634	4.84195	1.19147	16.1839	16.1353	42.5568
VIT_12s0057g00500	29.0421	1.6171	0.4383	3.68973	0.000224489	0.0136362		gi|359485880|ref|XP_003633348.1| PREDICTED: thymidine kinase-like	2.7.1.21	Thymidine kinase [Source:UniProtKB/TrEMBL;Acc:F6HHL3]	GO:0016310 phosphorylation GO:0016301 kinase activity GO:0005524 ATP binding GO:0016740 transferase activity GO:0000166 nucleotide binding GO:0006260 DNA replication GO:0003674 molecular_function GO:0009058 biosynthetic process GO:0034641 cellular nitrogen compound metabolic process GO:0006259 DNA metabolic process GO:0008150 biological_process GO:0004797 thymidine kinase activity GO:0005737 cyto…	100852993	15.1271	6.45594	14.2976	23.3768	65.4903	49.5049
VIT_01s0026g02620	678.332	1.6087	0.3436	4.68208	2.83976e-06	0.000699066		gi|225425652|ref|XP_002272879.1| PREDICTED: expansin-A1	-	Putative uncharacterized protein [Source:UniProtKB/TrEMBL;Acc:A5AIN5]	GO:0016020 membrane GO:0009664 plant-type cell wall organization GO:0005576 extracellular region GO:0005575 cellular_component GO:0008150 biological_process GO:0071554 cell wall organization or biogenesis	100260158	424.934	271.956	216.847	832.573	597.955	1725.72
VIT_01s0026g00490	12.3909	1.5956	0.4776	3.34111	0.000834454	0.0296239		gi|147790133|emb|CAN67884.1| hypothetical protein VITISV_015327	-	Putative uncharacterized protein [Source:UniProtKB/TrEMBL;Acc:F6HPL4]	GO:0016020 membrane GO:0005575 cellular_component	NA	5.50076	4.03496	4.76587	27.8723	20.881	11.2906
VIT_03s0088g00710	71.3436	1.5938	0.4395	3.62671	0.00028706	0.015522		gi|225429131|ref|XP_002274275.1| PREDICTED: basic form of pathogenesis-related protein 1	-	Putative uncharacterized protein [Source:UniProtKB/TrEMBL;Acc:F6HBN7]	GO:0005576 extracellular region GO:0005575 cellular_component	100247990	48.1317	8.87692	32.1696	107.893	71.1851	159.805
VIT_01s0010g01090	24.1206	1.5883	0.4654	3.41267	0.000643298	0.0252316		gi|225425043|ref|XP_002270660.1| PREDICTED: peroxidase 11	1.11.1.7	Putative uncharacterized protein [Source:UniProtKB/TrEMBL;Acc:F6HGH0]	GO:0020037 heme binding GO:0004601 peroxidase activity GO:0006979 response to oxidative stress GO:0055114 oxidation-reduction process GO:0016491 oxidoreductase activity GO:0046872 metal ion binding GO:0006950 response to stress GO:0008150 biological_process GO:0043167 ion binding GO:0003674 molecular_function GO:0005576 extracellular region	100261517	9.62634	13.7189	4.76587	18.8812	36.0671	61.664
VIT_17s0000g08290	281.24	1.588	0.3335	4.76143	1.92231e-06	0.000521223		gi|225457042|ref|XP_002279622.1| PREDICTED: dof zinc finger protein DOF5.6	-	Putative uncharacterized protein [Source:UniProtKB/TrEMBL;Acc:F6GSR1]	GO:0006355 regulation of transcription, DNA-dependent GO:0003677 DNA binding GO:0008270 zinc ion binding GO:0008150 biological_process GO:0043167 ion binding GO:0003674 molecular_function GO:0010067 procambium histogenesis GO:0010087 phloem or xylem histogenesis GO:0045893 positive regulation of transcription, DNA-dependent GO:0005634 nucleus GO:0003700 sequence-specific DNA binding transcription…	100265549	189.776	77.4713	120.338	273.328	418.569	607.955
VIT_00s0259g00160	180.857	1.5777	0.2823	5.58805	2.29635e-08	1.74574e-05		gi|297735879|emb|CBI18638.3| unnamed protein product	-	Putative uncharacterized protein [Source:UniProtKB/TrEMBL;Acc:F6GZ01]	GO:0006633 fatty acid biosynthetic process GO:0009058 biosynthetic process GO:0008150 biological_process GO:0044281 small molecule metabolic process GO:0006629 lipid metabolic process GO:0010267 production of ta-siRNAs involved in RNA interference GO:0051607 defense response to virus GO:0035196 production of miRNAs involved in gene silencing by miRNA GO:0005739 mitochondrion GO:0000036 ACP phosph…	100258657	119.642	49.2265	90.5516	284.118	251.521	290.081
VIT_19s0015g02660	21.2007	1.5762	0.5019	3.14054	0.00168639	0.0438941		gi|225469201|ref|XP_002262693.1| PREDICTED: secologanin synthase	-	Putative uncharacterized protein [Source:UniProtKB/TrEMBL;Acc:D7UB08]	GO:0020037 heme binding GO:0005506 iron ion binding GO:0055114 oxidation-reduction process GO:0016491 oxidoreductase activity GO:0004497 monooxygenase activity GO:0016705 oxidoreductase activity, acting on paired donors, with incorporation or reduction of molecular oxygen GO:0009055 electron carrier activity GO:0046872 metal ion binding GO:0008150 biological_process GO:0043167 ion binding GO:0003…	100260702	5.50076	4.84195	13.1061	12.5875	30.3723	60.7955
VIT_00s0125g00200	52.0299	1.5697	0.3824	4.105	4.04316e-05	0.00427364		gi|225465127|ref|XP_002273492.1| PREDICTED: uncharacterized protein LOC100264972	-	Putative uncharacterized protein [Source:UniProtKB/TrEMBL;Acc:F6H2Q7]	GO:0005886 plasma membrane GO:0005623 cell GO:0005575 cellular_component GO:0008150 biological_process GO:0005576 extracellular region GO:0003674 molecular_function	100264972	30.2542	16.1398	23.8294	44.0562	111.049	86.8507
VIT_01s0026g02190	123.751	1.5675	0.4402	3.56113	0.000369261	0.0181233		gi|225425728|ref|XP_002274152.1| PREDICTED: HVA22-like protein a	-	Putative uncharacterized protein [Source:UniProtKB/TrEMBL;Acc:D7TNA4]	GO:0009506 plasmodesma GO:0042538 hyperosmotic salinity response GO:0009737 response to abscisic acid stimulus GO:0009414 response to water deprivation GO:0005634 nucleus GO:0003674 molecular_function	100255163	64.634	25.8238	65.5307	97.1035	117.693	371.721
VIT_19s0014g05010	12.3056	1.5624	0.4953	3.15469	0.0016067	0.0425257		gi|225461158|ref|XP_002280141.1| PREDICTED: uncharacterized protein LOC100250297	-	Putative uncharacterized protein [Source:UniProtKB/TrEMBL;Acc:E0CT42]		100250297	9.62634	2.42098	2.38294	17.9821	27.5249	13.8961
VIT_00s0454g00020	13.3348	1.5604	0.4742	3.29073	0.000999272	0.0319579		gi|297744928|emb|CBI38459.3| unnamed protein product	-	Putative uncharacterized protein [Source:UniProtKB/TrEMBL;Acc:D7U6T9]		NA	5.50076	2.42098	8.34028	16.1839	18.0336	29.5292
VIT_11s0016g05110	161.568	1.5451	0.2875	5.37412	7.69578e-08	4.23472e-05		gi|225445464|ref|XP_002281941.1| PREDICTED: protein brittle-1, chloroplastic/amyloplastic	-	Putative uncharacterized protein [Source:UniProtKB/TrEMBL;Acc:A5APG4]	GO:0016021 integral to membrane GO:0006810 transport GO:0016020 membrane GO:0055085 transmembrane transport GO:0015215 nucleotide transmembrane transporter activity GO:0006862 nucleotide transport GO:0009536 plastid GO:0005739 mitochondrion GO:0009507 chloroplast GO:0005737 cytoplasm GO:0005623 cell GO:0005622 intracellular GO:0005575 cellular_component GO:0008150 biological_process GO:0043226 or…	100266320	104.515	45.1916	85.7857	249.952	206.911	277.054
VIT_06s0004g01450	51.7167	1.5442	0.4949	3.12051	0.00180535	0.045216		gi|297746384|emb|CBI16440.3| unnamed protein product	-	Lipoxygenase [Source:UniProtKB/TrEMBL;Acc:F6GUD0]	GO:0009611 response to wounding GO:0005506 iron ion binding GO:0055114 oxidation-reduction process GO:0016491 oxidoreductase activity GO:0009941 chloroplast envelope GO:0009570 chloroplast stroma GO:0009753 response to jasmonic acid stimulus GO:0031408 oxylipin biosynthetic process GO:0016165 lipoxygenase activity GO:0009695 jasmonic acid biosynthetic process GO:0009535 chloroplast thylakoid memb…	100241684	28.879	4.03496	27.4038	89.0115	34.1689	126.802
VIT_04s0008g00150	45.7609	1.5395	0.5	3.07907	0.00207649	0.0488323		gi|359494722|ref|XP_002269602.2| PREDICTED: protein ATAF2	-	Putative uncharacterized protein [Source:UniProtKB/TrEMBL;Acc:D7ST01]	GO:0010200 response to chitin GO:0006355 regulation of transcription, DNA-dependent GO:0003677 DNA binding GO:0048281 inflorescence morphogenesis GO:0045792 negative regulation of cell size GO:0009965 leaf morphogenesis GO:0000003 reproduction GO:0008150 biological_process GO:0048856 anatomical structure development GO:0003674 molecular_function	100243861	16.5023	4.03496	32.1696	41.3589	49.355	131.145
VIT_13s0067g02530	36.0026	1.5386	0.4588	3.35379	0.00079713	0.0286093		gi|225448645|ref|XP_002274437.1| PREDICTED: mini-chromosome maintenance complex-binding protein	-	Putative uncharacterized protein [Source:UniProtKB/TrEMBL;Acc:F6HC50]	GO:0042555 MCM complex GO:0043601 nuclear replisome GO:0051567 histone H3-K9 methylation GO:0016444 somatic cell DNA recombination GO:0051302 regulation of cell division GO:0009941 chloroplast envelope GO:0000278 mitotic cell cycle GO:0051726 regulation of cell cycle GO:0042023 DNA endoreduplication GO:0031047 gene silencing by RNA GO:0016568 chromatin modification GO:0010090 trichome morphogenes…	100246773	19.2527	13.7189	11.9147	17.9821	74.9817	78.1656
VIT_09s0002g08960	19.5311	1.5364	0.4521	3.39795	0.000678934	0.0260825		gi|225443090|ref|XP_002273525.1| PREDICTED: UPF0326 protein At4g17486	-	Putative uncharacterized protein [Source:UniProtKB/TrEMBL;Acc:D7TZG1]	GO:0008150 biological_process GO:0005737 cytoplasm GO:0003674 molecular_function	100249060	15.1271	3.22797	7.14881	26.9732	25.6267	39.0828
VIT_12s0142g00440	24.837	1.5314	0.4648	3.29453	0.00098588	0.0318353		gi|296086329|emb|CBI31770.3| unnamed protein product	-	Putative uncharacterized protein [Source:UniProtKB/TrEMBL;Acc:D7TMP7]	GO:0008150 biological_process GO:0003674 molecular_function	100260926	22.0031	4.84195	4.76587	49.4509	33.2197	34.7403
VIT_14s0060g01850	78.631	1.5269	0.3494	4.36975	1.24387e-05	0.00194846		gi|225450709|ref|XP_002283330.1| PREDICTED: uncharacterized protein LOC100247685	-	Putative uncharacterized protein [Source:UniProtKB/TrEMBL;Acc:A5B0Q8]		100247685	55.0076	25.8238	30.9782	156.445	126.235	77.2971
VIT_18s0041g00710	92.9382	1.5263	0.3695	4.13067	3.61709e-05	0.0040281		gi|225460444|ref|XP_002271558.1| PREDICTED: anthocyanidin 5,3-O-glucosyltransferase	-	Putative uncharacterized protein [Source:UniProtKB/TrEMBL;Acc:D7U9A6]	GO:0016740 transferase activity GO:0008152 metabolic process GO:0016758 transferase activity, transferring hexosyl groups GO:0016757 transferase activity, transferring glycosyl groups GO:0008150 biological_process GO:0003674 molecular_function	100247599	48.1317	37.1216	44.0843	117.783	76.88	233.628
VIT_11s0016g03500	13.9042	1.5257	0.451	3.38256	0.000718138	0.0267109		gi|225445164|ref|XP_002284090.1| PREDICTED: uncharacterized protein LOC100268083	-	Putative uncharacterized protein [Source:UniProtKB/TrEMBL;Acc:D7TBJ7]		100268083	8.25115	4.84195	4.76587	25.175	25.6267	14.7646
VIT_18s0001g12690	171.248	1.5212	0.3611	4.21297	2.52038e-05	0.00308194	IFRL4	gi|302142513|emb|CBI19716.3| unnamed protein product	-	Putative uncharacterized protein [Source:UniProtKB/TrEMBL;Acc:E0CQE7]	GO:0000166 nucleotide binding GO:0003674 molecular_function	100264250	122.392	58.9104	59.5734	134.866	341.689	310.057
VIT_07s0005g01350	661.785	1.516	0.3479	4.35815	1.31167e-05	0.00197903		gi|225437541|ref|XP_002275863.1| PREDICTED: universal stress protein A-like protein	-	Putative uncharacterized protein [Source:UniProtKB/TrEMBL;Acc:D7U2H3]	GO:0005773 vacuole GO:0006950 response to stress GO:0005737 cytoplasm GO:0005623 cell GO:0005622 intracellular GO:0005575 cellular_component GO:0008150 biological_process GO:0043226 organelle GO:0002238 response to molecule of fungal origin GO:0005634 nucleus GO:0003674 molecular_function	100265889	418.058	190.45	331.228	506.197	1002.29	1522.49
VIT_08s0007g02470	284.321	1.5151	0.2145	7.06505	1.60562e-12	6.00791e-09		gi|225440731|ref|XP_002280866.1| PREDICTED: aspartic proteinase nepenthesin-2-like	-	Putative uncharacterized protein [Source:UniProtKB/TrEMBL;Acc:F6HKR1]	GO:0016020 membrane GO:0009505 plant-type cell wall GO:0005618 cell wall GO:0006508 proteolysis GO:0004190 aspartic-type endopeptidase activity GO:0003674 molecular_function GO:0005623 cell GO:0005575 cellular_component GO:0008150 biological_process GO:0030312 external encapsulating structure GO:0008233 peptidase activity	100264942	167.773	108.944	154.891	493.609	356.875	423.831
VIT_14s0128g00410	11.028	1.514	0.4802	3.15277	0.00161727	0.0425257		gi|225450973|ref|XP_002280845.1| PREDICTED: cyclin-P3-1	-	Putative uncharacterized protein [Source:UniProtKB/TrEMBL;Acc:F6HYZ1]	GO:0019901 protein kinase binding GO:0000079 regulation of cyclin-dependent protein serine/threonine kinase activity GO:0003674 molecular_function GO:0008150 biological_process GO:0019899 enzyme binding GO:0010440 stomatal lineage progression GO:0005737 cytoplasm	100242488	6.87595	3.22797	3.5744	24.2759	15.1862	13.0276
VIT_01s0026g02520	74.956	1.5052	0.4687	3.21106	0.00132244	0.0381311		gi|225425666|ref|XP_002275271.1| PREDICTED: extracellular ribonuclease LE	3.1.27.1	Putative uncharacterized protein [Source:UniProtKB/TrEMBL;Acc:D7TN77]	GO:0033897 ribonuclease T2 activity GO:0003723 RNA binding GO:0004518 nuclease activity GO:0003674 molecular_function	100263380	39.8805	12.9119	41.7014	38.6616	117.693	198.888
VIT_09s0002g00410	57.2509	1.4996	0.3945	3.80157	0.00014378	0.0102281		gi|359482897|ref|XP_003632857.1| PREDICTED: uncharacterized protein LOC100855396	-	Putative uncharacterized protein [Source:UniProtKB/TrEMBL;Acc:F6HXN7]	GO:0006950 response to stress GO:0008150 biological_process	100855396	49.5069	15.3329	15.4891	74.6258	93.0153	95.5358
VIT_02s0025g01600	43.8874	1.499	0.3992	3.75542	0.000173054	0.0114205		gi|225426306|ref|XP_002268138.1| PREDICTED: uncharacterized protein LOC100244412	-	Putative uncharacterized protein [Source:UniProtKB/TrEMBL;Acc:F6HU27]		100244412	33.0046	16.1398	11.9147	44.9553	62.6429	94.6673
VIT_00s0340g00040	64.7547	1.4953	0.2897	5.16058	2.46184e-07	0.000110841		gi|296080956|emb|CBI18622.3| unnamed protein product	-	Putative uncharacterized protein [Source:UniProtKB/TrEMBL;Acc:F6GYZ3]	GO:0003824 catalytic activity GO:0004563 beta-N-acetylhexosaminidase activity GO:0004553 hydrolase activity, hydrolyzing O-glycosyl compounds GO:0005975 carbohydrate metabolic process GO:0008150 biological_process GO:0016798 hydrolase activity, acting on glycosyl bonds GO:0003674 molecular_function	100262386	41.2557	21.7888	34.5526	89.0115	107.252	94.6673
VIT_12s0028g03620	50.6256	1.4945	0.4527	3.3017	0.000961009	0.031772		gi|225446368|ref|XP_002273678.1| PREDICTED: uncharacterized protein LOC100243770	-	Putative uncharacterized protein [Source:UniProtKB/TrEMBL;Acc:F6H5D4]		100243770	34.3798	21.7888	9.53174	31.4687	111.049	95.5358
VIT_08s0007g06910	12.9069	1.4943	0.4838	3.08883	0.00200949	0.0481377		gi|359481856|ref|XP_002276258.2| PREDICTED: disease resistance response protein 206-like	-	Putative uncharacterized protein [Source:UniProtKB/TrEMBL;Acc:F6HLG3]		NA	11.0015	4.03496	1.19147	20.6794	17.0844	23.4497
VIT_10s0003g03340	37.7988	1.494	0.4736	3.15464	0.00160697	0.0425257		gi|225444553|ref|XP_002275959.1| PREDICTED: uncharacterized protein LOC100253775	-	Putative uncharacterized protein [Source:UniProtKB/TrEMBL;Acc:D7TK54]		100253775	30.2542	4.84195	13.1061	89.9107	52.2024	36.4773
VIT_12s0059g01050	30.2009	1.483	0.3575	4.14865	3.34435e-05	0.00383862		gi|359485498|ref|XP_003633283.1| PREDICTED: uncharacterized protein LOC100256762	-	Putative uncharacterized protein [Source:UniProtKB/TrEMBL;Acc:F6HID5]		100256762	19.2527	13.7189	10.7232	35.9643	50.3042	51.2419
VIT_08s0058g01070	30.177	1.4824	0.3747	3.9564	7.6088e-05	0.00643001		gi|225439647|ref|XP_002266624.1| PREDICTED: adenine/guanine permease AZG1-like	-	Putative uncharacterized protein [Source:UniProtKB/TrEMBL;Acc:F6GXY1]	GO:0006810 transport GO:0005215 transporter activity GO:0016020 membrane GO:0055085 transmembrane transport GO:0006863 purine nucleobase transport GO:0005345 purine nucleobase transmembrane transporter activity GO:0005575 cellular_component GO:0008150 biological_process GO:0022857 transmembrane transporter activity GO:0003674 molecular_function	100244745	16.5023	11.2979	15.4891	32.3678	44.6094	60.7955
VIT_03s0097g00700	102.247	1.4686	0.3838	3.82637	0.000130049	0.00954155		gi|225429250|ref|XP_002265050.1| PREDICTED: basic form of pathogenesis-related protein 1	-	Putative uncharacterized protein [Source:UniProtKB/TrEMBL;Acc:D7TY78]	GO:0005576 extracellular region GO:0005575 cellular_component	100242451	77.0107	18.5608	51.2331	123.178	158.506	184.992
VIT_18s0001g13390	29.6326	1.4673	0.3621	4.05184	5.08164e-05	0.00503029		gi|225458119|ref|XP_002279862.1| PREDICTED: cysteine proteinase RD19a	-	Putative uncharacterized protein [Source:UniProtKB/TrEMBL;Acc:E0CPG8]	GO:0008233 peptidase activity GO:0008234 cysteine-type peptidase activity GO:0006508 proteolysis GO:0016787 hydrolase activity GO:0003674 molecular_function GO:0008150 biological_process	100248853	16.5023	11.2979	15.4891	52.1482	49.355	33.0033
VIT_01s0011g06240	42.7379	1.4529	0.4016	3.618	0.000296887	0.0158247		gi|225424450|ref|XP_002285137.1| PREDICTED: probable transmembrane ascorbate ferrireductase 3-like	1.16.5.1	Putative uncharacterized protein [Source:UniProtKB/TrEMBL;Acc:D7T8G7]	GO:0016021 integral to membrane GO:0005575 cellular_component GO:0005739 mitochondrion	100244034	37.1302	11.2979	13.1061	76.4241	65.4903	52.9789
VIT_04s0008g03550	236.126	1.4524	0.3905	3.71907	0.000199961	0.0125539		gi|225429963|ref|XP_002283964.1| PREDICTED: aquaporin TIP4-1-like	-	Putative uncharacterized protein [Source:UniProtKB/TrEMBL;Acc:F6H3E5]	GO:0016021 integral to membrane GO:0006810 transport GO:0005215 transporter activity GO:0016020 membrane GO:0005575 cellular_component GO:0008150 biological_process GO:0003674 molecular_function GO:0042807 central vacuole GO:0009705 plant-type vacuole membrane GO:0009736 cytokinin mediated signaling pathway GO:0015250 water channel activity GO:0005737 cytoplasm	100252631	184.276	44.3846	109.615	399.203	461.28	217.995
VIT_12s0028g01790	79.6438	1.4489	0.3921	3.69513	0.000219772	0.0134959		gi|147788742|emb|CAN63058.1| hypothetical protein VITISV_004191	-	Putative uncharacterized protein [Source:UniProtKB/TrEMBL;Acc:F6H525]	GO:0003824 catalytic activity GO:0050660 flavin adenine dinucleotide binding GO:0016614 oxidoreductase activity, acting on CH-OH group of donors GO:0055114 oxidation-reduction process GO:0016491 oxidoreductase activity GO:0008762 UDP-N-acetylmuramate dehydrogenase activity GO:0003674 molecular_function GO:0008150 biological_process	100253961	33.0046	33.0867	47.6587	53.0473	124.337	186.729
VIT_01s0011g02720	2130.1	1.4414	0.3599	4.00525	6.19528e-05	0.0055994		gi|225423834|ref|XP_002280783.1| PREDICTED: uncharacterized protein LOC100252449	-	Putative uncharacterized protein [Source:UniProtKB/TrEMBL;Acc:D7T9B8]		100252449	1354.56	409.952	1367.81	2591.22	4381.21	2675.87
VIT_14s0066g00050	172.219	1.4405	0.393	3.66596	0.000246413	0.0141415		gi|359488790|ref|XP_002271723.2| PREDICTED: uncharacterized protein LOC100242213	-	Putative uncharacterized protein [Source:UniProtKB/TrEMBL;Acc:F6HV85]		100242213	140.269	43.5776	64.3393	346.156	300.876	138.093
VIT_10s0092g00150	52.3586	1.4364	0.3366	4.26747	1.97704e-05	0.00253346		gi|225444211|ref|XP_002276337.1| PREDICTED: patatin group A-3	-	Putative uncharacterized protein [Source:UniProtKB/TrEMBL;Acc:F6I3G9]	GO:0008152 metabolic process GO:0006629 lipid metabolic process GO:0016787 hydrolase activity GO:0003674 molecular_function GO:0008150 biological_process	100252820	33.0046	20.9818	25.0208	57.5428	107.252	70.3491
VIT_10s0116g01040	126.732	1.4356	0.3786	3.79164	0.000149656	0.0104546		gi|225444309|ref|XP_002263583.1| PREDICTED: uncharacterized protein LOC100248583 isoform 1	-	Putative uncharacterized protein [Source:UniProtKB/TrEMBL;Acc:F6H7G5]		100248583	56.3828	40.3496	88.1686	309.293	158.506	107.695
VIT_12s0057g00180	14.7992	1.4323	0.4228	3.38761	0.000705039	0.0266476		gi|296084964|emb|CBI28379.3| unnamed protein product	-	Putative uncharacterized protein [Source:UniProtKB/TrEMBL;Acc:D7TD06]		NA	6.87595	5.64895	8.34028	25.175	22.7792	19.9757
VIT_19s0090g01280	267.226	1.432	0.318	4.50363	6.68034e-06	0.00124553		gi|359494081|ref|XP_002277143.2| PREDICTED: putative BPI/LBP family protein At3g20270-like	-	Putative uncharacterized protein [Source:UniProtKB/TrEMBL;Acc:F6HET7]	GO:0008289 lipid binding GO:0003674 molecular_function GO:0008150 biological_process GO:0005634 nucleus GO:0005576 extracellular region	100264027	195.277	94.4181	116.764	543.06	407.179	246.656
VIT_17s0000g05710	21.0511	1.4269	0.4633	3.07966	0.00207237	0.0488313		gi|297734021|emb|CBI15268.3| unnamed protein product	-	Putative uncharacterized protein [Source:UniProtKB/TrEMBL;Acc:D7SIF7]		NA	19.2527	4.84195	4.76587	26.0741	42.7111	28.6607
VIT_10s0116g00520	77.2402	1.4223	0.339	4.19534	2.72464e-05	0.00327159		gi|225444379|ref|XP_002264995.1| PREDICTED: probable xyloglucan endotransglucosylase/hydrolase protein 8	2.4.1.207	Putative uncharacterized protein [Source:UniProtKB/TrEMBL;Acc:E0CVL4]	GO:0016762 xyloglucan:xyloglucosyl transferase activity GO:0006073 cellular glucan metabolic process GO:0005618 cell wall GO:0048046 apoplast GO:0004553 hydrolase activity, hydrolyzing O-glycosyl compounds GO:0005975 carbohydrate metabolic process GO:0005623 cell GO:0005575 cellular_component GO:0008150 biological_process GO:0030312 external encapsulating structure GO:0005576 extracellular region…	100257324	50.8821	28.2447	38.127	125.875	149.963	70.3491
VIT_14s0060g01790	15.4445	1.4128	0.4391	3.21792	0.00129122	0.0375016		gi|147780196|emb|CAN68005.1| hypothetical protein VITISV_026356	-	Putative uncharacterized protein [Source:UniProtKB/TrEMBL;Acc:F6I4P9]		NA	8.25115	7.26293	5.95734	33.2669	17.0844	20.8442
VIT_14s0060g01840	20.7833	1.4127	0.4376	3.22858	0.00124408	0.0365968		gi|147776441|emb|CAN74022.1| hypothetical protein VITISV_002759	-	Putative uncharacterized protein [Source:UniProtKB/TrEMBL;Acc:F6I4P4]		NA	6.87595	8.87692	13.1061	49.4509	24.6775	21.7127
VIT_02s0087g00280	33.1485	1.4045	0.407	3.45055	0.000559444	0.0234059		gi|225427542|ref|XP_002265923.1| PREDICTED: uncharacterized protein LOC100258003	-	Putative uncharacterized protein [Source:UniProtKB/TrEMBL;Acc:F6HJ47]	GO:0009058 biosynthetic process GO:0008150 biological_process	100258003	16.5023	13.7189	17.872	63.8366	62.6429	24.3182
VIT_02s0033g00260	17.7188	1.4041	0.4364	3.21756	0.00129288	0.0375016	IFRL1	gi|147818481|emb|CAN69630.1| hypothetical protein VITISV_028545	-	Putative uncharacterized protein [Source:UniProtKB/TrEMBL;Acc:A5B3A6]	GO:0000166 nucleotide binding GO:0009807 lignan biosynthetic process GO:0003674 molecular_function GO:0009058 biosynthetic process GO:0008150 biological_process GO:0019748 secondary metabolic process	100253437	9.62634	8.06992	7.14881	20.6794	40.8128	19.9757
VIT_18s0001g12700	24.7009	1.3948	0.4457	3.12957	0.00175064	0.0445254		gi|526118138|ref|NP_001267947.1| uncharacterized protein LOC100264250	-	Putative uncharacterized protein [Source:UniProtKB/TrEMBL;Acc:F6H055]		NA	9.62634	10.4909	14.2976	16.1839	55.0498	42.5568
VIT_13s0019g02690	578.511	1.3917	0.2539	5.48006	4.25191e-08	2.74307e-05		gi|225449317|ref|XP_002281554.1| PREDICTED: uncharacterized protein LOC100246108	-	Putative uncharacterized protein [Source:UniProtKB/TrEMBL;Acc:D7TML8]	GO:0008289 lipid binding GO:0006869 lipid transport GO:0005576 extracellular region	100246108	330.046	262.273	330.037	1036.67	521.075	990.967
VIT_19s0014g03970	93.7147	1.3855	0.4417	3.13651	0.00170972	0.0441203		gi|225461271|ref|XP_002284268.1| PREDICTED: calcium-binding protein PBP1	-	Putative uncharacterized protein [Source:UniProtKB/TrEMBL;Acc:F6H285]	GO:0005509 calcium ion binding GO:0003674 molecular_function GO:0043167 ion binding	100252031	88.0122	16.9468	28.5952	162.738	176.539	89.4562
VIT_08s0040g00800	241.013	1.3823	0.3314	4.17108	3.03156e-05	0.00356714		gi|225440165|ref|XP_002283348.1| PREDICTED: auxin-induced protein 5NG4 isoform 1	-	Putative uncharacterized protein [Source:UniProtKB/TrEMBL;Acc:D7TQV4]	GO:0016020 membrane GO:0005575 cellular_component	100241372	176.024	62.9454	135.827	374.028	447.992	249.262
VIT_06s0004g02950	181.858	1.3757	0.3979	3.45775	0.000544697	0.0232618		gi|225435299|ref|XP_002282306.1| PREDICTED: uncharacterized protein LOC100267366	-	Putative uncharacterized protein [Source:UniProtKB/TrEMBL;Acc:F6GU01]	GO:0008152 metabolic process GO:0032259 methylation GO:0008168 methyltransferase activity GO:0003674 molecular_function GO:0008150 biological_process	100267366	108.64	83.1202	78.6369	112.388	210.708	497.655
VIT_18s0001g09400	79.9483	1.3718	0.4459	3.07661	0.00209372	0.0488422		gi|225458786|ref|XP_002285164.1| PREDICTED: cytochrome b5	-	Putative uncharacterized protein [Source:UniProtKB/TrEMBL;Acc:A5B9D6]	GO:0020037 heme binding GO:0046872 metal ion binding GO:0003674 molecular_function GO:0043167 ion binding	100264345	39.8805	25.0168	48.8502	43.1571	98.7101	224.075
VIT_08s0007g05860	268.149	1.3707	0.3046	4.50021	6.7887e-06	0.00124553		gi|359482201|ref|XP_003632726.1| PREDICTED: protein GAST1-like	-	Putative uncharacterized protein [Source:UniProtKB/TrEMBL;Acc:A5AI86]		100852723	202.153	79.0853	144.168	402.8	479.313	301.372
VIT_14s0060g01880	20.1783	1.36	0.4154	3.27356	0.00106201	0.0332258		gi|296089724|emb|CBI39543.3| unnamed protein product	-	Putative uncharacterized protein [Source:UniProtKB/TrEMBL;Acc:F6I4P0]		NA	13.7519	8.06992	8.34028	38.6616	32.2706	19.9757
VIT_17s0000g05720	38.5222	1.355	0.4115	3.29263	0.000992553	0.0318519		gi|297734020|emb|CBI15267.3| unnamed protein product	-	Putative uncharacterized protein [Source:UniProtKB/TrEMBL;Acc:F6GTA4]		100246789	31.6294	8.87692	17.872	71.0294	62.6429	39.0828
VIT_06s0061g01380	145.768	1.3548	0.3508	3.86253	0.000112219	0.00858136		gi|225436329|ref|XP_002268144.1| PREDICTED: uncharacterized protein At5g22580	-	Putative uncharacterized protein [Source:UniProtKB/TrEMBL;Acc:A5C6X0]	GO:0009507 chloroplast GO:0005737 cytoplasm GO:0005623 cell GO:0005622 intracellular GO:0005575 cellular_component GO:0009536 plastid GO:0043226 organelle GO:0008150 biological_process GO:0003674 molecular_function	100260258	110.015	71.8223	45.2758	194.207	316.062	137.224
VIT_18s0001g14320	30.1797	1.3546	0.3741	3.62138	0.000293035	0.0157051		gi|359492240|ref|XP_002275494.2| PREDICTED: uncharacterized protein LOC100242110	-	Putative uncharacterized protein [Source:UniProtKB/TrEMBL;Acc:E0CQ61]	GO:0008150 biological_process GO:0005634 nucleus GO:0003674 molecular_function	100242110	22.0031	12.9119	11.9147	33.2669	43.6602	57.3215
VIT_04s0079g00630	40.4034	1.3523	0.405	3.339	0.000840818	0.029625		gi|297738158|emb|CBI27359.3| unnamed protein product	-	Putative uncharacterized protein [Source:UniProtKB/TrEMBL;Acc:D7TA37]		NA	26.1286	8.06992	27.4038	48.5518	54.1007	78.1656
VIT_13s0147g00230	452.641	1.3468	0.3015	4.46625	7.96028e-06	0.00137897		gi|225450256|ref|XP_002269148.1| PREDICTED: uncharacterized protein LOC100251081	-	Putative uncharacterized protein [Source:UniProtKB/TrEMBL;Acc:D7SSF9]	GO:0044036 cell wall macromolecule metabolic process GO:0010089 xylem development GO:0008150 biological_process	100251081	363.05	148.487	215.656	472.93	727.987	787.736
VIT_00s1847g00010	40.3734	1.3464	0.417	3.22887	0.0012428	0.0365968		gi|359497689|ref|XP_002268529.2| PREDICTED: adenine phosphoribosyltransferase 1	-	Putative uncharacterized protein [Source:UniProtKB/TrEMBL;Acc:F6HDE0]	GO:0016740 transferase activity GO:0009116 nucleoside metabolic process GO:0005829 cytosol GO:0005737 cytoplasm GO:0005623 cell GO:0005622 intracellular GO:0005575 cellular_component GO:0034641 cellular nitrogen compound metabolic process GO:0008150 biological_process GO:0044281 small molecule metabolic process GO:0003674 molecular_function	100264315	20.6279	8.06992	32.1696	70.1303	41.762	69.4806
VIT_06s0009g00310	197.65	1.3461	0.3264	4.12375	3.72751e-05	0.0041265		gi|147810954|emb|CAN72229.1| hypothetical protein VITISV_024734	-	Putative uncharacterized protein [Source:UniProtKB/TrEMBL;Acc:F6HAE6]	GO:0008150 biological_process GO:0003674 molecular_function	NA	72.8851	109.751	129.87	187.014	238.233	448.15
VIT_19s0015g00210	195.326	1.3393	0.3224	4.15429	3.26295e-05	0.00376831		gi|225461880|ref|XP_002265513.1| PREDICTED: zinc transporter 2	-	Putative uncharacterized protein [Source:UniProtKB/TrEMBL;Acc:F6I539]	GO:0016020 membrane GO:0055085 transmembrane transport GO:0046873 metal ion transmembrane transporter activity GO:0030001 metal ion transport GO:0005575 cellular_component GO:0008150 biological_process GO:0022857 transmembrane transporter activity GO:0006810 transport GO:0003674 molecular_function	100258391	126.518	54.0685	132.253	210.391	285.69	363.036
VIT_04s0023g03040	1421.08	1.3352	0.335	3.98604	6.7186e-05	0.00592917		gi|359476638|ref|XP_003631871.1| PREDICTED: uncharacterized protein LOC100852802	-	Putative uncharacterized protein [Source:UniProtKB/TrEMBL;Acc:F6GWP8]		100852802	1159.29	479.353	617.18	2762.95	2318.74	1188.99
VIT_01s0011g02000	18.6886	1.3308	0.4245	3.13509	0.00171799	0.0442117		gi|297737953|emb|CBI27154.3| unnamed protein product	-	Putative uncharacterized protein [Source:UniProtKB/TrEMBL;Acc:D7T9I3]	GO:0004185 serine-type carboxypeptidase activity GO:0006508 proteolysis GO:0008150 biological_process GO:0008233 peptidase activity GO:0003674 molecular_function	100247487	15.1271	7.26293	5.95734	28.7714	34.1689	20.8442
VIT_18s0001g12870	43.062	1.3275	0.3571	3.71731	0.000201359	0.0125994		gi|225458209|ref|XP_002281158.1| PREDICTED: abscisic acid 8'-hydroxylase 4	-	Putative uncharacterized protein [Source:UniProtKB/TrEMBL;Acc:E0CQG3]	GO:0020037 heme binding GO:0005506 iron ion binding GO:0055114 oxidation-reduction process GO:0016491 oxidoreductase activity GO:0004497 monooxygenase activity GO:0016705 oxidoreductase activity, acting on paired donors, with incorporation or reduction of molecular oxygen GO:0009055 electron carrier activity GO:0046872 metal ion binding GO:0008150 biological_process GO:0043167 ion binding GO:0003…	100267651	26.1286	16.1398	26.2123	40.4598	72.1343	77.2971
VIT_14s0060g01810	40.3023	1.3248	0.4186	3.16506	0.00155052	0.0418597		gi|225450700|ref|XP_002283299.1| PREDICTED: uncharacterized protein LOC100257945	-	Putative uncharacterized protein [Source:UniProtKB/TrEMBL;Acc:F6I4P7]		100257945	9.62634	18.5608	32.1696	88.1124	55.999	37.3458
VIT_14s0066g00120	246.481	1.3127	0.3905	3.3617	0.000774654	0.028037		gi|359488672|ref|XP_003633800.1| PREDICTED: uncharacterized protein LOC100244128 isoform 2	-	Putative uncharacterized protein [Source:UniProtKB/TrEMBL;Acc:F6HUS6]		100244128	231.032	56.4895	96.5089	446.856	410.026	237.971
VIT_10s0003g03250	279.891	1.312	0.3977	3.29867	0.000971445	0.031772		gi|225444537|ref|XP_002275370.1| PREDICTED: uncharacterized protein LOC100253669	-	Putative uncharacterized protein [Source:UniProtKB/TrEMBL;Acc:D7TK45]		100253669	225.531	107.33	100.083	199.602	319.859	726.94
VIT_04s0008g05830	120.291	1.3058	0.4187	3.11871	0.00181643	0.045251		gi|225430354|ref|XP_002285290.1| PREDICTED: U-box domain-containing protein 4-like	-	Putative uncharacterized protein [Source:UniProtKB/TrEMBL;Acc:F6H3I8]	GO:0005488 binding GO:0005515 protein binding GO:0003674 molecular_function	100266281	114.141	25.0168	45.2758	115.985	236.335	184.992
VIT_15s0046g01470	2051.84	1.3023	0.2404	5.41625	6.08633e-08	3.6732e-05		gi|225454426|ref|XP_002280114.1| PREDICTED: uncharacterized protein At4g01150, chloroplastic	-	Putative uncharacterized protein [Source:UniProtKB/TrEMBL;Acc:F6I696]	GO:0009507 chloroplast GO:0009941 chloroplast envelope GO:0009579 thylakoid GO:0010287 plastoglobule GO:0009535 chloroplast thylakoid membrane GO:0005737 cytoplasm GO:0005623 cell GO:0005622 intracellular GO:0005575 cellular_component GO:0009536 plastid GO:0043226 organelle	100253425	1292.68	997.443	1152.15	2635.28	2128.91	4104.56
VIT_16s0098g00360	145.002	1.2993	0.4061	3.19921	0.00137803	0.0389715		gi|225455104|ref|XP_002268568.1| PREDICTED: uncharacterized protein LOC100241849	-	Putative uncharacterized protein [Source:UniProtKB/TrEMBL;Acc:E0CVH7]	GO:0003674 molecular_function GO:0005515 protein binding	100241849	97.6386	50.8405	76.2539	78.2223	223.996	343.06
VIT_13s0019g04220	67.9996	1.2983	0.4234	3.06591	0.00217009	0.0498163		gi|225449064|ref|XP_002274266.1| PREDICTED: tyrosine-specific transport protein-like	-	Putative uncharacterized protein [Source:UniProtKB/TrEMBL;Acc:F6HNH1]		100251314	22.0031	37.1216	44.0843	67.433	54.1007	183.255
VIT_01s0011g03180	49.5734	1.2976	0.3756	3.45476	0.000550781	0.0233663		gi|225423911|ref|XP_002281867.1| PREDICTED: lysine histidine transporter-like 6	-	Putative uncharacterized protein [Source:UniProtKB/TrEMBL;Acc:D7T983]	GO:0016021 integral to membrane GO:0016020 membrane GO:0005575 cellular_component GO:0015171 amino acid transmembrane transporter activity GO:0006865 amino acid transport GO:0005886 plasma membrane	100247480	35.755	12.9119	30.9782	52.1482	89.2187	76.4286
VIT_13s0019g02530	51.0581	1.2917	0.3868	3.33911	0.000840461	0.029625		gi|296086158|emb|CBI31599.3| unnamed protein product	-	Putative uncharacterized protein [Source:UniProtKB/TrEMBL;Acc:D7TLL2]	GO:0008236 serine-type peptidase activity GO:0008233 peptidase activity GO:0043086 negative regulation of catalytic activity GO:0042802 identical protein binding GO:0004252 serine-type endopeptidase activity GO:0006508 proteolysis GO:0016787 hydrolase activity GO:0008150 biological_process GO:0003674 molecular_function	100263317	48.1317	20.1748	13.1061	79.1214	80.6765	65.138
VIT_14s0036g00420	34.7318	1.2887	0.4058	3.17574	0.00149457	0.0410601		gi|225453030|ref|XP_002265952.1| PREDICTED: phosphoenolpyruvate carboxylase kinase 1	2.7.11.1	Putative uncharacterized protein [Source:UniProtKB/TrEMBL;Acc:F6H624]	GO:0016772 transferase activity, transferring phosphorus-containing groups GO:0006468 protein phosphorylation GO:0005524 ATP binding GO:0004674 protein serine/threonine kinase activity GO:0004672 protein kinase activity GO:0000166 nucleotide binding GO:0016036 cellular response to phosphate starvation GO:0003674 molecular_function GO:0006950 response to stress GO:0008150 biological_process GO:000…	100253505	22.0031	11.2979	21.4464	42.258	33.2197	78.1656
VIT_04s0008g01910	125.543	1.2883	0.2725	4.72763	2.27156e-06	0.000582172		gi|225429680|ref|XP_002281459.1| PREDICTED: uncharacterized protein LOC100257849	-	Putative uncharacterized protein [Source:UniProtKB/TrEMBL;Acc:F6H2S4]		100257849	101.764	62.9454	46.4672	168.133	189.827	184.124
VIT_15s0048g02980	427.418	1.2813	0.2938	4.3606	1.29705e-05	0.00197903		gi|225453555|ref|XP_002262754.1| PREDICTED: uncharacterized protein LOC100250645	-	Putative uncharacterized protein [Source:UniProtKB/TrEMBL;Acc:D7U7Z9]		100250645	185.651	270.342	254.974	459.443	441.348	952.752
VIT_06s0004g06130	2379.07	1.2771	0.3587	3.55989	0.000371009	0.0181233		gi|225434668|ref|XP_002280227.1| PREDICTED: phosphomethylpyrimidine synthase	4.1.99.17	Putative uncharacterized protein [Source:UniProtKB/TrEMBL;Acc:F6GUU1]	GO:0009507 chloroplast GO:0009570 chloroplast stroma GO:0016045 detection of bacterium GO:0009228 thiamine biosynthetic process GO:0051536 iron-sulfur cluster binding GO:0009536 plastid GO:0009058 biosynthetic process GO:0005737 cytoplasm GO:0005623 cell GO:0005622 intracellular GO:0005575 cellular_component GO:0034641 cellular nitrogen compound metabolic process GO:0008150 biological_process GO:…	100250096	1593.85	851.377	1404.74	2544.47	1881.19	5998.78
VIT_06s0004g06570	281.974	1.277	0.3364	3.79649	0.000146761	0.0103613		gi|297745901|emb|CBI15957.3| unnamed protein product	-	Putative uncharacterized protein [Source:UniProtKB/TrEMBL;Acc:D7SJY1]	GO:0016021 integral to membrane GO:0016020 membrane GO:0055085 transmembrane transport GO:0015369 calcium:hydrogen antiporter activity GO:0006816 calcium ion transport GO:0008324 cation transmembrane transporter activity GO:0006812 cation transport GO:0003674 molecular_function GO:0005575 cellular_component GO:0008150 biological_process GO:0022857 transmembrane transporter activity GO:0006810 tra…	100243275	246.159	112.172	104.849	543.06	423.314	262.289
VIT_17s0000g09810	225.655	1.2732	0.3457	3.68327	0.000230258	0.0137516		gi|225456814|ref|XP_002275781.1| PREDICTED: probable pectate lyase 5-like	4.2.2.2	Putative uncharacterized protein [Source:UniProtKB/TrEMBL;Acc:D7SHE0]		100243265	163.648	124.277	81.0198	182.519	296.13	506.34
VIT_14s0068g00740	88.6153	1.2638	0.3503	3.60806	0.000308494	0.0162124		gi|225451673|ref|XP_002278174.1| PREDICTED: uncharacterized protein LOC100261750	-	Putative uncharacterized protein [Source:UniProtKB/TrEMBL;Acc:D7SVE3]		100261750	72.8851	36.3147	36.9355	95.3053	186.031	104.221
VIT_08s0007g04180	22.0222	1.2571	0.3773	3.33136	0.000864221	0.0300534		gi|359481956|ref|XP_002277851.2| PREDICTED: uncharacterized protein LOC100259589	-	Putative uncharacterized protein [Source:UniProtKB/TrEMBL;Acc:F6HKF6]	GO:0009855 determination of bilateral symmetry GO:0010310 regulation of hydrogen peroxide metabolic process GO:0010075 regulation of meristem growth GO:0010014 meristem initiation GO:0009862 systemic acquired resistance, salicylic acid mediated signaling pathway GO:0009944 polarity specification of adaxial/abaxial axis GO:0006355 regulation of transcription, DNA-dependent GO:0005886 plasma membra…	100259589	8.25115	13.7189	13.1061	35.9643	34.1689	26.9237
VIT_10s0116g00570	44.2489	1.2407	0.3438	3.60825	0.000308274	0.0162124		gi|225444371|ref|XP_002267081.1| PREDICTED: nuclear transport factor 2	-	Putative uncharacterized protein [Source:UniProtKB/TrEMBL;Acc:F6H7L1]	GO:0006810 transport GO:0005622 intracellular GO:0005623 cell GO:0005575 cellular_component GO:0008150 biological_process GO:0008565 protein transporter activity GO:0006606 protein import into nucleus GO:0005737 cytoplasm GO:0005634 nucleus	100248590	33.0046	14.5259	27.4038	71.9285	67.3886	51.2419
VIT_00s0194g00180	456.478	1.2366	0.2576	4.80078	1.58046e-06	0.000462014		gi|147841967|emb|CAN63134.1| hypothetical protein VITISV_001461	-	Putative uncharacterized protein [Source:UniProtKB/TrEMBL;Acc:F6HCW0]		NA	305.292	200.941	283.569	427.076	699.513	822.476
VIT_08s0007g00700	20.1192	1.2354	0.3805	3.24682	0.00116702	0.0350463		gi|359482097|ref|XP_002271077.2| PREDICTED: aspartic proteinase nepenthesin-1-like	-	Putative uncharacterized protein [Source:UniProtKB/TrEMBL;Acc:F6HL87]	GO:0009793 embryo development ending in seed dormancy GO:0005783 endoplasmic reticulum GO:0012501 programmed cell death GO:0008233 peptidase activity GO:0006508 proteolysis GO:0004190 aspartic-type endopeptidase activity GO:0016787 hydrolase activity GO:0005737 cytoplasm GO:0005623 cell GO:0005622 intracellular GO:0005575 cellular_component GO:0000003 reproduction GO:0008150 biological_process GO…	100251125	11.0015	12.1049	9.53174	29.6705	33.2197	25.1867
VIT_03s0088g00690	189.339	1.2272	0.3912	3.1373	0.00170512	0.0441103		gi|225429135|ref|XP_002274371.1| PREDICTED: basic form of pathogenesis-related protein 1	-	Putative uncharacterized protein [Source:UniProtKB/TrEMBL;Acc:F6HBN9]	GO:0005576 extracellular region GO:0005575 cellular_component	100265141	141.645	51.6475	116.764	198.703	166.099	461.177
VIT_02s0025g03190	154.949	1.2233	0.3936	3.10825	0.001882	0.0463663		gi|225426477|ref|XP_002277018.1| PREDICTED: uncharacterized protein LOC100254752	-	Putative uncharacterized protein [Source:UniProtKB/TrEMBL;Acc:F6HUA8]	GO:0008150 biological_process GO:0005634 nucleus GO:0003674 molecular_function	100254752	144.395	31.4727	78.6369	290.411	194.573	190.203
VIT_03s0110g00360	132.84	1.2215	0.3768	3.24212	0.00118642	0.0355148		gi|359475640|ref|XP_003631721.1| PREDICTED: copper transporter 6-like	-	Putative uncharacterized protein [Source:UniProtKB/TrEMBL;Acc:A5AQX0]	GO:0016021 integral to membrane GO:0035434 copper ion transmembrane transport GO:0005375 copper ion transmembrane transporter activity GO:0003674 molecular_function GO:0005575 cellular_component GO:0008150 biological_process GO:0055085 transmembrane transport GO:0022857 transmembrane transporter activity GO:0006810 transport	100852758	126.518	31.4727	63.1478	202.299	216.403	157.2
VIT_14s0068g00140	57.2896	1.2213	0.3725	3.27873	0.00104277	0.0327334		gi|359488438|ref|XP_003633759.1| PREDICTED: uncharacterized protein LOC100853743	-	Putative uncharacterized protein [Source:UniProtKB/TrEMBL;Acc:F6H479]		100853743	48.1317	25.0168	22.6379	67.433	59.7955	120.722
VIT_14s0128g00110	34.3373	1.2206	0.3788	3.2227	0.00126986	0.0371882		gi|359487778|ref|XP_002281083.2| PREDICTED: transcription factor bHLH96-like	-	Putative uncharacterized protein [Source:UniProtKB/TrEMBL;Acc:D7U1X5]	GO:0046983 protein dimerization activity GO:0032940 secretion by cell GO:0016023 cytoplasmic membrane-bounded vesicle GO:0009536 plastid GO:0005739 mitochondrion GO:0005737 cytoplasm GO:0005623 cell GO:0005622 intracellular GO:0005575 cellular_component GO:0008150 biological_process GO:0043226 organelle GO:0006810 transport GO:0003674 molecular_function	100261443	20.6279	12.9119	23.8294	44.0562	35.118	69.4806
VIT_08s0007g05970	148.927	1.2184	0.357	3.41326	0.000641914	0.0252302		gi|297739876|emb|CBI30058.3| unnamed protein product	-	Putative uncharacterized protein [Source:UniProtKB/TrEMBL;Acc:D7TII2]	GO:0016787 hydrolase activity GO:0003674 molecular_function	100243460	60.5084	68.5944	120.338	334.468	128.133	181.518
VIT_13s0064g00440	293.156	1.2182	0.2676	4.55287	5.29197e-06	0.00103133		gi|297736296|emb|CBI24934.3| unnamed protein product	2.1.1.41	Putative uncharacterized protein [Source:UniProtKB/TrEMBL;Acc:F6HBC7]	GO:0005773 vacuole GO:0008152 metabolic process GO:0032259 methylation GO:0008168 methyltransferase activity GO:0016126 sterol biosynthetic process GO:0009793 embryo development ending in seed dormancy GO:0006694 steroid biosynthetic process GO:0009058 biosynthetic process GO:0005737 cytoplasm GO:0005623 cell GO:0005622 intracellular GO:0005575 cellular_component GO:0000003 reproduction GO:000815…	100263590	247.534	117.821	146.551	387.515	364.468	495.049
VIT_03s0091g00660	50.9362	1.2118	0.3614	3.35341	0.000798227	0.0286093		gi|225428965|ref|XP_002263972.1| PREDICTED: uncharacterized protein LOC100242868	-	Putative uncharacterized protein [Source:UniProtKB/TrEMBL;Acc:F6H666]	GO:0005777 peroxisome GO:0009658 chloroplast organization GO:0005737 cytoplasm GO:0005623 cell GO:0005622 intracellular GO:0005575 cellular_component GO:0008150 biological_process GO:0043226 organelle	100242868	38.5053	13.7189	34.5526	60.2401	77.8291	80.7712
VIT_13s0074g00640	24.8968	1.2088	0.3707	3.2606	0.00111178	0.0342673		gi|296090417|emb|CBI40236.3| unnamed protein product	-	Putative uncharacterized protein [Source:UniProtKB/TrEMBL;Acc:D7UBX1]		NA	15.1271	11.2979	15.4891	35.0652	44.6094	27.7922
VIT_13s0019g00780	184.235	1.2081	0.3895	3.1017	0.00192411	0.0468118		gi|281345278|gb|EFB20862.1| hypothetical protein PANDA_018556	-	Histone H4 [Source:UniProtKB/TrEMBL;Acc:A5B4J3]	GO:0005773 vacuole GO:0005634 nucleus GO:0009579 thylakoid GO:0003677 DNA binding GO:0046982 protein heterodimerization activity GO:0006334 nucleosome assembly GO:0005694 chromosome GO:0000786 nucleosome GO:0003674 molecular_function GO:0065003 macromolecular complex assembly GO:0022607 cellular component assembly GO:0005737 cytoplasm GO:0005623 cell GO:0005622 intracellular GO:0005575 cellular_c…	100267358	159.522	58.9104	86.9772	124.976	288.537	386.486
VIT_00s0220g00180	82.0708	1.2008	0.385	3.11906	0.00181429	0.045251		gi|225467652|ref|XP_002268354.1| PREDICTED: beta-hexosaminidase subunit B2-like, partial	-	Putative uncharacterized protein [Source:UniProtKB/TrEMBL;Acc:F6H7W3]	GO:0003824 catalytic activity GO:0004563 beta-N-acetylhexosaminidase activity GO:0004553 hydrolase activity, hydrolyzing O-glycosyl compounds GO:0005975 carbohydrate metabolic process GO:0003674 molecular_function GO:0008150 biological_process GO:0016798 hydrolase activity, acting on glycosyl bonds	100247688	77.0107	19.3678	41.7014	100.7	112.947	140.698
VIT_12s0028g03120	393.824	1.1985	0.169	7.09009	1.34026e-12	6.00791e-09		gi|225446451|ref|XP_002275180.1| PREDICTED: protein E6-like	-	Putative uncharacterized protein [Source:UniProtKB/TrEMBL;Acc:F6H5G7]		100243744	222.781	199.327	287.144	553.85	535.312	564.53
VIT_12s0034g02570	75.928	1.1915	0.3608	3.30226	0.000959085	0.031772		gi|359486022|ref|XP_003633374.1| PREDICTED: probable leucine-rich repeat receptor-like protein kinase At1g35710-like	2.7.11.1	Putative uncharacterized protein [Source:UniProtKB/TrEMBL;Acc:F6H943]	GO:0016021 integral to membrane GO:0016772 transferase activity, transferring phosphorus-containing groups GO:0016310 phosphorylation GO:0016301 kinase activity GO:0006468 protein phosphorylation GO:0005524 ATP binding GO:0004672 protein kinase activity GO:0016740 transferase activity GO:0016020 membrane GO:0000166 nucleotide binding GO:0004713 protein tyrosine kinase activity GO:0003674 molecula…	100246346	23.3782	53.2615	51.2331	87.2133	80.6765	159.805
VIT_07s0191g00220	91.9562	1.1912	0.2822	4.22045	2.43816e-05	0.00300102		gi|225469792|ref|XP_002262747.1| PREDICTED: uncharacterized protein LOC100251922	-	Putative uncharacterized protein [Source:UniProtKB/TrEMBL;Acc:F6HRP8]		100251922	44.0061	66.1734	50.0417	116.884	104.405	170.227
VIT_06s0009g01090	56.4987	1.1901	0.3835	3.10279	0.00191708	0.0467652		gi|296084003|emb|CBI24391.3| unnamed protein product	-	Putative uncharacterized protein [Source:UniProtKB/TrEMBL;Acc:D7T1L1]		NA	50.8821	15.3329	29.7867	101.599	79.7274	61.664
VIT_14s0108g01660	71.9724	1.1896	0.3611	3.29423	0.000986929	0.0318353		gi|225452976|ref|XP_002284374.1| PREDICTED: biotin carboxyl carrier protein of acetyl-CoA carboxylase 2, chloroplastic	-	Putative uncharacterized protein [Source:UniProtKB/TrEMBL;Acc:D7SXK0]	GO:0009317 acetyl-CoA carboxylase complex GO:0003989 acetyl-CoA carboxylase activity GO:0006633 fatty acid biosynthetic process GO:0009058 biosynthetic process GO:0043234 protein complex GO:0005737 cytoplasm GO:0005623 cell GO:0005622 intracellular GO:0005575 cellular_component GO:0008150 biological_process GO:0009374 biotin binding GO:0016874 ligase activity GO:0044281 small molecule metabolic p…	100254365	55.0076	18.5608	50.0417	106.994	119.591	81.6397
VIT_08s0007g01090	41.0455	1.1889	0.3864	3.07684	0.00209207	0.0488422		gi|147819069|emb|CAN63103.1| hypothetical protein VITISV_029578	-	Putative uncharacterized protein [Source:UniProtKB/TrEMBL;Acc:F6HL39]	GO:0055114 oxidation-reduction process GO:0047134 protein-disulfide reductase activity GO:0035556 intracellular signal transduction GO:0008270 zinc ion binding GO:0003674 molecular_function GO:0008150 biological_process GO:0043167 ion binding GO:0007165 signal transduction GO:0016491 oxidoreductase activity	100257910	30.2542	12.1049	27.4038	54.8455	41.762	79.9027
VIT_16s0039g01310	61.0272	1.1867	0.3453	3.4369	0.000588408	0.0240361		gi|359495102|ref|XP_002263106.2| PREDICTED: probable receptor-like protein kinase At1g67000-like	2.7.11.1	Putative uncharacterized protein [Source:UniProtKB/TrEMBL;Acc:F6H837]	GO:0016772 transferase activity, transferring phosphorus-containing groups GO:0006468 protein phosphorylation GO:0005524 ATP binding GO:0004674 protein serine/threonine kinase activity GO:0004672 protein kinase activity GO:0000166 nucleotide binding GO:0030247 polysaccharide binding GO:0003674 molecular_function GO:0008150 biological_process GO:0006464 cellular protein modification process GO:001…	NA	22.0031	29.0517	53.6161	96.2044	64.5412	100.747
VIT_17s0000g06630	80.8334	1.1684	0.2944	3.96883	7.22262e-05	0.00625593		gi|225457339|ref|XP_002284698.1| PREDICTED: uncharacterized protein LOC100260477	-	Putative uncharacterized protein [Source:UniProtKB/TrEMBL;Acc:F6GT56]		100260477	46.7565	42.7706	53.6161	126.774	139.523	75.5601
VIT_15s0021g01130	60.5274	1.1678	0.2692	4.33871	1.43321e-05	0.00206261		gi|225453321|ref|XP_002269907.1| PREDICTED: rac-like GTP-binding protein 7	-	Putative uncharacterized protein [Source:UniProtKB/TrEMBL;Acc:D7SM17]	GO:0016020 membrane GO:0000166 nucleotide binding GO:0007264 small GTPase mediated signal transduction GO:0005622 intracellular GO:0005525 GTP binding GO:0003674 molecular_function GO:0005623 cell GO:0005575 cellular_component GO:0008150 biological_process GO:0007165 signal transduction GO:0045010 actin nucleation GO:0007015 actin filament organization GO:0010090 trichome morphogenesis GO:0005886…	100256456	41.2557	27.4377	40.5099	82.7178	83.5239	87.7192
VIT_18s0001g09520	41.3235	1.1506	0.3702	3.10801	0.0018835	0.0463663		gi|147782531|emb|CAN68429.1| hypothetical protein VITISV_012133	-	Putative uncharacterized protein [Source:UniProtKB/TrEMBL;Acc:F6GZP7]	GO:0020037 heme binding GO:0005506 iron ion binding GO:0055114 oxidation-reduction process GO:0016491 oxidoreductase activity GO:0004497 monooxygenase activity GO:0016705 oxidoreductase activity, acting on paired donors, with incorporation or reduction of molecular oxygen GO:0009055 electron carrier activity GO:0046872 metal ion binding GO:0008270 zinc ion binding GO:0003674 molecular_function GO…	100243685	27.5038	19.3678	25.0208	60.2401	34.1689	81.6397
VIT_05s0020g03650	44.9638	1.1477	0.3302	3.47579	0.000509355	0.0222652		gi|297737072|emb|CBI26273.3| unnamed protein product	-	Putative uncharacterized protein [Source:UniProtKB/TrEMBL;Acc:D7T702]		100251046	31.6294	17.7538	30.9782	50.35	62.6429	76.4286
VIT_17s0000g01290	260.486	1.1467	0.37	3.09903	0.00194155	0.0470524		gi|225456339|ref|XP_002283867.1| PREDICTED: UDP-arabinopyranose mutase 1	5.4.99.30	Putative uncharacterized protein [Source:UniProtKB/TrEMBL;Acc:F6GSW1]	GO:0016866 intramolecular transferase activity GO:0030244 cellulose biosynthetic process GO:0003674 molecular_function GO:0009058 biosynthetic process GO:0005975 carbohydrate metabolic process GO:0008150 biological_process GO:0016853 isomerase activity	100250902	108.64	232.414	108.424	254.447	245.826	613.166
VIT_10s0071g00770	75.0201	1.1415	0.282	4.04812	5.16309e-05	0.00506535		gi|225463766|ref|XP_002267930.1| PREDICTED: aspartic proteinase nepenthesin-1-like	-	Putative uncharacterized protein [Source:UniProtKB/TrEMBL;Acc:F6HVZ3]	GO:0006508 proteolysis GO:0004190 aspartic-type endopeptidase activity GO:0003674 molecular_function GO:0008150 biological_process GO:0008233 peptidase activity GO:0005576 extracellular region	100261161	59.1332	32.2797	45.2758	89.0115	106.303	118.117
VIT_18s0001g10160	178.186	1.14	0.3153	3.6153	0.000300001	0.0159452		gi|225458680|ref|XP_002284927.1| PREDICTED: WUSCHEL-related homeobox 4	-	Putative uncharacterized protein [Source:UniProtKB/TrEMBL;Acc:A5B5M9]	GO:0005634 nucleus GO:0006355 regulation of transcription, DNA-dependent GO:0003700 sequence-specific DNA binding transcription factor activity GO:0003677 DNA binding GO:0010067 procambium histogenesis GO:0007165 signal transduction GO:0043565 sequence-specific DNA binding GO:0005623 cell GO:0005622 intracellular GO:0005575 cellular_component GO:0000003 reproduction GO:0008150 biological_process …	100250666	129.268	99.2601	89.3601	135.765	272.402	343.06
VIT_00s0259g00110	313.345	1.1383	0.2494	4.56409	5.01655e-06	0.000998454		gi|359496109|ref|XP_002273672.2| PREDICTED: uncharacterized protein LOC100257542	-	Putative uncharacterized protein [Source:UniProtKB/TrEMBL;Acc:D7SSK0]	GO:0030001 metal ion transport GO:0046872 metal ion binding GO:0008150 biological_process GO:0043167 ion binding GO:0006810 transport GO:0003674 molecular_function	100257542	221.406	200.134	148.933	323.678	584.667	401.25
VIT_10s0042g00100	113.41	1.1375	0.3227	3.52478	0.000423835	0.0199234		gi|296085263|emb|CBI28995.3| unnamed protein product	1.15.1.1	Superoxide dismutase [Source:UniProtKB/TrEMBL;Acc:D7TES2]	GO:0055114 oxidation-reduction process GO:0016491 oxidoreductase activity GO:0004784 superoxide dismutase activity GO:0006801 superoxide metabolic process GO:0046872 metal ion binding GO:0008150 biological_process GO:0043167 ion binding GO:0003674 molecular_function GO:0042644 chloroplast nucleoid GO:0042646 plastid nucleoid GO:0009579 thylakoid GO:0019430 removal of superoxide radicals GO:000950…	100263457	83.8866	53.2615	65.5307	122.278	115.795	239.708
VIT_18s0001g13400	49.0894	1.1356	0.3428	3.31292	0.00092327	0.0311233		gi|359492709|ref|XP_002280798.2| PREDICTED: cysteine proteinase RD19a-like	-	Putative uncharacterized protein [Source:UniProtKB/TrEMBL;Acc:A5AN32]	GO:0008233 peptidase activity GO:0008234 cysteine-type peptidase activity GO:0006508 proteolysis GO:0016787 hydrolase activity GO:0003674 molecular_function GO:0008150 biological_process	100250475	28.879	29.0517	28.5952	82.7178	84.473	40.8198
VIT_14s0006g01790	785.754	1.1328	0.3113	3.63916	0.000273533	0.0151406		gi|225453116|ref|XP_002272413.1| PREDICTED: beta-glucosidase 44-like	3.2.1.21	Putative uncharacterized protein [Source:UniProtKB/TrEMBL;Acc:F6HSM0]	GO:0003824 catalytic activity GO:0022626 cytosolic ribosome GO:0009505 plant-type cell wall GO:0005618 cell wall GO:0004553 hydrolase activity, hydrolyzing O-glycosyl compounds GO:0005975 carbohydrate metabolic process GO:0003674 molecular_function GO:0005829 cytosol GO:0005737 cytoplasm GO:0005623 cell GO:0005622 intracellular GO:0005575 cellular_component GO:0008150 biological_process GO:008008…	100250218	655.966	280.026	473.013	882.023	832.392	1591.11
VIT_12s0028g02630	119.417	1.1253	0.341	3.29994	0.000967059	0.031772		gi|225446515|ref|XP_002278788.1| PREDICTED: Rac-like GTP-binding protein ARAC5	-	Putative uncharacterized protein [Source:UniProtKB/TrEMBL;Acc:E0CTM2]	GO:0016020 membrane GO:0000166 nucleotide binding GO:0007264 small GTPase mediated signal transduction GO:0005622 intracellular GO:0005525 GTP binding GO:0005623 cell GO:0005575 cellular_component GO:0008150 biological_process GO:0007165 signal transduction GO:0003674 molecular_function	100242140	103.139	51.6475	58.3819	133.068	248.673	121.591
VIT_07s0005g00120	75.2384	1.1228	0.3335	3.36726	0.0007592	0.0277419		gi|225437306|ref|XP_002267144.1| PREDICTED: uncharacterized protein LOC100258937	-	Putative uncharacterized protein [Source:UniProtKB/TrEMBL;Acc:F6HZ31]	GO:0005634 nucleus GO:0009408 response to heat GO:0048316 seed development GO:0031072 heat shock protein binding GO:0005829 cytosol GO:0003674 molecular_function GO:0005737 cytoplasm GO:0005623 cell GO:0005622 intracellular GO:0005575 cellular_component GO:0006950 response to stress GO:0000003 reproduction GO:0008150 biological_process GO:0070370 cellular heat acclimation GO:0048856 anatomical st…	NA	68.7595	26.6307	40.5099	85.4151	111.998	118.117
VIT_18s0001g00030	121.973	1.1211	0.3426	3.27253	0.00106591	0.0332924		gi|302141660|emb|CBI18863.3| unnamed protein product	-	Putative uncharacterized protein [Source:UniProtKB/TrEMBL;Acc:F6H0A9]	GO:0020037 heme binding GO:0005506 iron ion binding GO:0055114 oxidation-reduction process GO:0016491 oxidoreductase activity GO:0004497 monooxygenase activity GO:0016705 oxidoreductase activity, acting on paired donors, with incorporation or reduction of molecular oxygen GO:0009055 electron carrier activity GO:0046872 metal ion binding GO:0008150 biological_process GO:0043167 ion binding GO:0003…	100252239	63.2588	40.3496	114.381	167.234	133.828	212.784
VIT_14s0219g00210	39.1963	1.1202	0.3241	3.45658	0.000547074	0.0232618		gi|225452240|ref|XP_002271245.1| PREDICTED: uncharacterized protein LOC100259468	-	Putative uncharacterized protein [Source:UniProtKB/TrEMBL;Acc:D7SPY2]	GO:0005515 protein binding GO:0003674 molecular_function	100259468	26.1286	28.2447	15.4891	47.6526	55.999	61.664
VIT_09s0002g06010	99.1314	1.1172	0.356	3.1379	0.0017016	0.0441103		gi|297743392|emb|CBI36259.3| unnamed protein product	-	Putative uncharacterized protein [Source:UniProtKB/TrEMBL;Acc:D7U0W3]	GO:0016787 hydrolase activity GO:0003674 molecular_function	100246445	68.7595	52.4545	54.8075	65.6348	159.455	193.677
VIT_14s0108g01320	152.005	1.1146	0.1961	5.68259	1.32673e-08	1.21896e-05		gi|225452918|ref|XP_002284104.1| PREDICTED: lamin-like protein	-	Putative uncharacterized protein [Source:UniProtKB/TrEMBL;Acc:D7SXH0]	GO:0005886 plasma membrane GO:0005773 vacuole GO:0046658 anchored to plasma membrane GO:0048046 apoplast GO:0005507 copper ion binding GO:0009055 electron carrier activity GO:0003674 molecular_function GO:0005737 cytoplasm GO:0005623 cell GO:0005622 intracellular GO:0005575 cellular_component GO:0005576 extracellular region GO:0043167 ion binding GO:0043226 organelle	100243953	89.3874	90.3831	103.658	223.878	224.945	179.781
VIT_05s0077g01910	230.366	1.1144	0.2768	4.02669	5.65671e-05	0.00537151		-	-	Putative uncharacterized protein [Source:UniProtKB/TrEMBL;Acc:F6H6X6]		NA	130.643	113.786	177.529	438.764	300.876	220.601
VIT_06s0080g01090	585.923	1.1083	0.2344	4.72806	2.26677e-06	0.000582172		gi|225464848|ref|XP_002271636.1| PREDICTED: probable CCR4-associated factor 1 homolog 9-like	3.1.13.4	Putative uncharacterized protein [Source:UniProtKB/TrEMBL;Acc:F6HHC1]	GO:0005634 nucleus GO:0009611 response to wounding GO:0009607 response to biotic stimulus GO:0003676 nucleic acid binding GO:0003674 molecular_function GO:0005623 cell GO:0005622 intracellular GO:0005575 cellular_component GO:0006950 response to stress GO:0008150 biological_process GO:0043226 organelle	100253485	391.929	231.607	465.864	837.068	814.358	774.708
VIT_18s0072g01110	93.0588	1.1027	0.2785	3.95937	7.51482e-05	0.0064145		gi|225460735|ref|XP_002272568.1| PREDICTED: gibberellin-regulated protein 9	-	Putative uncharacterized protein [Source:UniProtKB/TrEMBL;Acc:D7SR86]	GO:0009739 response to gibberellin stimulus GO:0005576 extracellular region GO:0003674 molecular_function	100247045	59.1332	45.9986	66.7222	124.077	165.15	97.2728
VIT_09s0002g01030	98.4822	1.102	0.2811	3.91947	8.87452e-05	0.00722901		gi|147791955|emb|CAN75239.1| hypothetical protein VITISV_014205	-	Putative uncharacterized protein [Source:UniProtKB/TrEMBL;Acc:F6HXV4]	GO:0005886 plasma membrane GO:0005773 vacuole GO:0008236 serine-type peptidase activity GO:0008233 peptidase activity GO:0009505 plant-type cell wall GO:0043086 negative regulation of catalytic activity GO:0042802 identical protein binding GO:0004252 serine-type endopeptidase activity GO:0005576 extracellular region GO:0006508 proteolysis GO:0048046 apoplast GO:0016787 hydrolase activity GO:00036…	NA	74.2603	51.6475	55.999	166.335	147.116	95.5358
VIT_01s0011g05480	74.9437	1.0975	0.3149	3.48482	0.000492477	0.0220953		gi|225424335|ref|XP_002284827.1| PREDICTED: dynein light chain, cytoplasmic-like	-	Putative uncharacterized protein [Source:UniProtKB/TrEMBL;Acc:F6HFF0]	GO:0007017 microtubule-based process GO:0005875 microtubule associated complex GO:0043234 protein complex GO:0005623 cell GO:0005622 intracellular GO:0005575 cellular_component GO:0008150 biological_process GO:0005856 cytoskeleton GO:0043226 organelle GO:0005737 cytoplasm GO:0003777 microtubule motor activity	100245790	46.7565	52.4545	36.9355	68.3321	105.354	139.83
VIT_13s0067g02400	139.247	1.0846	0.2636	4.1149	3.87344e-05	0.00417932		gi|225448625|ref|XP_002274327.1| PREDICTED: protein WEAK CHLOROPLAST MOVEMENT UNDER BLUE LIGHT 1-like	-	Putative uncharacterized protein [Source:UniProtKB/TrEMBL;Acc:F6HC54]		100267312	77.0107	107.33	73.871	137.563	227.792	211.916
VIT_05s0051g00590	743.511	1.0845	0.193	5.61939	1.91638e-08	1.55885e-05	PL1	gi|225433409|ref|XP_002285639.1| PREDICTED: probable pectate lyase 15	4.2.2.2	Putative uncharacterized protein [Source:UniProtKB/TrEMBL;Acc:D7TS74]	GO:0016829 lyase activity GO:0003674 molecular_function	100232902	565.203	418.829	425.354	1124.78	803.918	1122.98
VIT_13s0074g00770	3570.78	1.077	0.2341	4.60063	4.21217e-06	0.000875616		gi|225449673|ref|XP_002264332.1| PREDICTED: copper transport protein ATOX1	-	Putative uncharacterized protein [Source:UniProtKB/TrEMBL;Acc:D7UBY5]	GO:0009507 chloroplast GO:0046686 response to cadmium ion GO:0009651 response to salt stress GO:0007568 aging GO:0000302 response to reactive oxygen species GO:0030001 metal ion transport GO:0046872 metal ion binding GO:0005737 cytoplasm GO:0005623 cell GO:0005622 intracellular GO:0005575 cellular_component GO:0006950 response to stress GO:0008150 biological_process GO:0006827 high-affinity iron …	100247137	2163.18	1748.75	2819.01	3662.06	5182.28	5849.4
VIT_18s0001g01320	53.2573	1.0746	0.3202	3.35587	0.000791155	0.0285665		gi|359492347|ref|XP_003634400.1| PREDICTED: wall-associated receptor kinase 2-like	2.7.11.1	Putative uncharacterized protein [Source:UniProtKB/TrEMBL;Acc:F6H0F7]	GO:0016772 transferase activity, transferring phosphorus-containing groups GO:0006468 protein phosphorylation GO:0005524 ATP binding GO:0004674 protein serine/threonine kinase activity GO:0004672 protein kinase activity GO:0000166 nucleotide binding GO:0030247 polysaccharide binding GO:0005509 calcium ion binding GO:0008150 biological_process GO:0005515 protein binding GO:0043167 ion binding GO:0…	100852995	22.0031	33.8937	41.7014	66.5339	60.7447	94.6673
VIT_00s0583g00030	465.456	1.0672	0.226	4.72226	2.3324e-06	0.000589688		gi|359497083|ref|XP_003635420.1| PREDICTED: sphingolipid delta(4)-desaturase DES1-like	-	Putative uncharacterized protein [Source:UniProtKB/TrEMBL;Acc:F6HD78]	GO:0016021 integral to membrane GO:0055114 oxidation-reduction process GO:0006633 fatty acid biosynthetic process GO:0006629 lipid metabolic process GO:0016705 oxidoreductase activity, acting on paired donors, with incorporation or reduction of molecular oxygen GO:0009058 biosynthetic process GO:0005575 cellular_component GO:0008150 biological_process GO:0016491 oxidoreductase activity GO:0044281…	100854247	397.43	280.833	206.124	684.22	587.515	636.616
VIT_02s0012g00750	59.2463	1.0643	0.3463	3.07307	0.00211868	0.0492169		gi|225427286|ref|XP_002281714.1| PREDICTED: uncharacterized protein HI_0488	-	Putative uncharacterized protein [Source:UniProtKB/TrEMBL;Acc:D7TU17]	GO:0008152 metabolic process GO:0016787 hydrolase activity GO:0008150 biological_process GO:0003674 molecular_function	100252262	38.5053	26.6307	44.0843	53.9464	75.9308	116.38
VIT_14s0081g00060	5543.15	1.0622	0.1664	6.38412	1.72383e-10	2.95465e-07		gi|225453018|ref|XP_002264508.1| PREDICTED: photosystem II reaction center W protein, chloroplastic	-	Putative uncharacterized protein [Source:UniProtKB/TrEMBL;Acc:D7TXF3]	GO:0009523 photosystem II GO:0015979 photosynthesis GO:0009507 chloroplast GO:0043234 protein complex GO:0005737 cytoplasm GO:0005623 cell GO:0005622 intracellular GO:0005575 cellular_component GO:0008150 biological_process GO:0009579 thylakoid GO:0009536 plastid GO:0043226 organelle	100265702	3249.58	3572.56	3828.19	6525.72	7216.28	8866.59
VIT_05s0020g01040	43.5415	1.0612	0.3343	3.17455	0.00150072	0.0410911		gi|225432216|ref|XP_002270027.1| PREDICTED: uncharacterized protein LOC100254553	-	Putative uncharacterized protein [Source:UniProtKB/TrEMBL;Acc:D7T6B1]	GO:0009733 response to auxin stimulus	100254553	27.5038	26.6307	26.2123	81.8187	41.762	57.3215
VIT_16s0022g01770	421.929	1.0557	0.3113	3.39152	0.000695065	0.0264757		gi|225455555|ref|XP_002267091.1| PREDICTED: enolase	4.2.1.11	Putative uncharacterized protein [Source:UniProtKB/TrEMBL;Acc:D7T227]	GO:0009737 response to abscisic acid stimulus GO:0005886 plasma membrane GO:0005634 nucleus GO:0009507 chloroplast GO:0016020 membrane GO:0046686 response to cadmium ion GO:0009651 response to salt stress GO:0009409 response to cold GO:0005740 mitochondrial envelope GO:0004634 phosphopyruvate hydratase activity GO:0000015 phosphopyruvate hydratase complex GO:0009416 response to light stimulus GO:…	100254950	287.415	197.713	302.633	329.972	530.567	883.272
VIT_02s0025g01750	378.09	1.0536	0.3292	3.20054	0.00137169	0.0389274		gi|225426276|ref|XP_002265126.1| PREDICTED: cellulose synthase-like protein G3	-	Putative uncharacterized protein [Source:UniProtKB/TrEMBL;Acc:D7TVI6]	GO:0016740 transferase activity GO:0016021 integral to membrane GO:0016020 membrane GO:0030244 cellulose biosynthetic process GO:0016760 cellulose synthase (UDP-forming) activity GO:0016757 transferase activity, transferring glycosyl groups GO:0009058 biosynthetic process GO:0005975 carbohydrate metabolic process GO:0005575 cellular_component GO:0008150 biological_process GO:0003674 molecular_fun…	100253121	250.285	200.134	251.4	285.017	416.67	865.033
VIT_06s0061g01500	101.147	1.0517	0.3153	3.33524	0.000852255	0.0298592		gi|297734831|emb|CBI17065.3| unnamed protein product	-	Putative uncharacterized protein [Source:UniProtKB/TrEMBL;Acc:D7SN36]	GO:0005746 mitochondrial respiratory chain GO:0004129 cytochrome-c oxidase activity GO:0009055 electron carrier activity GO:0003674 molecular_function GO:0005737 cytoplasm GO:0005623 cell GO:0005622 intracellular GO:0005575 cellular_component GO:0005739 mitochondrion GO:0043226 organelle GO:0016491 oxidoreductase activity GO:0022857 transmembrane transporter activity GO:0005774 vacuolar membrane …	100853182	85.2618	39.5426	65.5307	108.792	126.235	181.518
VIT_17s0000g06200	116.449	1.0401	0.2377	4.37513	1.2136e-05	0.00194846		gi|508711559|gb|EOY03456.1| Mini zinc finger 2 isoform 1	-	Putative uncharacterized protein [Source:UniProtKB/TrEMBL;Acc:F6GT79]		NA	99.0137	66.1734	59.5734	165.436	145.218	163.279
VIT_13s0064g00670	7629.98	1.0359	0.207	5.00453	5.59997e-07	0.000204933		gi|225450089|ref|XP_002277909.1| PREDICTED: photosystem II 5 kDa protein, chloroplastic	-	Putative uncharacterized protein [Source:UniProtKB/TrEMBL;Acc:A5C2N1]	GO:0010224 response to UV-B GO:0009611 response to wounding GO:0010193 response to ozone GO:0009535 chloroplast thylakoid membrane GO:0005737 cytoplasm GO:0005623 cell GO:0005622 intracellular GO:0005575 cellular_component GO:0006950 response to stress GO:0008150 biological_process GO:0009579 thylakoid GO:0009536 plastid GO:0043226 organelle	100265352	4188.83	4806.45	5757.17	9570.99	8679.84	12776.6
VIT_18s0001g10040	779.279	1.03	0.3289	3.13175	0.00173769	0.0443545		gi|225458697|ref|XP_002284965.1| PREDICTED: uncharacterized protein At4g06744	-	Putative uncharacterized protein [Source:UniProtKB/TrEMBL;Acc:A5B6Y0]		100252217	658.716	227.572	579.053	1116.69	1335.43	758.207
VIT_00s0259g00080	75.6475	1.0298	0.3292	3.1284	0.00175762	0.0445841		gi|297735872|emb|CBI18631.3| unnamed protein product	-		GO:0030001 metal ion transport GO:0046872 metal ion binding GO:0008150 biological_process GO:0043167 ion binding GO:0006810 transport GO:0003674 molecular_function	NA	53.6324	41.1566	47.6587	67.433	152.811	91.1932
VIT_05s0077g01920	202.093	1.0282	0.1903	5.40404	6.51546e-08	3.69387e-05		gi|147819170|emb|CAN69217.1| hypothetical protein VITISV_012013	-	Putative uncharacterized protein [Source:UniProtKB/TrEMBL;Acc:F6H6X7]		NA	130.643	108.137	156.082	285.916	279.046	252.736
VIT_11s0016g00560	1242.39	1.0265	0.2683	3.82666	0.000129896	0.00954155		gi|526118245|ref|NP_001267969.1| peroxiredoxin Q	1.11.1.15	Peroxiredoxin Q [Source:UniProtKB/TrEMBL;Acc:D7TCA6]	GO:0004601 peroxidase activity GO:0055114 oxidation-reduction process GO:0016491 oxidoreductase activity GO:0016209 antioxidant activity GO:0051920 peroxiredoxin activity GO:0008150 biological_process GO:0003674 molecular_function GO:0010287 plastoglobule GO:0009941 chloroplast envelope GO:0019761 glucosinolate biosynthetic process GO:0009534 chloroplast thylakoid GO:0019344 cysteine biosynthetic…	100250698	721.975	914.322	744.667	1333.37	1198.76	2541.25
VIT_01s0011g04650	390.551	1.0254	0.303	3.38401	0.00071436	0.0267109		gi|225424172|ref|XP_002284089.1| PREDICTED: uncharacterized protein LOC100242324	-	Putative uncharacterized protein [Source:UniProtKB/TrEMBL;Acc:F6HFJ7]	GO:0050832 defense response to fungus GO:0006950 response to stress GO:0008150 biological_process	100242324	270.913	169.468	302.633	360.542	444.195	795.553
VIT_02s0012g01410	216.659	1.0223	0.2783	3.67323	0.000239502	0.013959		gi|225427187|ref|XP_002278741.1| PREDICTED: uncharacterized protein LOC100266064	-	Putative uncharacterized protein [Source:UniProtKB/TrEMBL;Acc:A5AIT7]	GO:0016021 integral to membrane GO:0016020 membrane GO:0005575 cellular_component GO:0009506 plasmodesma GO:0008361 regulation of cell size GO:0009855 determination of bilateral symmetry GO:0010305 leaf vascular tissue pattern formation GO:0010073 meristem maintenance GO:0010075 regulation of meristem growth GO:0010014 meristem initiation GO:0010015 root morphogenesis GO:0009956 radial pattern fo…	100266064	165.023	96.8391	154.891	238.263	241.08	403.856
VIT_06s0061g01230	828.308	1.0221	0.3191	3.20353	0.00135755	0.0387171		gi|225436353|ref|XP_002269677.1| PREDICTED: glucomannan 4-beta-mannosyltransferase 2	2.4.1.32	Putative uncharacterized protein [Source:UniProtKB/TrEMBL;Acc:F6GW55]	GO:0051753 mannan synthase activity GO:0016757 transferase activity, transferring glycosyl groups GO:0005794 Golgi apparatus	100251616	845.742	349.428	374.121	1353.16	1261.4	785.999
VIT_16s0022g02430	41.3167	1.021	0.3099	3.29468	0.000985342	0.0318353		gi|147776055|emb|CAN69910.1| hypothetical protein VITISV_027080	3.1.1.1	Putative uncharacterized protein [Source:UniProtKB/TrEMBL;Acc:F6HAP9]	GO:0008152 metabolic process GO:0016787 hydrolase activity GO:0008150 biological_process GO:0003674 molecular_function	NA	30.2542	19.3678	29.7867	62.0383	56.9481	49.5049
VIT_07s0031g00540	487.686	1.0206	0.3109	3.28242	0.00102921	0.0325261		gi|225438734|ref|XP_002282668.1| PREDICTED: uncharacterized protein LOC100264539	-	Putative uncharacterized protein [Source:UniProtKB/TrEMBL;Acc:D7SVW8]	GO:0006949 syncytium formation GO:0007267 cell-cell signaling GO:0048046 apoplast GO:0005576 extracellular region GO:0004871 signal transducer activity	100264539	499.194	215.467	213.273	747.158	750.766	500.26
VIT_10s0116g00500	166.663	1.0181	0.3095	3.28915	0.00100489	0.0320281		gi|147781464|emb|CAN76121.1| hypothetical protein VITISV_033885	-	Putative uncharacterized protein [Source:UniProtKB/TrEMBL;Acc:E0CVL2]	GO:0003682 chromatin binding GO:0003677 DNA binding GO:0003674 molecular_function	100255488	70.1347	91.9971	154.891	164.536	223.996	294.424
VIT_17s0000g02050	200.797	1.0158	0.3299	3.07853	0.00208025	0.0488323		gi|225456213|ref|XP_002282941.1| PREDICTED: nudix hydrolase 17, mitochondrial-like	-	Putative uncharacterized protein [Source:UniProtKB/TrEMBL;Acc:D7SJE0]	GO:0016787 hydrolase activity GO:0003674 molecular_function	100242429	159.522	90.3831	131.061	198.703	191.725	433.385
VIT_14s0068g01850	74.9533	1.0105	0.3265	3.0948	0.00196947	0.0474219		gi|225451475|ref|XP_002271031.1| PREDICTED: uncharacterized protein LOC100256574	-	Putative uncharacterized protein [Source:UniProtKB/TrEMBL;Acc:D7SVN6]	GO:0031225 anchored to membrane GO:0008150 biological_process GO:0003674 molecular_function	100256574	35.755	52.4545	53.6161	71.0294	89.2187	147.646
VIT_15s0046g00360	323.664	1.0105	0.3157	3.20022	0.00137325	0.0389274		gi|225470916|ref|XP_002263964.1| PREDICTED: aspartic proteinase nepenthesin-1	-	Putative uncharacterized protein [Source:UniProtKB/TrEMBL;Acc:A5AKV9]	GO:0016020 membrane GO:0080167 response to karrikin GO:0008233 peptidase activity GO:0009505 plant-type cell wall GO:0006508 proteolysis GO:0004190 aspartic-type endopeptidase activity GO:0016787 hydrolase activity GO:0003674 molecular_function GO:0005623 cell GO:0005575 cellular_component GO:0008150 biological_process GO:0030312 external encapsulating structure GO:0005618 cell wall	100245075	251.66	120.242	246.634	327.275	357.824	638.353
VIT_10s0116g00780	106.852	1.0025	0.2306	4.3473	1.37825e-05	0.00201645		gi|359483381|ref|XP_002264678.2| PREDICTED: beta-glucosidase 46-like	3.2.1.21	Putative uncharacterized protein [Source:UniProtKB/TrEMBL;Acc:F6H7M6]	GO:0003824 catalytic activity GO:0004553 hydrolase activity, hydrolyzing O-glycosyl compounds GO:0005975 carbohydrate metabolic process GO:0008150 biological_process GO:0016798 hydrolase activity, acting on glycosyl bonds GO:0003674 molecular_function	100243556	72.8851	68.5944	67.9137	142.059	117.693	171.964
VIT_09s0054g00840	96.7967	1.0014	0.3016	3.32	0.000900175	0.030837		gi|297735755|emb|CBI18442.3| unnamed protein product	-	Putative uncharacterized protein [Source:UniProtKB/TrEMBL;Acc:D7SS10]	GO:0016556 mRNA modification GO:0009536 plastid GO:0009507 chloroplast GO:0008150 biological_process GO:0003674 molecular_function	NA	49.5069	69.4013	66.7222	107.893	99.6592	187.598
VIT_01s0127g00400	310.953	1.0004	0.2154	4.64388	3.4193e-06	0.000752607		gi|225425577|ref|XP_002266600.1| PREDICTED: polygalacturonase At1g48100	3.2.1.15	Putative uncharacterized protein [Source:UniProtKB/TrEMBL;Acc:F6HHV8]	GO:0008152 metabolic process GO:0004650 polygalacturonase activity GO:0005576 extracellular region GO:0016798 hydrolase activity, acting on glycosyl bonds GO:0016787 hydrolase activity GO:0005975 carbohydrate metabolic process GO:0005575 cellular_component GO:0008150 biological_process GO:0003674 molecular_function	100241353	137.519	242.098	228.762	434.268	426.162	396.908
VIT_17s0000g05840	183.678	1	0.295	3.38994	0.000699075	0.0264757		gi|225456707|ref|XP_002274035.1| PREDICTED: protein IQ-DOMAIN 31-like	-	Putative uncharacterized protein [Source:UniProtKB/TrEMBL;Acc:F6GT98]	GO:0005886 plasma membrane GO:0005829 cytosol GO:0005737 cytoplasm GO:0005623 cell GO:0005622 intracellular GO:0005575 cellular_component GO:0005515 protein binding GO:0003674 molecular_function	100263965	178.775	83.1202	94.126	206.794	305.622	233.628
VIT_02s0025g02100	163.865	0.9978	0.3237	3.08258	0.00205213	0.0486608		gi|359474123|ref|XP_003631404.1| PREDICTED: uncharacterized protein LOC100855024	-	Putative uncharacterized protein [Source:UniProtKB/TrEMBL;Acc:D7TVL7]		100855024	50.8821	100.067	162.04	222.978	234.436	212.784
VIT_04s0044g00250	44.8101	0.9958	0.3164	3.14689	0.00165019	0.0432401		gi|359476968|ref|XP_003631922.1| PREDICTED: LOW QUALITY PROTEIN: cysteine synthase, chloroplastic/chromoplastic-like	4.4.1.9 | 2.5.1.47	Cysteine synthase [Source:UniProtKB/TrEMBL;Acc:F6I0J6]	GO:0016740 transferase activity GO:0009507 chloroplast GO:0019344 cysteine biosynthetic process GO:0006535 cysteine biosynthetic process from serine GO:0004124 cysteine synthase activity GO:0008652 cellular amino acid biosynthetic process GO:0005507 copper ion binding GO:0005739 mitochondrion GO:0003674 molecular_function GO:0009058 biosynthetic process GO:0005737 cytoplasm GO:0005623 cell GO:000…	NA	38.5053	26.6307	21.4464	70.1303	62.6429	49.5049
VIT_01s0011g00550	227.483	0.9862	0.3115	3.16629	0.00154396	0.041795		gi|225423481|ref|XP_002274292.1| PREDICTED: uncharacterized hydrolase yugF	-	Putative uncharacterized protein [Source:UniProtKB/TrEMBL;Acc:D7T9W1]	GO:0008152 metabolic process GO:0003824 catalytic activity GO:0003674 molecular_function GO:0008150 biological_process GO:0016787 hydrolase activity GO:0005737 cytoplasm	100254284	119.642	185.608	133.444	229.272	219.25	477.679
VIT_00s1365g00010	67.9291	0.9838	0.2919	3.37058	0.00075011	0.0275466		gi|359497563|ref|XP_002263475.2| PREDICTED: fimbrin-1-like, partial	-	Putative uncharacterized protein [Source:UniProtKB/TrEMBL;Acc:F6I2G4]	GO:0005515 protein binding GO:0003674 molecular_function GO:0060151 peroxisome localization GO:0051646 mitochondrion localization GO:0051645 Golgi localization GO:0030048 actin filament-based movement GO:0008150 biological_process GO:0005737 cytoplasm	NA	55.0076	33.0867	45.2758	106.095	97.7609	70.3491
VIT_06s0004g06910	64.1681	0.9834	0.294	3.34501	0.000822789	0.029377		gi|225434530|ref|XP_002278694.1| PREDICTED: protein CHUP1, chloroplastic-like	-	Putative uncharacterized protein [Source:UniProtKB/TrEMBL;Acc:F6GUP7]	GO:0009941 chloroplast envelope GO:0005737 cytoplasm GO:0005623 cell GO:0005622 intracellular GO:0005575 cellular_component GO:0009536 plastid GO:0043226 organelle GO:0009507 chloroplast GO:0008150 biological_process GO:0003674 molecular_function	100262137	45.3813	43.5776	35.744	98.9017	100.608	60.7955
VIT_19s0015g00530	51.0623	0.9828	0.3016	3.25834	0.00112065	0.0344272		gi|225461924|ref|XP_002267825.1| PREDICTED: fasciclin-like arabinogalactan protein 1-like	-	Putative uncharacterized protein [Source:UniProtKB/TrEMBL;Acc:F6I557]	GO:0005886 plasma membrane GO:0046658 anchored to plasma membrane GO:0005618 cell wall GO:0005623 cell GO:0005575 cellular_component GO:0030312 external encapsulating structure GO:0048367 shoot system development GO:0031225 anchored to membrane GO:0048364 root development	100266865	44.0061	24.2098	32.1696	70.1303	75.9308	59.927
VIT_06s0004g00980	72.6514	0.9747	0.3148	3.09669	0.00195694	0.0471809		gi|225435676|ref|XP_002285685.1| PREDICTED: disease resistance response protein 206	-	Putative uncharacterized protein [Source:UniProtKB/TrEMBL;Acc:F6GUJ0]		100260405	59.1332	27.4377	55.999	101.599	110.1	81.6397
VIT_06s0009g01070	232.383	0.9735	0.2106	4.62276	3.78663e-06	0.000823768		gi|225436075|ref|XP_002276937.1| PREDICTED: uncharacterized protein LOC100265104	-	Putative uncharacterized protein [Source:UniProtKB/TrEMBL;Acc:D7T1L3]	GO:0016556 mRNA modification GO:0010207 photosystem II assembly GO:0009507 chloroplast GO:0008150 biological_process GO:0003674 molecular_function	100265104	187.026	124.277	153.699	329.972	256.267	343.06
VIT_19s0014g02390	417.458	0.9693	0.1999	4.84875	1.24239e-06	0.000393964		gi|359493834|ref|XP_003634675.1| PREDICTED: uncharacterized protein LOC100854133	-	Putative uncharacterized protein [Source:UniProtKB/TrEMBL;Acc:F6H227]	GO:0005886 plasma membrane GO:0005739 mitochondrion GO:0005737 cytoplasm GO:0005623 cell GO:0005622 intracellular GO:0005575 cellular_component GO:0043226 organelle	100854133	365.801	225.958	245.442	583.52	522.974	561.056
VIT_07s0104g01390	76.9994	0.9618	0.2573	3.73826	0.000185296	0.011913		gi|225436777|ref|XP_002268050.1| PREDICTED: glutaredoxin-C13	-	Putative uncharacterized protein [Source:UniProtKB/TrEMBL;Acc:F6HQ12]	GO:0045454 cell redox homeostasis GO:0015035 protein disulfide oxidoreductase activity GO:0009055 electron carrier activity GO:0008150 biological_process GO:0042592 homeostatic process GO:0016491 oxidoreductase activity GO:0003674 molecular_function	100247747	64.634	51.6475	36.9355	100.7	108.201	99.8783
VIT_05s0094g00880	121.257	0.9612	0.2668	3.60212	0.000315631	0.0164289		gi|225434148|ref|XP_002277983.1| PREDICTED: uncharacterized protein LOC100252564	-	Putative uncharacterized protein [Source:UniProtKB/TrEMBL;Acc:D7T2H4]	GO:0005943 1-phosphatidylinositol-4-phosphate 3-kinase, class IA complex GO:0009534 chloroplast thylakoid GO:0009507 chloroplast	100252564	67.3844	83.1202	89.3601	131.27	136.675	219.732
VIT_14s0108g01300	89.7098	0.9583	0.2647	3.6207	0.000293805	0.0157051		gi|359488951|ref|XP_002278852.2| PREDICTED: cell division topological specificity factor homolog, chloroplastic-like	-	Putative uncharacterized protein [Source:UniProtKB/TrEMBL;Acc:D7SXG8]	GO:0032955 regulation of barrier septum assembly GO:0051301 cell division GO:0008150 biological_process	100257816	77.0107	53.2615	48.8502	109.691	104.405	145.041
VIT_08s0058g00170	81.2176	0.956	0.2384	4.00959	6.0825e-05	0.00552415		gi|359481289|ref|XP_002268748.2| PREDICTED: nudix hydrolase 15, mitochondrial-like	-	Putative uncharacterized protein [Source:UniProtKB/TrEMBL;Acc:D7SQV9]	GO:0016787 hydrolase activity GO:0003674 molecular_function	100260891	48.1317	53.2615	60.7649	94.4062	109.151	121.591
VIT_18s0001g08750	149.427	0.9511	0.2593	3.66852	0.000243959	0.0140871		gi|225458898|ref|XP_002285433.1| PREDICTED: uncharacterized protein LOC100267736	-	Putative uncharacterized protein [Source:UniProtKB/TrEMBL;Acc:E0CNZ3]		100267736	112.766	117.821	66.7222	196.005	238.233	165.016
VIT_13s0064g01450	252.979	0.9471	0.2568	3.6878	0.000226199	0.0136956		gi|225450223|ref|XP_002265835.1| PREDICTED: thioredoxin-like protein Clot	-	Putative uncharacterized protein [Source:UniProtKB/TrEMBL;Acc:D7T2W1]	GO:0045454 cell redox homeostasis GO:0005737 cytoplasm	100247612	148.521	154.943	202.55	258.044	285.69	468.125
VIT_08s0040g02200	272.746	0.9384	0.2753	3.40902	0.00065196	0.0253492		gi|225439922|ref|XP_002275288.1| PREDICTED: peroxidase 21	1.11.1.7	Putative uncharacterized protein [Source:UniProtKB/TrEMBL;Acc:D7TQI6]	GO:0020037 heme binding GO:0004601 peroxidase activity GO:0006979 response to oxidative stress GO:0055114 oxidation-reduction process GO:0016491 oxidoreductase activity GO:0046872 metal ion binding GO:0006950 response to stress GO:0008150 biological_process GO:0043167 ion binding GO:0003674 molecular_function GO:0050832 defense response to fungus GO:0005829 cytosol GO:0005576 extracellular region	100256842	210.404	129.119	207.315	255.346	343.587	490.707
VIT_13s0064g00460	309.752	0.9358	0.2012	4.65168	3.29248e-06	0.000733322		gi|225450055|ref|XP_002276894.1| PREDICTED: uncharacterized protein LOC100258445	-	Putative uncharacterized protein [Source:UniProtKB/TrEMBL;Acc:F6HBC6]	GO:0005618 cell wall GO:0005623 cell GO:0005575 cellular_component GO:0030312 external encapsulating structure GO:0010162 seed dormancy process GO:0015995 chlorophyll biosynthetic process GO:0009740 gibberellic acid mediated signaling pathway GO:0009507 chloroplast GO:0008150 biological_process GO:0005886 plasma membrane GO:0003674 molecular_function	100258445	226.907	196.906	206.124	338.963	371.112	518.499
VIT_15s0046g02300	1621.6	0.9255	0.1563	5.92316	3.1581e-09	3.939e-06		gi|225454278|ref|XP_002276013.1| PREDICTED: cysteine synthase, chloroplastic/chromoplastic isoform 1	4.4.1.9 | 2.5.1.47	Cysteine synthase [Source:UniProtKB/TrEMBL;Acc:D7UCD0]	GO:0016740 transferase activity GO:0019344 cysteine biosynthetic process GO:0006535 cysteine biosynthetic process from serine GO:0004124 cysteine synthase activity GO:0008652 cellular amino acid biosynthetic process GO:0009058 biosynthetic process GO:0008150 biological_process GO:0016829 lyase activity GO:0006520 cellular amino acid metabolic process GO:0006790 sulfur compound metabolic process G…	100255826	1300.93	975.654	1054.45	1903.41	2225.72	2269.41
VIT_14s0068g00040	180.892	0.9249	0.2379	3.88758	0.000101251	0.00794171		gi|359488518|ref|XP_003633770.1| PREDICTED: uncharacterized protein LOC100853270	-	Putative uncharacterized protein [Source:UniProtKB/TrEMBL;Acc:F6H471]		100853270	154.021	83.1202	132.253	240.961	223.996	250.999
VIT_06s0004g03890	643.277	0.9198	0.2427	3.78933	0.000151055	0.0104546		gi|281345278|gb|EFB20862.1| hypothetical protein PANDA_018556	-	Histone H4 [Source:UniProtKB/TrEMBL;Acc:A5B4J3]	GO:0005773 vacuole GO:0005634 nucleus GO:0009579 thylakoid GO:0003677 DNA binding GO:0046982 protein heterodimerization activity GO:0006334 nucleosome assembly GO:0005694 chromosome GO:0000786 nucleosome GO:0003674 molecular_function GO:0065003 macromolecular complex assembly GO:0022607 cellular component assembly GO:0005737 cytoplasm GO:0005623 cell GO:0005622 intracellular GO:0005575 cellular_c…	100267358	545.951	375.251	387.227	676.128	715.648	1159.46
VIT_17s0000g08920	143.296	0.919	0.2138	4.29781	1.72493e-05	0.00232171		gi|225456946|ref|XP_002281557.1| PREDICTED: short-chain dehydrogenase TIC 32, chloroplastic	-	Putative uncharacterized protein [Source:UniProtKB/TrEMBL;Acc:D7SHM2]	GO:0008152 metabolic process GO:0055114 oxidation-reduction process GO:0016491 oxidoreductase activity GO:0000166 nucleotide binding GO:0008150 biological_process GO:0003674 molecular_function GO:0005634 nucleus	100263820	111.39	104.909	76.2539	205.895	194.573	166.753
VIT_07s0005g03390	140.959	0.9162	0.2864	3.19902	0.00137897	0.0389715		gi|225438139|ref|XP_002278457.1| PREDICTED: uncharacterized protein LOC100263547	-	Putative uncharacterized protein [Source:UniProtKB/TrEMBL;Acc:D7U301]	GO:0008150 biological_process GO:0005576 extracellular region GO:0003674 molecular_function	100263547	125.142	92.8041	66.7222	222.079	207.861	131.145
VIT_08s0007g00090	149.693	0.9118	0.2882	3.16347	0.00155901	0.041939		gi|225440316|ref|XP_002263329.1| PREDICTED: uncharacterized protein LOC100242673	-	Putative uncharacterized protein [Source:UniProtKB/TrEMBL;Acc:F6HLE1]		100242673	138.894	62.9454	102.466	187.014	167.997	238.839
VIT_12s0059g01670	335.638	0.9094	0.2592	3.50815	0.000451241	0.0209485		gi|225447197|ref|XP_002277241.1| PREDICTED: ribonuclease Z, chloroplastic	3.1.26.11	Putative uncharacterized protein [Source:UniProtKB/TrEMBL;Acc:D7TEG8]	GO:0042780 tRNA 3'-end processing GO:0016556 mRNA modification GO:0042781 3'-tRNA processing endoribonuclease activity GO:0006399 tRNA metabolic process GO:0009658 chloroplast organization GO:0009507 chloroplast GO:0008033 tRNA processing GO:0006364 rRNA processing GO:0005634 nucleus	100267142	225.531	232.414	225.187	331.77	349.282	649.643
VIT_06s0004g02650	125.92	0.9093	0.2493	3.64702	0.000265295	0.0148605		gi|297746276|emb|CBI16332.3| unnamed protein product	-	Putative uncharacterized protein [Source:UniProtKB/TrEMBL;Acc:D7SL04]		NA	111.39	80.6992	65.5307	169.032	190.776	138.093
VIT_00s0187g00360	1032.12	0.9092	0.2195	4.14213	3.44091e-05	0.00392537		gi|359495565|ref|XP_002271669.2| PREDICTED: blue copper protein	-	Putative uncharacterized protein [Source:UniProtKB/TrEMBL;Acc:F6HRM9]	GO:0005507 copper ion binding GO:0009055 electron carrier activity GO:0043167 ion binding GO:0003674 molecular_function	100262574	710.974	639.945	766.114	1841.37	1192.11	1042.21
VIT_12s0134g00010	85.8293	0.9057	0.2936	3.08482	0.00203678	0.0484195		gi|359485707|ref|XP_002281337.2| PREDICTED: BTB/POZ domain-containing protein At3g22104-like	-	Putative uncharacterized protein [Source:UniProtKB/TrEMBL;Acc:D7SQN4]	GO:0003674 molecular_function GO:0005515 protein binding GO:0005886 plasma membrane	100241475	53.6324	55.6825	64.3393	160.041	89.2187	92.0618
VIT_10s0003g00220	933.601	0.9056	0.2223	4.07467	4.60787e-05	0.00469541		gi|225443608|ref|XP_002279294.1| PREDICTED: protein E6	-	Putative uncharacterized protein [Source:UniProtKB/TrEMBL;Acc:A5AJH6]		100247041	625.712	618.156	673.179	914.391	1089.61	1680.56
VIT_05s0020g03540	54.6247	0.8988	0.2927	3.07042	0.00213758	0.0495564		-	-			NA	50.8821	29.0517	32.1696	75.5249	74.9817	65.138
VIT_19s0014g03650	362.899	0.8966	0.139	6.45003	1.11828e-10	2.32466e-07		-	-	Putative uncharacterized protein [Source:UniProtKB/TrEMBL;Acc:F6H2E3]		NA	236.533	238.87	281.186	481.022	481.212	458.572
VIT_19s0090g00490	130.686	0.8953	0.2611	3.42877	0.000606318	0.0243948		gi|359494138|ref|XP_003634726.1| PREDICTED: uncharacterized protein LOC100853072	-	Putative uncharacterized protein [Source:UniProtKB/TrEMBL;Acc:D7T7Y5]	GO:0031072 heat shock protein binding GO:0051082 unfolded protein binding GO:0003674 molecular_function GO:0008150 biological_process GO:0005576 extracellular region	100853072	115.516	72.6293	81.0198	206.794	130.981	177.175
VIT_04s0008g04240	313.293	0.8922	0.2159	4.13208	3.59497e-05	0.00402745		gi|225430081|ref|XP_002281853.1| PREDICTED: uncharacterized protein LOC100250753	-	Putative uncharacterized protein [Source:UniProtKB/TrEMBL;Acc:F6H3F7]	GO:0051536 iron-sulfur cluster binding GO:0009055 electron carrier activity GO:0046872 metal ion binding GO:0043167 ion binding GO:0003674 molecular_function GO:0009688 abscisic acid biosynthetic process	100250753	204.903	225.958	216.847	402.8	304.672	524.578
VIT_19s0027g00700	426.867	0.8916	0.2846	3.13291	0.00173081	0.0443545		gi|225462172|ref|XP_002267512.1| PREDICTED: protein Iojap	-	Putative uncharacterized protein [Source:UniProtKB/TrEMBL;Acc:D7SWX0]	GO:0006655 phosphatidylglycerol biosynthetic process GO:0045036 protein targeting to chloroplast GO:0019288 isopentenyl diphosphate biosynthetic process, mevalonate-independent pathway GO:0016226 iron-sulfur cluster assembly GO:0010103 stomatal complex morphogenesis GO:0009507 chloroplast GO:0009073 aromatic amino acid family biosynthetic process GO:0008150 biological_process GO:0005739 mitochond…	100245577	277.789	322.797	270.463	392.01	426.162	871.981
VIT_16s0022g01430	640.086	0.8912	0.2721	3.27532	0.00105544	0.0330757		gi|359490184|ref|XP_002264723.2| PREDICTED: uncharacterized protein LOC100266367	-	Putative uncharacterized protein [Source:UniProtKB/TrEMBL;Acc:F6HAM7]	GO:0080167 response to karrikin GO:0009505 plant-type cell wall GO:0005623 cell GO:0005575 cellular_component GO:0008150 biological_process GO:0030312 external encapsulating structure GO:0005618 cell wall GO:0009506 plasmodesma GO:0007020 microtubule nucleation GO:0005576 extracellular region GO:0003674 molecular_function	100266367	493.694	463.214	353.866	576.327	707.106	1246.31
VIT_03s0063g01460	1212.54	0.8832	0.2692	3.28084	0.00103499	0.0326537		gi|297741373|emb|CBI32504.3| unnamed protein product	-	Putative uncharacterized protein [Source:UniProtKB/TrEMBL;Acc:F6HQF8]	GO:0005634 nucleus GO:0006355 regulation of transcription, DNA-dependent GO:0006351 transcription, DNA-dependent GO:0003677 DNA binding GO:0009512 cytochrome b6f complex GO:0009058 biosynthetic process GO:0043234 protein complex GO:0005623 cell GO:0005622 intracellular GO:0005575 cellular_component GO:0034641 cellular nitrogen compound metabolic process GO:0008150 biological_process GO:0009579 th…	100255593	732.977	986.952	773.263	1354.05	1073.47	2354.52
VIT_13s0084g00800	96.4304	0.8805	0.2821	3.12137	0.00180012	0.0451928		gi|147864051|emb|CAN81128.1| hypothetical protein VITISV_005391	-	Putative uncharacterized protein [Source:UniProtKB/TrEMBL;Acc:F6HVD4]	GO:0006355 regulation of transcription, DNA-dependent GO:0005634 nucleus GO:0003700 sequence-specific DNA binding transcription factor activity	100254951	88.0122	59.7174	51.2331	98.0026	125.286	156.331
VIT_01s0011g01780	206.502	0.8752	0.2101	4.16484	3.11568e-05	0.00362057		gi|225423696|ref|XP_002277255.1| PREDICTED: protein PHLOEM PROTEIN 2-LIKE A2	-	Putative uncharacterized protein [Source:UniProtKB/TrEMBL;Acc:D7T9K0]		100266262	180.15	133.961	117.955	275.127	299.927	231.891
VIT_11s0016g00730	1228.59	0.8699	0.2002	4.34538	1.39036e-05	0.00201645		gi|225444667|ref|XP_002277280.1| PREDICTED: chlorophyll a-b binding protein, chloroplastic	-	Putative uncharacterized protein [Source:UniProtKB/TrEMBL;Acc:D7TCC0]	GO:0009507 chloroplast GO:0016020 membrane GO:0015979 photosynthesis GO:0009765 photosynthesis, light harvesting GO:0046872 metal ion binding GO:0005737 cytoplasm GO:0005623 cell GO:0005622 intracellular GO:0005575 cellular_component GO:0008150 biological_process GO:0009536 plastid GO:0006091 generation of precursor metabolites and energy GO:0043167 ion binding GO:0043226 organelle GO:0003674 mol…	100243962	811.363	836.851	925.771	1522.19	1219.64	2055.76
VIT_00s0207g00130	73.1755	0.8602	0.2752	3.12546	0.00177524	0.0447615		gi|225468210|ref|XP_002262744.1| PREDICTED: STS14 protein	-	Putative uncharacterized protein [Source:UniProtKB/TrEMBL;Acc:D7U6I4]		100245092	56.3828	48.4195	47.6587	83.6169	78.7782	124.197
VIT_01s0026g02680	518.672	0.8591	0.2325	3.69465	0.00022019	0.0134959		gi|225425642|ref|XP_002272064.1| PREDICTED: oxygen-evolving enhancer protein 3-2, chloroplastic	-	Putative uncharacterized protein [Source:UniProtKB/TrEMBL;Acc:D7TN65]	GO:0019898 extrinsic to membrane GO:0009654 oxygen evolving complex GO:0009523 photosystem II GO:0015979 photosynthesis GO:0005509 calcium ion binding GO:0043234 protein complex GO:0005623 cell GO:0005622 intracellular GO:0005575 cellular_component GO:0008150 biological_process GO:0009579 thylakoid GO:0043167 ion binding GO:0003674 molecular_function GO:0009344 nitrite reductase complex [NAD(P)H]…	100243071	316.294	400.268	369.355	548.455	545.753	931.908
VIT_05s0049g00970	331.224	0.8577	0.2611	3.28444	0.00102185	0.0323792		-	-	Putative uncharacterized protein [Source:UniProtKB/TrEMBL;Acc:F6H8Q0]		NA	321.795	155.75	215.656	402.8	371.112	520.236
VIT_12s0059g00590	924.499	0.8576	0.2381	3.60129	0.000316643	0.0164289	GRIP31	gi|526117904|ref|NP_001268143.1| ripening-related protein-like	-	Putative ripening-related protein [Source:UniProtKB/TrEMBL;Acc:Q9M4H7]		100232885	651.84	756.959	526.629	935.071	1653.39	1023.1
VIT_06s0080g01160	229.774	0.8562	0.2169	3.94817	7.87498e-05	0.00654813		gi|225464832|ref|XP_002272243.1| PREDICTED: aspartic proteinase nepenthesin-2-like	-	Putative uncharacterized protein [Source:UniProtKB/TrEMBL;Acc:F6HHB9]	GO:0006508 proteolysis GO:0004190 aspartic-type endopeptidase activity GO:0003674 molecular_function GO:0008150 biological_process GO:0008233 peptidase activity	100248461	182.9	120.242	182.295	338.963	257.216	297.029
VIT_01s0010g02670	95.8759	0.8542	0.2475	3.45081	0.000558905	0.0234059		gi|225425854|ref|XP_002268080.1| PREDICTED: 3-oxoacyl-	1.1.1.100	Putative uncharacterized protein [Source:UniProtKB/TrEMBL;Acc:D7TAP7]	GO:0008152 metabolic process GO:0055114 oxidation-reduction process GO:0016491 oxidoreductase activity GO:0000166 nucleotide binding GO:0051287 NAD binding GO:0006633 fatty acid biosynthetic process GO:0009058 biosynthetic process GO:0008150 biological_process GO:0004316 3-oxoacyl-[acyl-carrier-protein] reductase (NADPH) activity GO:0016746 transferase activity, transferring acyl groups GO:004428…	100257887	82.5115	65.3664	53.6161	116.884	110.1	146.778
VIT_18s0001g08650	114.721	0.8542	0.2559	3.33758	0.000845114	0.0297204		gi|359492530|ref|XP_002283504.2| PREDICTED: uncharacterized protein LOC100260890	-	Putative uncharacterized protein [Source:UniProtKB/TrEMBL;Acc:F6H175]	GO:0005634 nucleus GO:0005524 ATP binding GO:0006355 regulation of transcription, DNA-dependent GO:0016818 hydrolase activity, acting on acid anhydrides, in phosphorus-containing anhydrides GO:0005623 cell GO:0005622 intracellular GO:0005575 cellular_component GO:0008150 biological_process GO:0005515 protein binding GO:0043226 organelle GO:0003674 molecular_function	100260890	103.139	73.4363	64.3393	121.379	147.116	178.912
VIT_00s0349g00030	142.196	0.8531	0.2583	3.30226	0.00095909	0.031772		gi|302143560|emb|CBI22121.3| unnamed protein product	-		GO:0006511 ubiquitin-dependent protein catabolic process GO:0009056 catabolic process GO:0008150 biological_process	NA	127.893	70.2083	101.275	168.133	164.2	221.469
VIT_01s0011g02710	2534.26	0.8479	0.2031	4.17547	2.97369e-05	0.00352119		gi|225423832|ref|XP_002280773.1| PREDICTED: uncharacterized protein LOC100257577	-	Putative uncharacterized protein [Source:UniProtKB/TrEMBL;Acc:A5AEV3]		100257577	1954.15	1268.59	2141.07	3217	3422.58	3202.19
VIT_18s0001g15710	263.456	0.8458	0.1979	4.27314	1.92738e-05	0.00250412		gi|225457739|ref|XP_002278020.1| PREDICTED: uncharacterized protein LOC100253998	-	Putative uncharacterized protein [Source:UniProtKB/TrEMBL;Acc:F6H0A8]	GO:0009507 chloroplast GO:0055114 oxidation-reduction process GO:0016491 oxidoreductase activity GO:0016209 antioxidant activity GO:0003674 molecular_function GO:0005737 cytoplasm GO:0005623 cell GO:0005622 intracellular GO:0005575 cellular_component GO:0008150 biological_process GO:0009536 plastid GO:0043226 organelle GO:0010027 thylakoid membrane organization GO:0005634 nucleus GO:0005576 extra…	100253998	158.147	186.415	213.273	293.109	319.859	409.935
VIT_01s0137g00290	236.685	0.8456	0.2001	4.22515	2.3878e-05	0.00297823		gi|225424570|ref|XP_002282089.1| PREDICTED: oxysterol-binding protein-related protein 1D-like	-	Putative uncharacterized protein [Source:UniProtKB/TrEMBL;Acc:F6GVJ4]	GO:0005543 phospholipid binding GO:0003674 molecular_function GO:0005515 protein binding GO:0008289 lipid binding GO:0008202 steroid metabolic process GO:0008142 oxysterol binding GO:0005634 nucleus	100257862	198.027	158.977	145.359	254.447	354.977	308.32
VIT_12s0059g02250	1194.92	0.844	0.2172	3.88561	0.000102074	0.00795706		gi|359485565|ref|XP_002279657.2| PREDICTED: 50S ribosomal protein L6, chloroplastic-like	-	Putative uncharacterized protein [Source:UniProtKB/TrEMBL;Acc:D7TEL8]	GO:0019843 rRNA binding GO:0030529 ribonucleoprotein complex GO:0006412 translation GO:0005840 ribosome GO:0005622 intracellular GO:0003735 structural constituent of ribosome GO:0009058 biosynthetic process GO:0005737 cytoplasm GO:0005623 cell GO:0005575 cellular_component GO:0008150 biological_process GO:0005198 structural molecule activity GO:0043226 organelle GO:0003723 RNA binding GO:0003674 …	100263647	786.609	888.499	851.9	1274.93	1251.91	2115.68
VIT_04s0023g02130	187.466	0.8404	0.2466	3.40877	0.000652576	0.0253492		gi|225430698|ref|XP_002264115.1| PREDICTED: mannan endo-1,4-beta-mannosidase 7	3.2.1.78	Putative uncharacterized protein [Source:UniProtKB/TrEMBL;Acc:D7SPA5]	GO:0003824 catalytic activity GO:0004553 hydrolase activity, hydrolyzing O-glycosyl compounds GO:0005975 carbohydrate metabolic process GO:0003674 molecular_function GO:0008150 biological_process GO:0016798 hydrolase activity, acting on glycosyl bonds GO:0016985 mannan endo-1,4-beta-mannosidase activity GO:0071944 cell periphery GO:0009855 determination of bilateral symmetry GO:0010075 regulation…	100259912	154.021	127.505	114.381	177.124	238.233	313.531
VIT_08s0007g04150	820.272	0.8372	0.2156	3.88337	0.000103017	0.00799725		gi|225441038|ref|XP_002283857.1| PREDICTED: probable leucine-rich repeat receptor-like protein kinase At1g68400 isoform 1	2.7.11.1	Putative uncharacterized protein [Source:UniProtKB/TrEMBL;Acc:F6HKF8]	GO:0016021 integral to membrane GO:0005886 plasma membrane GO:0005634 nucleus GO:0016772 transferase activity, transferring phosphorus-containing groups GO:0006468 protein phosphorylation GO:0005524 ATP binding GO:0004672 protein kinase activity GO:0016020 membrane GO:0006355 regulation of transcription, DNA-dependent GO:0003677 DNA binding GO:0005623 cell GO:0005622 intracellular GO:0005575 cell…	100266483	782.484	474.512	486.119	961.145	1207.3	1010.07
VIT_14s0083g00260	1850.9	0.8345	0.1934	4.31372	1.60528e-05	0.00222468		gi|298204386|emb|CBI16866.3| unnamed protein product	-	Putative uncharacterized protein [Source:UniProtKB/TrEMBL;Acc:D7SMR9]		100853068	1329.81	1099.93	1516.74	2949.97	2148.84	2060.1
VIT_13s0067g02910	815.816	0.8318	0.2259	3.68183	0.000231565	0.0137516		gi|297736492|emb|CBI25363.3| unnamed protein product	-	Non-specific lipid-transfer protein [Source:UniProtKB/TrEMBL;Acc:F6HC80]	GO:0006810 transport GO:0008289 lipid binding GO:0006869 lipid transport GO:0008150 biological_process GO:0003674 molecular_function	100265591	426.309	677.067	627.904	1289.32	1063.98	810.317
VIT_17s0000g02680	1294.49	0.8297	0.1894	4.38049	1.18415e-05	0.00194335		gi|225456104|ref|XP_002281407.1| PREDICTED: beta-glucosidase 44	3.2.1.21	Putative uncharacterized protein [Source:UniProtKB/TrEMBL;Acc:D7SJ82]	GO:0003824 catalytic activity GO:0004553 hydrolase activity, hydrolyzing O-glycosyl compounds GO:0005975 carbohydrate metabolic process GO:0003674 molecular_function GO:0008150 biological_process GO:0016798 hydrolase activity, acting on glycosyl bonds	100255914	1028.64	715.802	1024.66	1790.12	1394.28	1813.44
VIT_10s0003g02900	16575.8	0.8261	0.2489	3.31878	0.000904121	0.030837		gi|225463432|ref|XP_002275075.1| PREDICTED: chlorophyll a-b binding protein 40, chloroplastic	-	Putative uncharacterized protein [Source:UniProtKB/TrEMBL;Acc:F6HMH7]	GO:0009507 chloroplast GO:0016020 membrane GO:0009941 chloroplast envelope GO:0009579 thylakoid GO:0009637 response to blue light GO:0010218 response to far red light GO:0010114 response to red light GO:0010287 plastoglobule GO:0009535 chloroplast thylakoid membrane GO:0015979 photosynthesis GO:0009765 photosynthesis, light harvesting GO:0048046 apoplast GO:0046872 metal ion binding GO:0005739 mi…	100241745	8090.25	13413	13669.7	20133.7	25714	18434.1
VIT_12s0057g00630	53001.2	0.8202	0.2582	3.17597	0.00149338	0.0410601		gi|225447576|ref|XP_002271687.1| PREDICTED: chlorophyll a-b binding protein 151, chloroplastic	-	Putative uncharacterized protein [Source:UniProtKB/TrEMBL;Acc:A5ASG6]	GO:0005886 plasma membrane GO:0009507 chloroplast GO:0016020 membrane GO:0009941 chloroplast envelope GO:0009579 thylakoid GO:0009637 response to blue light GO:0010218 response to far red light GO:0010114 response to red light GO:0010287 plastoglobule GO:0009535 chloroplast thylakoid membrane GO:0015979 photosynthesis GO:0009765 photosynthesis, light harvesting GO:0046872 metal ion binding GO:000…	100254533	28573.7	38367.6	45658.2	83311.2	68958.5	53137.9
VIT_02s0025g00720	525.285	0.8197	0.2212	3.7054	0.000211058	0.0131114		gi|297742269|emb|CBI34418.3| unnamed protein product	-	Putative uncharacterized protein [Source:UniProtKB/TrEMBL;Acc:D7TV93]	GO:0016020 membrane GO:0005575 cellular_component GO:0042631 cellular response to water deprivation GO:0009507 chloroplast	100248452	456.563	354.27	313.356	653.65	520.126	853.743
VIT_02s0087g00400	4328.92	0.818	0.2351	3.47958	0.000502201	0.0222647		gi|296085487|emb|CBI29219.3| unnamed protein product	-	Putative uncharacterized protein [Source:UniProtKB/TrEMBL;Acc:D7TFE6]	GO:0008150 biological_process GO:0005576 extracellular region GO:0004091 carboxylesterase activity	100245856	3421.48	2643.71	3178.84	4159.27	5023.77	7546.46
VIT_18s0001g11370	1411.77	0.8162	0.1594	5.11887	3.07365e-07	0.000131038		gi|225458473|ref|XP_002284054.1| PREDICTED: uncharacterized protein LOC100264352 isoform 1	-	Putative uncharacterized protein [Source:UniProtKB/TrEMBL;Acc:E0CPD5]	GO:0009512 cytochrome b6f complex GO:0043234 protein complex GO:0005623 cell GO:0005622 intracellular GO:0005575 cellular_component GO:0009579 thylakoid GO:0010207 photosystem II assembly GO:0009657 plastid organization GO:0009535 chloroplast thylakoid membrane GO:0009507 chloroplast GO:0009496 plastoquinol--plastocyanin reductase activity GO:0006364 rRNA processing	100264352	1036.89	1081.37	926.962	1668.74	1599.29	2157.37
VIT_17s0000g04270	388.529	0.8159	0.2505	3.25693	0.00112626	0.0345053		gi|297734155|emb|CBI15402.3| unnamed protein product	5.2.1.8	Putative uncharacterized protein [Source:UniProtKB/TrEMBL;Acc:D7SIU1]	GO:0016853 isomerase activity GO:0003755 peptidyl-prolyl cis-trans isomerase activity GO:0000413 protein peptidyl-prolyl isomerization GO:0006457 protein folding GO:0008150 biological_process GO:0006464 cellular protein modification process GO:0003674 molecular_function GO:0016556 mRNA modification GO:0019288 isopentenyl diphosphate biosynthetic process, mevalonate-independent pathway GO:0009543 …	100254249	232.407	298.587	296.676	422.58	373.959	706.965
VIT_01s0146g00180	214.292	0.8157	0.2345	3.4788	0.000503673	0.0222652		gi|359473793|ref|XP_003631359.1| PREDICTED: uncharacterized protein LOC100854260	-	Putative uncharacterized protein [Source:UniProtKB/TrEMBL;Acc:F6I1N4]		100854260	156.772	106.523	196.592	293.109	249.623	283.133
VIT_01s0011g03590	1671.43	0.8137	0.2297	3.54275	0.000395984	0.0189961		gi|359472952|ref|XP_002279311.2| PREDICTED: 50S ribosomal protein L15, chloroplastic-like	-	Putative uncharacterized protein [Source:UniProtKB/TrEMBL;Acc:D7T943]	GO:0015934 large ribosomal subunit GO:0030529 ribonucleoprotein complex GO:0006412 translation GO:0005840 ribosome GO:0005622 intracellular GO:0003735 structural constituent of ribosome GO:0009058 biosynthetic process GO:0005737 cytoplasm GO:0005623 cell GO:0005575 cellular_component GO:0008150 biological_process GO:0005198 structural molecule activity GO:0043226 organelle GO:0003674 molecular_fu…	100268043	1130.41	1205.65	1242.7	1737.97	1689.46	3022.4
VIT_01s0011g06580	117.756	0.8129	0.2592	3.13586	0.00171354	0.0441578		gi|225424520|ref|XP_002281819.1| PREDICTED: uncharacterized protein LOC100242197	-	Putative uncharacterized protein [Source:UniProtKB/TrEMBL;Acc:D7T8D7]		100242197	83.8866	98.4531	67.9137	115.086	151.862	189.335
VIT_10s0003g05030	175.03	0.8049	0.2542	3.16593	0.0015459	0.041795		gi|225444065|ref|XP_002264039.1| PREDICTED: probable LRR receptor-like serine/threonine-protein kinase At4g20940-like isoform 1	2.7.11.1	Putative uncharacterized protein [Source:UniProtKB/TrEMBL;Acc:F6HLY4]	GO:0016021 integral to membrane GO:0005886 plasma membrane GO:0016772 transferase activity, transferring phosphorus-containing groups GO:0006468 protein phosphorylation GO:0005524 ATP binding GO:0004672 protein kinase activity GO:0016020 membrane GO:0055114 oxidation-reduction process GO:0016491 oxidoreductase activity GO:0000166 nucleotide binding GO:0008442 3-hydroxyisobutyrate dehydrogenase ac…	100247557	143.02	82.3132	151.316	249.053	232.538	191.94
VIT_17s0053g00760	90.9579	0.8031	0.2524	3.18176	0.00146381	0.0405726		gi|225464267|ref|XP_002271224.1| PREDICTED: cold-inducible RNA-binding protein	-	Putative uncharacterized protein [Source:UniProtKB/TrEMBL;Acc:F6HVU8]	GO:0000166 nucleotide binding GO:0003676 nucleic acid binding GO:0003674 molecular_function GO:0009507 chloroplast GO:0008150 biological_process GO:0003723 RNA binding	NA	68.7595	64.5594	61.9563	106.095	95.8627	148.515
VIT_09s0002g04520	5244.3	0.7997	0.1744	4.58648	4.50787e-06	0.000916714		gi|225442641|ref|XP_002284623.1| PREDICTED: coiled-coil domain-containing protein 72	-	Putative uncharacterized protein [Source:UniProtKB/TrEMBL;Acc:D7U0J9]		100254960	4159.95	3047.2	4177.29	6487.95	6261.45	7331.94
VIT_13s0019g02430	110.527	0.7979	0.2136	3.73651	0.000186592	0.0119553		gi|225449360|ref|XP_002277622.1| PREDICTED: protein DA1-related 2	-	Putative uncharacterized protein [Source:UniProtKB/TrEMBL;Acc:D7TLM0]	GO:0046872 metal ion binding GO:0008270 zinc ion binding GO:0043167 ion binding GO:0003674 molecular_function GO:0010088 phloem development GO:0048364 root development	100256525	94.8882	75.8573	69.1051	147.453	129.082	146.778
VIT_05s0020g03490	383.69	0.7907	0.2129	3.71407	0.000203954	0.0127193		gi|297737056|emb|CBI26257.3| unnamed protein product	-	Putative uncharacterized protein [Source:UniProtKB/TrEMBL;Acc:F6HDQ5]	GO:0051537 2 iron, 2 sulfur cluster binding GO:0051536 iron-sulfur cluster binding GO:0022900 electron transport chain GO:0009055 electron carrier activity GO:0046872 metal ion binding GO:0008150 biological_process GO:0006091 generation of precursor metabolites and energy GO:0043167 ion binding GO:0003674 molecular_function GO:0045893 positive regulation of transcription, DNA-dependent GO:0019288…	100244206	232.407	274.377	325.271	411.791	434.704	623.588
VIT_05s0020g01140	1057.72	0.7893	0.1813	4.35433	1.33474e-05	0.0019901		gi|225432240|ref|XP_002270819.1| PREDICTED: 50S ribosomal protein L18, chloroplastic isoform 1	-	Putative uncharacterized protein [Source:UniProtKB/TrEMBL;Acc:A5BNB6]	GO:0006412 translation GO:0005840 ribosome GO:0005622 intracellular GO:0003735 structural constituent of ribosome GO:0009058 biosynthetic process GO:0005737 cytoplasm GO:0005623 cell GO:0005575 cellular_component GO:0008150 biological_process GO:0005198 structural molecule activity GO:0043226 organelle GO:0003674 molecular_function GO:0008361 regulation of cell size GO:0048653 anther development …	100261418	797.611	728.714	779.22	1129.28	1209.2	1702.27
VIT_07s0104g00150	559.943	0.7823	0.2054	3.80894	0.000139565	0.0100866		gi|359479809|ref|XP_003632356.1| PREDICTED: uncharacterized protein LOC100854564	-	Putative uncharacterized protein [Source:UniProtKB/TrEMBL;Acc:F6HQ76]	GO:0031359 integral to chloroplast outer membrane GO:0005737 cytoplasm GO:0005623 cell GO:0005622 intracellular GO:0005575 cellular_component GO:0009536 plastid GO:0043226 organelle GO:0009507 chloroplast GO:0008150 biological_process GO:0003674 molecular_function	100854564	479.942	321.183	421.78	657.247	608.396	871.113
VIT_18s0041g01290	170.419	0.7821	0.2493	3.13777	0.00170241	0.0441103		gi|359493414|ref|XP_002280064.2| PREDICTED: serine/threonine-protein kinase-like protein CCR4-like	2.7.11.1	Putative uncharacterized protein [Source:UniProtKB/TrEMBL;Acc:F6I3V2]	GO:0016772 transferase activity, transferring phosphorus-containing groups GO:0006468 protein phosphorylation GO:0005524 ATP binding GO:0004674 protein serine/threonine kinase activity GO:0004672 protein kinase activity GO:0000166 nucleotide binding GO:0008150 biological_process GO:0006464 cellular protein modification process GO:0016301 kinase activity GO:0003674 molecular_function GO:0010200 re…	100246469	116.891	104.102	148.933	178.922	187.929	285.739
VIT_18s0001g04520	565.557	0.7816	0.1946	4.0154	5.93455e-05	0.00546943		gi|225459411|ref|XP_002285819.1| PREDICTED: uncharacterized protein LOC100247254	-	Putative uncharacterized protein [Source:UniProtKB/TrEMBL;Acc:F6H0P2]		100247254	387.804	358.305	489.693	623.081	652.056	882.403
VIT_09s0018g02110	1444.1	0.7787	0.1608	4.84266	1.28111e-06	0.000399473		gi|225443310|ref|XP_002275416.1| PREDICTED: uncharacterized protein LOC100250173	-	Putative uncharacterized protein [Source:UniProtKB/TrEMBL;Acc:D7T467]		100250173	1145.53	1019.23	1004.41	2193.82	1589.8	1711.83
VIT_10s0116g01830	148.39	0.7711	0.2347	3.28609	0.00101589	0.0322688		gi|359483440|ref|XP_002268763.2| PREDICTED: uncharacterized protein LOC100245273	-	Putative uncharacterized protein [Source:UniProtKB/TrEMBL;Acc:F6H7N0]	GO:0008150 biological_process GO:0005634 nucleus GO:0003674 molecular_function	100245273	130.643	111.365	82.2113	162.738	178.437	224.943
VIT_06s0004g07310	191.194	0.7698	0.2244	3.43101	0.000601349	0.024352		gi|225434459|ref|XP_002273985.1| PREDICTED: UDP-glycosyltransferase 87A1	-	Putative uncharacterized protein [Source:UniProtKB/TrEMBL;Acc:F6GUL1]	GO:0016740 transferase activity GO:0008152 metabolic process GO:0016758 transferase activity, transferring hexosyl groups GO:0016757 transferase activity, transferring glycosyl groups GO:0003674 molecular_function GO:0008150 biological_process	100262223	118.266	117.014	183.486	242.759	216.403	269.237
VIT_07s0005g01710	489.296	0.7604	0.2279	3.33642	0.000848648	0.0297886		gi|225437606|ref|XP_002277882.1| PREDICTED: probable WRKY transcription factor 23	-	Putative uncharacterized protein [Source:UniProtKB/TrEMBL;Acc:D7U2K4]	GO:0006355 regulation of transcription, DNA-dependent GO:0003700 sequence-specific DNA binding transcription factor activity GO:0043565 sequence-specific DNA binding GO:0008150 biological_process GO:0001071 nucleic acid binding transcription factor activity GO:0003677 DNA binding GO:0003674 molecular_function GO:0009733 response to auxin stimulus GO:0009624 response to nematode GO:0005634 nucleus	100264006	380.928	256.624	438.46	510.693	606.497	742.574
VIT_15s0048g02970	296.623	0.7586	0.2295	3.30484	0.000950292	0.0316353		gi|296088979|emb|CBI38682.3| unnamed protein product	-	Putative uncharacterized protein [Source:UniProtKB/TrEMBL;Acc:F6I2V4]		NA	298.416	179.959	175.146	420.782	339.79	365.641
VIT_08s0007g00980	142.349	0.7573	0.2178	3.47737	0.000506353	0.0222652		gi|225440474|ref|XP_002272505.1| PREDICTED: CASP-like protein At3g53850	-	Putative uncharacterized protein [Source:UniProtKB/TrEMBL;Acc:D7THI4]	GO:0016021 integral to membrane GO:0005886 plasma membrane GO:0016020 membrane GO:0005623 cell GO:0005575 cellular_component	100264955	130.643	102.488	81.0198	194.207	174.641	171.096
VIT_04s0023g02690	338.494	0.7553	0.236	3.20088	0.0013701	0.0389274		gi|359476858|ref|XP_002274449.2| PREDICTED: beta-galactosidase 3	3.2.1.23	Beta-galactosidase [Source:UniProtKB/TrEMBL;Acc:D7SP52]	GO:0008152 metabolic process GO:0003824 catalytic activity GO:0004565 beta-galactosidase activity GO:0030246 carbohydrate binding GO:0016798 hydrolase activity, acting on glycosyl bonds GO:0016787 hydrolase activity GO:0004553 hydrolase activity, hydrolyzing O-glycosyl compounds GO:0005975 carbohydrate metabolic process GO:0003674 molecular_function GO:0008150 biological_process GO:0006598 polyam…	100232848	297.041	228.379	219.23	392.01	569.481	324.822
VIT_06s0004g04300	1499.87	0.7535	0.1973	3.81827	0.000134388	0.00982137		gi|225435032|ref|XP_002284277.1| PREDICTED: probable histone H2B.1 isoform 1	-	Histone H2B [Source:UniProtKB/TrEMBL;Acc:A5BCC0]	GO:0005634 nucleus GO:0003677 DNA binding GO:0046982 protein heterodimerization activity GO:0006334 nucleosome assembly GO:0005694 chromosome GO:0000786 nucleosome GO:0065003 macromolecular complex assembly GO:0022607 cellular component assembly GO:0005623 cell GO:0005622 intracellular GO:0005575 cellular_component GO:0034641 cellular nitrogen compound metabolic process GO:0006259 DNA metabolic p…	100251955	1320.18	961.935	1035.39	1515.89	1866	2299.81
VIT_08s0007g02970	466.817	0.7516	0.2289	3.28417	0.00102283	0.0323792		gi|225440821|ref|XP_002282019.1| PREDICTED: uncharacterized protein LOC100266598	-	Putative uncharacterized protein [Source:UniProtKB/TrEMBL;Acc:F6HKN1]	GO:0000023 maltose metabolic process GO:0043085 positive regulation of catalytic activity GO:0019252 starch biosynthetic process GO:0009570 chloroplast stroma GO:0009535 chloroplast thylakoid membrane GO:0009507 chloroplast GO:0008150 biological_process GO:0006098 pentose-phosphate shunt GO:0003674 molecular_function	100266598	375.427	325.218	328.845	528.675	438.5	804.238
VIT_00s0194g00160	141.365	0.7492	0.2095	3.57671	0.000347951	0.0172217		gi|297736708|emb|CBI25744.3| unnamed protein product	-	Putative uncharacterized protein [Source:UniProtKB/TrEMBL;Acc:D7T5G1]		100254484	99.0137	107.33	106.041	213.088	149.014	173.701
VIT_16s0022g00630	292.478	0.7476	0.2369	3.15572	0.00160102	0.0425257		gi|225466099|ref|XP_002266174.1| PREDICTED: protein PAM68, chloroplastic	-	Putative uncharacterized protein [Source:UniProtKB/TrEMBL;Acc:A5AD85]	GO:0009507 chloroplast GO:0005737 cytoplasm GO:0005623 cell GO:0005622 intracellular GO:0005575 cellular_component GO:0009536 plastid GO:0043226 organelle GO:0016556 mRNA modification GO:0010207 photosystem II assembly GO:0016020 membrane GO:0015979 photosynthesis GO:0008150 biological_process GO:0005634 nucleus GO:0003674 molecular_function	100253536	214.53	232.414	197.784	298.503	301.825	509.814
VIT_09s0002g04330	1409.25	0.7464	0.2247	3.32167	0.000894795	0.0307169		gi|297743261|emb|CBI36128.3| unnamed protein product	-	Putative uncharacterized protein [Source:UniProtKB/TrEMBL;Acc:D7U0I2]	GO:0030529 ribonucleoprotein complex GO:0006412 translation GO:0005840 ribosome GO:0005622 intracellular GO:0003735 structural constituent of ribosome GO:0003674 molecular_function GO:0009058 biosynthetic process GO:0005737 cytoplasm GO:0005623 cell GO:0005575 cellular_component GO:0008150 biological_process GO:0005198 structural molecule activity GO:0043226 organelle GO:0032544 plastid translati…	100251530	981.886	1082.98	1049.68	1407.1	1455.97	2477.85
VIT_05s0094g00420	137.415	0.7454	0.235	3.17172	0.00151541	0.0411492		gi|225434090|ref|XP_002273695.1| PREDICTED: uncharacterized protein LOC100252686	5.2.1.8	Putative uncharacterized protein [Source:UniProtKB/TrEMBL;Acc:F6HAX0]	GO:0015031 protein transport GO:0006457 protein folding GO:0008150 biological_process GO:0006810 transport	100247585	112.766	101.681	89.3601	149.252	149.963	221.469
VIT_08s0007g00040	911.176	0.7426	0.1933	3.84047	0.000122797	0.00922655		gi|326512852|dbj|BAK03333.1| predicted protein	-	Histone H4 [Source:UniProtKB/TrEMBL;Acc:A5B4J3]	GO:0005773 vacuole GO:0005634 nucleus GO:0009579 thylakoid GO:0003677 DNA binding GO:0046982 protein heterodimerization activity GO:0006334 nucleosome assembly GO:0005694 chromosome GO:0000786 nucleosome GO:0065003 macromolecular complex assembly GO:0022607 cellular component assembly GO:0005737 cytoplasm GO:0005623 cell GO:0005622 intracellular GO:0005575 cellular_component GO:0034641 cellular n…	100261486	820.989	599.595	606.457	1065.44	982.355	1392.22
VIT_04s0008g04210	186.978	0.7366	0.224	3.28805	0.00100883	0.0320991		gi|225430075|ref|XP_002284484.1| PREDICTED: group 2 truncated hemoglobin yjbI	-	Putative uncharacterized protein [Source:UniProtKB/TrEMBL;Acc:D7SUH5]	GO:0020037 heme binding GO:0005506 iron ion binding GO:0003674 molecular_function GO:0008150 biological_process GO:0019825 oxygen binding GO:0015671 oxygen transport GO:0043167 ion binding GO:0006810 transport GO:0005344 oxygen transporter activity GO:0009733 response to auxin stimulus GO:0005886 plasma membrane GO:0001666 response to hypoxia	100266294	159.522	132.347	123.913	176.225	266.707	263.158
VIT_14s0030g02180	2396.97	0.7297	0.2369	3.08057	0.00206606	0.04883		gi|526118243|ref|NP_001267968.1| GDP-mannose-3',5'-epimerase	5.1.3.18	Putative uncharacterized protein [Source:UniProtKB/TrEMBL;Acc:F6HTR2]	GO:0003824 catalytic activity GO:0047918 GDP-mannose 3,5-epimerase activity GO:0016853 isomerase activity GO:0000166 nucleotide binding GO:0050662 coenzyme binding GO:0044237 cellular metabolic process GO:0008150 biological_process GO:0003674 molecular_function	100233034	2168.68	1339.61	1822.95	2760.26	3912.34	2377.97
VIT_08s0040g00300	1269.79	0.7287	0.2124	3.4303	0.000602908	0.0243624		gi|225440258|ref|XP_002283987.1| PREDICTED: 50S ribosomal protein 5, chloroplastic-like	-	Putative uncharacterized protein [Source:UniProtKB/TrEMBL;Acc:F6HQS9]	GO:0009941 chloroplast envelope GO:0009579 thylakoid GO:0009535 chloroplast thylakoid membrane GO:0009507 chloroplast GO:0005737 cytoplasm GO:0005623 cell GO:0005622 intracellular GO:0005575 cellular_component GO:0009536 plastid GO:0043226 organelle GO:0032544 plastid translation GO:0003674 molecular_function	100248273	870.496	969.198	993.684	1301.91	1327.84	2155.63
VIT_11s0037g01120	419.523	0.728	0.1561	4.66446	3.09432e-06	0.000725586		gi|225445734|ref|XP_002271982.1| PREDICTED: cytochrome c oxidase subunit 6b-1	-	Putative uncharacterized protein [Source:UniProtKB/TrEMBL;Acc:D7U1I8]	GO:0004129 cytochrome-c oxidase activity GO:0005739 mitochondrion GO:0005737 cytoplasm GO:0005623 cell GO:0005622 intracellular GO:0005575 cellular_component GO:0043226 organelle GO:0016491 oxidoreductase activity GO:0022857 transmembrane transporter activity GO:0003674 molecular_function	100265595	323.17	272.763	347.909	507.096	486.906	579.294
VIT_15s0046g01780	2173.78	0.7273	0.1766	4.11755	3.82922e-05	0.00416517		gi|225454373|ref|XP_002278820.1| PREDICTED: 50S ribosomal protein L5, chloroplastic	-	Putative uncharacterized protein [Source:UniProtKB/TrEMBL;Acc:D7UCH7]	GO:0030529 ribonucleoprotein complex GO:0006412 translation GO:0005840 ribosome GO:0005622 intracellular GO:0003735 structural constituent of ribosome GO:0003674 molecular_function GO:0009058 biosynthetic process GO:0005737 cytoplasm GO:0005623 cell GO:0005575 cellular_component GO:0008150 biological_process GO:0005198 structural molecule activity GO:0043226 organelle GO:0022626 cytosolic ribosom…	100251632	1668.11	1684.19	1520.31	2599.32	2220.03	3350.7
VIT_13s0106g00230	584.365	0.7243	0.1963	3.69042	0.000223882	0.0136362		gi|225464097|ref|XP_002263753.1| PREDICTED: ankyrin repeat-containing protein At3g12360-like	-	Putative uncharacterized protein [Source:UniProtKB/TrEMBL;Acc:F6HVN2]	GO:0003674 molecular_function GO:0005515 protein binding	100267185	457.939	350.235	502.799	821.783	586.566	786.867
VIT_07s0031g01990	301.964	0.7239	0.201	3.60099	0.000317003	0.0164289		gi|225438479|ref|XP_002278202.1| PREDICTED: ribonucleoside-diphosphate reductase large subunit	1.17.4.1	Ribonucleoside-diphosphate reductase [Source:UniProtKB/TrEMBL;Acc:D7SWA0]	GO:0005524 ATP binding GO:0055114 oxidation-reduction process GO:0016491 oxidoreductase activity GO:0005971 ribonucleoside-diphosphate reductase complex GO:0004748 ribonucleoside-diphosphate reductase activity, thioredoxin disulfide as acceptor GO:0006260 DNA replication GO:0003674 molecular_function GO:0009058 biosynthetic process GO:0043234 protein complex GO:0005737 cytoplasm GO:0005623 cell G…	100261117	207.654	211.432	257.357	294.008	395.789	445.544
VIT_01s0137g00650	238.311	0.7227	0.201	3.59574	0.000323474	0.0164705		gi|225424637|ref|XP_002285501.1| PREDICTED: uncharacterized protein LOC100252679	-	Putative uncharacterized protein [Source:UniProtKB/TrEMBL;Acc:D7SMC3]		100252679	177.4	179.152	177.529	261.64	257.216	376.932
VIT_11s0016g01850	748.256	0.7179	0.2035	3.52711	0.000420122	0.0197986		gi|225444853|ref|XP_002281094.1| PREDICTED: UDP-glycosyltransferase 91C1-like	-	Putative uncharacterized protein [Source:UniProtKB/TrEMBL;Acc:F6HGQ3]	GO:0016740 transferase activity GO:0008152 metabolic process GO:0016758 transferase activity, transferring hexosyl groups GO:0016757 transferase activity, transferring glycosyl groups GO:0008150 biological_process GO:0003674 molecular_function	NA	595.458	567.316	517.097	1220.99	727.987	860.691
VIT_16s0098g01100	147.823	0.7177	0.2135	3.36184	0.000774249	0.028037		gi|225455246|ref|XP_002272716.1| PREDICTED: uncharacterized protein LOC100262248	-	Putative uncharacterized protein [Source:UniProtKB/TrEMBL;Acc:E0CVB0]	GO:0009062 fatty acid catabolic process GO:0009507 chloroplast GO:0008150 biological_process GO:0006626 protein targeting to mitochondrion GO:0003674 molecular_function	100262248	118.266	106.523	107.232	156.445	171.793	226.68
VIT_14s0128g00190	206.353	0.7165	0.2332	3.07284	0.00212031	0.0492169		gi|359487780|ref|XP_003633650.1| PREDICTED: uncharacterized protein LOC100852866	-	Putative uncharacterized protein [Source:UniProtKB/TrEMBL;Acc:F6HYY0]	GO:0030001 metal ion transport GO:0046872 metal ion binding GO:0008150 biological_process GO:0043167 ion binding GO:0006810 transport GO:0003674 molecular_function GO:0009506 plasmodesma	NA	181.525	104.909	177.529	249.952	281.893	242.313
VIT_15s0046g02560	364.305	0.7155	0.1948	3.67188	0.000240769	0.013983	MYCA1	gi|526118175|ref|NP_001267954.1| myc anthocyanin regulatory protein	-	Putative uncharacterized protein [Source:UniProtKB/TrEMBL;Acc:F6I629]	GO:0046983 protein dimerization activity GO:0003674 molecular_function GO:0048629 trichome patterning GO:0009957 epidermal cell fate specification GO:0001708 cell fate specification GO:0009913 epidermal cell differentiation GO:0005634 nucleus GO:0005515 protein binding GO:0003700 sequence-specific DNA binding transcription factor activity GO:0003677 DNA binding	100233025	313.544	232.414	275.229	361.441	491.652	511.551
VIT_13s0064g01430	1553.51	0.71	0.2252	3.1525	0.00161881	0.0425257		gi|225450219|ref|XP_002265629.1| PREDICTED: 30S ribosomal protein 2, chloroplastic	-	Putative uncharacterized protein [Source:UniProtKB/TrEMBL;Acc:D7T2W3]	GO:0009507 chloroplast GO:0000166 nucleotide binding GO:0009941 chloroplast envelope GO:0009579 thylakoid GO:0009570 chloroplast stroma GO:0009535 chloroplast thylakoid membrane GO:0003676 nucleic acid binding GO:0003674 molecular_function GO:0005737 cytoplasm GO:0005623 cell GO:0005622 intracellular GO:0005575 cellular_component GO:0009536 plastid GO:0043226 organelle GO:0045036 protein targetin…	100266645	1199.17	1075.72	1216.49	1603.11	1528.11	2698.45
VIT_00s1206g00010	993.396	0.7086	0.2132	3.32382	0.000887933	0.0305936		gi|359497446|ref|XP_003635520.1| PREDICTED: aspartic proteinase nepenthesin-2-like, partial	-	Putative uncharacterized protein [Source:UniProtKB/TrEMBL;Acc:F6I7L9]	GO:0006508 proteolysis GO:0004190 aspartic-type endopeptidase activity GO:0008150 biological_process GO:0008233 peptidase activity GO:0003674 molecular_function	100853296	649.09	815.869	770.88	1007	1063.03	1654.51
VIT_01s0244g00030	1627.12	0.7066	0.2219	3.18455	0.00144979	0.0403462		gi|225425224|ref|XP_002267614.1| PREDICTED: acyl carrier protein 4, chloroplastic	-	Putative uncharacterized protein [Source:UniProtKB/TrEMBL;Acc:D7TYT3]	GO:0006633 fatty acid biosynthetic process GO:0009058 biosynthetic process GO:0008150 biological_process GO:0044281 small molecule metabolic process GO:0006629 lipid metabolic process GO:0010207 photosystem II assembly GO:0010218 response to far red light GO:0010114 response to red light GO:0010155 regulation of proton transport GO:0009941 chloroplast envelope GO:0009644 response to high light in…	100253968	1527.84	1248.42	887.644	1752.36	1886.88	2459.61
VIT_17s0000g02600	561.382	0.7043	0.2025	3.47779	0.00050556	0.0222652		gi|359491009|ref|XP_003634199.1| PREDICTED: uncharacterized GPI-anchored protein At4g28100-like	-	Putative uncharacterized protein [Source:UniProtKB/TrEMBL;Acc:F6GSJ9]	GO:0031225 anchored to membrane GO:0010162 seed dormancy process GO:0009740 gibberellic acid mediated signaling pathway GO:0008150 biological_process GO:0005886 plasma membrane GO:0003674 molecular_function	100853697	512.946	375.251	381.27	831.674	715.648	551.502
VIT_05s0102g00430	263.91	0.7021	0.2206	3.18348	0.00145517	0.040393		gi|225433884|ref|XP_002265131.1| PREDICTED: uncharacterized protein LOC100268166	-	Putative uncharacterized protein [Source:UniProtKB/TrEMBL;Acc:D7U1Q0]	GO:0009507 chloroplast GO:0008150 biological_process GO:0003674 molecular_function	100268166	189.776	188.029	218.039	294.008	261.961	431.648
VIT_02s0025g02000	874.386	0.6997	0.2021	3.46169	0.000536788	0.0230339		gi|225426247|ref|XP_002264340.1| PREDICTED: 30S ribosomal protein S6 alpha, chloroplastic	-	Putative uncharacterized protein [Source:UniProtKB/TrEMBL;Acc:D7TVK8]	GO:0019843 rRNA binding GO:0006412 translation GO:0005840 ribosome GO:0003735 structural constituent of ribosome GO:0009058 biosynthetic process GO:0005737 cytoplasm GO:0005623 cell GO:0005622 intracellular GO:0005575 cellular_component GO:0008150 biological_process GO:0005198 structural molecule activity GO:0043226 organelle GO:0003723 RNA binding GO:0003674 molecular_function GO:0009579 thylako…	100244408	644.965	650.436	683.903	913.492	908.322	1445.2
VIT_06s0080g00540	1248.85	0.6995	0.1955	3.57851	0.000345556	0.0171486		gi|296084902|emb|CBI28311.3| unnamed protein product	-	Putative uncharacterized protein [Source:UniProtKB/TrEMBL;Acc:F6HHF6]	GO:0045980 negative regulation of nucleotide metabolic process GO:0004857 enzyme inhibitor activity GO:0043086 negative regulation of catalytic activity GO:0005739 mitochondrion GO:0005737 cytoplasm GO:0005623 cell GO:0005622 intracellular GO:0005575 cellular_component GO:0008150 biological_process GO:0030234 enzyme regulator activity GO:0043226 organelle GO:0003674 molecular_function GO:0080129 …	100250197	1206.04	723.872	901.941	1432.28	1634.41	1594.58
VIT_12s0035g01400	223.058	0.6961	0.176	3.95574	7.62981e-05	0.00643001		gi|359486137|ref|XP_002265456.2| PREDICTED: COX assembly mitochondrial protein homolog	-	Putative uncharacterized protein [Source:UniProtKB/TrEMBL;Acc:F6HK23]	GO:0009507 chloroplast GO:0008150 biological_process GO:0003674 molecular_function	100245392	202.153	148.487	158.465	285.017	261.961	282.265
VIT_16s0039g00990	392.752	0.6915	0.1996	3.46515	0.000529933	0.0227941		gi|225454637|ref|XP_002266994.1| PREDICTED: glutathione transferase GST 23-like isoform 1	2.5.1.18	Putative uncharacterized protein [Source:UniProtKB/TrEMBL;Acc:F6HEA5]	GO:0005515 protein binding GO:0003674 molecular_function	100254521	262.661	291.324	338.377	403.699	449.89	610.561
VIT_01s0026g02550	163.997	0.6911	0.1921	3.59686	0.000322081	0.0164705		gi|359473357|ref|XP_002269530.2| PREDICTED: uncharacterized protein LOC100255052	-	Putative uncharacterized protein [Source:UniProtKB/TrEMBL;Acc:F6HPQ8]	GO:0003682 chromatin binding GO:0003677 DNA binding GO:0003674 molecular_function GO:0009736 cytokinin mediated signaling pathway GO:0006355 regulation of transcription, DNA-dependent GO:0005634 nucleus GO:0003700 sequence-specific DNA binding transcription factor activity	100255052	114.141	125.084	133.444	237.364	189.827	184.124
VIT_02s0025g01500	641.663	0.6901	0.217	3.18028	0.00147133	0.0406604		gi|147864944|emb|CAN83625.1| hypothetical protein VITISV_041718	2.7.4.6 | 2.7.13.3	Nucleoside diphosphate kinase [Source:UniProtKB/TrEMBL;Acc:A5BVN4]	GO:0016310 phosphorylation GO:0016301 kinase activity GO:0005524 ATP binding GO:0016740 transferase activity GO:0000166 nucleotide binding GO:0006241 CTP biosynthetic process GO:0006228 UTP biosynthetic process GO:0006183 GTP biosynthetic process GO:0006165 nucleoside diphosphate phosphorylation GO:0004550 nucleoside diphosphate kinase activity GO:0009058 biosynthetic process GO:0034641 cellular …	100263310	510.196	409.952	537.352	682.422	653.954	1056.1
VIT_03s0017g01060	1210.68	0.6851	0.1508	4.54282	5.55078e-06	0.00105969		gi|526118271|ref|NP_001267979.1| peptidyl-prolyl isomerase FKBP12-like	5.2.1.8	Peptidyl-prolyl cis-trans isomerase [Source:UniProtKB/TrEMBL;Acc:D7TU83]	GO:0016853 isomerase activity GO:0003755 peptidyl-prolyl cis-trans isomerase activity GO:0000413 protein peptidyl-prolyl isomerization GO:0006457 protein folding GO:0008150 biological_process GO:0006464 cellular protein modification process GO:0003674 molecular_function GO:0000394 RNA splicing, via endonucleolytic cleavage and ligation GO:0009543 chloroplast thylakoid lumen GO:0009086 methionine …	100265806	1025.89	780.362	967.472	1414.29	1429.4	1646.69
VIT_19s0090g00910	178.776	0.6846	0.2159	3.17047	0.00152192	0.041266		gi|225460901|ref|XP_002278892.1| PREDICTED: proline synthase co-transcribed bacterial homolog protein	-	Putative uncharacterized protein [Source:UniProtKB/TrEMBL;Acc:D7T812]	GO:0010264 myo-inositol hexakisphosphate biosynthetic process GO:0030170 pyridoxal phosphate binding GO:0008150 biological_process GO:0006744 ubiquinone biosynthetic process	100255429	140.269	137.996	128.679	214.886	174.641	276.185
VIT_04s0043g00860	154.893	0.6827	0.2053	3.32612	0.00088063	0.0305106		gi|296085177|emb|CBI28672.3| unnamed protein product	-	Putative uncharacterized protein [Source:UniProtKB/TrEMBL;Acc:D7TDU9]		100252715	147.145	101.681	106.041	178.023	199.318	197.151
VIT_07s0005g05850	794.559	0.6815	0.2136	3.19065	0.00141952	0.0397573		gi|225464240|ref|XP_002267372.1| PREDICTED: uncharacterized protein At4g13200, chloroplastic	-	Putative uncharacterized protein [Source:UniProtKB/TrEMBL;Acc:D7U3G3]	GO:0010287 plastoglobule GO:0009579 thylakoid GO:0009535 chloroplast thylakoid membrane GO:0009507 chloroplast GO:0008150 biological_process GO:0003674 molecular_function	100247719	616.086	559.246	636.244	980.026	704.258	1271.49
VIT_17s0000g08540	136.144	0.6796	0.1916	3.54586	0.000391327	0.0188209		gi|225457013|ref|XP_002282452.1| PREDICTED: GDSL esterase/lipase At5g62930	-	Putative uncharacterized protein [Source:UniProtKB/TrEMBL;Acc:D7SHQ7]	GO:0016788 hydrolase activity, acting on ester bonds GO:0006629 lipid metabolic process GO:0016787 hydrolase activity GO:0008150 biological_process GO:0003674 molecular_function GO:0005829 cytosol GO:0005576 extracellular region GO:0004091 carboxylesterase activity	100257038	118.266	104.102	89.3601	174.427	161.353	169.359
VIT_10s0003g01080	1120.44	0.6769	0.2056	3.2929	0.000991609	0.0318519		gi|225443829|ref|XP_002274637.1| PREDICTED: 50S ribosomal protein L34, chloroplastic-like	-	Ribosomal protein L34 [Source:UniProtKB/TrEMBL;Acc:D7TJJ7]	GO:0030529 ribonucleoprotein complex GO:0006412 translation GO:0005840 ribosome GO:0005622 intracellular GO:0003735 structural constituent of ribosome GO:0009058 biosynthetic process GO:0005737 cytoplasm GO:0005623 cell GO:0005575 cellular_component GO:0008150 biological_process GO:0005198 structural molecule activity GO:0043226 organelle GO:0003674 molecular_function GO:0042254 ribosome biogenes…	100258321	892.499	937.725	730.37	1146.36	1209.2	1806.49
VIT_06s0061g00750	3788.15	0.6708	0.1732	3.87421	0.00010697	0.0082358	SODCP	gi|526117601|ref|NP_001268067.1| superoxide dismutase	1.15.1.1	Superoxide dismutase [Cu-Zn], chloroplastic [Source:UniProtKB/Swiss-Prot;Acc:O65199]	GO:0055114 oxidation-reduction process GO:0016491 oxidoreductase activity GO:0004784 superoxide dismutase activity GO:0016209 antioxidant activity GO:0006801 superoxide metabolic process GO:0009536 plastid GO:0046872 metal ion binding GO:0009507 chloroplast GO:0005737 cytoplasm GO:0005623 cell GO:0005622 intracellular GO:0005575 cellular_component GO:0008150 biological_process GO:0043167 ion bind…	100233100	3475.11	2830.12	2404.38	4362.46	4569.14	5087.71
VIT_07s0005g02020	313.964	0.6693	0.2173	3.08004	0.00206971	0.04883		gi|225437669|ref|XP_002279323.1| PREDICTED: uncharacterized protein LOC100262326	-	Putative uncharacterized protein [Source:UniProtKB/TrEMBL;Acc:D7U2N3]	GO:0008150 biological_process GO:0005829 cytosol GO:0005737 cytoplasm GO:0003674 molecular_function	100262326	221.406	217.081	281.186	318.284	346.434	499.392
VIT_19s0177g00340	660.989	0.6689	0.2085	3.2085	0.0013343	0.0384054		gi|225461044|ref|XP_002281441.1| PREDICTED: protein LHCP TRANSLOCATION DEFECT	-	Putative uncharacterized protein [Source:UniProtKB/TrEMBL;Acc:D7T0C7]	GO:0090391 granum assembly GO:0080167 response to karrikin GO:0006655 phosphatidylglycerol biosynthetic process GO:0019288 isopentenyl diphosphate biosynthetic process, mevalonate-independent pathway GO:0009570 chloroplast stroma GO:0009507 chloroplast GO:0006098 pentose-phosphate shunt GO:0003674 molecular_function	100260680	463.439	522.931	529.012	640.164	730.834	1079.55
VIT_06s0080g00890	644.475	0.6687	0.2119	3.15521	0.00160381	0.0425257		gi|225464880|ref|XP_002273234.1| PREDICTED: uncharacterized protein LOC100262096	-	Putative uncharacterized protein [Source:UniProtKB/TrEMBL;Acc:D7TCR1]	GO:0016226 iron-sulfur cluster assembly GO:0009507 chloroplast GO:0009073 aromatic amino acid family biosynthetic process GO:0008150 biological_process GO:0003674 molecular_function	100262096	479.942	486.616	511.14	774.131	578.023	1037
VIT_05s0094g00120	241.946	0.6672	0.1489	4.47995	7.4662e-06	0.00132167		gi|225434042|ref|XP_002274171.1| PREDICTED: DNA-directed RNA polymerases I, II, and III subunit rpabc3 isoform 1	-	Putative uncharacterized protein [Source:UniProtKB/TrEMBL;Acc:D7T2A9]	GO:0006351 transcription, DNA-dependent GO:0009058 biosynthetic process GO:0034641 cellular nitrogen compound metabolic process GO:0008150 biological_process	100254322	177.4	180.766	200.167	302.1	283.791	307.452
VIT_14s0066g00470	214.496	0.6671	0.2027	3.29103	0.000998223	0.0319579		gi|225452332|ref|XP_002273651.1| PREDICTED: uncharacterized protein LOC100262706	-	Putative uncharacterized protein [Source:UniProtKB/TrEMBL;Acc:D7TWI6]	GO:0008150 biological_process GO:0006661 phosphatidylinositol biosynthetic process GO:0005739 mitochondrion GO:0003674 molecular_function	100262706	191.152	169.468	132.253	309.293	237.284	247.525
VIT_13s0019g04870	222.739	0.6644	0.2125	3.12707	0.00176556	0.0446151		gi|225448960|ref|XP_002269222.1| PREDICTED: uncharacterized protein LOC100263280	-	Putative uncharacterized protein [Source:UniProtKB/TrEMBL;Acc:D7TM50]	GO:0009555 pollen development GO:0009507 chloroplast GO:0003674 molecular_function	100263280	185.651	170.275	156.082	240.061	233.487	350.877
VIT_15s0048g01780	175.633	0.664	0.1894	3.50619	0.000454569	0.0210508		gi|296089083|emb|CBI38786.3| unnamed protein product	5.2.1.8	Peptidyl-prolyl cis-trans isomerase [Source:UniProtKB/TrEMBL;Acc:F6I326]	GO:0016853 isomerase activity GO:0003755 peptidyl-prolyl cis-trans isomerase activity GO:0000413 protein peptidyl-prolyl isomerization GO:0006457 protein folding GO:0008150 biological_process GO:0006464 cellular protein modification process GO:0003674 molecular_function GO:0005634 nucleus	100247290	133.394	136.382	134.636	200.501	192.674	256.21
VIT_18s0001g05040	1730.2	0.6613	0.1934	3.4201	0.000625992	0.0248327		gi|359492834|ref|XP_003634471.1| PREDICTED: pollen-specific protein C13-like	-	Putative uncharacterized protein [Source:UniProtKB/TrEMBL;Acc:A5BPK1]	GO:0005615 extracellular space GO:0005575 cellular_component GO:0005576 extracellular region GO:0042546 cell wall biogenesis GO:0019344 cysteine biosynthetic process GO:0009651 response to salt stress GO:0008150 biological_process GO:0007030 Golgi organization GO:0006816 calcium ion transport GO:0003674 molecular_function	100854472	1611.72	1225.82	1150.96	1928.58	1870.75	2593.36
VIT_00s0313g00040	284.393	0.6606	0.156	4.23507	2.2848e-05	0.00288827		gi|225467969|ref|XP_002269096.1| PREDICTED: 3-hydroxyacyl-CoA dehydratase PASTICCINO 2 isoform 1	4.2.1.134	Putative uncharacterized protein [Source:UniProtKB/TrEMBL;Acc:D7U6A1]	GO:0010817 regulation of hormone levels GO:0042761 very long-chain fatty acid biosynthetic process GO:0080023 3R-hydroxyacyl-CoA dehydratase activity GO:0050732 negative regulation of peptidyl-tyrosine phosphorylation GO:0048640 negative regulation of developmental growth GO:0009923 fatty acid elongase complex GO:0051302 regulation of cell division GO:0048767 root hair elongation GO:0009932 cell …	100261741	222.781	205.783	229.953	311.99	350.231	385.617
VIT_14s0066g01110	2484.59	0.6599	0.2001	3.29781	0.000974411	0.031772		gi|225452430|ref|XP_002277258.1| PREDICTED: 50S ribosomal protein L12, chloroplastic	-	Putative uncharacterized protein [Source:UniProtKB/TrEMBL;Acc:F6HUY7]	GO:0009507 chloroplast GO:0042742 defense response to bacterium GO:0009579 thylakoid GO:0009570 chloroplast stroma GO:0009295 nucleoid GO:0009535 chloroplast thylakoid membrane GO:0006412 translation GO:0005840 ribosome GO:0005622 intracellular GO:0003735 structural constituent of ribosome GO:0009058 biosynthetic process GO:0005737 cytoplasm GO:0005623 cell GO:0005575 cellular_component GO:000695…	100257626	2105.42	1897.24	1722.86	2521.99	2703.14	3956.92
VIT_17s0000g05260	280.299	0.6573	0.1917	3.42882	0.000606202	0.0243948		gi|225456590|ref|XP_002266901.1| PREDICTED: mitochondrial import receptor subunit TOM5 homolog	-	Putative uncharacterized protein [Source:UniProtKB/TrEMBL;Acc:D7SIK2]	GO:0009536 plastid GO:0008150 biological_process GO:0005739 mitochondrion GO:0003674 molecular_function	100250070	204.903	184.801	258.549	308.394	326.503	398.645
VIT_06s0061g00620	429.07	0.6545	0.1884	3.47483	0.000511183	0.0222931		gi|297734909|emb|CBI17143.3| unnamed protein product	-	Putative uncharacterized protein [Source:UniProtKB/TrEMBL;Acc:F6GW90]	GO:0008152 metabolic process GO:0055114 oxidation-reduction process GO:0016491 oxidoreductase activity GO:0000166 nucleotide binding GO:0008150 biological_process GO:0003674 molecular_function	100248285	264.037	392.198	333.611	495.408	481.212	607.955
VIT_01s0026g02660	228.629	0.6534	0.1792	3.64611	0.000266237	0.0148687		gi|296086351|emb|CBI31940.3| unnamed protein product	-	Putative uncharacterized protein [Source:UniProtKB/TrEMBL;Acc:D7TN67]	GO:0008150 biological_process GO:0005634 nucleus GO:0003674 molecular_function	100262011	211.779	168.661	150.125	261.64	289.486	290.081
VIT_10s0116g01390	387.572	0.653	0.1879	3.47638	0.000508239	0.0222652		gi|359483418|ref|XP_003632954.1| PREDICTED: probable F-box protein At4g22030-like	-	Putative uncharacterized protein [Source:UniProtKB/TrEMBL;Acc:F6H7I0]		100242685	290.165	251.782	356.249	518.784	398.637	509.814
VIT_04s0008g02500	338.003	0.6513	0.2014	3.2339	0.00122113	0.0361489		gi|225429782|ref|XP_002282710.1| PREDICTED: uncharacterized protein LOC100243975	-	Putative uncharacterized protein [Source:UniProtKB/TrEMBL;Acc:D7SU21]	GO:0008150 biological_process GO:0005634 nucleus GO:0003674 molecular_function	100243975	265.412	218.695	299.058	389.313	348.333	507.208
VIT_06s0004g03810	804.619	0.6505	0.1717	3.78871	0.000151434	0.0104546		gi|297746163|emb|CBI16219.3| unnamed protein product	-	Putative uncharacterized protein [Source:UniProtKB/TrEMBL;Acc:D7SKP1]	GO:0005524 ATP binding GO:0000166 nucleotide binding GO:0007018 microtubule-based movement GO:0005875 microtubule associated complex GO:0005874 microtubule GO:0003777 microtubule motor activity GO:0043234 protein complex GO:0005623 cell GO:0005622 intracellular GO:0005575 cellular_component GO:0008150 biological_process GO:0005856 cytoskeleton GO:0043226 organelle GO:0003674 molecular_function	100255345	776.983	564.895	526.629	1007	1009.88	942.33
VIT_11s0016g01400	5737.82	0.6505	0.1684	3.86219	0.000112376	0.00858136		gi|225444786|ref|XP_002279935.1| PREDICTED: uncharacterized protein LOC100243957	-	Putative uncharacterized protein [Source:UniProtKB/TrEMBL;Acc:F6HGT9]	GO:0016020 membrane GO:0009523 photosystem II GO:0009535 chloroplast thylakoid membrane GO:0015979 photosynthesis GO:0043234 protein complex GO:0005737 cytoplasm GO:0005623 cell GO:0005622 intracellular GO:0005575 cellular_component GO:0008150 biological_process GO:0009579 thylakoid GO:0009536 plastid GO:0043226 organelle	100243957	3590.62	4815.32	4905.27	7454.49	7059.67	6601.52
VIT_08s0058g00570	1454.5	0.646	0.1864	3.46582	0.000528612	0.0227941		gi|359481200|ref|XP_003632591.1| PREDICTED: macrophage migration inhibitory factor homolog isoform 2	-	Putative uncharacterized protein [Source:UniProtKB/TrEMBL;Acc:D7SR57]	GO:0051707 response to other organism GO:0009507 chloroplast GO:0006954 inflammatory response GO:0003674 molecular_function	100256897	1357.31	915.936	1105.68	1586.02	1682.82	2079.21
VIT_09s0002g08090	618.729	0.646	0.194	3.33065	0.000866422	0.030074		gi|225463599|ref|XP_002271635.1| PREDICTED: protein SRG1	-	Putative uncharacterized protein [Source:UniProtKB/TrEMBL;Acc:D7TZ94]	GO:0016706 oxidoreductase activity, acting on paired donors, with incorporation or reduction of molecular oxygen, 2-oxoglutarate as one donor, and incorporation of one atom each of oxygen into both donors GO:0055114 oxidation-reduction process GO:0016491 oxidoreductase activity GO:0008150 biological_process GO:0003674 molecular_function	100249729	486.818	433.355	515.906	565.538	825.748	885.009
VIT_06s0004g05560	451.471	0.6438	0.1481	4.34593	1.3869e-05	0.00201645		gi|225434792|ref|XP_002282124.1| PREDICTED: transcription elongation factor B polypeptide 1	-	Putative uncharacterized protein [Source:UniProtKB/TrEMBL;Acc:F6GUX4]	GO:0006511 ubiquitin-dependent protein catabolic process GO:0009056 catabolic process GO:0008150 biological_process GO:0000394 RNA splicing, via endonucleolytic cleavage and ligation GO:0009062 fatty acid catabolic process GO:0006366 transcription from RNA polymerase II promoter GO:0005829 cytosol GO:0005634 nucleus	100258618	347.923	311.499	394.376	557.446	508.737	588.848
VIT_14s0066g01350	309.175	0.6435	0.152	4.23254	2.31069e-05	0.00290139		-	-	Putative uncharacterized protein [Source:UniProtKB/TrEMBL;Acc:F6HUZ9]		NA	254.41	218.695	249.017	381.221	342.638	409.067
VIT_09s0002g02280	295.691	0.6418	0.1921	3.34121	0.000834148	0.0296239		gi|225442293|ref|XP_002276046.1| PREDICTED: uncharacterized protein LOC100254925	-	Putative uncharacterized protein [Source:UniProtKB/TrEMBL;Acc:F6HY23]		100254925	235.158	182.38	271.655	385.717	317.96	381.275
VIT_12s0055g00700	500.833	0.641	0.1424	4.50015	6.79051e-06	0.00124553		gi|225447820|ref|XP_002269616.1| PREDICTED: uncharacterized protein LOC100258994 isoform 1	-	Putative uncharacterized protein [Source:UniProtKB/TrEMBL;Acc:D7STB3]	GO:0045271 respiratory chain complex I GO:0031966 mitochondrial membrane GO:0009853 photorespiration GO:0005747 mitochondrial respiratory chain complex I GO:0005739 mitochondrion GO:0003674 molecular_function	100258994	404.306	343.779	422.971	562.841	629.277	641.827
VIT_09s0002g00970	279.567	0.6371	0.1574	4.04775	5.17121e-05	0.00506535		gi|225442077|ref|XP_002271801.1| PREDICTED: 40S ribosomal protein S29-like	-	Putative uncharacterized protein [Source:UniProtKB/TrEMBL;Acc:F6HXU9]	GO:0022627 cytosolic small ribosomal subunit GO:0015935 small ribosomal subunit GO:0006412 translation GO:0005840 ribosome GO:0005622 intracellular GO:0003735 structural constituent of ribosome GO:0003723 RNA binding GO:0003674 molecular_function GO:0009058 biosynthetic process GO:0005829 cytosol GO:0005737 cytoplasm GO:0005623 cell GO:0005575 cellular_component GO:0008150 biological_process GO:0…	100241311	236.533	186.415	232.336	346.156	330.299	345.666
VIT_08s0007g03490	546.369	0.6359	0.1366	4.65574	3.22827e-06	0.000729594		gi|225440918|ref|XP_002282873.1| PREDICTED: acyl carrier protein 2, mitochondrial	-	Putative uncharacterized protein [Source:UniProtKB/TrEMBL;Acc:F6HKK2]	GO:0006633 fatty acid biosynthetic process GO:0009058 biosynthetic process GO:0008150 biological_process GO:0044281 small molecule metabolic process GO:0006629 lipid metabolic process	100242535	481.317	397.847	401.525	650.054	638.768	708.702
VIT_11s0016g02570	163.741	0.6192	0.1963	3.15342	0.0016137	0.0425257		gi|225444991|ref|XP_002282822.1| PREDICTED: probable phospholipase A2 homolog 1	3.1.1.4	Putative uncharacterized protein [Source:UniProtKB/TrEMBL;Acc:D7TBB1]	GO:0009416 response to light stimulus GO:0005783 endoplasmic reticulum GO:0016042 lipid catabolic process GO:0010119 regulation of stomatal movement GO:0005509 calcium ion binding GO:0003674 molecular_function GO:0009056 catabolic process GO:0005737 cytoplasm GO:0005623 cell GO:0005622 intracellular GO:0005575 cellular_component GO:0008150 biological_process GO:0006644 phospholipid metabolic proc…	100261227	116.891	141.224	125.104	231.07	172.743	195.414
VIT_01s0011g03560	292.795	0.6157	0.1844	3.339	0.000840802	0.029625		gi|225423985|ref|XP_002282642.1| PREDICTED: uncharacterized protein LOC100243921	-	Putative uncharacterized protein [Source:UniProtKB/TrEMBL;Acc:D7T946]	GO:0008150 biological_process GO:0005576 extracellular region GO:0003674 molecular_function	100243921	279.164	225.958	184.678	328.174	364.468	374.327
VIT_08s0007g08990	345.431	0.6108	0.1957	3.12176	0.00179775	0.0451928		gi|225441906|ref|XP_002284462.1| PREDICTED: uncharacterized protein LOC100255580	-	Putative uncharacterized protein [Source:UniProtKB/TrEMBL;Acc:A5AZY8]	GO:0008150 biological_process GO:0005575 cellular_component GO:0003674 molecular_function	100255580	309.418	230.8	275.229	383.019	362.57	511.551
VIT_18s0001g00870	185.511	0.6088	0.1685	3.61294	0.000302743	0.0160153		gi|302141713|emb|CBI18916.3| unnamed protein product	-	Putative uncharacterized protein [Source:UniProtKB/TrEMBL;Acc:E0CQW2]		100242024	145.77	137.189	156.082	230.171	205.013	238.839
VIT_07s0005g01230	285.933	0.6087	0.1422	4.27999	1.86899e-05	0.00245236		gi|359480149|ref|XP_003632409.1| PREDICTED: transcription initiation factor TFIID subunit 13-like	-	Putative uncharacterized protein [Source:UniProtKB/TrEMBL;Acc:D7U2G3]	GO:0046982 protein heterodimerization activity GO:0003674 molecular_function GO:0009058 biosynthetic process GO:0034641 cellular nitrogen compound metabolic process GO:0008150 biological_process GO:0006366 transcription from RNA polymerase II promoter GO:0000394 RNA splicing, via endonucleolytic cleavage and ligation GO:0006352 DNA-dependent transcription, initiation GO:0005667 transcription fact…	100246965	213.155	234.835	227.57	341.66	369.214	329.164
VIT_08s0007g01500	182.46	0.6075	0.1956	3.10541	0.00190017	0.0465955		gi|225440550|ref|XP_002276167.1| PREDICTED: uncharacterized protein LOC100244272	-	Putative uncharacterized protein [Source:UniProtKB/TrEMBL;Acc:D7THE4]	GO:0005515 protein binding GO:0003674 molecular_function GO:0009507 chloroplast GO:0005634 nucleus	100244272	144.395	153.329	132.253	197.803	201.217	265.763
VIT_14s0171g00170	525.498	0.6072	0.1659	3.66066	0.000251567	0.0143057		gi|225452142|ref|XP_002270234.1| PREDICTED: uncharacterized protein LOC100266440	-	Putative uncharacterized protein [Source:UniProtKB/TrEMBL;Acc:F6I5K3]	GO:0005886 plasma membrane GO:0005623 cell GO:0005575 cellular_component GO:0010075 regulation of meristem growth GO:0009664 plant-type cell wall organization GO:0008150 biological_process GO:0005982 starch metabolic process GO:0005634 nucleus GO:0003674 molecular_function GO:0000272 polysaccharide catabolic process	100266440	508.821	367.989	368.164	614.09	632.124	661.802
VIT_03s0091g00640	1015.65	0.6041	0.1404	4.30213	1.69167e-05	0.00231018		gi|47026945|gb|AAT08693.1| ribosomal protein S29	-			NA	909.001	686.751	816.156	1270.44	1212.99	1198.54
VIT_07s0005g03540	560.782	0.6022	0.1815	3.31795	0.000906814	0.0308465		gi|225438107|ref|XP_002277800.1| PREDICTED: 50S ribosomal protein 6, chloroplastic	-	Putative uncharacterized protein [Source:UniProtKB/TrEMBL;Acc:F6HZL2]	GO:0019843 rRNA binding GO:0006412 translation GO:0005840 ribosome GO:0003735 structural constituent of ribosome GO:0009507 chloroplast GO:0009058 biosynthetic process GO:0005737 cytoplasm GO:0005623 cell GO:0005622 intracellular GO:0005575 cellular_component GO:0008150 biological_process GO:0009536 plastid GO:0005198 structural molecule activity GO:0043226 organelle GO:0003723 RNA binding GO:000…	100261673	440.061	485.002	401.525	630.274	572.329	835.504
VIT_07s0005g01340	281.751	0.6012	0.1888	3.18424	0.00145133	0.0403462		gi|225437539|ref|XP_002275815.1| PREDICTED: 60S ribosomal protein L29-1	-	Putative uncharacterized protein [Source:UniProtKB/TrEMBL;Acc:A5BGX6]	GO:0006412 translation GO:0005840 ribosome GO:0005622 intracellular GO:0003735 structural constituent of ribosome GO:0003674 molecular_function GO:0009058 biosynthetic process GO:0005737 cytoplasm GO:0005623 cell GO:0005575 cellular_component GO:0008150 biological_process GO:0005198 structural molecule activity GO:0043226 organelle	100243565	214.53	207.397	245.442	295.806	311.316	416.015
VIT_14s0060g00120	622.466	0.5987	0.1942	3.08379	0.00204379	0.0485245		gi|526118000|ref|NP_001267914.1| germin-like protein 2 precursor	-	Germin-like protein 2 [Source:UniProtKB/TrEMBL;Acc:Q0MYQ7]	GO:0005634 nucleus GO:0009409 response to cold GO:0005618 cell wall GO:0045735 nutrient reservoir activity GO:0030145 manganese ion binding GO:0005576 extracellular region GO:0048046 apoplast GO:0046872 metal ion binding GO:0003674 molecular_function GO:0005623 cell GO:0005622 intracellular GO:0005575 cellular_component GO:0006950 response to stress GO:0008150 biological_process GO:0030312 extern…	100232998	565.203	380.9	530.203	628.475	795.375	834.635
VIT_06s0061g01250	1213.71	0.5936	0.1518	3.90913	9.26305e-05	0.00746993		gi|225436349|ref|XP_002269322.1| PREDICTED: uncharacterized protein At4g22758	-	Putative uncharacterized protein [Source:UniProtKB/TrEMBL;Acc:F6GW54]		100256741	1148.28	877.201	866.197	1558.15	1423.7	1408.72
VIT_05s0077g02020	1804.9	0.5899	0.1687	3.49732	0.000469959	0.0214975		gi|225431772|ref|XP_002270853.1| PREDICTED: epoxide hydrolase 2	-	Putative uncharacterized protein [Source:UniProtKB/TrEMBL;Acc:F6H6W4]	GO:0008152 metabolic process GO:0003824 catalytic activity GO:0008150 biological_process GO:0003674 molecular_function	100246529	1666.73	1200.8	1433.34	2013.1	2484.84	2030.57
VIT_18s0001g06410	214.899	0.5895	0.1776	3.31854	0.000904887	0.030837		gi|302141998|emb|CBI19201.3| unnamed protein product	-	Putative uncharacterized protein [Source:UniProtKB/TrEMBL;Acc:A5AXC0]		100250642	165.023	175.924	170.38	251.75	224.945	301.372
VIT_12s0034g01760	603.113	0.5884	0.122	4.82248	1.41783e-06	0.000427843		gi|225448004|ref|XP_002271347.1| PREDICTED: uncharacterized protein LOC100261813	-	Putative uncharacterized protein [Source:UniProtKB/TrEMBL;Acc:A5BJR0]	GO:0042744 hydrogen peroxide catabolic process GO:0009793 embryo development ending in seed dormancy GO:0009555 pollen development GO:0005886 plasma membrane GO:0003674 molecular_function	100261813	497.819	455.144	489.693	671.633	747.919	756.47
VIT_14s0060g02050	242.028	0.5879	0.1595	3.68498	0.000228724	0.0137516		gi|225450749|ref|XP_002283554.1| PREDICTED: 60S ribosomal protein L22-2	-	Putative uncharacterized protein [Source:UniProtKB/TrEMBL;Acc:F6I4N2]	GO:0006412 translation GO:0005840 ribosome GO:0005622 intracellular GO:0003735 structural constituent of ribosome GO:0009058 biosynthetic process GO:0005737 cytoplasm GO:0005623 cell GO:0005575 cellular_component GO:0008150 biological_process GO:0005198 structural molecule activity GO:0043226 organelle GO:0003674 molecular_function	100261409	195.277	196.906	184.678	273.328	328.401	273.58
VIT_09s0002g03930	541.574	0.5863	0.1779	3.29518	0.000983573	0.0318353		gi|225442531|ref|XP_002284134.1| PREDICTED: ruBisCO large subunit-binding protein subunit beta, chloroplastic	-	Putative uncharacterized protein [Source:UniProtKB/TrEMBL;Acc:D7U0E8]	GO:0005524 ATP binding GO:0005737 cytoplasm GO:0000166 nucleotide binding GO:0044267 cellular protein metabolic process GO:0042026 protein refolding GO:0006457 protein folding GO:0005623 cell GO:0005622 intracellular GO:0005575 cellular_component GO:0008150 biological_process GO:0003674 molecular_function	100261815	504.695	355.077	433.694	570.034	652.056	733.889
VIT_14s0036g00980	300.578	0.5826	0.1543	3.77532	0.000159805	0.010872		gi|225465617|ref|XP_002266754.1| PREDICTED: transcription initiation factor TFIID subunit 10	-	Putative uncharacterized protein [Source:UniProtKB/TrEMBL;Acc:E0CU92]	GO:0005634 nucleus GO:0006352 DNA-dependent transcription, initiation GO:0009058 biosynthetic process GO:0005623 cell GO:0005622 intracellular GO:0005575 cellular_component GO:0034641 cellular nitrogen compound metabolic process GO:0008150 biological_process GO:0043226 organelle	100247660	247.534	260.659	209.698	344.358	352.129	389.091
VIT_02s0033g01340	270.104	0.5812	0.1592	3.65146	0.000260752	0.0146499		gi|225427490|ref|XP_002263265.1| PREDICTED: uncharacterized protein LOC100261374	-	Putative uncharacterized protein [Source:UniProtKB/TrEMBL;Acc:D7U400]	GO:0015996 chlorophyll catabolic process GO:0008150 biological_process GO:0005634 nucleus GO:0003674 molecular_function	100261374	240.658	207.397	198.975	294.907	352.129	326.559
VIT_05s0020g01310	547.196	0.5791	0.1881	3.07868	0.00207918	0.0488323		gi|225432270|ref|XP_002272119.1| PREDICTED: protein SRG1	-	Putative uncharacterized protein [Source:UniProtKB/TrEMBL;Acc:D7T6D8]	GO:0016706 oxidoreductase activity, acting on paired donors, with incorporation or reduction of molecular oxygen, 2-oxoglutarate as one donor, and incorporation of one atom each of oxygen into both donors GO:0055114 oxidation-reduction process GO:0016491 oxidoreductase activity GO:0008150 biological_process GO:0003674 molecular_function GO:0008152 metabolic process GO:0005737 cytoplasm	100263198	404.306	474.512	427.737	582.621	562.837	831.161
VIT_18s0001g03580	1211.24	0.5753	0.1539	3.73865	0.000185014	0.011913		gi|225459477|ref|XP_002285835.1| PREDICTED: ubiquitin-fold modifier 1	-	Putative uncharacterized protein [Source:UniProtKB/TrEMBL;Acc:E0CRB0]	GO:0008150 biological_process GO:0006661 phosphatidylinositol biosynthetic process	100264401	936.505	861.061	1109.26	1301.91	1429.4	1629.32
VIT_07s0005g00060	320.121	0.5743	0.1667	3.44505	0.000570948	0.0235803		gi|359479890|ref|XP_003632371.1| PREDICTED: uncharacterized protein LOC100246955	-	Putative uncharacterized protein [Source:UniProtKB/TrEMBL;Acc:F6HZ28]		100246955	258.536	223.537	287.144	405.497	336.943	409.067
VIT_13s0067g00610	434.442	0.574	0.1597	3.59392	0.000325743	0.0164711		gi|225448392|ref|XP_002273048.1| PREDICTED: protein yippee-like isoform 1	-	Putative uncharacterized protein [Source:UniProtKB/TrEMBL;Acc:D7T4R4]		100258793	391.929	327.639	324.079	593.41	504.94	464.651
VIT_06s0004g08360	651.77	0.5696	0.1812	3.1434	0.00166995	0.0436102		gi|359478527|ref|XP_002275876.2| PREDICTED: NAD(P)H-quinone oxidoreductase subunit N	-	Putative uncharacterized protein [Source:UniProtKB/TrEMBL;Acc:F6GU67]	GO:0009507 chloroplast GO:0016020 membrane GO:0055114 oxidation-reduction process GO:0009941 chloroplast envelope GO:0016655 oxidoreductase activity, acting on NAD(P)H, quinone or similar compound as acceptor GO:0009817 defense response to fungus, incompatible interaction GO:0009535 chloroplast thylakoid membrane GO:0003674 molecular_function GO:0065003 macromolecular complex assembly GO:0022607 …	100248423	449.687	535.036	579.053	761.543	647.31	937.988
VIT_02s0025g02990	425.86	0.5678	0.1399	4.05761	4.95771e-05	0.00498241		gi|225426508|ref|XP_002277915.1| PREDICTED: mitochondrial import inner membrane translocase subunit Tim13	-	Putative uncharacterized protein [Source:UniProtKB/TrEMBL;Acc:D7TVU9]	GO:0006810 transport GO:0016020 membrane GO:0015031 protein transport GO:0005743 mitochondrial inner membrane GO:0046872 metal ion binding GO:0005739 mitochondrion GO:0005737 cytoplasm GO:0005623 cell GO:0005622 intracellular GO:0005575 cellular_component GO:0008150 biological_process GO:0043167 ion binding GO:0043226 organelle GO:0003674 molecular_function GO:0015450 P-P-bond-hydrolysis-driven p…	100256508	374.052	316.341	337.185	483.719	489.754	554.108
VIT_03s0038g00400	357.373	0.5632	0.1723	3.26886	0.00107982	0.0336705		gi|225427732|ref|XP_002265886.1| PREDICTED: uncharacterized protein LOC100243481	-	Putative uncharacterized protein [Source:UniProtKB/TrEMBL;Acc:D7U5J2]	GO:0003723 RNA binding GO:0003674 molecular_function	100243481	328.671	265.5	268.08	404.598	380.603	496.786
VIT_02s0025g01270	521.641	0.5628	0.1708	3.29573	0.000981659	0.0318353		gi|297742316|emb|CBI34465.3| unnamed protein product	-	Putative uncharacterized protein [Source:UniProtKB/TrEMBL;Acc:F6HU19]	GO:0010207 photosystem II assembly GO:0009507 chloroplast GO:0008150 biological_process GO:0003674 molecular_function	100246730	418.058	404.303	434.886	642.861	500.194	729.546
VIT_01s0137g00340	419.125	0.5615	0.1436	3.91135	9.17798e-05	0.00743337		gi|225424580|ref|XP_002285399.1| PREDICTED: uncharacterized protein LOC100254296	-	Putative uncharacterized protein [Source:UniProtKB/TrEMBL;Acc:F6GVP7]	GO:0008150 biological_process GO:0005747 mitochondrial respiratory chain complex I GO:0005739 mitochondrion GO:0003674 molecular_function	100254296	385.053	326.832	301.441	504.399	480.262	516.762
VIT_12s0028g03850	203.467	0.5571	0.1689	3.29865	0.000971497	0.031772		gi|302143282|emb|CBI21843.3| unnamed protein product	-	Thioredoxin [Source:UniProtKB/TrEMBL;Acc:F6H5B4]	GO:0006662 glycerol ether metabolic process GO:0045454 cell redox homeostasis GO:0015035 protein disulfide oxidoreductase activity GO:0009055 electron carrier activity GO:0008150 biological_process GO:0042592 homeostatic process GO:0016491 oxidoreductase activity GO:0044281 small molecule metabolic process GO:0003674 molecular_function	NA	180.15	169.468	141.785	228.373	254.368	246.656
VIT_05s0077g00130	463.401	0.5543	0.1624	3.41344	0.00064149	0.0252302		gi|225433324|ref|XP_002285566.1| PREDICTED: uncharacterized protein LOC100247768	-	Putative uncharacterized protein [Source:UniProtKB/TrEMBL;Acc:F6HX06]	GO:0009733 response to auxin stimulus GO:0040029 regulation of gene expression, epigenetic GO:0008150 biological_process GO:0006661 phosphatidylinositol biosynthetic process GO:0005575 cellular_component GO:0005515 protein binding	100247768	405.681	335.709	381.27	480.123	541.007	636.616
VIT_08s0056g00710	1013.76	0.553	0.1556	3.55395	0.000379496	0.0183938		gi|225439125|ref|XP_002270641.1| PREDICTED: 14 kDa zinc-binding protein-like	-	Putative uncharacterized protein [Source:UniProtKB/TrEMBL;Acc:F6HMU5]	GO:0005886 plasma membrane GO:0003824 catalytic activity GO:0005777 peroxisome GO:0005737 cytoplasm GO:0005623 cell GO:0005622 intracellular GO:0005575 cellular_component GO:0034641 cellular nitrogen compound metabolic process GO:0008150 biological_process GO:0009150 purine ribonucleotide metabolic process GO:0006790 sulfur compound metabolic process GO:0047627 adenylylsulfatase activity GO:00432…	100265718	946.131	758.573	751.816	1068.14	1208.25	1349.66
VIT_12s0059g02270	473.981	0.5477	0.1629	3.36165	0.000774769	0.028037		gi|297739292|emb|CBI28943.3| unnamed protein product	-	Glutamate receptor [Source:UniProtKB/TrEMBL;Acc:F6HIJ6]	GO:0016021 integral to membrane GO:0005886 plasma membrane GO:0006810 transport GO:0005215 transporter activity GO:0016020 membrane GO:0007186 G-protein coupled receptor signaling pathway GO:0004965 G-protein coupled GABA receptor activity GO:0009536 plastid GO:0035235 ionotropic glutamate receptor signaling pathway GO:0006811 ion transport GO:0005234 extracellular-glutamate-gated ion channel act…	100250030	427.684	354.27	369.355	501.701	533.414	657.46
VIT_19s0014g03660	8355.05	0.5445	0.1304	4.17571	2.97063e-05	0.00352119		gi|225461315|ref|XP_002284493.1| PREDICTED: chlorophyll a-b binding protein 13, chloroplastic-like	-	Putative uncharacterized protein [Source:UniProtKB/TrEMBL;Acc:F6H2E4]	GO:0009507 chloroplast GO:0016020 membrane GO:0009579 thylakoid GO:0009535 chloroplast thylakoid membrane GO:0015979 photosynthesis GO:0009765 photosynthesis, light harvesting GO:0005198 structural molecule activity GO:0046872 metal ion binding GO:0005737 cytoplasm GO:0005623 cell GO:0005622 intracellular GO:0005575 cellular_component GO:0008150 biological_process GO:0009536 plastid GO:0006091 ge…	100260599	6423.52	7371.07	6532.82	10335.2	10184.2	9283.47
VIT_02s0025g04880	1870.78	0.5412	0.1557	3.47639	0.000508207	0.0222652	GFH2	gi|526117938|ref|NP_001268152.1| ripening-related P-450 enzyme-like	-	Putative uncharacterized protein [Source:UniProtKB/TrEMBL;Acc:F6HUK6]	GO:0020037 heme binding GO:0005506 iron ion binding GO:0055114 oxidation-reduction process GO:0016491 oxidoreductase activity GO:0004497 monooxygenase activity GO:0016705 oxidoreductase activity, acting on paired donors, with incorporation or reduction of molecular oxygen GO:0009055 electron carrier activity GO:0046872 metal ion binding GO:0008150 biological_process GO:0043167 ion binding GO:0003…	100232891	1449.45	1319.43	1784.82	2128.19	2111.83	2430.95
VIT_07s0191g00130	810.664	0.5392	0.1466	3.67735	0.000235674	0.013822		gi|145334271|ref|NP_001078516.1| Histone H3.3	-	Histone H3.3 [Source:UniProtKB/Swiss-Prot;Acc:Q71H73]	GO:0005634 nucleus GO:0003677 DNA binding GO:0046982 protein heterodimerization activity GO:0006334 nucleosome assembly GO:0005694 chromosome GO:0000786 nucleosome GO:0065003 macromolecular complex assembly GO:0022607 cellular component assembly GO:0005623 cell GO:0005622 intracellular GO:0005575 cellular_component GO:0034641 cellular nitrogen compound metabolic process GO:0006259 DNA metabolic p…	100265845	771.482	570.544	636.244	983.623	931.102	970.991
VIT_05s0020g02150	451.915	0.5351	0.1703	3.14317	0.00167131	0.0436102		gi|225432426|ref|XP_002278120.1| PREDICTED: NADH dehydrogenase	-	Putative uncharacterized protein [Source:UniProtKB/TrEMBL;Acc:D7T6L5]		100266511	391.929	293.745	418.205	500.802	545.753	561.056
VIT_06s0009g01580	266.959	0.5291	0.1533	3.45092	0.000558679	0.0234059		gi|225436019|ref|XP_002273816.1| PREDICTED: uncharacterized protein LOC100259771	-	Putative uncharacterized protein [Source:UniProtKB/TrEMBL;Acc:D7T1H9]	GO:0008150 biological_process GO:0005575 cellular_component GO:0003674 molecular_function	100259771	225.531	197.713	231.145	291.311	320.808	335.244
VIT_02s0012g01090	1146.39	0.5288	0.1705	3.1022	0.00192088	0.0467938		gi|225427240|ref|XP_002278451.1| PREDICTED: pentatricopeptide repeat-containing protein At5g46580, chloroplastic	-	Putative uncharacterized protein [Source:UniProtKB/TrEMBL;Acc:F6HTA5]	GO:0009507 chloroplast GO:0005737 cytoplasm GO:0005623 cell GO:0005622 intracellular GO:0005575 cellular_component GO:0009536 plastid GO:0043226 organelle GO:0045036 protein targeting to chloroplast GO:0016226 iron-sulfur cluster assembly GO:0010103 stomatal complex morphogenesis GO:0009793 embryo development ending in seed dormancy GO:0009073 aromatic amino acid family biosynthetic process GO:00…	100259066	936.505	839.272	1027.05	1245.26	1183.57	1646.69
VIT_05s0051g00850	306.608	0.5259	0.1494	3.51988	0.000431747	0.0201939		gi|225433436|ref|XP_002285668.1| PREDICTED: U6 snRNA-associated Sm-like protein LSm5 isoform 1	-	Putative uncharacterized protein [Source:UniProtKB/TrEMBL;Acc:D7TS90]	GO:0009737 response to abscisic acid stimulus GO:0009414 response to water deprivation GO:0005732 small nucleolar ribonucleoprotein complex GO:0005634 nucleus GO:0003723 RNA binding	100264807	258.536	262.273	229.953	337.165	353.078	398.645
VIT_10s0003g00510	827.735	0.5232	0.1221	4.28487	1.82847e-05	0.00244349		gi|297740448|emb|CBI30630.3| unnamed protein product	-	Putative uncharacterized protein [Source:UniProtKB/TrEMBL;Acc:F6HM52]		100253769	683.47	641.559	708.923	897.308	984.253	1050.89
VIT_00s1291g00020	298.196	0.5192	0.1564	3.31907	0.000903167	0.030837		gi|359497501|ref|XP_003635542.1| PREDICTED: uncharacterized protein LOC100854495	-	Putative uncharacterized protein [Source:UniProtKB/TrEMBL;Acc:F6HRZ1]	GO:0003674 molecular_function GO:0005515 protein binding GO:0008150 biological_process	100855227	272.288	249.361	210.89	332.669	373.959	350.008
VIT_18s0001g06370	1647.5	0.518	0.1407	3.68106	0.000232268	0.0137516		gi|302141995|emb|CBI19198.3| unnamed protein product	-	Putative uncharacterized protein [Source:UniProtKB/TrEMBL;Acc:E0CRP4]	GO:0020037 heme binding GO:0004601 peroxidase activity GO:0006979 response to oxidative stress GO:0055114 oxidation-reduction process GO:0006950 response to stress GO:0008150 biological_process GO:0016491 oxidoreductase activity GO:0003674 molecular_function GO:0019760 glucosinolate metabolic process GO:0010218 response to far red light GO:0010114 response to red light GO:0031977 thylakoid lumen …	NA	1379.32	1353.33	1318.95	1881.83	1705.6	2245.96
VIT_02s0033g01330	2021.59	0.5176	0.1168	4.4313	9.36659e-06	0.00156796		gi|225427492|ref|XP_002263421.1| PREDICTED: acyl-CoA-binding protein	-	Putative uncharacterized protein [Source:UniProtKB/TrEMBL;Acc:D7U3Z9]	GO:0000062 fatty-acyl-CoA binding GO:0003674 molecular_function	100254618	1688.73	1518.76	1771.71	2466.25	2261.79	2422.27
VIT_19s0014g04600	318.137	0.5146	0.1677	3.06872	0.0021498	0.0495873		gi|302143162|emb|CBI20457.3| unnamed protein product	2.7.11.1	Serine/threonine-protein kinase [Source:UniProtKB/TrEMBL;Acc:F6H2G3]	GO:0016772 transferase activity, transferring phosphorus-containing groups GO:0016310 phosphorylation GO:0016301 kinase activity GO:0006468 protein phosphorylation GO:0005524 ATP binding GO:0004674 protein serine/threonine kinase activity GO:0004672 protein kinase activity GO:0016740 transferase activity GO:0000166 nucleotide binding GO:0048544 recognition of pollen GO:0000003 reproduction GO:000…	NA	231.032	250.975	300.25	403.699	330.299	392.565
VIT_05s0020g02340	441.67	0.5098	0.1276	3.99343	6.51237e-05	0.0058019		gi|225432466|ref|XP_002278920.1| PREDICTED: peptide methionine sulfoxide reductase B5-like	1.8.4.12	Putative uncharacterized protein [Source:UniProtKB/TrEMBL;Acc:D7T6N1]	GO:0055114 oxidation-reduction process GO:0033743 peptide-methionine (R)-S-oxide reductase activity GO:0008150 biological_process GO:0016491 oxidoreductase activity GO:0003674 molecular_function	100242556	350.674	352.656	387.227	534.069	538.16	487.232
VIT_14s0060g02110	2573.58	0.5033	0.1458	3.45114	0.000558218	0.0234059		gi|225450765|ref|XP_002283649.1| PREDICTED: 40S ribosomal protein S21 isoform 1	-	Putative uncharacterized protein [Source:UniProtKB/TrEMBL;Acc:F6I4M8]	GO:0030529 ribonucleoprotein complex GO:0006412 translation GO:0005840 ribosome GO:0005622 intracellular GO:0003735 structural constituent of ribosome GO:0009058 biosynthetic process GO:0005737 cytoplasm GO:0005623 cell GO:0005575 cellular_component GO:0008150 biological_process GO:0005198 structural molecule activity GO:0043226 organelle GO:0003674 molecular_function	100246017	2132.92	1830.26	2404.38	2973.35	2864.49	3236.06
VIT_07s0031g00480	286.642	0.4996	0.1582	3.15726	0.0015926	0.042505		gi|359480850|ref|XP_002282732.2| PREDICTED: probable serine/threonine-protein kinase At1g01540-like	2.7.11.1	Putative uncharacterized protein [Source:UniProtKB/TrEMBL;Acc:F6H4J8]	GO:0016772 transferase activity, transferring phosphorus-containing groups GO:0006468 protein phosphorylation GO:0005524 ATP binding GO:0004674 protein serine/threonine kinase activity GO:0004672 protein kinase activity GO:0000166 nucleotide binding GO:0003674 molecular_function GO:0008150 biological_process GO:0006464 cellular protein modification process GO:0016301 kinase activity GO:0046777 pr…	100254248	247.534	206.59	257.357	351.551	309.418	347.403
VIT_09s0002g02640	486.642	0.4995	0.1605	3.11322	0.0018506	0.0459114		gi|297743124|emb|CBI35991.3| unnamed protein product	-	Putative uncharacterized protein [Source:UniProtKB/TrEMBL;Acc:F6HY43]	GO:0022627 cytosolic small ribosomal subunit GO:0005730 nucleolus GO:0006412 translation GO:0005840 ribosome GO:0005622 intracellular GO:0003735 structural constituent of ribosome GO:0009058 biosynthetic process GO:0005829 cytosol GO:0005737 cytoplasm GO:0005623 cell GO:0005575 cellular_component GO:0008150 biological_process GO:0005198 structural molecule activity GO:0043226 organelle GO:0005634…	100241142	456.563	385.742	363.398	492.71	627.378	594.059
VIT_17s0000g00610	421.717	0.4892	0.1412	3.46547	0.000529303	0.0227941		gi|225456441|ref|XP_002284366.1| PREDICTED: ubiquitin-conjugating enzyme E2 27 isoform 1	6.3.2.19	Putative uncharacterized protein [Source:UniProtKB/TrEMBL;Acc:F6GT08]	GO:0016881 acid-amino acid ligase activity GO:0006511 ubiquitin-dependent protein catabolic process GO:0016874 ligase activity GO:0009056 catabolic process GO:0008150 biological_process GO:0005515 protein binding GO:0003674 molecular_function GO:0051788 response to misfolded protein GO:0043248 proteasome assembly GO:0043161 proteasomal ubiquitin-dependent protein catabolic process GO:0006635 fatt…	100259387	380.928	331.674	338.377	501.701	446.094	531.526
VIT_07s0005g04970	499.879	0.4767	0.1449	3.28923	0.00100461	0.0320281		gi|225437891|ref|XP_002265849.1| PREDICTED: NADH dehydrogenase	-	Putative uncharacterized protein [Source:UniProtKB/TrEMBL;Acc:A5ASQ0]		100244646	441.436	414.794	394.376	511.592	586.566	650.512
VIT_01s0127g00350	574.577	0.4736	0.132	3.58698	0.000334531	0.0167794		gi|508708631|gb|EOY00528.1| RNA polymerases N / 8 kDa subunit	2.7.7.6	Putative uncharacterized protein [Source:UniProtKB/TrEMBL;Acc:D7TDI5]	GO:0006351 transcription, DNA-dependent GO:0003677 DNA binding GO:0003899 DNA-directed RNA polymerase activity GO:0008270 zinc ion binding GO:0003674 molecular_function GO:0009058 biosynthetic process GO:0034641 cellular nitrogen compound metabolic process GO:0008150 biological_process GO:0016779 nucleotidyltransferase activity GO:0043167 ion binding	100267114	515.697	458.372	467.055	657.247	616.938	732.152
VIT_15s0048g00660	761.583	0.4718	0.1393	3.38646	0.000708012	0.0266523		gi|225453953|ref|XP_002280077.1| PREDICTED: autophagy-related protein 8f isoform 2	-	Putative uncharacterized protein [Source:UniProtKB/TrEMBL;Acc:D7U7U6]		100264435	611.96	599.595	698.2	909.896	784.935	964.911
VIT_04s0008g06030	1385.79	0.4667	0.1434	3.25416	0.00113727	0.0345408		gi|449455549|ref|XP_004145515.1| PREDICTED: 60S ribosomal protein L39-like isoform 1	-	Putative uncharacterized protein [Source:UniProtKB/TrEMBL;Acc:F6H3U8]	GO:0006412 translation GO:0005840 ribosome GO:0005622 intracellular GO:0003735 structural constituent of ribosome GO:0003674 molecular_function GO:0009058 biosynthetic process GO:0005737 cytoplasm GO:0005623 cell GO:0005575 cellular_component GO:0008150 biological_process GO:0005198 structural molecule activity GO:0043226 organelle	NA	1327.06	986.145	1170.02	1603.11	1566.07	1662.32
VIT_13s0067g02270	231.863	0.4641	0.1472	3.15223	0.00162031	0.0425257		gi|359494947|ref|XP_002274746.2| PREDICTED: uncharacterized protein LOC100247215	-	Putative uncharacterized protein [Source:UniProtKB/TrEMBL;Acc:F6I6N6]	GO:0006355 regulation of transcription, DNA-dependent GO:0003712 transcription cofactor activity GO:0008150 biological_process GO:0000988 protein binding transcription factor activity GO:0003674 molecular_function	NA	204.903	196.906	181.103	271.53	265.758	270.974
VIT_17s0000g03570	835.973	0.4602	0.1276	3.60723	0.000309483	0.0162188		gi|225455956|ref|XP_002278114.1| PREDICTED: small nuclear ribonucleoprotein E	-	Putative uncharacterized protein [Source:UniProtKB/TrEMBL;Acc:D7SJ02]	GO:0005681 spliceosomal complex GO:0000398 mRNA splicing, via spliceosome GO:0005623 cell GO:0005622 intracellular GO:0005575 cellular_component GO:0034641 cellular nitrogen compound metabolic process GO:0008150 biological_process GO:0006397 mRNA processing GO:0043226 organelle GO:0005634 nucleus	100257667	691.721	675.453	739.902	941.365	892.187	1075.21
VIT_01s0026g00750	256.99	0.4571	0.1438	3.17776	0.00148417	0.0409547		gi|296086498|emb|CBI32087.3| unnamed protein product	-	Putative uncharacterized protein [Source:UniProtKB/TrEMBL;Acc:D7TNL4]		NA	228.282	210.625	209.698	282.319	301.825	309.189
VIT_06s0004g08380	1969.49	0.4552	0.1472	3.09215	0.00198713	0.0477242		gi|147818338|emb|CAN75840.1| hypothetical protein VITISV_031633	-	Putative uncharacterized protein [Source:UniProtKB/TrEMBL;Acc:F6GU66]	GO:0009579 thylakoid GO:0009507 chloroplast GO:0008150 biological_process GO:0003674 molecular_function	NA	1606.22	1620.44	1741.93	2102.11	2063.42	2682.82
VIT_08s0040g02220	555.644	0.4518	0.1235	3.65849	0.000253711	0.0143838		gi|225439918|ref|XP_002279933.1| PREDICTED: DNA-binding protein S1FA2	-	Putative uncharacterized protein [Source:UniProtKB/TrEMBL;Acc:D7TQI4]	GO:0005634 nucleus GO:0006355 regulation of transcription, DNA-dependent GO:0003677 DNA binding GO:0005623 cell GO:0005622 intracellular GO:0005575 cellular_component GO:0008150 biological_process GO:0043226 organelle GO:0003674 molecular_function	100241470	488.193	434.969	483.736	645.558	607.447	673.962
VIT_14s0081g00080	338.84	0.4432	0.1315	3.37048	0.000750385	0.0275466		gi|225453014|ref|XP_002264422.1| PREDICTED: probable prefoldin subunit 4	-	Putative uncharacterized protein [Source:UniProtKB/TrEMBL;Acc:D7TXF1]	GO:0016272 prefoldin complex GO:0051082 unfolded protein binding GO:0006457 protein folding GO:0043234 protein complex GO:0005829 cytosol GO:0005737 cytoplasm GO:0005623 cell GO:0005622 intracellular GO:0005575 cellular_component GO:0008150 biological_process GO:0003674 molecular_function GO:0005634 nucleus GO:0005515 protein binding	100243376	284.665	301.008	272.846	377.625	404.332	392.565
VIT_17s0000g00280	1257.25	0.438	0.1208	3.62701	0.000286722	0.015522		gi|225456483|ref|XP_002280872.1| PREDICTED: magnesium-protoporphyrin O-methyltransferase	-	Putative uncharacterized protein [Source:UniProtKB/TrEMBL;Acc:F6GT42]	GO:0009507 chloroplast GO:0009941 chloroplast envelope GO:0015995 chlorophyll biosynthetic process GO:0009535 chloroplast thylakoid membrane GO:0003674 molecular_function GO:0009058 biosynthetic process GO:0005737 cytoplasm GO:0005623 cell GO:0005622 intracellular GO:0005575 cellular_component GO:0034641 cellular nitrogen compound metabolic process GO:0008150 biological_process GO:0046406 magnesi…	100243913	1141.41	1054.74	1002.02	1345.96	1436.04	1563.31
VIT_16s0050g00610	1389	0.435	0.1418	3.06772	0.002157	0.0496376		gi|225464487|ref|XP_002268801.1| PREDICTED: 60S ribosomal protein L36-3 isoform 2	-	60S ribosomal protein L36 [Source:UniProtKB/TrEMBL;Acc:E0CV06]	GO:0030529 ribonucleoprotein complex GO:0006412 translation GO:0005840 ribosome GO:0005622 intracellular GO:0003735 structural constituent of ribosome GO:0009058 biosynthetic process GO:0005737 cytoplasm GO:0005623 cell GO:0005575 cellular_component GO:0008150 biological_process GO:0005198 structural molecule activity GO:0043226 organelle GO:0003674 molecular_function	100262717	1097.4	1220.17	1215.3	1461.05	1490.14	1849.92
VIT_06s0004g00870	1753.56	0.4336	0.1373	3.15815	0.00158772	0.0424352		gi|225435704|ref|XP_002283472.1| PREDICTED: uncharacterized protein LOC100265618	-	Putative uncharacterized protein [Source:UniProtKB/TrEMBL;Acc:D7SLG7]		NA	1639.23	1273.43	1554.87	1941.17	2089.05	2023.62
VIT_01s0010g03610	601.71	0.43	0.1244	3.45695	0.00054632	0.0232618		gi|297738454|emb|CBI27655.3| unnamed protein product	-	Putative uncharacterized protein [Source:UniProtKB/TrEMBL;Acc:D7TAY2]	GO:0080129 proteasome core complex assembly GO:0051788 response to misfolded protein GO:0045271 respiratory chain complex I GO:0031966 mitochondrial membrane GO:0009853 photorespiration GO:0006511 ubiquitin-dependent protein catabolic process GO:0005747 mitochondrial respiratory chain complex I GO:0005634 nucleus GO:0003674 molecular_function	100255760	517.072	497.914	520.671	649.155	667.242	758.207
VIT_04s0023g00590	1632.74	0.4227	0.1075	3.93277	8.39722e-05	0.00692087		gi|297735262|emb|CBI17624.3| unnamed protein product	-	Putative uncharacterized protein [Source:UniProtKB/TrEMBL;Acc:F6GX20]	GO:0008150 biological_process GO:0051252 regulation of RNA metabolic process GO:0008428 ribonuclease inhibitor activity GO:0030234 enzyme regulator activity GO:0003674 molecular_function	100263339	1463.2	1312.17	1405.93	1935.78	1895.42	1783.91
VIT_14s0066g01530	741.846	0.4138	0.1279	3.23407	0.00122038	0.0361489		gi|225452504|ref|XP_002279301.1| PREDICTED: probable 26S proteasome complex subunit sem1-2 isoform 3	-	Putative uncharacterized protein [Source:UniProtKB/TrEMBL;Acc:D7TWS0]		100242386	682.095	585.876	638.627	784.021	848.527	911.932
VIT_14s0066g02560	934.566	0.4025	0.128	3.14488	0.00166157	0.0434773		gi|225452680|ref|XP_002282318.1| PREDICTED: thioredoxin H2	-	Putative uncharacterized protein [Source:UniProtKB/TrEMBL;Acc:A5BD80]	GO:0006662 glycerol ether metabolic process GO:0045454 cell redox homeostasis GO:0015035 protein disulfide oxidoreductase activity GO:0009055 electron carrier activity GO:0008150 biological_process GO:0042592 homeostatic process GO:0016491 oxidoreductase activity GO:0044281 small molecule metabolic process GO:0003674 molecular_function	100252624	855.369	769.871	786.369	971.035	1048.79	1175.96
VIT_13s0067g00640	3545.39	0.3983	0.1036	3.84352	0.000121283	0.00914956		gi|225448398|ref|XP_002269398.1| PREDICTED: high mobility group B protein 1 isoform 1	-	Putative uncharacterized protein [Source:UniProtKB/TrEMBL;Acc:F6HCD8]	GO:0030527 structural constituent of chromatin GO:0006333 chromatin assembly or disassembly GO:0006007 glucose catabolic process GO:0005634 nucleus GO:0003700 sequence-specific DNA binding transcription factor activity GO:0003682 chromatin binding GO:0003677 DNA binding GO:0000785 chromatin	100246802	2970.41	3027.84	3166.92	4220.41	3934.17	3952.58
VIT_05s0077g02290	1553.74	0.3912	0.1028	3.8068	0.000140775	0.010091		gi|225431737|ref|XP_002268941.1| PREDICTED: 60S ribosomal protein L22-2	-	Putative uncharacterized protein [Source:UniProtKB/TrEMBL;Acc:D7SYD9]	GO:0006412 translation GO:0005840 ribosome GO:0005622 intracellular GO:0003735 structural constituent of ribosome GO:0022625 cytosolic large ribosomal subunit GO:0009058 biosynthetic process GO:0005829 cytosol GO:0005737 cytoplasm GO:0005623 cell GO:0005575 cellular_component GO:0008150 biological_process GO:0005198 structural molecule activity GO:0043226 organelle GO:0003674 molecular_function	100260136	1310.56	1359.78	1357.08	1695.71	1730.27	1869.03
VIT_01s0010g03830	553.555	0.3909	0.1249	3.12958	0.00175059	0.0445254		gi|297738473|emb|CBI27674.3| unnamed protein product	-	Putative uncharacterized protein [Source:UniProtKB/TrEMBL;Acc:F6HGB9]	GO:0005886 plasma membrane GO:0045271 respiratory chain complex I GO:0005747 mitochondrial respiratory chain complex I GO:0005739 mitochondrion GO:0043234 protein complex GO:0005737 cytoplasm GO:0005623 cell GO:0005622 intracellular GO:0005575 cellular_component GO:0043226 organelle	100257379	525.323	443.039	468.247	616.787	622.633	645.301
VIT_03s0038g00800	611.998	0.3831	0.1111	3.44881	0.000563065	0.0234097		gi|225427786|ref|XP_002269232.1| PREDICTED: NADP-dependent D-sorbitol-6-phosphate dehydrogenase	-	Putative uncharacterized protein [Source:UniProtKB/TrEMBL;Acc:D7U5G1]	GO:0055114 oxidation-reduction process GO:0016491 oxidoreductase activity GO:0008150 biological_process GO:0003674 molecular_function	100243586	534.949	505.984	551.65	701.303	682.428	695.674
VIT_14s0066g01340	1095.94	0.381	0.1242	3.06839	0.00215217	0.0495873		gi|225452474|ref|XP_002278536.1| PREDICTED: uncharacterized protein At4g28440	-	Putative uncharacterized protein [Source:UniProtKB/TrEMBL;Acc:F6HUZ8]		100256007	1014.89	867.517	971.046	1181.43	1200.66	1340.11
VIT_18s0001g00230	791.74	0.359	0.1109	3.23634	0.00121073	0.0360693		gi|147797809|emb|CAN74075.1| hypothetical protein VITISV_000976	-	Putative uncharacterized protein [Source:UniProtKB/TrEMBL;Acc:E0CQS4]	GO:0008150 biological_process GO:0005747 mitochondrial respiratory chain complex I GO:0003674 molecular_function	100260759	673.844	706.925	697.009	846.059	880.798	945.804
VIT_11s0016g00020	1640.39	0.3586	0.1129	3.17586	0.00149395	0.0410601		gi|225468027|ref|XP_002273265.1| PREDICTED: eukaryotic translation initiation factor 5A	-	Putative uncharacterized protein [Source:UniProtKB/TrEMBL;Acc:A5BZP4]	GO:0006452 translational frameshifting GO:0045905 positive regulation of translational termination GO:0045901 positive regulation of translational elongation GO:0043022 ribosome binding GO:0008612 peptidyl-lysine modification to hypusine GO:0003746 translation elongation factor activity GO:0003723 RNA binding GO:0009058 biosynthetic process GO:0008150 biological_process GO:0008135 translation fac…	100267006	1555.34	1339.61	1414.27	1790.12	1827.09	1915.93
VIT_11s0016g02690	1112.73	0.3586	0.1083	3.31128	0.000928688	0.0311832		gi|297743124|emb|CBI35991.3| unnamed protein product	-	Putative uncharacterized protein [Source:UniProtKB/TrEMBL;Acc:F6HGX1]	GO:0022627 cytosolic small ribosomal subunit GO:0005730 nucleolus GO:0006412 translation GO:0005840 ribosome GO:0005622 intracellular GO:0003735 structural constituent of ribosome GO:0009058 biosynthetic process GO:0005829 cytosol GO:0005737 cytoplasm GO:0005623 cell GO:0005575 cellular_component GO:0008150 biological_process GO:0005198 structural molecule activity GO:0043226 organelle GO:0005634…	100252467	1005.26	954.672	962.706	1173.33	1258.55	1321.87
VIT_08s0007g03620	1897.05	0.3265	0.0973	3.35542	0.000792453	0.0285665		gi|225440938|ref|XP_002283025.1| PREDICTED: 60S acidic ribosomal protein P2B	-	Putative uncharacterized protein [Source:UniProtKB/TrEMBL;Acc:D7TJ45]	GO:0005886 plasma membrane GO:0005634 nucleus GO:0016020 membrane GO:0009409 response to cold GO:0022626 cytosolic ribosome GO:0006414 translational elongation GO:0005829 cytosol GO:0005730 nucleolus GO:0005840 ribosome GO:0005622 intracellular GO:0003735 structural constituent of ribosome GO:0009507 chloroplast GO:0009058 biosynthetic process GO:0005737 cytoplasm GO:0005623 cell GO:0005575 cellu…	100254522	1718.99	1664.83	1662.1	2198.32	2081.45	2056.62
VIT_01s0010g01770	1322.02	-0.3062	0.0955	-3.20602	0.00134585	0.0385598		gi|462418810|gb|EMJ23073.1| hypothetical protein PRUPE_ppa001923mg	-	Putative uncharacterized protein [Source:UniProtKB/TrEMBL;Acc:F6HG13]	GO:0008270 zinc ion binding GO:0003676 nucleic acid binding GO:0003674 molecular_function GO:0043167 ion binding GO:0043687 post-translational protein modification GO:0000085 G2 phase of mitotic cell cycle GO:0010388 cullin deneddylation GO:0016571 histone methylation GO:0016579 protein deubiquitination GO:0009640 photomorphogenesis GO:0045893 positive regulation of transcription, DNA-dependent G…	NA	1479.71	1472.76	1435.72	1211.1	1175.98	1156.85
VIT_06s0004g03800	1047.88	-0.3377	0.1044	-3.23532	0.00121504	0.0361111		gi|225435142|ref|XP_002284629.1| PREDICTED: uncharacterized protein LOC100250176	-	Putative uncharacterized protein [Source:UniProtKB/TrEMBL;Acc:F6GTV8]	GO:0031011 Ino80 complex GO:0043234 protein complex GO:0005623 cell GO:0005622 intracellular GO:0005575 cellular_component GO:0005694 chromosome GO:0000228 nuclear chromosome GO:0043226 organelle GO:0005634 nucleus GO:0042138 meiotic DNA double-strand break formation GO:0010413 glucuronoxylan metabolic process GO:0045492 xylan biosynthetic process GO:0031048 chromatin silencing by small RNA GO:00…	100250176	1142.78	1133.82	1236.74	920.685	949.135	904.116
VIT_04s0023g02750	956.898	-0.3438	0.1013	-3.39311	0.00069105	0.0263854		gi|359476651|ref|XP_002273723.2| PREDICTED: uncharacterized protein LOC100264247	-	Putative uncharacterized protein [Source:UniProtKB/TrEMBL;Acc:D7SP47]	GO:0005774 vacuolar membrane GO:0016021 integral to membrane GO:0008305 integrin complex GO:0007160 cell-matrix adhesion GO:0006486 protein glycosylation GO:0005794 Golgi apparatus GO:0005783 endoplasmic reticulum GO:0005739 mitochondrion GO:0003674 molecular_function	100264247	1112.53	1054.74	1047.3	821.783	850.425	854.611
VIT_03s0038g01950	971.062	-0.3551	0.1103	-3.21878	0.00128738	0.0375016		gi|225427940|ref|XP_002275899.1| PREDICTED: uncharacterized protein LOC100262348	-	Putative uncharacterized protein [Source:UniProtKB/TrEMBL;Acc:F6I126]	GO:0016884 carbon-nitrogen ligase activity, with glutamine as amido-N-donor GO:0016874 ligase activity GO:0003674 molecular_function GO:0008150 biological_process GO:0005737 cytoplasm GO:0003743 translation initiation factor activity	100262348	1072.65	1088.63	1111.64	793.911	909.272	850.268
VIT_13s0067g02970	748.284	-0.3588	0.1094	-3.27935	0.00104048	0.0327165		gi|225448689|ref|XP_002280469.1| PREDICTED: uncharacterized membrane protein At1g06890	-	Putative uncharacterized protein [Source:UniProtKB/TrEMBL;Acc:D7T4C6]	GO:0016021 integral to membrane GO:0016020 membrane GO:0005575 cellular_component	100262066	816.863	831.202	876.92	625.778	681.479	657.46
VIT_18s0001g05110	1249.39	-0.3722	0.1014	-3.67121	0.000241409	0.013983		gi|147779903|emb|CAN65841.1| hypothetical protein VITISV_009619	-	Putative uncharacterized protein [Source:UniProtKB/TrEMBL;Acc:F6H0V5]		100255680	1452.2	1371.89	1409.51	1106.8	1118.08	1037.87
VIT_18s0001g13880	885.054	-0.373	0.1212	-3.07803	0.00208376	0.0488422		gi|225458045|ref|XP_002277913.1| PREDICTED: zinc finger CCCH domain-containing protein 6-like	-	Putative uncharacterized protein [Source:UniProtKB/TrEMBL;Acc:F6H069]	GO:0008270 zinc ion binding GO:0003676 nucleic acid binding GO:0043167 ion binding GO:0003674 molecular_function GO:0008150 biological_process GO:0005634 nucleus	100266138	1068.52	978.075	954.366	778.626	822.9	707.833
VIT_01s0010g02610	929.458	-0.3731	0.1169	-3.19128	0.00141642	0.0397299		gi|225425861|ref|XP_002266100.1| PREDICTED: uncharacterized protein LOC100244315	-	Putative uncharacterized protein [Source:UniProtKB/TrEMBL;Acc:D7TAP1]	GO:0008150 biological_process GO:0005886 plasma membrane GO:0003674 molecular_function	100244315	969.51	1068.46	1111.64	783.122	858.018	785.999
VIT_03s0038g00610	1345.69	-0.3746	0.1188	-3.15216	0.00162066	0.0425257		gi|297744733|emb|CBI37995.3| unnamed protein product	-	Putative uncharacterized protein [Source:UniProtKB/TrEMBL;Acc:F6I192]	GO:0005634 nucleus GO:0003677 DNA binding GO:0016570 histone modification GO:0006352 DNA-dependent transcription, initiation GO:0046872 metal ion binding GO:0008270 zinc ion binding GO:0003676 nucleic acid binding GO:0003674 molecular_function GO:0009058 biosynthetic process GO:0005623 cell GO:0005622 intracellular GO:0005575 cellular_component GO:0034641 cellular nitrogen compound metabolic proc…	NA	1450.83	1576.06	1535.8	1125.68	1287.98	1097.79
VIT_07s0005g00410	2070.72	-0.3751	0.1043	-3.5974	0.000321417	0.0164705		gi|297743886|emb|CBI36856.3| unnamed protein product	3.2.1.21	Putative uncharacterized protein [Source:UniProtKB/TrEMBL;Acc:F6HZ47]	GO:0003824 catalytic activity GO:0004553 hydrolase activity, hydrolyzing O-glycosyl compounds GO:0005975 carbohydrate metabolic process GO:0008150 biological_process GO:0016798 hydrolase activity, acting on glycosyl bonds GO:0003674 molecular_function	100245197	2201.68	2350.77	2468.72	1817.09	1829.93	1756.12
VIT_15s0021g01160	3418.72	-0.3847	0.118	-3.25918	0.00111734	0.034382		gi|359489218|ref|XP_002270340.2| PREDICTED: uncharacterized protein LOC100232913	-	Putative uncharacterized protein [Source:UniProtKB/TrEMBL;Acc:D7SM13]	GO:0000166 nucleotide binding GO:0030529 ribonucleoprotein complex GO:0003676 nucleic acid binding GO:0005623 cell GO:0005622 intracellular GO:0005575 cellular_component GO:0003674 molecular_function GO:0003723 RNA binding GO:0000398 mRNA splicing, via spliceosome	100232913	3594.75	4039	3994.99	2802.52	3146.38	2934.69
VIT_05s0102g00260	936.81	-0.3917	0.1145	-3.42022	0.000625704	0.0248327		gi|225433862|ref|XP_002264772.1| PREDICTED: ATPase family AAA domain-containing protein 2B-like	-	Putative uncharacterized protein [Source:UniProtKB/TrEMBL;Acc:F6HYR3]	GO:0005524 ATP binding GO:0000166 nucleotide binding GO:0017111 nucleoside-triphosphatase activity GO:0005515 protein binding GO:0003674 molecular_function GO:0005634 nucleus	100242365	1063.02	1091.86	1037.77	783.122	880.798	764.286
VIT_15s0048g02540	1747.51	-0.3922	0.1221	-3.21186	0.00131878	0.0381311		gi|225453624|ref|XP_002266192.1| PREDICTED: two-component response regulator-like APRR5-like	-	Putative uncharacterized protein [Source:UniProtKB/TrEMBL;Acc:F6I2Y5]	GO:0006355 regulation of transcription, DNA-dependent GO:0035556 intracellular signal transduction GO:0000160 phosphorelay signal transduction system GO:0000156 phosphorelay response regulator activity GO:0008150 biological_process GO:0005515 protein binding GO:0007165 signal transduction GO:0004871 signal transducer activity GO:0003674 molecular_function	100253885	1978.9	2137.72	1840.82	1550.96	1587.9	1388.74
VIT_13s0084g00600	412.659	-0.3924	0.1256	-3.1236	0.00178651	0.0449849		gi|359487166|ref|XP_002263835.2| PREDICTED: DNA-directed RNA polymerase I subunit RPA2	2.7.7.6	DNA-directed RNA polymerase [Source:UniProtKB/TrEMBL;Acc:F6HVC4]	GO:0005634 nucleus GO:0016740 transferase activity GO:0016779 nucleotidyltransferase activity GO:0006351 transcription, DNA-dependent GO:0003677 DNA binding GO:0032549 ribonucleoside binding GO:0003899 DNA-directed RNA polymerase activity GO:0009058 biosynthetic process GO:0005623 cell GO:0005622 intracellular GO:0005575 cellular_component GO:0034641 cellular nitrogen compound metabolic process G…	100241130	445.562	491.458	469.438	352.45	343.587	373.458
VIT_18s0001g14750	1379.08	-0.3939	0.1185	-3.32458	0.000885521	0.0305668		gi|225457901|ref|XP_002271105.1| PREDICTED: uncharacterized protein LOC100259195	-	Putative uncharacterized protein [Source:UniProtKB/TrEMBL;Acc:F6GZS4]	GO:0046872 metal ion binding GO:0003674 molecular_function GO:0043167 ion binding GO:0016197 endosomal transport GO:0035091 phosphatidylinositol binding GO:0016192 vesicle-mediated transport GO:0007165 signal transduction GO:0006944 cellular membrane fusion GO:0006623 protein targeting to vacuole GO:0005634 nucleus	100259195	1560.84	1549.43	1594.18	1212.89	1287.98	1069.13
VIT_08s0007g00380	1665.9	-0.3976	0.1174	-3.38705	0.000706494	0.0266488		gi|359482107|ref|XP_002270537.2| PREDICTED: E3 ubiquitin-protein ligase UBR2-like	-	Putative uncharacterized protein [Source:UniProtKB/TrEMBL;Acc:F6HLC4]	GO:0008270 zinc ion binding GO:0003674 molecular_function GO:0005515 protein binding GO:0043167 ion binding	NA	1875.76	1879.49	1933.75	1478.13	1538.55	1289.73
VIT_00s0340g00080	924.847	-0.3982	0.1131	-3.52172	0.000428759	0.0201044		gi|359496484|ref|XP_002265872.2| PREDICTED: conserved oligomeric Golgi complex subunit 1-like	-	Putative uncharacterized protein [Source:UniProtKB/TrEMBL;Acc:F6GYZ6]	GO:0050665 hydrogen peroxide biosynthetic process GO:0016926 protein desumoylation GO:0010228 vegetative to reproductive phase transition of meristem GO:0008150 biological_process GO:0005829 cytosol GO:0005794 Golgi apparatus GO:0003674 molecular_function	100245242	1061.65	1055.55	1041.34	837.068	824.799	728.677
VIT_08s0007g05920	377.461	-0.4009	0.1268	-3.16191	0.00156738	0.0419515		gi|225441353|ref|XP_002274738.1| PREDICTED: UDP-N-acetylglucosamine--dolichyl-phosphate N-acetylglucosaminephosphotransferase	2.7.8.15	Putative uncharacterized protein [Source:UniProtKB/TrEMBL;Acc:D7TII7]	GO:0016021 integral to membrane GO:0008963 phospho-N-acetylmuramoyl-pentapeptide-transferase activity GO:0003674 molecular_function GO:0005575 cellular_component	100252210	407.057	431.741	451.566	334.468	315.113	324.822
VIT_08s0040g00270	2138.33	-0.4049	0.1257	-3.22219	0.00127214	0.0371882		gi|225440262|ref|XP_002284022.1| PREDICTED: splicing factor 3B subunit 1-like	-	Putative uncharacterized protein [Source:UniProtKB/TrEMBL;Acc:F6HQT0]	GO:0009507 chloroplast GO:0005737 cytoplasm GO:0005623 cell GO:0005622 intracellular GO:0005575 cellular_component GO:0005488 binding GO:0009536 plastid GO:0043226 organelle GO:0003674 molecular_function GO:0006397 mRNA processing GO:0005634 nucleus	100243186	2319.95	2480.69	2518.76	1876.44	1996.98	1637.14
VIT_18s0001g14700	1110.38	-0.4074	0.1259	-3.23739	0.00120629	0.0359944		gi|147787642|emb|CAN63050.1| hypothetical protein VITISV_027808	-	Putative uncharacterized protein [Source:UniProtKB/TrEMBL;Acc:F6H1M8]		100242117	1387.57	1296.84	1119.98	959.347	970.965	927.566
VIT_15s0021g02730	450.772	-0.4104	0.1301	-3.15496	0.0016052	0.0425257		gi|225453533|ref|XP_002275713.1| PREDICTED: uncharacterized protein LOC100251258	-	Putative uncharacterized protein [Source:UniProtKB/TrEMBL;Acc:F6GV55]	GO:0048208 COPII vesicle coating GO:0008150 biological_process GO:0061024 membrane organization GO:0016192 vesicle-mediated transport GO:0006810 transport	100251258	562.453	507.598	476.587	401.002	384.4	372.59
VIT_01s0010g01130	2537.55	-0.4119	0.132	-3.12106	0.00180201	0.0451928		gi|225425051|ref|XP_002271021.1| PREDICTED: 6-phosphogluconate dehydrogenase, decarboxylating-like isoform 2	1.1.1.44	6-phosphogluconate dehydrogenase, decarboxylating [Source:UniProtKB/TrEMBL;Acc:F6HGH4]	GO:0005777 peroxisome GO:0055114 oxidation-reduction process GO:0016491 oxidoreductase activity GO:0000166 nucleotide binding GO:0009651 response to salt stress GO:0004616 phosphogluconate dehydrogenase (decarboxylating) activity GO:0006098 pentose-phosphate shunt GO:0050661 NADP binding GO:0016616 oxidoreductase activity, acting on the CH-OH group of donors, NAD or NADP as acceptor GO:0050662 co…	100246134	2604.61	2822.86	3278.92	2248.67	2124.16	2146.08
VIT_01s0011g01480	843.978	-0.415	0.1344	-3.08797	0.0020153	0.0481978		gi|359472760|ref|XP_003631193.1| PREDICTED: uncharacterized protein LOC100247555	3.6.4.12	Putative uncharacterized protein [Source:UniProtKB/TrEMBL;Acc:F6HF66]	GO:0005634 nucleus GO:0005524 ATP binding GO:0003677 DNA binding GO:0004386 helicase activity GO:0046872 metal ion binding GO:0008270 zinc ion binding GO:0003676 nucleic acid binding GO:0005623 cell GO:0005622 intracellular GO:0005575 cellular_component GO:0005515 protein binding GO:0043167 ion binding GO:0043226 organelle GO:0003674 molecular_function GO:0009506 plasmodesma GO:0006333 chromatin …	NA	937.88	1005.51	954.366	634.769	809.612	721.729
VIT_09s0002g00340	1572.84	-0.4164	0.1338	-3.1112	0.00186328	0.0461112		gi|359482440|ref|XP_002265294.2| PREDICTED: alanine aminotransferase 2	2.6.1.2	Putative uncharacterized protein [Source:UniProtKB/TrEMBL;Acc:F6HXL0]	GO:0005524 ATP binding GO:0009058 biosynthetic process GO:0003824 catalytic activity GO:0046686 response to cadmium ion GO:0001666 response to hypoxia GO:0005507 copper ion binding GO:0030170 pyridoxal phosphate binding GO:0005739 mitochondrion GO:0009507 chloroplast GO:0009056 catabolic process GO:0005737 cytoplasm GO:0005623 cell GO:0005622 intracellular GO:0005575 cellular_component GO:0006950…	100241156	1760.24	1724.54	1919.45	1385.52	1473.06	1174.22
VIT_15s0024g00860	808.37	-0.4191	0.1214	-3.45361	0.000553143	0.0234059		gi|359489093|ref|XP_002271177.2| PREDICTED: uncharacterized protein LOC100252352	-	Putative uncharacterized protein [Source:UniProtKB/TrEMBL;Acc:F6I5F7]	GO:0003674 molecular_function GO:0005488 binding	NA	914.502	970.812	892.409	670.733	756.461	645.301
VIT_04s0008g06080	722.064	-0.421	0.1208	-3.4852	0.000491777	0.0220953		gi|359475856|ref|XP_003631763.1| PREDICTED: trafficking protein particle complex subunit 9-like isoform 2	-	Putative uncharacterized protein [Source:UniProtKB/TrEMBL;Acc:F6H3V1]	GO:0000910 cytokinesis GO:0008150 biological_process GO:0051301 cell division	100259475	822.364	806.992	854.283	575.428	675.784	597.533
VIT_11s0016g01130	1857.56	-0.4217	0.1375	-3.06734	0.0021597	0.0496387		gi|225444734|ref|XP_002278077.1| PREDICTED: uncharacterized protein LOC100264608	-	Putative uncharacterized protein [Source:UniProtKB/TrEMBL;Acc:F6HGT7]		100264608	2196.18	2095.76	2101.75	1826.98	1508.18	1416.54
VIT_08s0007g08410	500.818	-0.4226	0.1289	-3.27941	0.00104025	0.0327165		gi|225441813|ref|XP_002283881.1| PREDICTED: 4,5-DOPA dioxygenase extradiol-like protein	-	Putative uncharacterized protein [Source:UniProtKB/TrEMBL;Acc:A5BGZ7]	GO:0055114 oxidation-reduction process GO:0016491 oxidoreductase activity GO:0008198 ferrous iron binding GO:0006725 cellular aromatic compound metabolic process GO:0016701 oxidoreductase activity, acting on single donors with incorporation of molecular oxygen GO:0008270 zinc ion binding GO:0008150 biological_process GO:0043167 ion binding GO:0003674 molecular_function	100262346	540.45	586.683	595.734	446.856	446.094	389.091
VIT_08s0007g03880	1003.13	-0.4228	0.1123	-3.76507	0.000166502	0.0111652		gi|359481979|ref|XP_002277320.2| PREDICTED: uncharacterized protein LOC100251089	-	Putative uncharacterized protein [Source:UniProtKB/TrEMBL;Acc:F6HKH9]	GO:0005622 intracellular GO:0008270 zinc ion binding GO:0005623 cell GO:0005575 cellular_component GO:0043167 ion binding GO:0003674 molecular_function	100853741	1168.91	1130.6	1152.15	880.225	902.628	784.262
VIT_16s0050g02620	1615.64	-0.4256	0.135	-3.15222	0.00162033	0.0425257		gi|302143675|emb|CBI22536.3| unnamed protein product	-	Putative uncharacterized protein [Source:UniProtKB/TrEMBL;Acc:E0CUI7]		100251890	1809.75	2061.06	1694.27	1382.83	1489.19	1256.73
VIT_18s0001g12570	457.335	-0.4312	0.1231	-3.50197	0.000461835	0.0213345		gi|225458267|ref|XP_002282344.1| PREDICTED: DNA-3-methyladenine glycosylase 1-like	3.2.2.21		NA	NA	539.075	522.931	515.906	377.625	417.62	370.853
VIT_13s0019g04070	2705.76	-0.4316	0.1403	-3.07552	0.00210137	0.0489595	MLO13	gi|296086040|emb|CBI31481.3| unnamed protein product	-	MLO-like protein [Source:UniProtKB/TrEMBL;Acc:D7TMB4]	GO:0016021 integral to membrane GO:0016020 membrane GO:0006952 defense response GO:0009607 response to biotic stimulus GO:0005516 calmodulin binding GO:0008219 cell death GO:0005575 cellular_component GO:0006950 response to stress GO:0008150 biological_process GO:0003674 molecular_function	100233059	3446.23	2861.59	3034.67	2490.53	2351.01	2050.55
VIT_11s0016g01790	890.948	-0.4317	0.1217	-3.5469	0.000389792	0.0187954		gi|297738627|emb|CBI27872.3| unnamed protein product	-	Putative uncharacterized protein [Source:UniProtKB/TrEMBL;Acc:D7TCL4]		100257683	1032.77	1029.72	1011.56	796.608	801.07	673.962
VIT_07s0031g01490	1149.54	-0.4349	0.1335	-3.2565	0.00112795	0.0345053		gi|359480715|ref|XP_002276278.2| PREDICTED: E3 ubiquitin-protein ligase RKP-like	-	Putative uncharacterized protein [Source:UniProtKB/TrEMBL;Acc:F6H4A3]	GO:0009615 response to virus GO:0051603 proteolysis involved in cellular protein catabolic process GO:0051726 regulation of cell cycle GO:0016567 protein ubiquitination GO:0000151 ubiquitin ligase complex GO:0006511 ubiquitin-dependent protein catabolic process GO:0046872 metal ion binding GO:0008270 zinc ion binding GO:0003674 molecular_function GO:0009056 catabolic process GO:0043234 protein co…	100250977	1152.41	1357.36	1460.74	1024.08	968.118	934.514
VIT_02s0025g04100	656.007	-0.4353	0.1404	-3.10051	0.00193186	0.0469299		gi|297742572|emb|CBI34721.3| unnamed protein product	-	Putative uncharacterized protein [Source:UniProtKB/TrEMBL;Acc:D7TW46]	GO:0005634 nucleus GO:0006355 regulation of transcription, DNA-dependent GO:0005623 cell GO:0005622 intracellular GO:0005575 cellular_component GO:0008150 biological_process GO:0043226 organelle	100263354	654.591	823.132	787.56	551.152	594.159	525.447
VIT_08s0007g08560	285.408	-0.4396	0.1424	-3.08624	0.00202707	0.0483114		gi|225441840|ref|XP_002278289.1| PREDICTED: cytoplasmic tRNA 2-thiolation protein 2	-	Putative uncharacterized protein [Source:UniProtKB/TrEMBL;Acc:D7THW2]	GO:0005737 cytoplasm GO:0008033 tRNA processing GO:0005623 cell GO:0005622 intracellular GO:0005575 cellular_component GO:0034641 cellular nitrogen compound metabolic process GO:0008150 biological_process GO:0006399 tRNA metabolic process GO:0003674 molecular_function	100252179	317.669	318.762	351.483	258.044	236.335	230.154
VIT_14s0066g00950	586.72	-0.4396	0.1403	-3.13419	0.0017233	0.0442267		gi|296087635|emb|CBI34891.3| unnamed protein product	1.1.1.42	Isocitrate dehydrogenase [NADP] [Source:UniProtKB/TrEMBL;Acc:F6HUY0]	GO:0009507 chloroplast GO:0055114 oxidation-reduction process GO:0016491 oxidoreductase activity GO:0006102 isocitrate metabolic process GO:0004450 isocitrate dehydrogenase (NADP+) activity GO:0051287 NAD binding GO:0016616 oxidoreductase activity, acting on the CH-OH group of donors, NAD or NADP as acceptor GO:0006099 tricarboxylic acid cycle GO:0000287 magnesium ion binding GO:0046872 metal ion…	100249290	631.213	694.013	704.158	503.5	551.448	435.991
VIT_10s0116g00720	720.541	-0.4411	0.1419	-3.10866	0.0018794	0.0463663		gi|302144078|emb|CBI23183.3| unnamed protein product	-	Putative uncharacterized protein [Source:UniProtKB/TrEMBL;Acc:F6H7L4]	GO:0005634 nucleus GO:0005737 cytoplasm GO:0006378 mRNA polyadenylation GO:0009911 positive regulation of flower development GO:0008270 zinc ion binding GO:0005623 cell GO:0005622 intracellular GO:0005575 cellular_component GO:0034641 cellular nitrogen compound metabolic process GO:0008150 biological_process GO:0043167 ion binding GO:0006397 mRNA processing GO:0043226 organelle GO:0003674 molecul…	NA	796.236	811.834	886.452	678.825	623.582	526.315
VIT_08s0058g00880	1909.3	-0.4415	0.1185	-3.72674	0.000193976	0.0123109		gi|225439610|ref|XP_002267147.1| PREDICTED: uncharacterized protein LOC100267076	-	Putative uncharacterized protein [Source:UniProtKB/TrEMBL;Acc:F6GXZ1]	GO:0005886 plasma membrane GO:0005622 intracellular GO:0006886 intracellular protein transport GO:0005623 cell GO:0005575 cellular_component GO:0008150 biological_process GO:0006810 transport	100267076	2047.66	2210.35	2348.38	1729.88	1603.09	1516.41
VIT_11s0016g03660	1229.85	-0.4416	0.1421	-3.10756	0.00188641	0.0463768		gi|225445194|ref|XP_002284229.1| PREDICTED: probable plastidic glucose transporter 2	-	Putative monosaccharide transporter [Source:UniProtKB/TrEMBL;Acc:D7TBL1]	GO:0016021 integral to membrane GO:0006810 transport GO:0005215 transporter activity GO:0016020 membrane GO:0055085 transmembrane transport GO:0022857 transmembrane transporter activity GO:0022891 substrate-specific transmembrane transporter activity GO:0005575 cellular_component GO:0008150 biological_process GO:0003674 molecular_function GO:0015144 carbohydrate transmembrane transporter activity…	100255967	1332.56	1508.27	1416.66	1147.26	1086.76	887.614
VIT_09s0002g05110	2083.85	-0.4429	0.1285	-3.44587	0.000569214	0.0235803		gi|225442715|ref|XP_002284882.1| PREDICTED: N-alpha-acetyltransferase 15, NatA auxiliary subunit	-	Putative uncharacterized protein [Source:UniProtKB/TrEMBL;Acc:F6HX39]	GO:0016020 membrane GO:0015074 DNA integration GO:0003676 nucleic acid binding GO:0003674 molecular_function GO:0005575 cellular_component GO:0034641 cellular nitrogen compound metabolic process GO:0006259 DNA metabolic process GO:0008150 biological_process GO:0005515 protein binding GO:0009506 plasmodesma GO:0010228 vegetative to reproductive phase transition of meristem GO:0009793 embryo develo…	NA	2506.97	2352.38	2356.72	1688.52	1986.54	1611.95
VIT_13s0019g04190	1221.39	-0.4444	0.1435	-3.09678	0.00195633	0.0471809		gi|225449068|ref|XP_002275232.1| PREDICTED: chorismate synthase, chloroplastic	4.2.3.5	Putative uncharacterized protein [Source:UniProtKB/TrEMBL;Acc:D7TMA3]	GO:0016829 lyase activity GO:0009423 chorismate biosynthetic process GO:0004107 chorismate synthase activity GO:0009073 aromatic amino acid family biosynthetic process GO:0008652 cellular amino acid biosynthetic process GO:0003674 molecular_function GO:0009058 biosynthetic process GO:0008150 biological_process GO:0006520 cellular amino acid metabolic process GO:0044281 small molecule metabolic pr…	100241015	1365.56	1511.5	1354.7	989.916	1192.11	914.538
VIT_19s0015g01380	962.694	-0.4493	0.1441	-3.11753	0.00182374	0.0453728		gi|225462062|ref|XP_002269575.1| PREDICTED: enhancer of mRNA-decapping protein 4-like	-	Putative uncharacterized protein [Source:UniProtKB/TrEMBL;Acc:F6I592]	GO:0005634 nucleus GO:0042803 protein homodimerization activity GO:0000932 cytoplasmic mRNA processing body GO:0009965 leaf morphogenesis GO:0005829 cytosol GO:0009056 catabolic process GO:0005737 cytoplasm GO:0005623 cell GO:0005622 intracellular GO:0005575 cellular_component GO:0034641 cellular nitrogen compound metabolic process GO:0008150 biological_process GO:0005515 protein binding GO:00310…	100259985	1086.4	1153.19	1100.92	830.774	918.763	686.121
VIT_12s0028g03860	1998.32	-0.4501	0.1071	-4.20213	2.64416e-05	0.00321231		gi|225446337|ref|XP_002272136.1| PREDICTED: E3 ubiquitin-protein ligase RMA1H1-like isoform 2	-	Putative uncharacterized protein [Source:UniProtKB/TrEMBL;Acc:F6H5B3]	GO:0046872 metal ion binding GO:0008270 zinc ion binding GO:0005515 protein binding GO:0043167 ion binding GO:0003674 molecular_function	100257429	2165.93	2411.29	2351.96	1730.78	1718.88	1611.08
VIT_13s0019g05000	952.827	-0.4519	0.1353	-3.3405	0.000836265	0.029625		gi|225448938|ref|XP_002272338.1| PREDICTED: SNARE-interacting protein KEULE-like	-	Putative uncharacterized protein [Source:UniProtKB/TrEMBL;Acc:F6HNC5]	GO:0005886 plasma membrane GO:0005773 vacuole GO:0006904 vesicle docking involved in exocytosis GO:0005829 cytosol GO:0016192 vesicle-mediated transport GO:0005737 cytoplasm GO:0005623 cell GO:0005622 intracellular GO:0005575 cellular_component GO:0008150 biological_process GO:0043226 organelle GO:0006810 transport	100258197	1032.77	1128.98	1146.19	878.427	831.442	699.148
VIT_14s0068g01130	944.612	-0.4523	0.1416	-3.19371	0.00140455	0.0395216		gi|359488431|ref|XP_002275712.2| PREDICTED: RING finger protein 10-like	-	Putative uncharacterized protein [Source:UniProtKB/TrEMBL;Acc:F6H430]	GO:0046872 metal ion binding GO:0008270 zinc ion binding GO:0003674 molecular_function GO:0005515 protein binding GO:0043167 ion binding GO:0042138 meiotic DNA double-strand break formation GO:0033044 regulation of chromosome organization GO:0045132 meiotic chromosome segregation GO:0008150 biological_process GO:0007131 reciprocal meiotic recombination GO:0007062 sister chromatid cohesion	NA	926.879	1145.12	1208.15	819.086	755.512	812.923
VIT_08s0007g03700	316.601	-0.4545	0.1305	-3.48208	0.000497533	0.0221627		gi|297740082|emb|CBI30264.3| unnamed protein product	-	Putative uncharacterized protein [Source:UniProtKB/TrEMBL;Acc:D7TJ38]	GO:0005669 transcription factor TFIID complex GO:0006352 DNA-dependent transcription, initiation GO:0046982 protein heterodimerization activity GO:0003674 molecular_function GO:0009058 biosynthetic process GO:0043234 protein complex GO:0005623 cell GO:0005622 intracellular GO:0005575 cellular_component GO:0034641 cellular nitrogen compound metabolic process GO:0008150 biological_process GO:004322…	100242486	365.801	369.603	364.589	253.548	273.351	272.711
VIT_11s0016g02640	642.229	-0.455	0.1382	-3.29283	0.000991854	0.0318519		gi|297738709|emb|CBI27954.3| unnamed protein product	-	Putative uncharacterized protein [Source:UniProtKB/TrEMBL;Acc:D7TBB9]	GO:0003824 catalytic activity GO:0004222 metalloendopeptidase activity GO:0006508 proteolysis GO:0046872 metal ion binding GO:0003674 molecular_function GO:0008150 biological_process GO:0008233 peptidase activity GO:0043167 ion binding GO:0009536 plastid GO:0009507 chloroplast GO:0005739 mitochondrion	NA	698.597	709.346	824.496	556.547	578.023	486.364
VIT_17s0000g03120	656.849	-0.4551	0.1401	-3.24708	0.00116594	0.0350463		gi|297734259|emb|CBI15506.3| unnamed protein product	2.7.7.19	Putative uncharacterized protein [Source:UniProtKB/TrEMBL;Acc:D7SJ45]	GO:0005634 nucleus GO:0016779 nucleotidyltransferase activity GO:0031123 RNA 3'-end processing GO:0043631 RNA polyadenylation GO:0004652 polynucleotide adenylyltransferase activity GO:0003723 RNA binding GO:0005623 cell GO:0005622 intracellular GO:0005575 cellular_component GO:0034641 cellular nitrogen compound metabolic process GO:0008150 biological_process GO:0043226 organelle GO:0003674 molecu…	NA	697.222	871.552	712.498	555.648	576.125	528.052
VIT_17s0000g09130	1193.1	-0.4566	0.111	-4.11279	3.90912e-05	0.00417932		gi|297733718|emb|CBI14965.3| unnamed protein product	3.6.4.13	Putative uncharacterized protein [Source:UniProtKB/TrEMBL;Acc:D7SHK5]	GO:0005524 ATP binding GO:0000166 nucleotide binding GO:0008026 ATP-dependent helicase activity GO:0004386 helicase activity GO:0003676 nucleic acid binding GO:0016787 hydrolase activity GO:0016887 ATPase activity GO:0003674 molecular_function GO:0005634 nucleus	NA	1325.68	1436.45	1383.29	1079.83	961.474	971.859
VIT_19s0014g05310	1737.97	-0.4627	0.1233	-3.75236	0.000175177	0.0114996		gi|359493759|ref|XP_002279640.2| PREDICTED: protein transport protein Sec24-like At4g32640-like	-	Putative uncharacterized protein [Source:UniProtKB/TrEMBL;Acc:E0CT66]	GO:0006810 transport GO:0030127 COPII vesicle coat GO:0006888 ER to Golgi vesicle-mediated transport GO:0015031 protein transport GO:0006886 intracellular protein transport GO:0008270 zinc ion binding GO:0043234 protein complex GO:0005737 cytoplasm GO:0005623 cell GO:0005622 intracellular GO:0005575 cellular_component GO:0008150 biological_process GO:0016023 cytoplasmic membrane-bounded vesicle G…	100265768	2027.03	2019.9	2005.24	1415.19	1632.51	1327.95
VIT_13s0158g00140	2980.58	-0.4628	0.1398	-3.31059	0.000930983	0.0311832		gi|225449971|ref|XP_002272290.1| PREDICTED: protein transport protein SEC31 isoform 1	-	Putative uncharacterized protein [Source:UniProtKB/TrEMBL;Acc:F6HHX2]	GO:0016020 membrane GO:0003674 molecular_function GO:0005575 cellular_component GO:0005515 protein binding	100263684	3162.94	3437.79	3784.1	2396.12	2791.41	2311.1
VIT_19s0090g01240	433.453	-0.4638	0.1406	-3.29771	0.00097478	0.031772		gi|225460849|ref|XP_002277187.1| PREDICTED: vacuolar protein sorting-associated protein VTA1 homolog	-	Putative uncharacterized protein [Source:UniProtKB/TrEMBL;Acc:F6HET5]	GO:0016192 vesicle-mediated transport GO:0008150 biological_process GO:0006944 cellular membrane fusion GO:0005634 nucleus GO:0005515 protein binding GO:0003674 molecular_function	100253708	514.321	468.056	529.012	349.752	404.332	335.244
VIT_03s0038g04090	1063.43	-0.4649	0.1297	-3.58574	0.000336127	0.0168144		gi|225428344|ref|XP_002280001.1| PREDICTED: brefeldin A-inhibited guanine nucleotide-exchange protein 2-like	-	Putative uncharacterized protein [Source:UniProtKB/TrEMBL;Acc:F6I0P9]	GO:0032012 regulation of ARF protein signal transduction GO:0005086 ARF guanyl-nucleotide exchange factor activity GO:0009507 chloroplast GO:0005737 cytoplasm GO:0005623 cell GO:0005622 intracellular GO:0005575 cellular_component GO:0008150 biological_process GO:0005488 binding GO:0009536 plastid GO:0030234 enzyme regulator activity GO:0043226 organelle GO:0003674 molecular_function	100250471	1206.04	1204.03	1296.32	920.685	970.965	782.525
VIT_14s0108g00060	400.455	-0.4711	0.145	-3.25005	0.00115386	0.0348941		gi|225452708|ref|XP_002277137.1| PREDICTED: uncharacterized protein LOC100249048	-	Putative uncharacterized protein [Source:UniProtKB/TrEMBL;Acc:F6H5N9]	GO:0008150 biological_process GO:0005783 endoplasmic reticulum GO:0005739 mitochondrion GO:0003674 molecular_function	100249048	517.072	424.478	458.715	330.871	360.671	310.926
VIT_18s0001g10730	1021.47	-0.4729	0.1176	-4.02174	5.77701e-05	0.0053939		gi|225458583|ref|XP_002284625.1| PREDICTED: uncharacterized protein LOC100243704	-	Putative uncharacterized protein [Source:UniProtKB/TrEMBL;Acc:E0CP79]	GO:0008150 biological_process GO:0005777 peroxisome GO:0005634 nucleus GO:0003674 molecular_function	100243704	1159.29	1219.37	1187.89	799.306	939.644	823.345
VIT_06s0004g05100	2017.2	-0.4782	0.1489	-3.211	0.00132274	0.0381311		gi|225434877|ref|XP_002283191.1| PREDICTED: pumilio homolog 1-like	-	Putative uncharacterized protein [Source:UniProtKB/TrEMBL;Acc:F6GUZ1]	GO:0005886 plasma membrane GO:0003729 mRNA binding GO:0003723 RNA binding GO:0005623 cell GO:0005575 cellular_component GO:0005488 binding GO:0003674 molecular_function	100243338	2083.41	2440.34	2537.83	1732.58	1850.81	1458.22
VIT_04s0008g03720	1060.69	-0.4788	0.1542	-3.10539	0.00190028	0.0465955		gi|359476368|ref|XP_002284083.2| PREDICTED: uncharacterized protein LOC100249280 isoform 1	-	Putative uncharacterized protein [Source:UniProtKB/TrEMBL;Acc:D7SUD2]	GO:0005886 plasma membrane GO:0005622 intracellular GO:0006886 intracellular protein transport GO:0005623 cell GO:0005575 cellular_component GO:0008150 biological_process GO:0006810 transport GO:0016049 cell growth GO:0048193 Golgi vesicle transport GO:0016192 vesicle-mediated transport GO:0008565 protein transporter activity GO:0006944 cellular membrane fusion GO:0006891 intra-Golgi vesicle-medi…	100249280	1289.93	1265.36	1159.3	930.575	993.745	725.203
VIT_09s0002g00830	1235.97	-0.4791	0.1447	-3.31098	0.000929706	0.0311832		gi|359482464|ref|XP_002272317.2| PREDICTED: uncharacterized protein LOC100265246	-	Putative uncharacterized protein [Source:UniProtKB/TrEMBL;Acc:F6HXQ9]	GO:0003712 transcription cofactor activity GO:0000124 SAGA complex GO:0003674 molecular_function GO:0043234 protein complex GO:0005623 cell GO:0005622 intracellular GO:0005575 cellular_component GO:0000988 protein binding transcription factor activity GO:0043226 organelle GO:0005654 nucleoplasm GO:0005634 nucleus GO:0008150 biological_process	100265246	1390.32	1412.24	1525.08	1108.6	1117.13	862.428
VIT_16s0039g02040	452.293	-0.4797	0.1384	-3.46513	0.000529983	0.0227941		gi|225454787|ref|XP_002274994.1| PREDICTED: 4-coumarate--CoA ligase 2	6.2.1.12	Putative uncharacterized protein [Source:UniProtKB/TrEMBL;Acc:F6HEF8]	GO:0008152 metabolic process GO:0003824 catalytic activity GO:0010584 pollen exine formation GO:0016874 ligase activity GO:0016207 4-coumarate-CoA ligase activity GO:0009411 response to UV GO:0022607 cellular component assembly GO:0008150 biological_process GO:0048646 anatomical structure formation involved in morphogenesis GO:0048856 anatomical structure development GO:0003674 molecular_function…	100245991	528.073	475.319	581.436	389.313	384.4	355.219
VIT_00s0524g00030	250.62	-0.4812	0.1521	-3.1625	0.0015642	0.0419515		gi|225469211|ref|XP_002263607.1| PREDICTED: U-box domain-containing protein 9	-	Putative uncharacterized protein [Source:UniProtKB/TrEMBL;Acc:D7SZ16]	GO:0016567 protein ubiquitination GO:0004842 ubiquitin-protein ligase activity GO:0000151 ubiquitin ligase complex GO:0043234 protein complex GO:0005623 cell GO:0005622 intracellular GO:0005575 cellular_component GO:0008150 biological_process GO:0005488 binding GO:0005515 protein binding GO:0016874 ligase activity GO:0006464 cellular protein modification process GO:0003674 molecular_function	100264137	272.288	280.833	325.271	202.299	215.454	207.573
VIT_08s0058g00560	396.12	-0.4827	0.1512	-3.19269	0.00140955	0.0395965		gi|225439548|ref|XP_002263463.1| PREDICTED: PRA1 family protein B4 isoform 1	-	Putative uncharacterized protein [Source:UniProtKB/TrEMBL;Acc:F6GXT1]		NA	490.943	424.478	474.204	302.999	374.908	309.189
VIT_18s0001g14500	2833.85	-0.4842	0.1282	-3.77753	0.000158389	0.0108302		gi|225457939|ref|XP_002273785.1| PREDICTED: endoplasmin homolog	-	Putative uncharacterized protein [Source:UniProtKB/TrEMBL;Acc:E0CQ80]	GO:0005524 ATP binding GO:0006950 response to stress GO:0051082 unfolded protein binding GO:0006457 protein folding GO:0008150 biological_process GO:0003674 molecular_function GO:0034976 response to endoplasmic reticulum stress GO:0009506 plasmodesma GO:0010075 regulation of meristem growth GO:0006972 hyperosmotic response GO:0009644 response to high light intensity GO:0042542 response to hydroge…	100267648	3186.32	3660.52	3084.71	2242.37	2303.55	2525.62
VIT_11s0016g00440	955.757	-0.4857	0.1473	-3.29859	0.000971729	0.031772		gi|225444607|ref|XP_002277404.1| PREDICTED: polyphosphoinositide phosphatase	-	Putative uncharacterized protein [Source:UniProtKB/TrEMBL;Acc:D7TC94]	GO:0042578 phosphoric ester hydrolase activity GO:0003674 molecular_function	100242326	1045.15	1311.36	994.876	801.104	823.849	758.207
VIT_13s0175g00210	535.095	-0.4865	0.141	-3.45006	0.000560471	0.0234059		gi|296090552|emb|CBI40902.3| unnamed protein product	-	Putative uncharacterized protein [Source:UniProtKB/TrEMBL;Acc:F6I764]	GO:0016791 phosphatase activity GO:0016311 dephosphorylation GO:0003674 molecular_function GO:0008150 biological_process GO:0005515 protein binding	100267967	578.955	702.083	594.542	439.663	479.313	416.015
VIT_18s0001g12460	524.496	-0.4873	0.1323	-3.68361	0.000229957	0.0137516		gi|225458291|ref|XP_002281468.1| PREDICTED: tRNA wybutosine-synthesizing protein 1 homolog	-	Putative uncharacterized protein [Source:UniProtKB/TrEMBL;Acc:F6H045]	GO:0003824 catalytic activity GO:0005506 iron ion binding GO:0055114 oxidation-reduction process GO:0016491 oxidoreductase activity GO:0051536 iron-sulfur cluster binding GO:0010181 FMN binding GO:0008150 biological_process GO:0043167 ion binding GO:0003674 molecular_function GO:0005739 mitochondrion	100255870	555.577	647.208	636.244	402.8	451.788	453.361
VIT_18s0001g01030	987.509	-0.488	0.1371	-3.56017	0.000370608	0.0181233		gi|225459742|ref|XP_002285895.1| PREDICTED: probable nucleoredoxin 2	1.8.1.8	Putative uncharacterized protein [Source:UniProtKB/TrEMBL;Acc:F6H0E3]	GO:0035556 intracellular signal transduction GO:0008150 biological_process GO:0007165 signal transduction	100262541	1054.77	1222.59	1187.89	889.216	719.445	851.137
VIT_04s0043g00760	2235.5	-0.4899	0.1405	-3.48776	0.000487089	0.022049		gi|225430656|ref|XP_002270163.1| PREDICTED: probable UDP-N-acetylglucosamine--peptide N-acetylglucosaminyltransferase SEC	-	Putative uncharacterized protein [Source:UniProtKB/TrEMBL;Acc:D7TDT9]	GO:0005515 protein binding GO:0003674 molecular_function	100244912	2618.36	2805.11	2427.02	1861.15	2072.91	1628.45
VIT_05s0077g00950	3005.64	-0.4904	0.1281	-3.82799	0.000129193	0.00954155		gi|225431960|ref|XP_002278181.1| PREDICTED: ATP-citrate synthase beta chain protein 2	2.3.3.8	Putative uncharacterized protein [Source:UniProtKB/TrEMBL;Acc:D7SYK8]	GO:0008152 metabolic process GO:0003824 catalytic activity GO:0000166 nucleotide binding GO:0004775 succinate-CoA ligase (ADP-forming) activity GO:0003878 ATP citrate synthase activity GO:0046912 transferase activity, transferring acyl groups, acyl groups converted into alkyl on transfer GO:0044262 cellular carbohydrate metabolic process GO:0003674 molecular_function GO:0005975 carbohydrate metab…	100267071	3582.37	3626.62	3344.45	2623.59	2649.04	2207.75
VIT_06s0080g00880	882.977	-0.4933	0.1319	-3.73988	0.000184111	0.011913		gi|225464882|ref|XP_002273260.1| PREDICTED: nicalin-1	-	Putative uncharacterized protein [Source:UniProtKB/TrEMBL;Acc:D7TCR2]	GO:0016021 integral to membrane GO:0016020 membrane GO:0016485 protein processing GO:0009966 regulation of signal transduction GO:0005575 cellular_component GO:0008150 biological_process GO:0051604 protein maturation GO:0009506 plasmodesma GO:0005774 vacuolar membrane GO:0009853 photorespiration GO:0006499 N-terminal protein myristoylation GO:0005886 plasma membrane GO:0005794 Golgi apparatus GO:…	100267267	928.254	1166.1	1006.79	739.066	749.817	707.833
VIT_01s0011g06150	2517.22	-0.4983	0.1419	-3.51151	0.000445566	0.0207366		gi|359472575|ref|XP_002281552.2| PREDICTED: probable receptor protein kinase TMK1-like	2.7.11.1	Putative uncharacterized protein [Source:UniProtKB/TrEMBL;Acc:F6HFB4]	GO:0016021 integral to membrane GO:0016772 transferase activity, transferring phosphorus-containing groups GO:0016310 phosphorylation GO:0016301 kinase activity GO:0006468 protein phosphorylation GO:0005524 ATP binding GO:0004674 protein serine/threonine kinase activity GO:0004672 protein kinase activity GO:0016740 transferase activity GO:0016020 membrane GO:0000166 nucleotide binding GO:0005575 …	100249092	2832.89	3054.47	2975.1	2342.17	2115.62	1783.05
VIT_13s0019g00310	1278.5	-0.4992	0.1378	-3.62247	0.000291802	0.0157051		gi|359486840|ref|XP_002284223.2| PREDICTED: ABC transporter B family member 20-like	-	Putative uncharacterized protein [Source:UniProtKB/TrEMBL;Acc:F6HN95]	GO:0005886 plasma membrane GO:0005634 nucleus GO:0005524 ATP binding GO:0016021 integral to membrane GO:0006810 transport GO:0000166 nucleotide binding GO:0055085 transmembrane transport GO:0042626 ATPase activity, coupled to transmembrane movement of substances GO:0017111 nucleoside-triphosphatase activity GO:0016887 ATPase activity GO:0006200 ATP catabolic process GO:0009056 catabolic process G…	100259831	1380.69	1644.65	1475.04	1115.79	1123.78	931.04
VIT_01s0011g01900	492.458	-0.5027	0.1445	-3.47966	0.000502049	0.0222647		gi|297737960|emb|CBI27161.3| unnamed protein product	2.5.1.18	Putative uncharacterized protein [Source:UniProtKB/TrEMBL;Acc:F6HFS2]	GO:0046686 response to cadmium ion GO:0008150 biological_process	100268002	528.073	653.664	552.841	377.625	410.026	432.517
VIT_11s0016g01930	711.966	-0.5029	0.1548	-3.24898	0.00115818	0.0348941		gi|225444869|ref|XP_002279345.1| PREDICTED: diacylglycerol O-acyltransferase 1	2.3.1.20	O-acyltransferase [Source:UniProtKB/TrEMBL;Acc:D7TCM8]	GO:0016021 integral to membrane GO:0016746 transferase activity, transferring acyl groups GO:0016740 transferase activity GO:0016020 membrane GO:0019432 triglyceride biosynthetic process GO:0004144 diacylglycerol O-acyltransferase activity GO:0005789 endoplasmic reticulum membrane GO:0008374 O-acyltransferase activity GO:0005783 endoplasmic reticulum GO:0003674 molecular_function GO:0009058 biosy…	100266364	875.997	798.115	837.602	657.247	621.684	481.153
VIT_00s0302g00050	259.612	-0.5046	0.1614	-3.12682	0.00176705	0.0446151		gi|297744936|emb|CBI38475.3| unnamed protein product	-		GO:0008270 zinc ion binding GO:0003674 molecular_function GO:0043167 ion binding GO:0005774 vacuolar membrane GO:0008150 biological_process GO:0005634 nucleus	100263551	264.037	344.586	306.207	211.29	213.555	217.995
VIT_11s0016g02920	704.261	-0.5097	0.1623	-3.14004	0.00168923	0.0438941		gi|225445053|ref|XP_002283391.1| PREDICTED: uncharacterized protein LOC100245695	-	Putative uncharacterized protein [Source:UniProtKB/TrEMBL;Acc:F6HGX7]	GO:0009505 plant-type cell wall GO:0005623 cell GO:0005575 cellular_component GO:0030312 external encapsulating structure GO:0005618 cell wall GO:0008150 biological_process GO:0005634 nucleus GO:0003674 molecular_function	100245695	891.124	919.164	679.137	613.191	521.075	601.875
VIT_06s0061g01050	354.286	-0.5103	0.1404	-3.63484	0.000278154	0.015351		gi|225436389|ref|XP_002271598.1| PREDICTED: serine/threonine-protein kinase SRPK-like isoform 1	2.7.11.1	Putative uncharacterized protein [Source:UniProtKB/TrEMBL;Acc:F6GW67]	GO:0016772 transferase activity, transferring phosphorus-containing groups GO:0006468 protein phosphorylation GO:0005524 ATP binding GO:0004674 protein serine/threonine kinase activity GO:0004672 protein kinase activity GO:0000166 nucleotide binding GO:0008150 biological_process GO:0006464 cellular protein modification process GO:0016301 kinase activity GO:0003674 molecular_function	100260164	451.063	374.444	427.737	291.311	298.028	283.133
VIT_05s0020g00700	1353.54	-0.5112	0.1512	-3.37979	0.000725415	0.0268217		gi|225432161|ref|XP_002274934.1| PREDICTED: squamosa promoter-binding-like protein 1-like	-	Putative uncharacterized protein [Source:UniProtKB/TrEMBL;Acc:F6HE38]	GO:0005634 nucleus GO:0003677 DNA binding GO:0003674 molecular_function GO:0005623 cell GO:0005622 intracellular GO:0005575 cellular_component GO:0005515 protein binding GO:0043226 organelle	100252756	1500.33	1517.95	1766.95	1230.88	1163.64	941.462
VIT_16s0050g02610	1034.24	-0.5119	0.1189	-4.30613	1.66135e-05	0.00228545		gi|302143676|emb|CBI22537.3| unnamed protein product	-	Putative uncharacterized protein [Source:UniProtKB/TrEMBL;Acc:E0CUI8]	GO:0016779 nucleotidyltransferase activity GO:0003674 molecular_function	NA	1164.79	1191.93	1296.32	838.866	919.712	793.816
VIT_11s0118g00230	361.81	-0.5145	0.1471	-3.49741	0.000469803	0.0214975		gi|225446229|ref|XP_002265034.1| PREDICTED: extended synaptotagmin-1	-	Putative uncharacterized protein [Source:UniProtKB/TrEMBL;Acc:D7T4W1]	GO:0005515 protein binding GO:0003674 molecular_function GO:0009506 plasmodesma GO:0012505 endomembrane system GO:0019745 pentacyclic triterpenoid biosynthetic process GO:0016126 sterol biosynthetic process GO:0008150 biological_process GO:0005886 plasma membrane GO:0005783 endoplasmic reticulum	100247088	412.557	446.267	420.588	329.073	301.825	260.552
VIT_19s0014g01900	1898.75	-0.516	0.1522	-3.39003	0.000698848	0.0264757		gi|225461570|ref|XP_002282857.1| PREDICTED: protein transport protein Sec24-like At3g07100-like	-	Putative uncharacterized protein [Source:UniProtKB/TrEMBL;Acc:F6H1Z6]	GO:0006810 transport GO:0030127 COPII vesicle coat GO:0006888 ER to Golgi vesicle-mediated transport GO:0015031 protein transport GO:0006886 intracellular protein transport GO:0008270 zinc ion binding GO:0043234 protein complex GO:0005737 cytoplasm GO:0005623 cell GO:0005622 intracellular GO:0005575 cellular_component GO:0008150 biological_process GO:0080119 ER body organization GO:0016023 cytopl…	100252042	2075.16	2440.34	2205.41	1584.23	1766.34	1321
VIT_11s0016g02580	1442.81	-0.5187	0.1217	-4.26308	2.01631e-05	0.0025662		gi|225444993|ref|XP_002279892.1| PREDICTED: uncharacterized protein LOC100256064	-	Putative uncharacterized protein [Source:UniProtKB/TrEMBL;Acc:D7TBB2]		100256064	1518.21	1755.21	1832.48	1228.18	1170.28	1152.51
VIT_06s0061g00940	486.773	-0.5199	0.1428	-3.64019	0.00027244	0.0151249		gi|359479329|ref|XP_002273250.2| PREDICTED: vacuolar protein sorting-associated protein 41 homolog	-	Putative uncharacterized protein [Source:UniProtKB/TrEMBL;Acc:D7SN86]	GO:0016192 vesicle-mediated transport GO:0006886 intracellular protein transport GO:0008270 zinc ion binding GO:0008150 biological_process GO:0005515 protein binding GO:0043167 ion binding GO:0006810 transport GO:0003674 molecular_function	100244792	548.701	656.085	518.289	396.506	391.993	409.067
VIT_18s0075g00220	1095.89	-0.5215	0.1682	-3.10019	0.00193399	0.0469299		gi|225470792|ref|XP_002269731.1| PREDICTED: E3 ubiquitin-protein ligase RNF167-like	-	Putative uncharacterized protein [Source:UniProtKB/TrEMBL;Acc:F6GY85]	GO:0046872 metal ion binding GO:0008270 zinc ion binding GO:0003674 molecular_function GO:0005515 protein binding GO:0043167 ion binding	100246359	1346.31	1362.2	1179.55	977.329	1000.39	709.57
VIT_06s0061g01170	1470.25	-0.522	0.1429	-3.65235	0.000259854	0.0146434		gi|225436363|ref|XP_002270388.1| PREDICTED: AP-2 complex subunit alpha-2	-	Putative uncharacterized protein [Source:UniProtKB/TrEMBL;Acc:D7SN66]	GO:0016020 membrane GO:0030117 membrane coat GO:0008565 protein transporter activity GO:0015031 protein transport GO:0030131 clathrin adaptor complex GO:0016192 vesicle-mediated transport GO:0006886 intracellular protein transport GO:0043234 protein complex GO:0005737 cytoplasm GO:0005623 cell GO:0005622 intracellular GO:0005575 cellular_component GO:0008150 biological_process GO:0005488 binding …	100241344	1643.35	1859.31	1708.57	1238.07	1343.03	1029.18
VIT_06s0009g01150	963.357	-0.5237	0.127	-4.12233	3.75061e-05	0.00412766		gi|359479076|ref|XP_002272083.2| PREDICTED: uncharacterized protein LOC100254731	-	Putative uncharacterized protein [Source:UniProtKB/TrEMBL;Acc:F6HA70]	GO:0005634 nucleus GO:0005829 cytosol GO:0005737 cytoplasm GO:0005623 cell GO:0005622 intracellular GO:0005575 cellular_component GO:0043226 organelle	100254731	1017.64	1230.66	1165.26	830.774	790.63	745.179
VIT_05s0020g03090	494.488	-0.5263	0.1699	-3.0973	0.00195294	0.0471809		gi|297737022|emb|CBI26223.3| unnamed protein product	-	Putative uncharacterized protein [Source:UniProtKB/TrEMBL;Acc:D7T6V2]	GO:0016021 integral to membrane GO:0016020 membrane GO:0055085 transmembrane transport GO:0006821 chloride transport GO:0005247 voltage-gated chloride channel activity GO:0005216 ion channel activity GO:0005575 cellular_component GO:0008150 biological_process GO:0005515 protein binding GO:0022857 transmembrane transporter activity GO:0006810 transport GO:0003674 molecular_function GO:0048765 root…	100261408	510.196	585.069	661.265	439.663	433.755	336.981
VIT_06s0061g00860	449.372	-0.5272	0.1536	-3.4317	0.000599815	0.024352		gi|359479413|ref|XP_002272391.2| PREDICTED: uncharacterized protein LOC100243144	-	Putative uncharacterized protein [Source:UniProtKB/TrEMBL;Acc:F6GW76]	GO:0046872 metal ion binding GO:0008270 zinc ion binding GO:0005515 protein binding GO:0043167 ion binding GO:0003674 molecular_function GO:0008150 biological_process GO:0005737 cytoplasm	100243144	462.064	585.876	546.884	406.396	339.79	355.219
VIT_13s0073g00630	1379.26	-0.5296	0.1446	-3.66181	0.000250444	0.0142852		gi|296084430|emb|CBI24989.3| unnamed protein product	-	Putative uncharacterized protein [Source:UniProtKB/TrEMBL;Acc:F6HBG4]	GO:0034399 nuclear periphery GO:0006997 nucleus organization GO:0016973 poly(A)+ mRNA export from nucleus GO:0005643 nuclear pore GO:0005635 nuclear envelope GO:0005634 nucleus GO:0005515 protein binding	100261025	1489.33	1597.84	1813.41	1184.12	1212.05	978.808
VIT_05s0077g00650	395.164	-0.534	0.1636	-3.26303	0.00110227	0.0340865		gi|225432026|ref|XP_002279844.1| PREDICTED: poly(A) polymerase	2.7.7.19	Putative uncharacterized protein [Source:UniProtKB/TrEMBL;Acc:D7SYI5]	GO:0005634 nucleus GO:0016779 nucleotidyltransferase activity GO:0031123 RNA 3'-end processing GO:0043631 RNA polyadenylation GO:0004652 polynucleotide adenylyltransferase activity GO:0003723 RNA binding GO:0005623 cell GO:0005622 intracellular GO:0005575 cellular_component GO:0034641 cellular nitrogen compound metabolic process GO:0008150 biological_process GO:0043226 organelle GO:0003674 molecu…	100267147	444.187	491.458	470.63	376.726	317.011	270.974
VIT_00s0323g00030	2030.65	-0.535	0.1691	-3.16325	0.00156019	0.041939		gi|359496418|ref|XP_002264256.2| PREDICTED: FAM10 family protein At4g22670-like	-	Putative uncharacterized protein [Source:UniProtKB/TrEMBL;Acc:F6HHR8]	GO:0046686 response to cadmium ion GO:0008150 biological_process GO:0005829 cytosol GO:0005737 cytoplasm	NA	1977.52	2740.55	2514	1571.64	1870.75	1509.47
VIT_05s0077g01090	342.771	-0.5361	0.148	-3.62089	0.000293588	0.0157051		gi|296083257|emb|CBI22893.3| unnamed protein product	2.7.11.1	Putative uncharacterized protein [Source:UniProtKB/TrEMBL;Acc:F6H729]	GO:0016772 transferase activity, transferring phosphorus-containing groups GO:0006468 protein phosphorylation GO:0005524 ATP binding GO:0004674 protein serine/threonine kinase activity GO:0004672 protein kinase activity GO:0000166 nucleotide binding GO:0008150 biological_process GO:0006464 cellular protein modification process GO:0016301 kinase activity GO:0003674 molecular_function	100267135	451.063	393.812	376.504	299.402	255.317	280.528
VIT_02s0087g00690	1047.32	-0.5436	0.1394	-3.90015	9.6135e-05	0.00768628		gi|359474753|ref|XP_002269504.2| PREDICTED: AP-4 complex subunit epsilon-like	-	Putative uncharacterized protein [Source:UniProtKB/TrEMBL;Acc:F6HJ24]	GO:0030117 membrane coat GO:0016192 vesicle-mediated transport GO:0006886 intracellular protein transport GO:0043234 protein complex GO:0005737 cytoplasm GO:0005623 cell GO:0005622 intracellular GO:0005575 cellular_component GO:0008150 biological_process GO:0005488 binding GO:0006810 transport GO:0003674 molecular_function GO:0009506 plasmodesma GO:0030276 clathrin binding GO:0006487 protein N-li…	100249377	1071.27	1269.4	1394.02	828.976	896.933	823.345
VIT_08s0058g00890	1023.42	-0.5442	0.1362	-3.99428	6.48919e-05	0.0058019		gi|359481183|ref|XP_003632587.1| PREDICTED: regulatory-associated protein of TOR 1-like isoform 1	-	Putative uncharacterized protein [Source:UniProtKB/TrEMBL;Acc:D7SR28]	GO:0005488 binding GO:0005515 protein binding GO:0003674 molecular_function	100261889	1173.04	1365.43	1110.45	836.169	890.289	765.155
VIT_02s0025g02090	913.83	-0.5443	0.1443	-3.77193	0.000161987	0.0109409		gi|225426234|ref|XP_002263593.1| PREDICTED: nephrocystin-3	-	Putative uncharacterized protein [Source:UniProtKB/TrEMBL;Acc:F6HU53]	GO:0005886 plasma membrane GO:0005623 cell GO:0005575 cellular_component GO:0005515 protein binding GO:0003674 molecular_function GO:0005634 nucleus	100246244	951.632	1091.86	1216.49	776.828	778.291	667.882
VIT_14s0060g00360	650.995	-0.5449	0.1593	-3.41997	0.000626272	0.0248327		gi|296089848|emb|CBI39667.3| unnamed protein product	-	Putative uncharacterized protein [Source:UniProtKB/TrEMBL;Acc:F6I4H9]	GO:0008152 metabolic process GO:0003824 catalytic activity GO:0030170 pyridoxal phosphate binding GO:0008150 biological_process GO:0003674 molecular_function GO:0046482 para-aminobenzoic acid metabolic process GO:0009610 response to symbiotic fungus GO:0009684 indoleacetic acid biosynthetic process GO:0006569 tryptophan catabolic process GO:0019344 cysteine biosynthetic process	100244282	801.736	749.696	773.263	547.556	605.548	428.174
VIT_07s0031g02090	1312.66	-0.5454	0.1689	-3.2297	0.0012392	0.0365683		gi|296082554|emb|CBI21559.3| unnamed protein product	-	Putative uncharacterized protein [Source:UniProtKB/TrEMBL;Acc:D7SWB0]	GO:0003674 molecular_function GO:0005488 binding GO:0005515 protein binding GO:0016020 membrane GO:0009507 chloroplast GO:0005886 plasma membrane GO:0005829 cytosol GO:0005634 nucleus	100266278	1377.94	1774.58	1535.8	992.614	1261.4	933.645
VIT_15s0048g01160	801.97	-0.5459	0.1466	-3.72457	0.000195652	0.0123664		gi|225453861|ref|XP_002272857.1| PREDICTED: phospholipase D beta 1	3.1.4.4	Putative uncharacterized protein [Source:UniProtKB/TrEMBL;Acc:F6I359]	GO:0008152 metabolic process GO:0003824 catalytic activity GO:0046686 response to cadmium ion GO:0009816 defense response to bacterium, incompatible interaction GO:0003674 molecular_function GO:0006950 response to stress GO:0008150 biological_process GO:0005515 protein binding GO:0005546 phosphatidylinositol-4,5-bisphosphate binding GO:0008289 lipid binding GO:0002376 immune system process	100250490	924.128	988.566	949.6	623.081	759.308	567.135
VIT_07s0129g01050	4034.59	-0.546	0.1357	-4.02434	5.71346e-05	0.00537151	SREBP	gi|526117816|ref|NP_001268121.1| sucrose responsive element binding protein	-	Putative uncharacterized protein [Source:UniProtKB/TrEMBL;Acc:F6HSY7]	GO:0003682 chromatin binding GO:0003677 DNA binding GO:0003674 molecular_function	100233128	4411.61	5240.61	4745.62	3462.46	3386.51	2960.74
VIT_10s0003g05640	311.158	-0.5466	0.1544	-3.54025	0.000399742	0.0190785		gi|225444161|ref|XP_002270765.1| PREDICTED: UDP-arabinose 4-epimerase 1	5.1.3.5 | 5.1.3.2	Putative uncharacterized protein [Source:UniProtKB/TrEMBL;Acc:D7TKQ9]	GO:0003824 catalytic activity GO:0016853 isomerase activity GO:0000166 nucleotide binding GO:0006012 galactose metabolic process GO:0003978 UDP-glucose 4-epimerase activity GO:0050662 coenzyme binding GO:0044237 cellular metabolic process GO:0003674 molecular_function GO:0005975 carbohydrate metabolic process GO:0008150 biological_process	100259390	327.295	370.409	413.439	265.236	233.487	257.078
VIT_08s0007g02320	219.61	-0.5506	0.1599	-3.44352	0.000574194	0.0236621		gi|225440702|ref|XP_002274939.1| PREDICTED: uncharacterized protein LOC100242503	-	Putative uncharacterized protein [Source:UniProtKB/TrEMBL;Acc:F6HKS2]		100242503	235.158	280.026	269.272	167.234	187.929	178.044
VIT_07s0151g00260	261.443	-0.5519	0.1647	-3.34999	0.000808143	0.0289093		gi|225469886|ref|XP_002270657.1| PREDICTED: putative quinone-oxidoreductase homolog, chloroplastic	-	Putative uncharacterized protein [Source:UniProtKB/TrEMBL;Acc:F6HWJ1]	GO:0005886 plasma membrane GO:0005773 vacuole GO:0009507 chloroplast GO:0055114 oxidation-reduction process GO:0016491 oxidoreductase activity GO:0000166 nucleotide binding GO:0009535 chloroplast thylakoid membrane GO:0008270 zinc ion binding GO:0005737 cytoplasm GO:0005623 cell GO:0005622 intracellular GO:0005575 cellular_component GO:0008150 biological_process GO:0009579 thylakoid GO:0009536 pl…	100246774	324.545	293.745	318.122	180.72	213.555	237.971
VIT_14s0066g00800	1430.78	-0.5524	0.1697	-3.25526	0.00113288	0.0345195		gi|225452376|ref|XP_002275607.1| PREDICTED: uncharacterized protein LOC100264681	-	Putative uncharacterized protein [Source:UniProtKB/TrEMBL;Acc:F6HUX3]		100264681	1765.75	1609.14	1747.88	1209.3	1345.87	906.721
VIT_15s0046g02510	2309.41	-0.5547	0.1361	-4.07417	4.61786e-05	0.00469541		gi|359489621|ref|XP_002274479.2| PREDICTED: uncharacterized protein LOC100263628	-	Putative uncharacterized protein [Source:UniProtKB/TrEMBL;Acc:F6I632]	GO:0090213 regulation of radial pattern formation GO:0040034 regulation of development, heterochronic GO:0016592 mediator complex GO:0001104 RNA polymerase II transcription cofactor activity GO:0006357 regulation of transcription from RNA polymerase II promoter GO:0043234 protein complex GO:0005623 cell GO:0005622 intracellular GO:0005575 cellular_component GO:0008150 biological_process GO:000098…	NA	2581.23	2813.98	2866.67	2020.29	1957.12	1617.16
VIT_00s0647g00010	419.058	-0.5564	0.1472	-3.77959	0.000157085	0.0108048		gi|296084728|emb|CBI14793.3| unnamed protein product	-	Putative uncharacterized protein [Source:UniProtKB/TrEMBL;Acc:F6HD72]		NA	493.694	505.984	500.417	325.477	389.145	299.635
VIT_10s0092g00350	631.57	-0.5583	0.1489	-3.75005	0.000176801	0.0115656		gi|359484002|ref|XP_002272177.2| PREDICTED: vacuolar protein sorting-associated protein 54-like	-	Putative uncharacterized protein [Source:UniProtKB/TrEMBL;Acc:F6I3H9]	GO:0009507 chloroplast GO:0005737 cytoplasm GO:0005623 cell GO:0005622 intracellular GO:0005575 cellular_component GO:0008150 biological_process GO:0042147 retrograde transport, endosome to Golgi GO:0009536 plastid GO:0043226 organelle GO:0016192 vesicle-mediated transport GO:0006810 transport GO:0005794 Golgi apparatus	100264854	770.107	835.237	656.499	477.426	563.786	486.364
VIT_19s0015g02500	2081.76	-0.5586	0.171	-3.26666	0.00108823	0.033764		gi|225464373|ref|XP_002265455.1| PREDICTED: secologanin synthase isoform 1	-	Putative uncharacterized protein [Source:UniProtKB/TrEMBL;Acc:F6I503]	GO:0020037 heme binding GO:0005506 iron ion binding GO:0055114 oxidation-reduction process GO:0016491 oxidoreductase activity GO:0016131 brassinosteroid metabolic process GO:0009826 unidimensional cell growth GO:0009416 response to light stimulus GO:0005783 endoplasmic reticulum GO:0004497 monooxygenase activity GO:0016705 oxidoreductase activity, acting on paired donors, with incorporation or re…	100263459	2289.69	2835.77	2340.04	1394.51	1955.22	1675.35
VIT_02s0087g00740	645.428	-0.5589	0.1547	-3.61269	0.000303031	0.0160153		gi|296085465|emb|CBI29197.3| unnamed protein product	-	Putative uncharacterized protein [Source:UniProtKB/TrEMBL;Acc:F6HJ23]	GO:0005783 endoplasmic reticulum GO:0005794 Golgi apparatus GO:0009058 biosynthetic process GO:0005975 carbohydrate metabolic process GO:0005737 cytoplasm GO:0005623 cell GO:0005622 intracellular GO:0005575 cellular_component GO:0008150 biological_process GO:0052325 cell wall pectin biosynthetic process GO:0071554 cell wall organization or biogenesis GO:0043226 organelle GO:0052636 arabinosyltran…	100263017	709.599	722.258	881.686	514.289	581.82	462.914
VIT_00s0510g00050	436.065	-0.5599	0.1763	-3.17496	0.00149855	0.0410911		gi|296084698|emb|CBI25840.3| unnamed protein product	-	Putative uncharacterized protein [Source:UniProtKB/TrEMBL;Acc:D7T5Q6]	GO:0008233 peptidase activity GO:0006508 proteolysis GO:0004190 aspartic-type endopeptidase activity GO:0016787 hydrolase activity GO:0003674 molecular_function GO:0008150 biological_process	100259162	448.312	556.018	559.99	413.589	298.028	340.455
VIT_03s0038g02340	3188.09	-0.5616	0.1751	-3.20655	0.00134335	0.0385598		gi|225428013|ref|XP_002278408.1| PREDICTED: E3 ubiquitin-protein ligase UPL3-like isoform 1	-	Putative uncharacterized protein [Source:UniProtKB/TrEMBL;Acc:F6I105]	GO:0005886 plasma membrane GO:0042023 DNA endoreduplication GO:0010091 trichome branching GO:0006464 cellular protein modification process GO:0016567 protein ubiquitination GO:0004842 ubiquitin-protein ligase activity GO:0005622 intracellular GO:0003674 molecular_function GO:0009058 biosynthetic process GO:0005623 cell GO:0005575 cellular_component GO:0034641 cellular nitrogen compound metabolic …	100264024	4080.19	3648.41	3718.57	2476.14	3111.27	2093.97
VIT_11s0016g04240	571.946	-0.5635	0.1642	-3.43106	0.000601232	0.024352		gi|359484372|ref|XP_002281346.2| PREDICTED: protein VERNALIZATION INSENSITIVE 3-like	-	Putative uncharacterized protein [Source:UniProtKB/TrEMBL;Acc:F6HH39]	GO:0009909 regulation of flower development GO:0010048 vernalization response GO:0016571 histone methylation GO:0016568 chromatin modification GO:0003674 molecular_function GO:0006950 response to stress GO:0008150 biological_process GO:0005515 protein binding GO:0051276 chromosome organization GO:0006464 cellular protein modification process	100256041	598.208	746.468	707.732	523.28	466.025	389.96
VIT_04s0023g03820	951.797	-0.5639	0.122	-4.61993	3.83876e-06	0.000825511		gi|297734973|emb|CBI17335.3| unnamed protein product	4.2.3.4	Putative uncharacterized protein [Source:UniProtKB/TrEMBL;Acc:D7SNV6]	GO:0005737 cytoplasm GO:0003856 3-dehydroquinate synthase activity GO:0009073 aromatic amino acid family biosynthetic process GO:0009058 biosynthetic process GO:0005623 cell GO:0005622 intracellular GO:0005575 cellular_component GO:0008150 biological_process GO:0016829 lyase activity GO:0006520 cellular amino acid metabolic process GO:0044281 small molecule metabolic process GO:0003674 molecular_…	100266137	1045.15	1174.98	1191.47	705.799	803.918	789.473
VIT_06s0009g03630	724.489	-0.5659	0.1398	-4.04652	5.19839e-05	0.00506545		gi|255572197|ref|XP_002527038.1| cytochrome P450, putative	-	Putative uncharacterized protein [Source:UniProtKB/TrEMBL;Acc:F6HA15]	GO:0020037 heme binding GO:0005506 iron ion binding GO:0055114 oxidation-reduction process GO:0016491 oxidoreductase activity GO:0004497 monooxygenase activity GO:0016705 oxidoreductase activity, acting on paired donors, with incorporation or reduction of molecular oxygen GO:0009055 electron carrier activity GO:0046872 metal ion binding GO:0008150 biological_process GO:0043167 ion binding GO:0003…	NA	754.98	858.64	986.535	597.906	580.871	568.004
VIT_01s0146g00140	758.297	-0.571	0.1586	-3.59985	0.000318399	0.0164556		gi|296088706|emb|CBI38156.3| unnamed protein product	-	Putative uncharacterized protein [Source:UniProtKB/TrEMBL;Acc:D7U5Y7]	GO:0005515 protein binding GO:0003674 molecular_function	100254102	953.007	857.833	917.43	608.695	709.953	502.866
VIT_06s0004g08300	380.924	-0.5747	0.1529	-3.75971	0.000170112	0.0113665		gi|225434299|ref|XP_002275951.1| PREDICTED: RING finger and transmembrane domain-containing protein 2-like	-	Putative uncharacterized protein [Source:UniProtKB/TrEMBL;Acc:F6GU70]	GO:0046872 metal ion binding GO:0008270 zinc ion binding GO:0005515 protein binding GO:0043167 ion binding GO:0003674 molecular_function	100260395	416.683	460.793	493.268	298.503	343.587	272.711
VIT_15s0046g01430	841.11	-0.5754	0.1721	-3.34309	0.000828518	0.0295252		gi|225454434|ref|XP_002280220.1| PREDICTED: putative glucose-6-phosphate 1-epimerase	-	Putative uncharacterized protein [Source:UniProtKB/TrEMBL;Acc:D7UCK4]	GO:0003824 catalytic activity GO:0016853 isomerase activity GO:0030246 carbohydrate binding GO:0005975 carbohydrate metabolic process GO:0003674 molecular_function GO:0008150 biological_process GO:0006012 galactose metabolic process GO:0005634 nucleus GO:0004034 aldose 1-epimerase activity	100243178	1021.77	1153.19	855.474	766.039	679.581	570.609
VIT_02s0025g01850	1080.78	-0.5763	0.1666	-3.45983	0.000540525	0.0231412		gi|225426270|ref|XP_002264890.1| PREDICTED: cellulose synthase-like protein G3	-	Putative uncharacterized protein [Source:UniProtKB/TrEMBL;Acc:F6HU39]	GO:0016021 integral to membrane GO:0016740 transferase activity GO:0016020 membrane GO:0030244 cellulose biosynthetic process GO:0016760 cellulose synthase (UDP-forming) activity GO:0016757 transferase activity, transferring glycosyl groups GO:0003674 molecular_function GO:0009058 biosynthetic process GO:0005975 carbohydrate metabolic process GO:0005575 cellular_component GO:0008150 biological_pr…	100256514	1256.92	1501.81	1135.47	993.513	753.613	843.32
VIT_06s0009g03640	611.261	-0.5767	0.1676	-3.44183	0.000577783	0.0237577		gi|225436604|ref|XP_002279669.1| PREDICTED: annexin D8	-	Annexin [Source:UniProtKB/TrEMBL;Acc:F6HA14]	GO:0009651 response to salt stress GO:0009414 response to water deprivation GO:0009409 response to cold GO:0005544 calcium-dependent phospholipid binding GO:0009408 response to heat GO:0005509 calcium ion binding GO:0006950 response to stress GO:0008150 biological_process GO:0008289 lipid binding GO:0043167 ion binding GO:0003674 molecular_function GO:0005634 nucleus	100263694	671.093	830.395	700.583	569.134	481.212	415.146
VIT_09s0002g04680	2788.08	-0.5767	0.1818	-3.17183	0.00151484	0.0411492		gi|359482944|ref|XP_002279789.2| PREDICTED: 97 kDa heat shock protein-like	-	Putative uncharacterized protein [Source:UniProtKB/TrEMBL;Acc:F6HYG1]	GO:0005886 plasma membrane GO:0005524 ATP binding GO:0000166 nucleotide binding GO:0046686 response to cadmium ion GO:0009408 response to heat GO:0005618 cell wall GO:0005623 cell GO:0005575 cellular_component GO:0006950 response to stress GO:0008150 biological_process GO:0030312 external encapsulating structure GO:0003674 molecular_function	100260001	2640.37	3518.49	3897.29	2088.62	2501.92	2081.81
VIT_12s0035g01800	1167.91	-0.5784	0.1823	-3.17336	0.00150686	0.0410953		gi|225465265|ref|XP_002268348.1| PREDICTED: auxin response factor 1	-	Putative uncharacterized protein [Source:UniProtKB/TrEMBL;Acc:D7TGL8]	GO:0005634 nucleus GO:0046983 protein dimerization activity GO:0006355 regulation of transcription, DNA-dependent GO:0006351 transcription, DNA-dependent GO:0003677 DNA binding GO:0009725 response to hormone stimulus GO:0009734 auxin mediated signaling pathway GO:0009058 biosynthetic process GO:0005623 cell GO:0005622 intracellular GO:0005575 cellular_component GO:0034641 cellular nitrogen compou…	100264303	1060.27	1505.85	1647.8	917.988	884.594	990.967
VIT_17s0000g00570	1007.96	-0.5805	0.1306	-4.44382	8.83766e-06	0.00151692		gi|225456443|ref|XP_002280705.1| PREDICTED: uncharacterized protein LOC100266395	-	Putative uncharacterized protein [Source:UniProtKB/TrEMBL;Acc:F6GT09]		100266395	1207.42	1208.87	1215.3	775.03	915.916	725.203
VIT_00s0394g00030	174.404	-0.5815	0.1713	-3.39491	0.000686508	0.0263194		gi|225468648|ref|XP_002268069.1| PREDICTED: lipase	-	Putative uncharacterized protein [Source:UniProtKB/TrEMBL;Acc:D7SYZ3]		100260858	189.776	229.186	209.698	132.169	141.421	144.172
VIT_19s0090g00460	3485.35	-0.5855	0.1769	-3.31009	0.000932666	0.0311832		gi|225460961|ref|XP_002278138.1| PREDICTED: aconitate hydratase 2, mitochondrial	4.2.1.3	Putative uncharacterized protein [Source:UniProtKB/TrEMBL;Acc:D7T7Y3]	GO:0008152 metabolic process GO:0051539 4 iron, 4 sulfur cluster binding GO:0008150 biological_process GO:0003674 molecular_function	100253811	3633.25	4410.21	4556.17	2848.37	3193.84	2270.28
VIT_08s0056g00910	642.704	-0.5876	0.135	-4.35342	1.34028e-05	0.0019901		gi|296085867|emb|CBI31191.3| unnamed protein product	-	Putative uncharacterized protein [Source:UniProtKB/TrEMBL;Acc:F6HMW0]	GO:0005886 plasma membrane GO:0032312 regulation of ARF GTPase activity GO:0008060 ARF GTPase activator activity GO:0008270 zinc ion binding GO:0003674 molecular_function GO:0005623 cell GO:0005575 cellular_component GO:0008150 biological_process GO:0030234 enzyme regulator activity GO:0043167 ion binding GO:0046777 protein autophosphorylation GO:0005634 nucleus GO:0004674 protein serine/threonin…	100255407	743.978	790.853	785.177	522.381	565.685	448.15
VIT_18s0001g06110	527.354	-0.5905	0.186	-3.17424	0.00150229	0.0410911		gi|225460149|ref|XP_002276056.1| PREDICTED: TMV resistance protein N-like	-	Putative uncharacterized protein [Source:UniProtKB/TrEMBL;Acc:F6HN37]	GO:0007165 signal transduction GO:0008150 biological_process GO:0005515 protein binding GO:0003674 molecular_function	NA	616.086	505.177	789.943	434.268	425.213	393.434
VIT_10s0003g01680	3160.15	-0.5925	0.1739	-3.40702	0.000656769	0.0254388		gi|225443732|ref|XP_002268174.1| PREDICTED: probable alpha,alpha-trehalose-phosphate synthase	2.4.1.15	Putative uncharacterized protein [Source:UniProtKB/TrEMBL;Acc:F6HMB8]	GO:0008152 metabolic process GO:0003824 catalytic activity GO:0005992 trehalose biosynthetic process GO:0003674 molecular_function GO:0009058 biosynthetic process GO:0005975 carbohydrate metabolic process GO:0008150 biological_process	100265140	4104.94	3835.63	3505.3	2887.93	2633.85	1993.22
VIT_14s0060g00430	333.344	-0.5948	0.1897	-3.13465	0.00172057	0.0442171		gi|359487694|ref|XP_002276639.2| PREDICTED: uncharacterized protein LOC100259639	-	Putative uncharacterized protein [Source:UniProtKB/TrEMBL;Acc:F6I4H3]		100259639	352.049	447.074	408.673	246.355	322.706	223.206
VIT_13s0084g00420	205.737	-0.5979	0.1949	-3.06844	0.00215181	0.0495873		gi|359487155|ref|XP_002264397.2| PREDICTED: putative disease resistance protein At3g14460-like	-	Putative uncharacterized protein [Source:UniProtKB/TrEMBL;Acc:F6HVB7]	GO:0006952 defense response GO:0043531 ADP binding GO:0003674 molecular_function GO:0006950 response to stress GO:0008150 biological_process GO:0005515 protein binding	NA	265.412	267.921	213.273	169.931	184.132	133.75
VIT_04s0008g02390	1081.93	-0.5988	0.1817	-3.29552	0.000982385	0.0318353		gi|225429764|ref|XP_002280551.1| PREDICTED: uncharacterized protein LOC100245643	-	Putative uncharacterized protein [Source:UniProtKB/TrEMBL;Acc:F6H3A3]	GO:0046872 metal ion binding GO:0008270 zinc ion binding GO:0003674 molecular_function GO:0005515 protein binding GO:0043167 ion binding	100245643	1261.05	1473.57	1191.47	1029.48	854.222	681.778
VIT_09s0096g00090	363.4	-0.5993	0.1466	-4.08833	4.34493e-05	0.00451607		gi|297741947|emb|CBI33392.3| unnamed protein product	-	Putative uncharacterized protein [Source:UniProtKB/TrEMBL;Acc:F6HS86]	GO:0005886 plasma membrane GO:0005524 ATP binding GO:0000166 nucleotide binding GO:0009507 chloroplast GO:0005737 cytoplasm GO:0005623 cell GO:0005622 intracellular GO:0005575 cellular_component GO:0009536 plastid GO:0043226 organelle GO:0003674 molecular_function	100259994	385.053	461.6	469.438	269.732	292.334	302.24
VIT_19s0027g01090	211.709	-0.6029	0.173	-3.48516	0.000491842	0.0220953		gi|296082731|emb|CBI21736.3| unnamed protein product	2.8.1.9	Putative uncharacterized protein [Source:UniProtKB/TrEMBL;Acc:F6H4S6]	GO:0008152 metabolic process GO:0003824 catalytic activity GO:0006970 response to osmotic stress GO:0006950 response to stress GO:0042742 defense response to bacterium GO:0009651 response to salt stress GO:0009409 response to cold GO:0045037 protein import into chloroplast stroma GO:0030151 molybdenum ion binding GO:0009734 auxin mediated signaling pathway GO:0010118 stomatal movement GO:0009408 …	NA	244.784	271.956	251.4	169.931	188.878	143.304
VIT_12s0028g01170	1108.35	-0.6044	0.149	-4.05656	4.98001e-05	0.00498241		gi|359485334|ref|XP_002282830.2| PREDICTED: auxin response factor 6-like	-	Putative uncharacterized protein [Source:UniProtKB/TrEMBL;Acc:F6H567]	GO:0005634 nucleus GO:0046983 protein dimerization activity GO:0006355 regulation of transcription, DNA-dependent GO:0006351 transcription, DNA-dependent GO:0003677 DNA binding GO:0009725 response to hormone stimulus GO:0009734 auxin mediated signaling pathway GO:0009058 biosynthetic process GO:0005623 cell GO:0005622 intracellular GO:0005575 cellular_component GO:0034641 cellular nitrogen compou…	100260866	1306.43	1406.59	1309.42	952.154	952.932	722.598
VIT_06s0009g03190	117.959	-0.611	0.1979	-3.0877	0.00201715	0.0481978		gi|359479254|ref|XP_002276436.2| PREDICTED: crt homolog 1-like	-	Putative uncharacterized protein [Source:UniProtKB/TrEMBL;Acc:F6HA53]	GO:0046686 response to cadmium ion GO:0002229 defense response to oomycetes GO:0009536 plastid GO:0005737 cytoplasm GO:0005623 cell GO:0005622 intracellular GO:0005575 cellular_component GO:0006950 response to stress GO:0008150 biological_process GO:0034635 glutathione transport GO:0043226 organelle GO:0006810 transport	100265335	152.646	131.54	146.551	87.2133	87.3204	102.484
VIT_19s0015g00930	693.188	-0.6111	0.1488	-4.10828	3.98624e-05	0.00423742		gi|296089959|emb|CBI39778.3| unnamed protein product	-	Putative uncharacterized protein [Source:UniProtKB/TrEMBL;Acc:D7UAL3]	GO:0005515 protein binding GO:0003674 molecular_function	100258374	727.476	936.111	855.474	518.784	603.65	517.63
VIT_03s0038g04590	1042.93	-0.6114	0.1775	-3.4451	0.00057085	0.0235803		gi|359474932|ref|XP_002280381.2| PREDICTED: F-box protein At2g16365-like	-	Putative uncharacterized protein [Source:UniProtKB/TrEMBL;Acc:F6I0L3]		100243604	1065.77	1343.64	1388.06	679.725	817.205	963.174
VIT_08s0007g00390	260.683	-0.6123	0.193	-3.17327	0.0015073	0.0410953		gi|297740370|emb|CBI30552.3| unnamed protein product	-	Putative uncharacterized protein [Source:UniProtKB/TrEMBL;Acc:D7THN6]	GO:0016567 protein ubiquitination GO:0004842 ubiquitin-protein ligase activity GO:0008270 zinc ion binding GO:0003674 molecular_function GO:0008150 biological_process GO:0016874 ligase activity GO:0043167 ion binding GO:0006464 cellular protein modification process	NA	275.038	298.587	376.504	189.711	240.131	184.124
VIT_09s0002g04580	1313.67	-0.6131	0.1912	-3.20616	0.00134517	0.0385598		gi|225442647|ref|XP_002279633.1| PREDICTED: uncharacterized protein LOC100251435	-	Putative uncharacterized protein [Source:UniProtKB/TrEMBL;Acc:F6HYF5]		100251435	1692.86	1916.61	1179.55	962.044	1059.23	1071.74
VIT_18s0001g05780	2266.8	-0.6166	0.1777	-3.46946	0.000521503	0.0226376		gi|225459284|ref|XP_002285786.1| PREDICTED: uncharacterized protein LOC100252301	-	Putative uncharacterized protein [Source:UniProtKB/TrEMBL;Acc:F6H0Q4]	GO:0005773 vacuole GO:0003674 molecular_function GO:0005737 cytoplasm GO:0005623 cell GO:0005622 intracellular GO:0005575 cellular_component GO:0005515 protein binding GO:0043226 organelle GO:0008150 biological_process GO:0005576 extracellular region	100252301	2469.84	3219.9	2575.95	1514.99	2100.44	1719.64
VIT_12s0034g01790	349.257	-0.6175	0.1501	-4.11278	3.90925e-05	0.00417932		gi|225447998|ref|XP_002270419.1| PREDICTED: phosphatidylinositol-4-phosphate 5-kinase 8-like	2.7.1.68	Putative uncharacterized protein [Source:UniProtKB/TrEMBL;Acc:F6H8Z0]	GO:0005886 plasma membrane GO:0005524 ATP binding GO:0016308 1-phosphatidylinositol-4-phosphate 5-kinase activity GO:0046488 phosphatidylinositol metabolic process GO:0016307 phosphatidylinositol phosphate kinase activity GO:0046854 phosphatidylinositol phosphorylation GO:0005623 cell GO:0005575 cellular_component GO:0008150 biological_process GO:0016301 kinase activity GO:0006629 lipid metabolic…	100258261	368.551	430.127	473.013	271.53	285.69	266.632
VIT_10s0003g02610	3156.71	-0.618	0.1718	-3.59668	0.000322309	0.0164705		gi|359483816|ref|XP_002271436.2| PREDICTED: uncharacterized protein LOC100245309	-	Putative uncharacterized protein [Source:UniProtKB/TrEMBL;Acc:F6HMG5]		100245309	3413.22	4183.45	3916.36	2959.86	2349.11	2118.29
VIT_17s0000g00010	2946.04	-0.6259	0.1436	-4.3597	1.3024e-05	0.00197903		gi|359491145|ref|XP_002284739.2| PREDICTED: uncharacterized protein LOC100243857	-	Putative uncharacterized protein [Source:UniProtKB/TrEMBL;Acc:F6GT51]	GO:0005773 vacuole GO:0005737 cytoplasm GO:0005623 cell GO:0005622 intracellular GO:0005575 cellular_component GO:0043226 organelle	100243857	3596.12	3575.78	3583.94	1952.86	2378.53	2589.02
VIT_01s0010g01840	775.943	-0.6263	0.1744	-3.59075	0.000329728	0.016583		gi|225468805|ref|XP_002263365.1| PREDICTED: GEM-like protein 5	-	Putative uncharacterized protein [Source:UniProtKB/TrEMBL;Acc:D7TAG7]		100248212	931.004	926.427	979.387	622.182	724.19	472.468
VIT_00s0125g00180	162.611	-0.6269	0.202	-3.10335	0.00191343	0.0467652		gi|359495321|ref|XP_002271188.2| PREDICTED: uncharacterized protein LOC100266793	-	Putative uncharacterized protein [Source:UniProtKB/TrEMBL;Acc:F6H2Q5]	GO:0046872 metal ion binding GO:0008270 zinc ion binding GO:0005515 protein binding GO:0043167 ion binding GO:0003674 molecular_function	100266793	200.778	225.958	167.997	112.388	145.218	123.328
VIT_06s0004g01890	252.415	-0.627	0.1923	-3.26076	0.00111114	0.0342673		gi|225435482|ref|XP_002282923.1| PREDICTED: putative copper-transporting ATPase 3-like	3.6.3.4	Putative uncharacterized protein [Source:UniProtKB/TrEMBL;Acc:F6GU79]	GO:0016021 integral to membrane GO:0005524 ATP binding GO:0000166 nucleotide binding GO:0043682 copper-transporting ATPase activity GO:0006825 copper ion transport GO:0030001 metal ion transport GO:0019829 cation-transporting ATPase activity GO:0006812 cation transport GO:0005507 copper ion binding GO:0046872 metal ion binding GO:0016787 hydrolase activity GO:0003674 molecular_function GO:0005575…	100265637	284.665	288.903	350.292	169.931	239.182	181.518
VIT_11s0016g01190	902.957	-0.629	0.1675	-3.75564	0.000172898	0.0114205		gi|225444748|ref|XP_002279041.1| PREDICTED: DUF246 domain-containing protein At1g04910	-	Putative uncharacterized protein [Source:UniProtKB/TrEMBL;Acc:D7TCF8]	GO:0016757 transferase activity, transferring glycosyl groups GO:0009507 chloroplast GO:0008150 biological_process GO:0005794 Golgi apparatus	100251000	965.384	1099.12	1237.94	825.38	687.174	602.744
VIT_10s0523g00030	580.247	-0.6332	0.1545	-4.09929	4.14419e-05	0.00435583		gi|359483452|ref|XP_002270330.2| PREDICTED: E3 ubiquitin-protein ligase COP1-like	-	Putative uncharacterized protein [Source:UniProtKB/TrEMBL;Acc:D7UE91]	GO:0005515 protein binding GO:0003674 molecular_function	100246063	611.96	835.237	674.371	456.746	448.941	454.229
VIT_17s0000g01810	2364.12	-0.6376	0.1661	-3.83844	0.00012382	0.00926622		gi|359491534|ref|XP_002279491.2| PREDICTED: cyclin-dependent kinase G-2-like	2.7.11.22 | 2.7.11.1 | 2.7.11.23	Putative uncharacterized protein [Source:UniProtKB/TrEMBL;Acc:D7SGU5]	GO:0016772 transferase activity, transferring phosphorus-containing groups GO:0006468 protein phosphorylation GO:0005524 ATP binding GO:0004674 protein serine/threonine kinase activity GO:0004672 protein kinase activity GO:0008150 biological_process GO:0006464 cellular protein modification process GO:0016301 kinase activity GO:0003674 molecular_function	NA	2887.9	3190.85	2587.87	2069.74	1937.19	1511.2
VIT_14s0083g00740	3106.48	-0.638	0.1933	-3.30093	0.000963635	0.031772		gi|225451866|ref|XP_002282329.1| PREDICTED: sodium-coupled neutral amino acid transporter 4	-	Putative uncharacterized protein [Source:UniProtKB/TrEMBL;Acc:F6GVU0]	GO:0016021 integral to membrane GO:0005886 plasma membrane GO:0005773 vacuole GO:0016020 membrane GO:0005737 cytoplasm GO:0005623 cell GO:0005622 intracellular GO:0005575 cellular_component GO:0043226 organelle	100258371	3950.92	3638.73	3817.46	2833.98	2623.41	1774.36
VIT_03s0091g00690	207.174	-0.6388	0.1888	-3.38287	0.000717331	0.0267109		gi|147795667|emb|CAN61204.1| hypothetical protein VITISV_013668	-	Putative uncharacterized protein [Source:UniProtKB/TrEMBL;Acc:F6H663]	GO:0005622 intracellular GO:0008270 zinc ion binding GO:0005623 cell GO:0005575 cellular_component GO:0043167 ion binding GO:0003674 molecular_function	100258264	248.91	298.587	212.081	170.83	163.251	149.383
VIT_01s0026g00800	1079.76	-0.6414	0.1712	-3.74629	0.000179469	0.0116985		gi|296086497|emb|CBI32086.3| unnamed protein product	-	Putative uncharacterized protein [Source:UniProtKB/TrEMBL;Acc:F6HPK2]		100246722	1427.45	1361.4	1174.79	939.566	908.322	667.013
VIT_05s0020g01960	788.778	-0.6455	0.1687	-3.82762	0.000129391	0.00954155		gi|147792256|emb|CAN61480.1| hypothetical protein VITISV_010931	-	Sodium/hydrogen exchanger [Source:UniProtKB/TrEMBL;Acc:A5BKR5]	GO:0016021 integral to membrane GO:0006810 transport GO:0016020 membrane GO:0055085 transmembrane transport GO:0015385 sodium:hydrogen antiporter activity GO:0006885 regulation of pH GO:0015299 solute:hydrogen antiporter activity GO:0006814 sodium ion transport GO:0006812 cation transport GO:0006811 ion transport GO:0015297 antiporter activity GO:0005575 cellular_component GO:0008150 biological_p…	100232960	959.883	1021.65	916.239	637.467	712.801	484.627
VIT_12s0028g01350	1108.44	-0.6487	0.1424	-4.55647	5.20193e-06	0.00102445		gi|302143484|emb|CBI22045.3| unnamed protein product	2.7.11.1	Putative uncharacterized protein [Source:UniProtKB/TrEMBL;Acc:E0CTX9]	GO:0016772 transferase activity, transferring phosphorus-containing groups GO:0006468 protein phosphorylation GO:0005524 ATP binding GO:0004674 protein serine/threonine kinase activity GO:0004672 protein kinase activity GO:0003674 molecular_function GO:0008150 biological_process GO:0005515 protein binding GO:0006464 cellular protein modification process GO:0016301 kinase activity GO:0007169 trans…	100252351	1222.54	1515.53	1332.06	893.712	921.61	765.155
VIT_01s0026g02710	1192.87	-0.6489	0.1962	-3.30814	0.000939188	0.0313213		gi|296086346|emb|CBI31935.3| unnamed protein product	-	Putative uncharacterized protein [Source:UniProtKB/TrEMBL;Acc:D7TN62]	GO:0006355 regulation of transcription, DNA-dependent GO:0003677 DNA binding GO:0003674 molecular_function GO:0008150 biological_process GO:0045087 innate immune response GO:0010150 leaf senescence GO:0009908 flower development GO:0009825 multidimensional cell growth GO:0009617 response to bacterium GO:0007275 multicellular organismal development GO:0005634 nucleus GO:0003700 sequence-specific DN…	NA	1757.49	1492.13	1145	1083.42	883.645	795.553
VIT_00s0477g00030	483.253	-0.6511	0.196	-3.32229	0.000892819	0.0307054		gi|297745711|emb|CBI41036.3| unnamed protein product	-		GO:0016020 membrane GO:0055085 transmembrane transport GO:0015297 antiporter activity GO:0015238 drug transmembrane transporter activity GO:0006855 drug transmembrane transport GO:0005575 cellular_component GO:0008150 biological_process GO:0022857 transmembrane transporter activity GO:0006810 transport GO:0003674 molecular_function	NA	456.563	706.118	617.18	405.497	319.859	394.302
VIT_08s0040g03340	1106.88	-0.6511	0.1794	-3.62876	0.000284789	0.0154887		gi|225439735|ref|XP_002273013.1| PREDICTED: uncharacterized protein LOC100246491	-	Putative uncharacterized protein [Source:UniProtKB/TrEMBL;Acc:F6HQU6]	GO:0008080 N-acetyltransferase activity GO:0046872 metal ion binding GO:0008270 zinc ion binding GO:0003674 molecular_function GO:0005515 protein binding GO:0016746 transferase activity, transferring acyl groups GO:0043167 ion binding	100246491	1042.39	1492.94	1539.38	908.997	884.594	772.971
VIT_01s0026g00860	139.077	-0.6534	0.2129	-3.06941	0.00214483	0.0495873		gi|225424785|ref|XP_002267168.1| PREDICTED: uncharacterized protein LOC100243328	-	Putative uncharacterized protein [Source:UniProtKB/TrEMBL;Acc:F6HPJ8]	GO:0005515 protein binding GO:0003674 molecular_function	100243328	181.525	192.064	139.402	92.608	117.693	111.169
VIT_17s0000g06960	278.41	-0.6547	0.2044	-3.2028	0.00136098	0.038756		gi|225457281|ref|XP_002284402.1| PREDICTED: UDP-glucose 6-dehydrogenase	1.1.1.22	UDP-glucose 6-dehydrogenase [Source:UniProtKB/TrEMBL;Acc:F6GT25]	GO:0055114 oxidation-reduction process GO:0016491 oxidoreductase activity GO:0000166 nucleotide binding GO:0003979 UDP-glucose 6-dehydrogenase activity GO:0051287 NAD binding GO:0016616 oxidoreductase activity, acting on the CH-OH group of donors, NAD or NADP as acceptor GO:0008150 biological_process GO:0003674 molecular_function	100250128	281.914	355.884	389.61	249.952	169.895	223.206
VIT_09s0002g05160	182.475	-0.6593	0.2133	-3.09128	0.00199295	0.0478027		gi|297743325|emb|CBI36192.3| unnamed protein product	-	Putative uncharacterized protein [Source:UniProtKB/TrEMBL;Acc:D7U0P6]	GO:0005634 nucleus GO:0046983 protein dimerization activity GO:0006355 regulation of transcription, DNA-dependent GO:0006351 transcription, DNA-dependent GO:0009734 auxin mediated signaling pathway GO:0009058 biosynthetic process GO:0005623 cell GO:0005622 intracellular GO:0005575 cellular_component GO:0034641 cellular nitrogen compound metabolic process GO:0008150 biological_process GO:0007165 s…	100258296	220.031	249.361	204.932	177.124	125.286	118.117
VIT_18s0001g05640	416.391	-0.6602	0.1893	-3.48731	0.00048791	0.022049		gi|302141957|emb|CBI19160.3| unnamed protein product	-	Putative uncharacterized protein [Source:UniProtKB/TrEMBL;Acc:F6H0Q1]	GO:0008150 biological_process GO:0005634 nucleus GO:0003674 molecular_function	100260863	426.309	626.226	483.736	356.945	324.604	280.528
VIT_13s0158g00210	238.878	-0.6639	0.2129	-3.11873	0.0018163	0.045251		gi|359487247|ref|XP_003633546.1| PREDICTED: putative disease resistance protein At3g14460-like	-	Putative uncharacterized protein [Source:UniProtKB/TrEMBL;Acc:F6HHX8]	GO:0006952 defense response GO:0043531 ADP binding GO:0003674 molecular_function GO:0006950 response to stress GO:0008150 biological_process GO:0005515 protein binding	100253382	275.038	317.955	290.718	167.234	237.284	145.041
VIT_18s0001g05220	2177.25	-0.6647	0.1707	-3.89479	9.82844e-05	0.00779154		gi|225459348|ref|XP_002285804.1| PREDICTED: uncharacterized WD repeat-containing protein C2A9.03	-	Putative uncharacterized protein [Source:UniProtKB/TrEMBL;Acc:F6H0V9]	GO:0003674 molecular_function GO:0005515 protein binding	100267825	2302.07	3018.96	2721.31	1928.58	1674.27	1418.27
VIT_15s0021g02790	266.896	-0.6659	0.1763	-3.77718	0.000158612	0.0108302		gi|225453537|ref|XP_002275919.1| PREDICTED: protein ELC-like	-	Putative uncharacterized protein [Source:UniProtKB/TrEMBL;Acc:F6GV51]	GO:0010091 trichome branching GO:0043130 ubiquitin binding GO:0005770 late endosome GO:0005769 early endosome GO:0015031 protein transport GO:0043234 protein complex GO:0051301 cell division GO:0006464 cellular protein modification process GO:0005737 cytoplasm GO:0005623 cell GO:0005622 intracellular GO:0005575 cellular_component GO:0008150 biological_process GO:0032182 small conjugating protein …	100259843	346.548	342.972	296.676	202.299	239.182	173.701
VIT_03s0038g03200	625.94	-0.6695	0.1961	-3.4142	0.000639687	0.0252302		gi|297744535|emb|CBI37797.3| unnamed protein product	-	Putative uncharacterized protein [Source:UniProtKB/TrEMBL;Acc:D7U4X8]	GO:0016020 membrane GO:0055085 transmembrane transport GO:0015297 antiporter activity GO:0015238 drug transmembrane transporter activity GO:0006855 drug transmembrane transport GO:0005575 cellular_component GO:0008150 biological_process GO:0022857 transmembrane transporter activity GO:0006810 transport GO:0003674 molecular_function GO:0009507 chloroplast GO:0005886 plasma membrane	100267546	734.352	880.429	702.966	546.657	533.414	357.825
VIT_13s0067g03680	252.082	-0.6745	0.2011	-3.35475	0.000794359	0.0285801		gi|297736443|emb|CBI25314.3| unnamed protein product	-	Putative uncharacterized protein [Source:UniProtKB/TrEMBL;Acc:F6HC18]		NA	272.288	361.533	300.25	189.711	230.64	158.068
VIT_16s0098g01150	384.946	-0.6747	0.2079	-3.24492	0.00117482	0.0352238		gi|225455256|ref|XP_002273092.1| PREDICTED: indole-3-acetic acid-induced protein ARG7	-	Putative uncharacterized protein [Source:UniProtKB/TrEMBL;Acc:A5C137]		100241753	543.2	425.285	461.098	265.236	377.756	237.102
VIT_00s0333g00040	558.837	-0.6783	0.1476	-4.5951	4.3255e-06	0.000889294		gi|225470242|ref|XP_002263284.1| PREDICTED: uncharacterized protein At5g48480	-	Putative uncharacterized protein [Source:UniProtKB/TrEMBL;Acc:F6I1Z8]	GO:0008150 biological_process GO:0005829 cytosol GO:0005737 cytoplasm GO:0003674 molecular_function	100251676	677.969	656.085	736.327	494.509	403.382	384.749
VIT_04s0008g01780	436.27	-0.6826	0.2116	-3.22532	0.00125831	0.0369573		gi|296081706|emb|CBI20711.3| unnamed protein product	-	Putative uncharacterized protein [Source:UniProtKB/TrEMBL;Acc:D7STW2]	GO:0005634 nucleus GO:0046872 metal ion binding GO:0008270 zinc ion binding GO:0003676 nucleic acid binding GO:0005623 cell GO:0005622 intracellular GO:0005575 cellular_component GO:0005515 protein binding GO:0043167 ion binding GO:0043226 organelle GO:0003674 molecular_function	100854580	495.069	610.893	517.097	249.053	320.808	424.7
VIT_18s0041g02120	491.563	-0.6858	0.1863	-3.68148	0.000231887	0.0137516		gi|296089409|emb|CBI39228.3| unnamed protein product	-	Putative uncharacterized protein [Source:UniProtKB/TrEMBL;Acc:F6I445]	GO:0006952 defense response GO:0007165 signal transduction GO:0043531 ADP binding GO:0006950 response to stress GO:0008150 biological_process GO:0005515 protein binding GO:0003674 molecular_function	NA	665.592	539.878	623.138	383.019	444.195	293.555
VIT_17s0000g04050	628.068	-0.6877	0.2209	-3.11287	0.00185275	0.0459114		gi|225455868|ref|XP_002274587.1| PREDICTED: lysosomal acid lipase/cholesteryl ester hydrolase-like	-	Putative uncharacterized protein [Source:UniProtKB/TrEMBL;Acc:F6GTJ0]	GO:0006629 lipid metabolic process GO:0008150 biological_process	100252671	625.712	863.482	851.9	471.132	602.701	353.482
VIT_13s0067g01960	311.3	-0.6899	0.2134	-3.23213	0.00122871	0.0363158		gi|225448564|ref|XP_002273838.1| PREDICTED: dehydration-responsive element-binding protein 2C-like	-	Putative uncharacterized protein [Source:UniProtKB/TrEMBL;Acc:F6HCA2]	GO:0005634 nucleus GO:0006355 regulation of transcription, DNA-dependent GO:0006351 transcription, DNA-dependent GO:0003700 sequence-specific DNA binding transcription factor activity GO:0003677 DNA binding GO:0003674 molecular_function GO:0009058 biosynthetic process GO:0005623 cell GO:0005622 intracellular GO:0005575 cellular_component GO:0034641 cellular nitrogen compound metabolic process GO:…	100267216	383.678	486.616	289.527	258.943	235.386	213.653
VIT_15s0048g01080	123.967	-0.6919	0.2041	-3.39002	0.000698886	0.0264757		gi|225453879|ref|XP_002273022.1| PREDICTED: uncharacterized protein LOC100252258	-	Putative uncharacterized protein [Source:UniProtKB/TrEMBL;Acc:F6I364]	GO:0016998 cell wall macromolecule catabolic process GO:0009056 catabolic process GO:0008150 biological_process GO:0071554 cell wall organization or biogenesis	100252258	177.4	140.417	145.359	100.7	83.5239	96.4043
VIT_12s0034g01030	284.34	-0.6966	0.224	-3.10991	0.00187147	0.0462529		gi|359486088|ref|XP_002273807.2| PREDICTED: putative disease resistance RPP13-like protein 1-like	-	Putative uncharacterized protein [Source:UniProtKB/TrEMBL;Acc:F6H951]	GO:0006952 defense response GO:0043531 ADP binding GO:0006950 response to stress GO:0008150 biological_process GO:0005515 protein binding GO:0003674 molecular_function	NA	387.804	429.32	245.442	232.869	202.166	208.442
VIT_01s0146g00330	368.591	-0.6986	0.1769	-3.9494	7.83465e-05	0.00654368		gi|296088724|emb|CBI38174.3| unnamed protein product	-	Putative uncharacterized protein [Source:UniProtKB/TrEMBL;Acc:D7U605]	GO:0005737 cytoplasm GO:0003674 molecular_function GO:0005623 cell GO:0005622 intracellular GO:0005575 cellular_component GO:0005515 protein binding GO:0008150 biological_process GO:0005886 plasma membrane GO:0005634 nucleus	100254108	407.057	468.056	499.225	336.266	253.419	247.525
VIT_11s0016g02980	2996.12	-0.7043	0.2042	-3.44897	0.00056273	0.0234097		gi|225445063|ref|XP_002280262.1| PREDICTED: uncharacterized protein LOC100249186	-	Putative uncharacterized protein [Source:UniProtKB/TrEMBL;Acc:D7TBF0]	GO:0016607 nuclear speck GO:0046686 response to cadmium ion GO:0006979 response to oxidative stress GO:0005634 nucleus GO:0003674 molecular_function	100249186	3123.06	4397.3	3688.78	2310.7	2695.54	1761.33
VIT_07s0205g00030	1152.51	-0.7061	0.1445	-4.88711	1.02328e-06	0.00033587		gi|297735865|emb|CBI18619.3| unnamed protein product	-	Putative uncharacterized protein [Source:UniProtKB/TrEMBL;Acc:D7SSI6]	GO:0005886 plasma membrane GO:0010197 polar nucleus fusion GO:0046872 metal ion binding GO:0008270 zinc ion binding GO:0005623 cell GO:0005575 cellular_component GO:0008150 biological_process GO:0005515 protein binding GO:0030154 cell differentiation GO:0043167 ion binding GO:0003674 molecular_function	NA	1212.92	1487.29	1598.95	846.958	928.254	840.715
VIT_00s0776g00020	142.043	-0.713	0.2162	-3.29829	0.000972764	0.031772		gi|359497299|ref|XP_002266048.2| PREDICTED: katanin p80 WD40 repeat-containing subunit B1 homolog 1-like	-	Putative uncharacterized protein [Source:UniProtKB/TrEMBL;Acc:F6I2F4]	GO:0051013 microtubule severing GO:0008352 katanin complex GO:0008017 microtubule binding GO:0003674 molecular_function GO:0043234 protein complex GO:0005737 cytoplasm GO:0005623 cell GO:0005622 intracellular GO:0005575 cellular_component GO:0008150 biological_process GO:0005515 protein binding GO:0005815 microtubule organizing center GO:0008092 cytoskeletal protein binding GO:0005856 cytoskeleto…	100261609	163.648	162.205	207.315	103.397	126.235	89.4562
VIT_19s0090g00860	231.218	-0.7177	0.2228	-3.22069	0.0012788	0.0373247		gi|297737466|emb|CBI26667.3| unnamed protein product	-	Putative uncharacterized protein [Source:UniProtKB/TrEMBL;Acc:D7T808]		NA	339.672	296.166	233.528	169.931	211.657	136.356
VIT_00s0291g00090	770.298	-0.7223	0.2241	-3.22253	0.00127062	0.0371882		gi|359496286|ref|XP_002271978.2| PREDICTED: uncharacterized protein LOC100259633	-	Putative uncharacterized protein [Source:UniProtKB/TrEMBL;Acc:F6GZ16]	GO:0008150 biological_process GO:0005634 nucleus GO:0003674 molecular_function	100259633	1032.77	1166.1	700.583	541.262	704.258	476.81
VIT_15s0046g01440	963.998	-0.7249	0.1785	-4.06047	4.89739e-05	0.00495272		gi|359489695|ref|XP_002279966.2| PREDICTED: common plant regulatory factor 1-like	-	Putative uncharacterized protein [Source:UniProtKB/TrEMBL;Acc:D7UCK3]	GO:0009737 response to abscisic acid stimulus GO:0005634 nucleus GO:0005737 cytoplasm GO:0006355 regulation of transcription, DNA-dependent GO:0006351 transcription, DNA-dependent GO:0003700 sequence-specific DNA binding transcription factor activity GO:0003677 DNA binding GO:0009637 response to blue light GO:0005829 cytosol GO:0043565 sequence-specific DNA binding GO:0009058 biosynthetic process…	100248302	1096.03	1243.58	1280.83	808.297	802.019	553.239
VIT_07s0005g02660	1142.63	-0.7334	0.2294	-3.19672	0.00139002	0.0392245		gi|225437787|ref|XP_002273987.1| PREDICTED: ABC transporter B family member 11	-	Putative uncharacterized protein [Source:UniProtKB/TrEMBL;Acc:F6HZG2]	GO:0016021 integral to membrane GO:0005886 plasma membrane GO:0005524 ATP binding GO:0006810 transport GO:0016020 membrane GO:0000166 nucleotide binding GO:0009733 response to auxin stimulus GO:0055085 transmembrane transport GO:0009630 gravitropism GO:0008559 xenobiotic-transporting ATPase activity GO:0009735 response to cytokinin stimulus GO:0010540 basipetal auxin transport GO:0048767 root hai…	100267452	1743.74	1461.46	1111.64	706.698	1110.49	721.729
VIT_06s0004g05880	1090.04	-0.7363	0.1713	-4.29825	1.72149e-05	0.00232171		gi|297745966|emb|CBI16022.3| unnamed protein product	-	Putative uncharacterized protein [Source:UniProtKB/TrEMBL;Acc:D7SK46]	GO:0046872 metal ion binding GO:0008270 zinc ion binding GO:0005515 protein binding GO:0043167 ion binding GO:0003674 molecular_function	100250222	1185.41	1534.09	1384.49	672.532	937.746	825.95
VIT_18s0001g04980	5199.95	-0.7368	0.2263	-3.25584	0.00113057	0.0345053		gi|225459364|ref|XP_002285808.1| PREDICTED: acetyl-CoA carboxylase 1-like	6.3.4.14 | 6.4.1.2	Putative uncharacterized protein [Source:UniProtKB/TrEMBL;Acc:F6H0V3]	GO:0005886 plasma membrane GO:0005524 ATP binding GO:0008152 metabolic process GO:0003824 catalytic activity GO:0009933 meristem structural organization GO:0010072 primary shoot apical meristem specification GO:0009735 response to cytokinin stimulus GO:0009793 embryo development ending in seed dormancy GO:0004075 biotin carboxylase activity GO:0003989 acetyl-CoA carboxylase activity GO:0048367 sh…	100247288	6935.09	7111.22	5611.81	4257.27	4602.36	2681.95
VIT_14s0068g01760	404.668	-0.7392	0.2372	-3.11578	0.00183456	0.0455815		gi|225451491|ref|XP_002271350.1| PREDICTED: 7-alpha-hydroxysteroid dehydrogenase	-	Putative uncharacterized protein [Source:UniProtKB/TrEMBL;Acc:D7SVM9]	GO:0000166 nucleotide binding GO:0003674 molecular_function GO:0005777 peroxisome	100258305	530.824	658.506	341.951	336.266	289.486	270.974
VIT_01s0011g03110	2468.16	-0.7393	0.2275	-3.2493	0.00115689	0.0348941		gi|359472983|ref|XP_002281762.2| PREDICTED: uncharacterized protein LOC100257723 isoform 1	-	Putative uncharacterized protein [Source:UniProtKB/TrEMBL;Acc:D7T987]	GO:0003682 chromatin binding GO:0003677 DNA binding GO:0016036 cellular response to phosphate starvation GO:0080022 primary root development GO:0006950 response to stress GO:0008150 biological_process GO:0048856 anatomical structure development GO:0003674 molecular_function	100257723	2171.43	3290.11	3875.85	2152.46	1601.19	1717.91
VIT_02s0012g00530	316.815	-0.7397	0.2185	-3.3854	0.000710754	0.026653		gi|225427324|ref|XP_002282232.1| PREDICTED: ribose-phosphate pyrophosphokinase 1, chloroplastic	2.7.6.1	Ribose-phosphate pyrophosphokinase [Source:UniProtKB/TrEMBL;Acc:D7TTH1]	GO:0016310 phosphorylation GO:0016301 kinase activity GO:0044249 cellular biosynthetic process GO:0009165 nucleotide biosynthetic process GO:0009156 ribonucleoside monophosphate biosynthetic process GO:0004749 ribose phosphate diphosphokinase activity GO:0009116 nucleoside metabolic process GO:0000287 magnesium ion binding GO:0046872 metal ion binding GO:0009058 biosynthetic process GO:0034641 ce…	100260851	376.802	506.791	313.356	265.236	195.522	243.182
VIT_18s0041g00830	134.652	-0.7404	0.2328	-3.18114	0.00146696	0.0405996		gi|147857122|emb|CAN83500.1| hypothetical protein VITISV_020131	-	Putative uncharacterized protein [Source:UniProtKB/TrEMBL;Acc:A5BR90]	GO:0016740 transferase activity GO:0008152 metabolic process GO:0016758 transferase activity, transferring hexosyl groups GO:0016757 transferase activity, transferring glycosyl groups GO:0003674 molecular_function GO:0008150 biological_process	100264736	198.027	165.433	146.551	115.086	107.252	75.5601
VIT_18s0041g02080	173.655	-0.7415	0.2282	-3.24897	0.00115823	0.0348941		gi|225460240|ref|XP_002281119.1| PREDICTED: 12-oxophytodienoate reductase 2	1.3.1.42	Putative uncharacterized protein [Source:UniProtKB/TrEMBL;Acc:F6I447]	GO:0003824 catalytic activity GO:0009611 response to wounding GO:0055114 oxidation-reduction process GO:0016491 oxidoreductase activity GO:0046686 response to cadmium ion GO:0009751 response to salicylic acid stimulus GO:0031407 oxylipin metabolic process GO:0010181 FMN binding GO:0006950 response to stress GO:0008150 biological_process GO:0044281 small molecule metabolic process GO:0006629 lipid…	100244746	167.773	241.291	247.825	133.068	103.456	148.515
VIT_13s0158g00340	285.275	-0.7528	0.2317	-3.24985	0.00115466	0.0348941		gi|225449953|ref|XP_002271029.1| PREDICTED: glycerol-3-phosphate dehydrogenase	1.1.1.8	Putative uncharacterized protein [Source:UniProtKB/TrEMBL;Acc:D7TDP0]	GO:0005737 cytoplasm GO:0016614 oxidoreductase activity, acting on CH-OH group of donors GO:0055114 oxidation-reduction process GO:0016491 oxidoreductase activity GO:0000166 nucleotide binding GO:0046168 glycerol-3-phosphate catabolic process GO:0009331 glycerol-3-phosphate dehydrogenase complex GO:0004367 glycerol-3-phosphate dehydrogenase [NAD+] activity GO:0051287 NAD binding GO:0016616 oxidor…	100241426	335.547	439.811	307.399	274.227	177.488	177.175
VIT_02s0025g01990	112.075	-0.7567	0.2064	-3.66693	0.000245482	0.0141314		gi|225426249|ref|XP_002264149.1| PREDICTED: RING-H2 zinc finger protein RHA4a	-	Putative uncharacterized protein [Source:UniProtKB/TrEMBL;Acc:F6HU48]		100266728	151.271	129.119	145.359	87.2133	88.2696	71.2176
VIT_04s0023g03920	123.771	-0.7597	0.2214	-3.43126	0.000600775	0.024352		gi|359476801|ref|XP_002269523.2| PREDICTED: uncharacterized protein LOC100241024	-	Putative uncharacterized protein [Source:UniProtKB/TrEMBL;Acc:F6GWJ8]		100241024	134.769	150.908	184.678	98.0026	98.7101	75.5601
VIT_07s0005g06420	416.304	-0.7635	0.1874	-4.07472	4.60696e-05	0.00469541		gi|225465451|ref|XP_002266369.1| PREDICTED: PPPDE peptidase domain-containing protein 2-like isoform 2	-	Putative uncharacterized protein [Source:UniProtKB/TrEMBL;Acc:F6I015]	GO:0008150 biological_process GO:0005737 cytoplasm GO:0005634 nucleus GO:0003674 molecular_function	100249956	467.565	579.421	532.586	347.055	334.096	237.102
VIT_13s0158g00290	198.426	-0.7654	0.2152	-3.55694	0.000375205	0.0182805		gi|225449957|ref|XP_002270955.1| PREDICTED: putative disease resistance protein At3g14460	-	Putative uncharacterized protein [Source:UniProtKB/TrEMBL;Acc:F6HHY2]	GO:0006952 defense response GO:0043531 ADP binding GO:0006950 response to stress GO:0008150 biological_process GO:0005515 protein binding GO:0003674 molecular_function	100241409	236.533	309.078	208.507	168.133	142.37	125.934
VIT_19s0014g00830	441.962	-0.7761	0.2334	-3.32555	0.000882431	0.0305165		gi|302142859|emb|CBI20154.3| unnamed protein product	2.7.11.1	Putative uncharacterized protein [Source:UniProtKB/TrEMBL;Acc:F6H1V3]	GO:0016772 transferase activity, transferring phosphorus-containing groups GO:0006468 protein phosphorylation GO:0005524 ATP binding GO:0004674 protein serine/threonine kinase activity GO:0004672 protein kinase activity GO:0008150 biological_process GO:0005515 protein binding GO:0006464 cellular protein modification process GO:0016301 kinase activity GO:0003674 molecular_function	NA	731.602	587.49	370.547	323.678	328.401	310.057
VIT_17s0000g04540	119.094	-0.7815	0.2471	-3.16216	0.00156605	0.0419515		gi|225455784|ref|XP_002274334.1| PREDICTED: enolase 1, chloroplastic-like	4.2.1.11	Putative uncharacterized protein [Source:UniProtKB/TrEMBL;Acc:F6GTG3]	GO:0009507 chloroplast GO:0010090 trichome morphogenesis GO:0004634 phosphopyruvate hydratase activity GO:0000015 phosphopyruvate hydratase complex GO:0006096 glycolysis GO:0000287 magnesium ion binding GO:0009056 catabolic process GO:0005975 carbohydrate metabolic process GO:0043234 protein complex GO:0005829 cytosol GO:0005737 cytoplasm GO:0005623 cell GO:0005622 intracellular GO:0005575 cellul…	100256026	184.276	150.908	121.53	66.5339	94.9135	96.4043
VIT_12s0034g01070	139.158	-0.7839	0.2251	-3.48292	0.000495979	0.0221462		gi|298204598|emb|CBI23873.3| unnamed protein product	-	Putative uncharacterized protein [Source:UniProtKB/TrEMBL;Acc:D7T044]	GO:0043531 ADP binding GO:0003674 molecular_function	NA	204.903	195.292	132.253	104.296	104.405	93.7988
VIT_11s0052g01250	6789.31	-0.7846	0.2107	-3.72308	0.000196804	0.0123973		gi|225446109|ref|XP_002274404.1| PREDICTED: probable xyloglucan endotransglucosylase/hydrolase protein 23	2.4.1.207	Putative uncharacterized protein [Source:UniProtKB/TrEMBL;Acc:F6GXE3]	GO:0016762 xyloglucan:xyloglucosyl transferase activity GO:0006073 cellular glucan metabolic process GO:0005618 cell wall GO:0048046 apoplast GO:0004553 hydrolase activity, hydrolyzing O-glycosyl compounds GO:0005975 carbohydrate metabolic process GO:0003674 molecular_function GO:0005623 cell GO:0005575 cellular_component GO:0008150 biological_process GO:0030312 external encapsulating structure G…	100256457	7753.33	11253.5	6954.6	4746.38	4634.63	5393.43
VIT_18s0001g13770	373.895	-0.7881	0.2315	-3.40417	0.000663655	0.025548		gi|225458059|ref|XP_002278372.1| PREDICTED: cytochrome P450 83B1-like	-	Putative uncharacterized protein [Source:UniProtKB/TrEMBL;Acc:F6GZR8]	GO:0005886 plasma membrane GO:0020037 heme binding GO:0005506 iron ion binding GO:0016020 membrane GO:0055114 oxidation-reduction process GO:0016491 oxidoreductase activity GO:0042742 defense response to bacterium GO:0016709 oxidoreductase activity, acting on paired donors, with incorporation or reduction of molecular oxygen, NAD(P)H as one donor, and incorporation of one atom of oxygen GO:005254…	100250687	493.694	504.37	434.886	279.622	349.282	181.518
VIT_14s0068g01360	471.363	-0.7925	0.1852	-4.27935	1.87443e-05	0.00245236		gi|225451567|ref|XP_002274922.1| PREDICTED: GEM-like protein 5-like	-	Putative uncharacterized protein [Source:UniProtKB/TrEMBL;Acc:F6H445]		100265266	523.948	564.088	714.881	391.111	349.282	284.87
VIT_00s0958g00020	150.237	-0.796	0.1978	-4.02504	5.69653e-05	0.00537151		gi|359497288|ref|XP_002263566.2| PREDICTED: 70 kDa peptidyl-prolyl isomerase	5.2.1.8	Putative uncharacterized protein [Source:UniProtKB/TrEMBL;Acc:D7UEC7]	GO:0006457 protein folding GO:0008150 biological_process GO:0005515 protein binding GO:0003674 molecular_function	100249097	162.273	222.73	189.443	106.095	115.795	105.089
VIT_01s0011g02480	510.146	-0.7965	0.2355	-3.3817	0.00072039	0.0267109		gi|225423806|ref|XP_002280418.1| PREDICTED: putative phospholipid-transporting ATPase 9-like isoform 1	3.6.3.1	Putative uncharacterized protein [Source:UniProtKB/TrEMBL;Acc:F6HFR1]	GO:0016021 integral to membrane GO:0005886 plasma membrane GO:0005524 ATP binding GO:0016020 membrane GO:0000166 nucleotide binding GO:0009941 chloroplast envelope GO:0015914 phospholipid transport GO:0004012 phospholipid-translocating ATPase activity GO:0019829 cation-transporting ATPase activity GO:0000287 magnesium ion binding GO:0006812 cation transport GO:0046872 metal ion binding GO:0016787…	100256123	644.965	747.275	568.33	444.159	240.131	416.015
VIT_02s0025g00510	521.657	-0.7965	0.2404	-3.31388	0.000920119	0.0311233		gi|225426128|ref|XP_002277529.1| PREDICTED: respiratory burst oxidase homolog protein A	-	Putative uncharacterized protein [Source:UniProtKB/TrEMBL;Acc:F6HUN7]	GO:0016021 integral to membrane GO:0005886 plasma membrane GO:0004601 peroxidase activity GO:0016020 membrane GO:0055114 oxidation-reduction process GO:0016491 oxidoreductase activity GO:0006952 defense response GO:0009723 response to ethylene stimulus GO:0005887 integral to plasma membrane GO:0050664 oxidoreductase activity, acting on NAD(P)H, oxygen as acceptor GO:0010119 regulation of stomatal…	100262101	583.081	572.158	850.708	446.856	415.721	261.421
VIT_02s0025g01490	173.697	-0.7995	0.252	-3.17294	0.00150903	0.0410953		gi|225426330|ref|XP_002269668.1| PREDICTED: probable 26S proteasome non-ATPase regulatory subunit 7	-	Putative uncharacterized protein [Source:UniProtKB/TrEMBL;Acc:D7TVG2]	GO:0003674 molecular_function GO:0005515 protein binding	100258173	145.77	274.377	247.825	131.27	130.032	112.906
VIT_18s0041g01230	622.286	-0.7996	0.2456	-3.256	0.00112995	0.0345053		gi|225460328|ref|XP_002282802.1| PREDICTED: stromal 70 kDa heat shock-related protein, chloroplastic-like	-	Putative uncharacterized protein [Source:UniProtKB/TrEMBL;Acc:F6I3V5]	GO:0005634 nucleus GO:0005524 ATP binding GO:0009507 chloroplast GO:0000166 nucleotide binding GO:0009941 chloroplast envelope GO:0009579 thylakoid GO:0009570 chloroplast stroma GO:0046686 response to cadmium ion GO:0009409 response to cold GO:0045036 protein targeting to chloroplast GO:0009408 response to heat GO:0051082 unfolded protein binding GO:0006457 protein folding GO:0048046 apoplast GO:…	100248235	490.943	1011.16	892.409	412.69	478.364	448.15
VIT_03s0017g01410	1306.44	-0.8058	0.2432	-3.31333	0.000921918	0.0311233		gi|225462839|ref|XP_002270540.1| PREDICTED: uncharacterized protein LOC100259788	-	Putative uncharacterized protein [Source:UniProtKB/TrEMBL;Acc:D6CH20]		100244413	1724.49	1994.08	1317.76	1217.39	939.644	645.301
VIT_06s0004g06010	3130.77	-0.809	0.216	-3.74543	0.000180083	0.0116985		gi|359478878|ref|XP_002280779.2| PREDICTED: uncharacterized protein LOC100246735	-	Putative uncharacterized protein [Source:UniProtKB/TrEMBL;Acc:F6GUU8]	GO:0000166 nucleotide binding GO:0003676 nucleic acid binding GO:0003674 molecular_function GO:0043484 regulation of RNA splicing GO:0009644 response to high light intensity GO:0008380 RNA splicing GO:0003723 RNA binding	NA	3470.98	4952.51	3628.02	2483.33	2557.92	1691.85
VIT_19s0014g01640	339.877	-0.8165	0.2311	-3.53296	0.000410936	0.0194147		gi|225461618|ref|XP_002285356.1| PREDICTED: malate dehydrogenase, mitochondrial	1.1.1.37	Malate dehydrogenase [Source:UniProtKB/TrEMBL;Acc:E0CSB6]	GO:0003824 catalytic activity GO:0055114 oxidation-reduction process GO:0016491 oxidoreductase activity GO:0000166 nucleotide binding GO:0030060 L-malate dehydrogenase activity GO:0016615 malate dehydrogenase activity GO:0006108 malate metabolic process GO:0044262 cellular carbohydrate metabolic process GO:0016616 oxidoreductase activity, acting on the CH-OH group of donors, NAD or NADP as accept…	100253724	325.92	430.127	556.416	209.492	221.149	296.161
VIT_00s0194g00030	4005.08	-0.8189	0.2653	-3.0868	0.00202323	0.0482814		gi|359495606|ref|XP_003635036.1| PREDICTED: heat shock cognate protein 80-like	-	Putative uncharacterized protein [Source:UniProtKB/TrEMBL;Acc:F6HCU9]	GO:0005886 plasma membrane GO:0005634 nucleus GO:0005524 ATP binding GO:0006950 response to stress GO:0016020 membrane GO:0006952 defense response GO:0009651 response to salt stress GO:0009414 response to water deprivation GO:0071277 cellular response to calcium ion GO:0050821 protein stabilization GO:0048366 leaf development GO:0009908 flower development GO:0009408 response to heat GO:0010286 he…	100246843	3554.87	5271.27	6700.82	2486.03	3727.25	2290.25
VIT_02s0025g02140	3009.86	-0.8218	0.2189	-3.75497	0.000173362	0.0114205		gi|225426230|ref|XP_002263323.1| PREDICTED: luminal-binding protein 5	-	Putative uncharacterized protein [Source:UniProtKB/TrEMBL;Acc:F6HU55]	GO:0005886 plasma membrane GO:0005773 vacuole GO:0005634 nucleus GO:0005524 ATP binding GO:0009507 chloroplast GO:0016020 membrane GO:0000166 nucleotide binding GO:0046686 response to cadmium ion GO:0010197 polar nucleus fusion GO:0034976 response to endoplasmic reticulum stress GO:0009408 response to heat GO:0005618 cell wall GO:0005730 nucleolus GO:0009056 catabolic process GO:0005737 cytoplasm…	100251379	2625.24	4658.77	4342.9	2193.82	2209.59	2028.83
VIT_19s0014g02450	321.743	-0.8289	0.1639	-5.058	4.23682e-07	0.000165139		gi|225461494|ref|XP_002282547.1| PREDICTED: MATE efflux family protein ALF5	-	Putative uncharacterized protein [Source:UniProtKB/TrEMBL;Acc:F6H231]	GO:0016020 membrane GO:0055085 transmembrane transport GO:0015297 antiporter activity GO:0015238 drug transmembrane transporter activity GO:0006855 drug transmembrane transport GO:0003674 molecular_function GO:0005575 cellular_component GO:0008150 biological_process GO:0022857 transmembrane transporter activity GO:0006810 transport	100241893	424.934	451.916	363.398	253.548	202.166	234.497
VIT_13s0101g00320	68.4963	-0.8333	0.2514	-3.31466	0.000917543	0.0311233		gi|147794999|emb|CAN71929.1| hypothetical protein VITISV_001044	-	Putative uncharacterized protein [Source:UniProtKB/TrEMBL;Acc:F6HPX8]		NA	78.3859	104.909	82.2113	44.9553	48.4059	52.1104
VIT_18s0001g06560	862.472	-0.8448	0.2134	-3.95848	7.54285e-05	0.0064145		gi|225459205|ref|XP_002285739.1| PREDICTED: uncharacterized protein LOC100266097	-	Putative uncharacterized protein [Source:UniProtKB/TrEMBL;Acc:A5BMY8]		100266097	1448.08	971.619	931.728	505.298	599.853	718.255
VIT_08s0007g08650	89.2566	-0.8465	0.2699	-3.13698	0.00170698	0.0441103		gi|297739648|emb|CBI29830.3| unnamed protein product	-	Putative uncharacterized protein [Source:UniProtKB/TrEMBL;Acc:F6HKW5]		NA	93.513	107.33	147.742	72.8276	65.4903	48.6364
VIT_01s0011g00120	614.697	-0.851	0.249	-3.41714	0.000632833	0.025031		gi|225423416|ref|XP_002263547.1| PREDICTED: uncharacterized protein LOC100266436	-	Putative uncharacterized protein [Source:UniProtKB/TrEMBL;Acc:F6HF00]	GO:0008150 biological_process GO:0005739 mitochondrion GO:0003674 molecular_function	100266436	554.202	982.11	861.431	395.607	555.244	339.586
VIT_08s0007g06710	577.303	-0.855	0.2376	-3.59824	0.000320384	0.0164705		gi|225441489|ref|XP_002280154.1| PREDICTED: activator of 90 kDa heat shock protein ATPase homolog 1 isoform 1	-	Putative uncharacterized protein [Source:UniProtKB/TrEMBL;Acc:F6HLH5]	GO:0006950 response to stress GO:0032781 positive regulation of ATPase activity GO:0001671 ATPase activator activity GO:0051087 chaperone binding GO:0008150 biological_process GO:0030234 enzyme regulator activity GO:0003674 molecular_function GO:0034976 response to endoplasmic reticulum stress GO:0009644 response to high light intensity GO:0042542 response to hydrogen peroxide GO:0009408 response…	100250457	521.197	891.727	838.793	412.69	485.008	314.4
VIT_00s0587g00030	2016.41	-0.8558	0.2294	-3.72976	0.000191659	0.0122381		gi|225470342|ref|XP_002269338.1| PREDICTED: CBS domain-containing protein CBSX5	-	Putative uncharacterized protein [Source:UniProtKB/TrEMBL;Acc:F6HD56]	GO:0009611 response to wounding GO:0006950 response to stress GO:0008150 biological_process	100267148	1895.01	3031.87	2936.97	1672.34	1484.45	1077.82
VIT_11s0016g02850	673.309	-0.8669	0.2543	-3.40955	0.000650699	0.0253492		gi|225445037|ref|XP_002283274.1| PREDICTED: 6-phosphofructokinase 3-like	2.7.1.11	Putative uncharacterized protein [Source:UniProtKB/TrEMBL;Acc:D7TBD7]	GO:0005524 ATP binding GO:0006002 fructose 6-phosphate metabolic process GO:0005945 6-phosphofructokinase complex GO:0003872 6-phosphofructokinase activity GO:0006096 glycolysis GO:0003674 molecular_function GO:0009056 catabolic process GO:0005975 carbohydrate metabolic process GO:0043234 protein complex GO:0005829 cytosol GO:0005737 cytoplasm GO:0005623 cell GO:0005622 intracellular GO:0005575 c…	100243946	565.203	888.499	1185.51	491.811	525.821	383.012
VIT_00s0283g00030	1201.9	-0.87	0.2368	-3.67366	0.000239098	0.013959		gi|225447725|ref|XP_002277666.1| PREDICTED: calnexin homolog	-	Putative uncharacterized protein [Source:UniProtKB/TrEMBL;Acc:F6HWL2]	GO:0005886 plasma membrane GO:0005773 vacuole GO:0009507 chloroplast GO:0016020 membrane GO:0005783 endoplasmic reticulum GO:0009505 plant-type cell wall GO:0051082 unfolded protein binding GO:0006457 protein folding GO:0005509 calcium ion binding GO:0005739 mitochondrion GO:0005737 cytoplasm GO:0005623 cell GO:0005622 intracellular GO:0005575 cellular_component GO:0008150 biological_process GO:0…	100259611	1288.55	2208.74	1209.34	766.938	786.833	951.015
VIT_04s0023g01330	138.427	-0.8709	0.2752	-3.16442	0.00155391	0.0418906		gi|225430830|ref|XP_002273007.1| PREDICTED: homeobox-leucine zipper protein ATHB-40	-	Putative uncharacterized protein [Source:UniProtKB/TrEMBL;Acc:D7SPI2]	GO:0005634 nucleus GO:0009733 response to auxin stimulus GO:0006355 regulation of transcription, DNA-dependent GO:0003700 sequence-specific DNA binding transcription factor activity GO:0003677 DNA binding GO:0000976 transcription regulatory region sequence-specific DNA binding GO:0043565 sequence-specific DNA binding GO:0005623 cell GO:0005622 intracellular GO:0005575 cellular_component GO:000815…	100253069	196.652	223.537	123.913	121.379	82.5748	82.5082
VIT_00s0769g00010	1338.49	-0.871	0.2289	-3.8054	0.000141574	0.0101096		gi|359497288|ref|XP_002263566.2| PREDICTED: 70 kDa peptidyl-prolyl isomerase	5.2.1.8	Putative uncharacterized protein [Source:UniProtKB/TrEMBL;Acc:D7TGC8]	GO:0006457 protein folding GO:0008150 biological_process GO:0005515 protein binding GO:0003674 molecular_function	100249097	1262.43	2174.04	1802.69	815.49	1160.79	815.528
VIT_13s0084g00750	152.408	-0.8723	0.2367	-3.68526	0.000228468	0.0137516		gi|359487172|ref|XP_002264364.2| PREDICTED: putative disease resistance RPP13-like protein 1-like	-	Putative uncharacterized protein [Source:UniProtKB/TrEMBL;Acc:F6HVD2]	GO:0006952 defense response GO:0043531 ADP binding GO:0006950 response to stress GO:0008150 biological_process GO:0003674 molecular_function	NA	192.527	219.502	184.678	119.581	124.337	73.8231
VIT_06s0009g02640	606.51	-0.8724	0.2259	-3.86117	0.000112846	0.00858222		gi|225435868|ref|XP_002263865.1| PREDICTED: hydroxymethylglutaryl-CoA lyase, mitochondrial	4.1.3.4	Putative uncharacterized protein [Source:UniProtKB/TrEMBL;Acc:D7T1A1]	GO:0008152 metabolic process GO:0003824 catalytic activity GO:0004419 hydroxymethylglutaryl-CoA lyase activity GO:0008150 biological_process GO:0016829 lyase activity GO:0003674 molecular_function GO:0006551 leucine metabolic process GO:0005739 mitochondrion	100264975	673.844	703.697	997.259	491.811	464.127	308.32
VIT_08s0217g00090	84.3421	-0.8756	0.2504	-3.49749	0.00046966	0.0214975		gi|225439522|ref|XP_002270607.1| PREDICTED: uncharacterized protein LOC100260777	-	Putative uncharacterized protein [Source:UniProtKB/TrEMBL;Acc:F6GY70]	GO:0055114 oxidation-reduction process GO:0016491 oxidoreductase activity GO:0005788 endoplasmic reticulum lumen GO:0009408 response to heat GO:0009860 pollen tube growth GO:0005737 cytoplasm GO:0005623 cell GO:0005622 intracellular GO:0005575 cellular_component GO:0006950 response to stress GO:0000003 reproduction GO:0008150 biological_process GO:0040007 growth GO:0005783 endoplasmic reticulum G…	100260777	82.5115	121.856	126.296	62.9375	55.999	56.453
VIT_16s0050g02480	2753.09	-0.8781	0.2256	-3.89276	9.91112e-05	0.00782393		gi|359490537|ref|XP_002267650.2| PREDICTED: ABC transporter C family member 10-like	3.6.3.44	Putative uncharacterized protein [Source:UniProtKB/TrEMBL;Acc:F6H6G1]	GO:0016021 integral to membrane GO:0005886 plasma membrane GO:0005524 ATP binding GO:0006810 transport GO:0000166 nucleotide binding GO:0055085 transmembrane transport GO:0042626 ATPase activity, coupled to transmembrane movement of substances GO:0017111 nucleoside-triphosphatase activity GO:0016887 ATPase activity GO:0006200 ATP catabolic process GO:0003674 molecular_function GO:0009056 cataboli…	100245097	3552.12	4457.83	2784.46	1496.11	2342.47	1885.53
VIT_00s1569g00010	177.135	-0.8831	0.2582	-3.41988	0.000626491	0.0248327		gi|359495606|ref|XP_003635036.1| PREDICTED: heat shock cognate protein 80-like	-	Putative uncharacterized protein [Source:UniProtKB/TrEMBL;Acc:F6GZH5]	GO:0005524 ATP binding GO:0006950 response to stress GO:0051082 unfolded protein binding GO:0006457 protein folding GO:0008150 biological_process GO:0003674 molecular_function	NA	181.525	246.133	269.272	105.195	165.15	95.5358
VIT_19s0014g03520	833.668	-0.8997	0.2672	-3.36741	0.000758769	0.0277419		gi|225461324|ref|XP_002284551.1| PREDICTED: uncharacterized protein LOC100267532	-	Putative uncharacterized protein [Source:UniProtKB/TrEMBL;Acc:F6H2E0]		100267532	922.753	1587.35	788.752	598.805	670.09	434.254
VIT_02s0087g00750	580.841	-0.9231	0.2992	-3.08486	0.00203647	0.0484195		gi|225427609|ref|XP_002271561.1| PREDICTED: uncharacterized protein LOC100244332	-	Putative uncharacterized protein [Source:UniProtKB/TrEMBL;Acc:D7TFC3]		100244332	805.862	1078.14	437.269	497.206	373.01	293.555
VIT_19s0090g00060	167.1	-0.9266	0.2384	-3.88709	0.000101452	0.00794171		gi|225461028|ref|XP_002281212.1| PREDICTED: uncharacterized protein LOC100257271	-	Putative uncharacterized protein [Source:UniProtKB/TrEMBL;Acc:D7T896]	GO:0009697 salicylic acid biosynthetic process GO:0016020 membrane GO:0009627 systemic acquired resistance GO:0006810 transport GO:0005215 transporter activity	100257271	180.15	263.887	219.23	136.664	85.4222	117.248
VIT_10s0003g00320	97.4666	-0.9324	0.3005	-3.10277	0.0019172	0.0467652		gi|297740432|emb|CBI30614.3| unnamed protein product	-	Putative uncharacterized protein [Source:UniProtKB/TrEMBL;Acc:F6HM38]	GO:0009507 chloroplast GO:0005783 endoplasmic reticulum GO:0009705 plant-type vacuole membrane GO:0005737 cytoplasm GO:0005623 cell GO:0005622 intracellular GO:0005575 cellular_component GO:0009536 plastid GO:0005773 vacuole GO:0043226 organelle	100262407	99.0137	188.029	102.466	62.0383	75.9308	57.3215
VIT_13s0084g00070	868.865	-0.9397	0.2098	-4.47932	7.48821e-06	0.00132167		gi|296087804|emb|CBI35060.3| unnamed protein product	-	Putative uncharacterized protein [Source:UniProtKB/TrEMBL;Acc:F6HVA0]	GO:0020037 heme binding GO:0005506 iron ion binding GO:0055114 oxidation-reduction process GO:0016491 oxidoreductase activity GO:0004497 monooxygenase activity GO:0016705 oxidoreductase activity, acting on paired donors, with incorporation or reduction of molecular oxygen GO:0009055 electron carrier activity GO:0046872 metal ion binding GO:0008150 biological_process GO:0043167 ion binding GO:0003…	NA	986.012	1071.69	1396.4	590.713	718.495	449.887
VIT_02s0154g00520	100.969	-0.9399	0.3005	-3.12822	0.00175868	0.0445841		gi|359474399|ref|XP_003631454.1| PREDICTED: aspartic proteinase nepenthesin-2-like	-	Putative uncharacterized protein [Source:UniProtKB/TrEMBL;Acc:F6HPB4]	GO:0009505 plant-type cell wall GO:0006508 proteolysis GO:0004190 aspartic-type endopeptidase activity GO:0003674 molecular_function GO:0005623 cell GO:0005575 cellular_component GO:0008150 biological_process GO:0030312 external encapsulating structure GO:0005618 cell wall GO:0008233 peptidase activity GO:0005576 extracellular region	100852959	81.1363	181.573	141.785	61.1392	65.4903	74.6916
VIT_14s0060g02300	304.196	-0.9401	0.2877	-3.26766	0.0010844	0.0337029		gi|225450799|ref|XP_002283879.1| PREDICTED: uncharacterized protein LOC100244157	-	Putative uncharacterized protein [Source:UniProtKB/TrEMBL;Acc:F6I4L8]	GO:0016021 integral to membrane GO:0016020 membrane GO:0005575 cellular_component	100244157	514.321	473.705	231.145	225.676	223.996	156.331
VIT_19s0014g03290	3070.55	-0.9535	0.2991	-3.18742	0.00143547	0.040084		gi|225461361|ref|XP_002284668.1| PREDICTED: NAC domain-containing protein 72	-	Putative uncharacterized protein [Source:UniProtKB/TrEMBL;Acc:E0CSQ1]	GO:0006355 regulation of transcription, DNA-dependent GO:0003677 DNA binding GO:0008150 biological_process GO:0003674 molecular_function	100243607	3647.01	5445.58	3274.15	2890.63	1955.22	1210.7
VIT_14s0108g00540	309.036	-0.9553	0.3107	-3.07476	0.00210671	0.0490229		gi|225452791|ref|XP_002278018.1| PREDICTED: 6-phosphofructokinase 5, chloroplastic	2.7.1.11	Putative uncharacterized protein [Source:UniProtKB/TrEMBL;Acc:D7SXA1]	GO:0005524 ATP binding GO:0006002 fructose 6-phosphate metabolic process GO:0005945 6-phosphofructokinase complex GO:0003872 6-phosphofructokinase activity GO:0006096 glycolysis GO:0009056 catabolic process GO:0005975 carbohydrate metabolic process GO:0043234 protein complex GO:0005829 cytosol GO:0005737 cytoplasm GO:0005623 cell GO:0005622 intracellular GO:0005575 cellular_component GO:0008150 b…	100242301	574.83	453.53	219.23	167.234	183.183	256.21
VIT_17s0000g00830	418.592	-0.9574	0.3059	-3.12941	0.0017516	0.0445254		gi|225456416|ref|XP_002284244.1| PREDICTED: bidirectional sugar transporter SWEET10	-	Putative uncharacterized protein [Source:UniProtKB/TrEMBL;Acc:D7SH34]	GO:0016021 integral to membrane GO:0005886 plasma membrane GO:0006810 transport GO:0016020 membrane GO:0008643 carbohydrate transport GO:0005623 cell GO:0005575 cellular_component GO:0008150 biological_process GO:0051119 sugar transmembrane transporter activity GO:0015770 sucrose transport GO:0008515 sucrose transmembrane transporter activity GO:0005887 integral to plasma membrane	100267921	862.245	345.393	482.545	320.981	298.028	202.362
VIT_00s0199g00310	417.434	-0.9669	0.2433	-3.97472	7.04634e-05	0.00613162		gi|359495661|ref|XP_003635050.1| PREDICTED: uncharacterized protein LOC100853358	-	Putative uncharacterized protein [Source:UniProtKB/TrEMBL;Acc:F6GZ66]		NA	371.302	541.492	762.539	289.512	280.944	258.815
VIT_09s0002g08430	653.466	-0.9723	0.1952	-4.98204	6.29184e-07	0.000222102		gi|225443039|ref|XP_002270754.1| PREDICTED: uncharacterized membrane protein YMR155W	-	Putative uncharacterized protein [Source:UniProtKB/TrEMBL;Acc:D7TZC3]		100262975	896.624	1050.7	667.222	490.912	427.111	388.223
VIT_07s0104g00790	239.301	-0.981	0.2225	-4.4084	1.04139e-05	0.00172419		gi|359479852|ref|XP_002271044.2| PREDICTED: uncharacterized protein LOC100247717	-	Putative uncharacterized protein [Source:UniProtKB/TrEMBL;Acc:F6HQ43]	GO:0016787 hydrolase activity GO:0005634 nucleus	100247717	244.784	364.761	351.483	189.711	155.658	129.408
VIT_08s0007g03690	271.349	-0.9826	0.3149	-3.12008	0.00180803	0.0452225		gi|359482324|ref|XP_002283153.2| PREDICTED: uridine nucleosidase 1-like	3.2.2.3	Putative uncharacterized protein [Source:UniProtKB/TrEMBL;Acc:D7TJ39]	GO:0072585 xanthosine nucleotidase activity GO:0006152 purine nucleoside catabolic process GO:0047724 inosine nucleosidase activity GO:0047622 adenosine nucleosidase activity GO:0045437 uridine nucleosidase activity GO:0006218 uridine catabolic process GO:0016787 hydrolase activity GO:0005829 cytosol GO:0005737 cytoplasm	100266594	390.554	483.388	228.762	224.777	195.522	105.089
VIT_00s0262g00120	76.8327	-0.987	0.2908	-3.39367	0.000689634	0.0263852		gi|302144230|emb|CBI23454.3| unnamed protein product	2.7.11.1	Putative uncharacterized protein [Source:UniProtKB/TrEMBL;Acc:F6H843]	GO:0016772 transferase activity, transferring phosphorus-containing groups GO:0006468 protein phosphorylation GO:0005524 ATP binding GO:0004674 protein serine/threonine kinase activity GO:0004672 protein kinase activity GO:0008150 biological_process GO:0006464 cellular protein modification process GO:0016301 kinase activity GO:0003674 molecular_function	100246759	121.017	102.488	88.1686	60.2401	56.9481	32.1348
VIT_11s0118g00490	149.726	-0.991	0.2882	-3.439	0.000583868	0.0239028		gi|359484683|ref|XP_002262977.2| PREDICTED: uncharacterized protein LOC100248831	-	Putative uncharacterized protein [Source:UniProtKB/TrEMBL;Acc:F6HCH6]	GO:0005515 protein binding GO:0003674 molecular_function GO:0008150 biological_process GO:0005737 cytoplasm	100248831	188.401	289.71	128.679	91.7089	103.456	96.4043
VIT_08s0007g00030	252.684	-1.0012	0.1937	-5.16788	2.36762e-07	0.000110841		gi|297740402|emb|CBI30584.3| unnamed protein product	-	Putative uncharacterized protein [Source:UniProtKB/TrEMBL;Acc:F6HLG7]	GO:0016021 integral to membrane GO:0006810 transport GO:0006950 response to stress GO:0055085 transmembrane transport GO:0015299 solute:hydrogen antiporter activity GO:0006812 cation transport GO:0003674 molecular_function GO:0005575 cellular_component GO:0008150 biological_process GO:0022857 transmembrane transporter activity GO:0012505 endomembrane system GO:0005451 monovalent cation:hydrogen a…	100264818	407.057	339.744	271.655	164.536	179.387	153.726
VIT_00s0434g00090	68.4561	-1.0027	0.2741	-3.65762	0.00025457	0.0143889		gi|359496801|ref|XP_003635339.1| PREDICTED: aspartic proteinase-like protein 1-like	-	Putative uncharacterized protein [Source:UniProtKB/TrEMBL;Acc:D7TCZ7]	GO:0008233 peptidase activity GO:0006508 proteolysis GO:0004190 aspartic-type endopeptidase activity GO:0016787 hydrolase activity GO:0008150 biological_process GO:0003674 molecular_function	100853521	67.3844	104.102	106.041	39.5607	49.355	44.2939
VIT_06s0004g05460	1005.42	-1.004	0.2909	-3.45141	0.000557667	0.0234059		gi|297746002|emb|CBI16058.3| unnamed protein product	3.1.3.16	Putative uncharacterized protein [Source:UniProtKB/TrEMBL;Acc:D7SK82]	GO:0003824 catalytic activity GO:0046872 metal ion binding GO:0006470 protein dephosphorylation GO:0004722 protein serine/threonine phosphatase activity GO:0004721 phosphoprotein phosphatase activity GO:0016787 hydrolase activity GO:0008150 biological_process GO:0016791 phosphatase activity GO:0043167 ion binding GO:0006464 cellular protein modification process GO:0003674 molecular_function	100255251	1611.72	1379.96	1103.3	825.38	772.596	339.586
VIT_05s0077g01570	8756.03	-1.0045	0.2951	-3.40451	0.000662818	0.025548		gi|225431846|ref|XP_002274309.1| PREDICTED: major allergen Pru ar 1	-	Putative uncharacterized protein [Source:UniProtKB/TrEMBL;Acc:F6H6U6]	GO:0006952 defense response GO:0009607 response to biotic stimulus GO:0006950 response to stress GO:0008150 biological_process	100244758	10617.8	13370.2	11699	8427.33	5007.64	3414.1
VIT_05s0020g04850	292.404	-1.0119	0.1962	-5.15858	2.48828e-07	0.000110841		gi|225432937|ref|XP_002284322.1| PREDICTED: uncharacterized protein LOC100240916	-	Putative uncharacterized protein [Source:UniProtKB/TrEMBL;Acc:D7T799]	GO:0016310 phosphorylation GO:0016301 kinase activity GO:0005524 ATP binding GO:0003674 molecular_function GO:0008150 biological_process	100240916	297.041	418.829	464.672	187.913	198.369	187.598
VIT_16s0050g02520	861.538	-1.0269	0.2772	-3.70462	0.00021171	0.0131114		gi|225462725|ref|XP_002268709.1| PREDICTED: RNA polymerase sigma factor rpoD	-	Putative uncharacterized protein [Source:UniProtKB/TrEMBL;Acc:E0CUJ7]	GO:0006355 regulation of transcription, DNA-dependent GO:0003700 sequence-specific DNA binding transcription factor activity GO:0003677 DNA binding GO:0016987 sigma factor activity GO:0006352 DNA-dependent transcription, initiation GO:0003674 molecular_function GO:0009058 biosynthetic process GO:0034641 cellular nitrogen compound metabolic process GO:0008150 biological_process GO:0000988 protein …	100250120	676.594	1470.34	1373.76	515.188	684.327	449.018
VIT_18s0001g07270	69.29	-1.0326	0.2635	-3.91913	8.88702e-05	0.00722901		gi|302142038|emb|CBI19241.3| unnamed protein product	-	Putative uncharacterized protein [Source:UniProtKB/TrEMBL;Acc:F6H115]	GO:0006952 defense response GO:0043531 ADP binding GO:0006950 response to stress GO:0008150 biological_process GO:0003674 molecular_function	NA	111.39	94.4181	77.4454	48.5518	47.4568	36.4773
VIT_18s0001g14260	2024.06	-1.034	0.1761	-5.87062	4.34166e-09	5.07675e-06		-	-			NA	2703.63	3292.53	2210.17	1416.09	1326.89	1195.07
VIT_03s0063g00060	308.159	-1.0443	0.2993	-3.48885	0.000485104	0.0220287		gi|225428867|ref|XP_002285148.1| PREDICTED: CBS domain-containing protein CBSX1, chloroplastic	-	Putative uncharacterized protein [Source:UniProtKB/TrEMBL;Acc:D7TPF7]	GO:0005515 protein binding GO:0003674 molecular_function GO:0045454 cell redox homeostasis GO:0042744 hydrogen peroxide catabolic process GO:0009570 chloroplast stroma GO:0009507 chloroplast	100257224	279.164	570.544	418.205	271.53	136.675	172.833
VIT_13s0019g01950	204.601	-1.0444	0.2558	-4.08346	4.43708e-05	0.00458637		gi|359495085|ref|XP_003634909.1| PREDICTED: putative disease resistance protein At3g14460-like	-	Putative uncharacterized protein [Source:UniProtKB/TrEMBL;Acc:F6GXA2]	GO:0006952 defense response GO:0043531 ADP binding GO:0003674 molecular_function GO:0006950 response to stress GO:0008150 biological_process GO:0005515 protein binding	100250349	237.908	284.868	314.548	174.427	128.133	87.7192
VIT_15s0024g01030	66.4586	-1.0502	0.3344	-3.14024	0.00168809	0.0438941		gi|359489088|ref|XP_003633870.1| PREDICTED: glutamate synthase	-	Putative uncharacterized protein [Source:UniProtKB/TrEMBL;Acc:F6I5E9]	GO:0008152 metabolic process GO:0008150 biological_process	100852607	70.1347	128.312	76.2539	44.0562	52.2024	27.7922
VIT_19s0090g00840	226.828	-1.0539	0.3075	-3.42713	0.000610002	0.024438		gi|147860185|emb|CAN78720.1| hypothetical protein VITISV_035804	-	Putative uncharacterized protein [Source:UniProtKB/TrEMBL;Acc:F6HEQ5]	GO:0006355 regulation of transcription, DNA-dependent GO:0003700 sequence-specific DNA binding transcription factor activity GO:0043565 sequence-specific DNA binding GO:0008150 biological_process GO:0001071 nucleic acid binding transcription factor activity GO:0003677 DNA binding GO:0003674 molecular_function	100245129	396.055	355.077	185.869	92.608	168.946	162.411
VIT_05s0094g01260	205.196	-1.0559	0.3264	-3.2351	0.00121599	0.0361111		gi|225434203|ref|XP_002279720.1| PREDICTED: NADP-dependent alkenal double bond reductase P2	1.3.1.74	Putative uncharacterized protein [Source:UniProtKB/TrEMBL;Acc:D7T2L2]	GO:0055114 oxidation-reduction process GO:0016491 oxidoreductase activity GO:0000166 nucleotide binding GO:0008270 zinc ion binding GO:0003674 molecular_function GO:0008150 biological_process GO:0043167 ion binding	100252695	247.534	413.987	188.252	87.2133	181.285	112.906
VIT_09s0054g00530	151.048	-1.0612	0.2865	-3.70386	0.000212344	0.0131114	ZFPL	gi|526118010|ref|NP_001268172.1| zinc finger protein-like	-	Putative uncharacterized protein [Source:UniProtKB/TrEMBL;Acc:F6GYN2]	GO:0005622 intracellular GO:0008270 zinc ion binding GO:0003674 molecular_function GO:0005623 cell GO:0005575 cellular_component GO:0043167 ion binding GO:0010200 response to chitin GO:0009785 blue light signaling pathway GO:0010017 red or far-red light signaling pathway GO:0009640 photomorphogenesis GO:0045892 negative regulation of transcription, DNA-dependent GO:0009909 regulation of flower de…	100241102	143.02	305.043	173.954	90.8098	99.6592	93.7988
VIT_13s0067g00240	57.3392	-1.0675	0.3021	-3.53314	0.000410658	0.0194147		gi|359486514|ref|XP_002271028.2| PREDICTED: uncharacterized protein LOC100255315	-	Putative uncharacterized protein [Source:UniProtKB/TrEMBL;Acc:F6HC05]	GO:0003674 molecular_function GO:0005515 protein binding	100255315	66.0092	99.2601	71.4881	41.3589	39.8637	26.0552
VIT_08s0007g02360	3522.32	-1.0677	0.2673	-3.99512	6.46622e-05	0.0058019		gi|225440710|ref|XP_002280591.1| PREDICTED: putative syntaxin-24	-	Putative uncharacterized protein [Source:UniProtKB/TrEMBL;Acc:F6HKR7]	GO:0009507 chloroplast GO:0051607 defense response to virus GO:0010150 leaf senescence GO:0005737 cytoplasm GO:0005623 cell GO:0005622 intracellular GO:0005575 cellular_component GO:0006950 response to stress GO:0008150 biological_process GO:0009536 plastid GO:0007568 aging GO:0002376 immune system process GO:0048856 anatomical structure development GO:0043226 organelle	100247789	6144.35	5526.28	2847.61	2314.3	2419.35	1882.05
VIT_00s0260g00070	67.1515	-1.0698	0.3171	-3.374	0.000740842	0.0273381		gi|359497288|ref|XP_002263566.2| PREDICTED: 70 kDa peptidyl-prolyl isomerase	-	Peptidyl-prolyl cis-trans isomerase [Source:UniProtKB/TrEMBL;Acc:F6I7A4]	GO:0016853 isomerase activity GO:0003755 peptidyl-prolyl cis-trans isomerase activity GO:0000413 protein peptidyl-prolyl isomerization GO:0006457 protein folding GO:0008150 biological_process GO:0006464 cellular protein modification process GO:0003674 molecular_function	NA	61.8836	103.295	113.189	30.5696	53.1516	40.8198
VIT_00s0179g00260	299.599	-1.0763	0.231	-4.65904	3.17681e-06	0.000729594		gi|225437164|ref|XP_002274787.1| PREDICTED: calcium-transporting ATPase 12, plasma membrane-type-like	3.6.3.8	Putative uncharacterized protein [Source:UniProtKB/TrEMBL;Acc:F6HBJ0]	GO:0016021 integral to membrane GO:0005524 ATP binding GO:0016020 membrane GO:0000166 nucleotide binding GO:0070588 calcium ion transmembrane transport GO:0005388 calcium-transporting ATPase activity GO:0019829 cation-transporting ATPase activity GO:0006812 cation transport GO:0046872 metal ion binding GO:0016787 hydrolase activity GO:0005575 cellular_component GO:0008150 biological_process GO:00…	100259561	446.937	455.144	330.037	243.658	179.387	142.435
VIT_14s0006g00300	193.955	-1.0877	0.2839	-3.83112	0.000127562	0.00950823		gi|359488225|ref|XP_002263589.2| PREDICTED: nudix hydrolase 18, mitochondrial-like	-	Putative uncharacterized protein [Source:UniProtKB/TrEMBL;Acc:D7TSJ3]	GO:0016787 hydrolase activity GO:0003674 molecular_function	100251546	158.147	281.64	364.589	133.967	117.693	107.695
VIT_08s0007g08010	87.5776	-1.0902	0.2713	-4.01867	5.85266e-05	0.00542067		gi|297739702|emb|CBI29884.3| unnamed protein product	-	Putative uncharacterized protein [Source:UniProtKB/TrEMBL;Acc:F6HL52]		100853831	152.646	120.242	90.5516	51.2491	46.5076	64.2695
VIT_11s0052g01280	68.2679	-1.0971	0.302	-3.63246	0.000280732	0.0154477		gi|225446115|ref|XP_002274858.1| PREDICTED: probable xyloglucan endotransglucosylase/hydrolase protein 23	2.4.1.207	Putative uncharacterized protein [Source:UniProtKB/TrEMBL;Acc:F6GXE0]	GO:0016762 xyloglucan:xyloglucosyl transferase activity GO:0006073 cellular glucan metabolic process GO:0005618 cell wall GO:0048046 apoplast GO:0004553 hydrolase activity, hydrolyzing O-glycosyl compounds GO:0005975 carbohydrate metabolic process GO:0005623 cell GO:0005575 cellular_component GO:0008150 biological_process GO:0030312 external encapsulating structure GO:0005576 extracellular region…	100241056	114.141	99.2601	71.4881	36.8634	32.2706	55.5845
VIT_12s0028g00590	428.528	-1.1022	0.1973	-5.58532	2.33275e-08	1.74574e-05		gi|302143531|emb|CBI22092.3| unnamed protein product	-	Putative uncharacterized protein [Source:UniProtKB/TrEMBL;Acc:E0CU26]	GO:0080167 response to karrikin GO:0006635 fatty acid beta-oxidation GO:0005737 cytoplasm GO:0003860 3-hydroxyisobutyryl-CoA hydrolase activity	100266026	647.715	665.769	453.949	236.465	257.216	310.057
VIT_02s0025g00500	86.7253	-1.1124	0.3611	-3.08028	0.00206806	0.04883		gi|225426130|ref|XP_002272759.1| PREDICTED: protein LURP-one-related 17	-	Putative uncharacterized protein [Source:UniProtKB/TrEMBL;Acc:D7TV75]	GO:0008150 biological_process GO:0005575 cellular_component GO:0003674 molecular_function	100253460	70.1347	194.485	101.275	65.6348	43.6602	45.1624
VIT_04s0008g04480	8652.62	-1.118	0.3322	-3.36521	0.000764862	0.0278401		gi|225430120|ref|XP_002284652.1| PREDICTED: RING finger and CHY zinc finger domain-containing protein 1	-	Putative uncharacterized protein [Source:UniProtKB/TrEMBL;Acc:A5C608]	GO:0046872 metal ion binding GO:0008270 zinc ion binding GO:0005515 protein binding GO:0043167 ion binding GO:0003674 molecular_function GO:0005634 nucleus	100252623	12499.1	14753.4	9174.3	6684.86	6327.88	2476.11
VIT_18s0001g14270	5235.76	-1.1394	0.2476	-4.60162	4.19218e-06	0.000875616		gi|225457981|ref|XP_002275694.1| PREDICTED: snakin-2 isoform 1	-	Putative uncharacterized protein [Source:UniProtKB/TrEMBL;Acc:E0CQ56]		100266028	7519.54	9642.75	4719.4	3151.37	3400.75	2980.72
VIT_14s0108g00450	178.643	-1.1474	0.3028	-3.78917	0.000151152	0.0104546		gi|225452771|ref|XP_002283234.1| PREDICTED: uncharacterized protein LOC100242238	-	Putative uncharacterized protein [Source:UniProtKB/TrEMBL;Acc:F6H5R5]		100242238	262.661	280.833	209.698	157.344	99.6592	61.664
VIT_15s0046g02420	1605.48	-1.1571	0.3145	-3.67864	0.000234483	0.013822	PIP1;4	gi|526118149|ref|NP_001267949.1| aquaporin PIP1;2	-	Aquaporin PIP1;4 [Source:UniProtKB/TrEMBL;Acc:A3FA66]	GO:0016021 integral to membrane GO:0006810 transport GO:0005215 transporter activity GO:0016020 membrane GO:0003674 molecular_function GO:0005575 cellular_component GO:0008150 biological_process	100240701	1166.16	2687.28	2944.12	1218.29	949.135	667.882
VIT_04s0079g00410	1597.51	-1.1617	0.2557	-4.5439	5.52217e-06	0.00105969		gi|297738146|emb|CBI27347.3| unnamed protein product	-	Putative uncharacterized protein [Source:UniProtKB/TrEMBL;Acc:D7TA25]	GO:0003682 chromatin binding GO:0003677 DNA binding GO:0003674 molecular_function GO:0010600 regulation of auxin biosynthetic process GO:0048574 long-day photoperiodism, flowering GO:0009851 auxin biosynthetic process GO:0009751 response to salicylic acid stimulus GO:0009753 response to jasmonic acid stimulus GO:0009739 response to gibberellin stimulus GO:0009737 response to abscisic acid stimulu…	100263252	1663.98	2953.59	2096.98	864.94	1269.94	735.626
VIT_02s0012g00830	75.1327	-1.1628	0.3587	-3.24126	0.00119003	0.0355658		gi|225427282|ref|XP_002278917.1| PREDICTED: expansin-like B1	-	Putative uncharacterized protein [Source:UniProtKB/TrEMBL;Acc:F6HTB9]	GO:0005576 extracellular region GO:0005575 cellular_component	100262694	97.6386	162.205	60.7649	55.7446	37.9654	36.4773
VIT_14s0066g00810	1267.78	-1.1636	0.3314	-3.51165	0.000445337	0.0207366		gi|225452378|ref|XP_002275628.1| PREDICTED: galactinol--sucrose galactosyltransferase	2.4.1.82	Putative uncharacterized protein [Source:UniProtKB/TrEMBL;Acc:D7TWK5]	GO:0008152 metabolic process GO:0003824 catalytic activity GO:0008150 biological_process GO:0003674 molecular_function	100242394	970.885	2612.23	1807.46	885.62	888.391	442.07
VIT_16s0050g02680	182.08	-1.1689	0.2501	-4.67454	2.94618e-06	0.000706669		gi|359490524|ref|XP_003634108.1| PREDICTED: LOW QUALITY PROTEIN: probable protein phosphatase 2C 8-like	-		GO:0003824 catalytic activity GO:0003674 molecular_function	NA	265.412	280.026	220.422	144.756	106.303	75.5601
VIT_16s0100g00780	111.728	-1.1776	0.3667	-3.21136	0.00132109	0.0381311		gi|225455394|ref|XP_002278354.1| PREDICTED: stilbene synthase 5	2.3.1.95 | 2.3.1.74	Stilbene synthase 5 [Source:UniProtKB/Swiss-Prot;Acc:A5C9M2]	GO:0016747 transferase activity, transferring acyl groups other than amino-acyl groups GO:0016746 transferase activity, transferring acyl groups GO:0016740 transferase activity GO:0009058 biosynthetic process GO:0008152 metabolic process GO:0003824 catalytic activity GO:0050350 trihydroxystilbene synthase activity GO:0006950 response to stress GO:0005737 cytoplasm GO:0006952 defense response GO:0…	100250301	248.91	124.277	107.232	89.0115	63.5921	37.3458
VIT_05s0020g00840	265.516	-1.1851	0.2864	-4.13742	3.51226e-05	0.00395849		gi|225432187|ref|XP_002268697.1| PREDICTED: late embryogenesis abundant protein D-29-like	-	Putative uncharacterized protein [Source:UniProtKB/TrEMBL;Acc:F6HE42]		100252810	303.917	407.531	414.631	229.272	140.472	97.2728
VIT_00s2851g00010	35.1482	-1.1873	0.3561	-3.33444	0.000854715	0.0298653		gi|359497489|ref|XP_003635537.1| PREDICTED: LOW QUALITY PROTEIN: heat shock protein STI-like	-	Putative uncharacterized protein [Source:UniProtKB/TrEMBL;Acc:F6I2J2]	GO:0005515 protein binding GO:0003674 molecular_function	100855394	39.8805	44.3846	66.7222	26.0741	19.9318	13.8961
VIT_01s0127g00700	310.399	-1.1875	0.3859	-3.07743	0.00208793	0.0488422		gi|359473188|ref|XP_003631260.1| PREDICTED: uncharacterized protein LOC100852726	-	Putative uncharacterized protein [Source:UniProtKB/TrEMBL;Acc:F6HHU1]		100852726	257.161	799.729	284.761	255.346	149.014	116.38
VIT_03s0038g01530	144.653	-1.1886	0.2833	-4.19507	2.72793e-05	0.00327159		gi|147767609|emb|CAN71249.1| hypothetical protein VITISV_030153	-	Putative uncharacterized protein [Source:UniProtKB/TrEMBL;Acc:F6I145]	GO:0005524 ATP binding GO:0000166 nucleotide binding GO:0006952 defense response GO:0043531 ADP binding GO:0017111 nucleoside-triphosphatase activity GO:0006950 response to stress GO:0008150 biological_process GO:0003674 molecular_function	NA	166.398	280.833	165.614	74.6258	110.1	70.3491
VIT_13s0019g02930	809.428	-1.2024	0.3556	-3.38147	0.000720989	0.0267109		gi|225449280|ref|XP_002280935.1| PREDICTED: 18.2 kDa class I heat shock protein	-	Putative uncharacterized protein [Source:UniProtKB/TrEMBL;Acc:F6HNP7]		100253085	654.591	1618.83	1214.11	635.668	515.38	217.995
VIT_18s0001g06460	98.6297	-1.2121	0.3724	-3.25453	0.00113579	0.0345408		gi|225459211|ref|XP_002284046.1| PREDICTED: queuine tRNA-ribosyltransferase	2.4.2.29	Queuine tRNA-ribosyltransferase [Source:UniProtKB/TrEMBL;Acc:E0CRP9]	GO:0016740 transferase activity GO:0008616 queuosine biosynthetic process GO:0008479 queuine tRNA-ribosyltransferase activity GO:0006400 tRNA modification GO:0008033 tRNA processing GO:0016757 transferase activity, transferring glycosyl groups GO:0003674 molecular_function GO:0009058 biosynthetic process GO:0034641 cellular nitrogen compound metabolic process GO:0008150 biological_process GO:0006…	100250619	85.2618	121.856	220.422	81.8187	39.8637	42.5568
VIT_02s0012g01240	505.653	-1.2173	0.3059	-3.97902	6.92013e-05	0.00607835		gi|297742102|emb|CBI33889.3| unnamed protein product	-	Putative uncharacterized protein [Source:UniProtKB/TrEMBL;Acc:F6HT96]	GO:0046872 metal ion binding GO:0008270 zinc ion binding GO:0003676 nucleic acid binding GO:0005515 protein binding GO:0043167 ion binding GO:0003674 molecular_function	NA	922.753	811.027	432.503	276.026	400.535	191.072
VIT_00s0691g00010	39.1584	-1.2338	0.3617	-3.41079	0.000647748	0.0253492		gi|359497232|ref|XP_003635458.1| PREDICTED: calcium-transporting ATPase 12, plasma membrane-type-like	3.6.3.8	Putative uncharacterized protein [Source:UniProtKB/TrEMBL;Acc:F6HRY0]	GO:0016020 membrane GO:0000166 nucleotide binding GO:0016021 integral to membrane GO:0019829 cation-transporting ATPase activity GO:0006812 cation transport GO:0046872 metal ion binding GO:0005575 cellular_component GO:0008150 biological_process GO:0016887 ATPase activity GO:0043167 ion binding GO:0022857 transmembrane transporter activity GO:0006810 transport GO:0003674 molecular_function	100854612	37.1302	50.8405	82.2113	20.6794	18.0336	26.0552
VIT_13s0019g01430	13745.1	-1.2369	0.3364	-3.67747	0.000235557	0.013822		gi|359486799|ref|XP_002283532.2| PREDICTED: heat shock cognate 70 kDa protein isoform 2	-	Putative uncharacterized protein [Source:UniProtKB/TrEMBL;Acc:F6HNX5]	GO:0005886 plasma membrane GO:0005773 vacuole GO:0005634 nucleus GO:0005524 ATP binding GO:0009507 chloroplast GO:0016020 membrane GO:0000166 nucleotide binding GO:0009941 chloroplast envelope GO:0080167 response to karrikin GO:0046686 response to cadmium ion GO:0009617 response to bacterium GO:0009409 response to cold GO:0009615 response to virus GO:0022626 cytosolic ribosome GO:0009408 response…	100254725	9933	18708.5	30811.4	8536.12	8005.96	6475.59
VIT_14s0083g00670	218.671	-1.2382	0.3412	-3.6289	0.000284631	0.0154887		gi|224077572|ref|XP_002305308.1| predicted protein	-	Putative uncharacterized protein [Source:UniProtKB/TrEMBL;Acc:F6GVT5]		NA	324.545	407.531	214.464	171.729	133.828	59.927
VIT_10s0003g02810	160.297	-1.2385	0.3505	-3.53318	0.000410586	0.0194147		gi|147791794|emb|CAN72742.1| hypothetical protein VITISV_042733	-	Putative uncharacterized protein [Source:UniProtKB/TrEMBL;Acc:D7TK05]	GO:0006355 regulation of transcription, DNA-dependent GO:0003700 sequence-specific DNA binding transcription factor activity GO:0043565 sequence-specific DNA binding GO:0008150 biological_process GO:0001071 nucleic acid binding transcription factor activity GO:0003677 DNA binding GO:0003674 molecular_function	100257231	123.767	250.975	320.505	130.37	69.2869	66.875
VIT_00s1286g00010	33.3242	-1.2388	0.347	-3.5701	0.000356839	0.017615		gi|359497489|ref|XP_003635537.1| PREDICTED: LOW QUALITY PROTEIN: heat shock protein STI-like	-	Putative uncharacterized protein [Source:UniProtKB/TrEMBL;Acc:F6HDA9]	GO:0005515 protein binding GO:0003674 molecular_function	100854305	39.8805	40.3496	64.3393	20.6794	19.9318	14.7646
VIT_05s0062g00350	108.439	-1.2508	0.403	-3.10353	0.00191226	0.0467652		gi|225463309|ref|XP_002267526.1| PREDICTED: UDP-glycosyltransferase 75C1	-	Putative uncharacterized protein [Source:UniProtKB/TrEMBL;Acc:F6I4D5]	GO:0016740 transferase activity GO:0008152 metabolic process GO:0009751 response to salicylic acid stimulus GO:0080018 anthocyanin 5-O-glucosyltransferase activity GO:0080002 UDP-glucose:4-aminobenzoate acylglucosyltransferase activity GO:0046482 para-aminobenzoic acid metabolic process GO:0009524 phragmoplast GO:0035251 UDP-glucosyltransferase activity GO:0010294 abscisic acid glucosyltransferas…	100265917	217.28	178.345	82.2113	97.1035	32.2706	43.4254
VIT_06s0004g07650	863.875	-1.2518	0.2614	-4.78915	1.67493e-06	0.000474791		gi|225434398|ref|XP_002270820.1| PREDICTED: 3'-N-debenzoyl-2'-deoxytaxol N-benzoyltransferase-like	-	Putative uncharacterized protein [Source:UniProtKB/TrEMBL;Acc:F6GUG6]	GO:0016747 transferase activity, transferring acyl groups other than amino-acyl groups GO:0080089 sinapoyl spermidine:sinapoyl CoA N-acyltransferase activity GO:0080072 spermidine:sinapoyl CoA N-acyltransferase activity GO:0016746 transferase activity, transferring acyl groups GO:0003674 molecular_function	100253583	771.482	1524.41	1408.32	623.98	434.704	420.357
VIT_13s0019g03000	552.208	-1.2525	0.3059	-4.09504	4.221e-05	0.00441177		gi|225449270|ref|XP_002280821.1| PREDICTED: 18.2 kDa class I heat shock protein	-	Putative uncharacterized protein [Source:UniProtKB/TrEMBL;Acc:F6HNP2]		100263355	501.945	1083.79	797.092	365.936	377.756	186.729
VIT_03s0038g01380	2731.96	-1.2529	0.3124	-4.011	6.0461e-05	0.00551788		gi|225427882|ref|XP_002272760.1| PREDICTED: uncharacterized protein LOC100248610	-	Putative uncharacterized protein [Source:UniProtKB/TrEMBL;Acc:D7U5C7]	GO:0005509 calcium ion binding GO:0043167 ion binding GO:0003674 molecular_function GO:0005634 nucleus	100248610	3715.77	5644.1	2446.08	1910.6	1719.83	955.358
VIT_08s0007g08600	140.076	-1.2674	0.3698	-3.42746	0.000609266	0.024438		gi|297739649|emb|CBI29831.3| unnamed protein product	-	Putative uncharacterized protein [Source:UniProtKB/TrEMBL;Acc:D7THV8]		NA	115.516	181.573	316.93	112.388	64.5412	49.5049
VIT_17s0000g01070	84.0409	-1.2736	0.2869	-4.43916	9.03095e-06	0.001536		gi|225462884|ref|XP_002263188.1| PREDICTED: monoglyceride lipase	-	Putative uncharacterized protein [Source:UniProtKB/TrEMBL;Acc:F6I1W1]		100262570	101.764	116.207	145.359	64.7357	37.9654	38.2143
VIT_05s0020g03140	6123.97	-1.2899	0.3717	-3.47026	0.000519948	0.0226226	HT5	gi|526118163|ref|NP_001268207.1| hexose transporter	-	Hexose transporter [Source:UniProtKB/TrEMBL;Acc:Q3L7K6]	GO:0016021 integral to membrane GO:0006810 transport GO:0005215 transporter activity GO:0016020 membrane GO:0055085 transmembrane transport GO:0022857 transmembrane transporter activity GO:0022891 substrate-specific transmembrane transporter activity GO:0003674 molecular_function GO:0005575 cellular_component GO:0008150 biological_process GO:0043090 amino acid import GO:0009679 hexose:hydrogen sy…	100232950	8612.82	13254.8	5118.55	5259.77	2605.38	1892.48
VIT_18s0001g11240	78.494	-1.2944	0.4023	-3.2178	0.00129177	0.0375016		gi|225458499|ref|XP_002282240.1| PREDICTED: uncharacterized protein LOC100257467	2.7.11.1	Putative uncharacterized protein [Source:UniProtKB/TrEMBL;Acc:F6H1E6]	GO:0016772 transferase activity, transferring phosphorus-containing groups GO:0006468 protein phosphorylation GO:0005524 ATP binding GO:0004672 protein kinase activity GO:0000166 nucleotide binding GO:0008150 biological_process GO:0006464 cellular protein modification process GO:0016301 kinase activity GO:0003674 molecular_function	100257467	68.7595	109.751	170.38	68.3321	29.4232	24.3182
VIT_03s0017g01400	14.2718	-1.3017	0.4241	-3.06915	0.0021467	0.0495873		gi|225462847|ref|XP_002271223.1| PREDICTED: uncharacterized protein LOC100266732	-	Putative uncharacterized protein [Source:UniProtKB/TrEMBL;Acc:D7TUA6]		100266732	22.0031	21.7888	20.255	9.89017	4.74568	6.94806
VIT_08s0040g01820	511.208	-1.3036	0.2009	-6.48993	8.58746e-11	2.00828e-07		gi|359481374|ref|XP_003632612.1| PREDICTED: uncharacterized protein LOC100248294	-	Putative uncharacterized protein [Source:UniProtKB/TrEMBL;Acc:F6HR26]		100248294	820.989	793.273	587.394	356.046	252.47	257.078
VIT_02s0012g01570	216.882	-1.3104	0.2111	-6.2073	5.39027e-10	8.40388e-07		gi|225427173|ref|XP_002278778.1| PREDICTED: dihydroflavonol-4-reductase	-	Putative uncharacterized protein [Source:UniProtKB/TrEMBL;Acc:D7TTV4]	GO:0055114 oxidation-reduction process GO:0000166 nucleotide binding GO:0006694 steroid biosynthetic process GO:0003854 3-beta-hydroxy-delta5-steroid dehydrogenase activity GO:0016616 oxidoreductase activity, acting on the CH-OH group of donors, NAD or NADP as acceptor GO:0003674 molecular_function GO:0009058 biosynthetic process GO:0008150 biological_process GO:0016491 oxidoreductase activity GO…	100253987	330.046	359.112	246.634	142.958	114.845	107.695
VIT_00s0270g00120	2943.02	-1.3188	0.3773	-3.49524	0.000473639	0.0215604		gi|359496204|ref|XP_002265535.2| PREDICTED: alpha-amylase/subtilisin inhibitor-like	-	Putative uncharacterized protein [Source:UniProtKB/TrEMBL;Acc:F6HML9]	GO:0010951 negative regulation of endopeptidase activity GO:0004866 endopeptidase inhibitor activity GO:0008150 biological_process GO:0030234 enzyme regulator activity GO:0003674 molecular_function	100242727	5122.59	6172.68	1769.33	972.833	1379.09	2241.62
VIT_08s0007g00930	330.215	-1.3199	0.3307	-3.9916	6.56299e-05	0.00581929		gi|359482088|ref|XP_002271900.2| PREDICTED: probable E3 ubiquitin-protein ligase HERC3-like isoform 1	-	Putative uncharacterized protein [Source:UniProtKB/TrEMBL;Acc:D7THI9]	GO:0008536 Ran GTPase binding GO:0008150 biological_process GO:0005575 cellular_component GO:0003682 chromatin binding	100247802	312.168	731.135	407.482	175.326	244.877	110.3
VIT_04s0044g00270	618.881	-1.3202	0.3468	-3.80718	0.000140561	0.010091		gi|359477074|ref|XP_002272352.2| PREDICTED: 3-hydroxybenzoate 6-hydroxylase 1-like	-	Putative uncharacterized protein [Source:UniProtKB/TrEMBL;Acc:D7U453]	GO:0008152 metabolic process GO:0055114 oxidation-reduction process GO:0016491 oxidoreductase activity GO:0008150 biological_process GO:0003674 molecular_function	100266095	1122.16	1253.26	353.866	273.328	360.671	350.008
VIT_18s0157g00140	231.726	-1.3283	0.3946	-3.36582	0.000763159	0.0278322		gi|225470834|ref|XP_002266053.1| PREDICTED: tryptophan aminotransferase-related protein 4	-	Putative uncharacterized protein [Source:UniProtKB/TrEMBL;Acc:D7SXY7]	GO:0008152 metabolic process GO:0003824 catalytic activity GO:0016846 carbon-sulfur lyase activity GO:0030170 pyridoxal phosphate binding GO:0003674 molecular_function GO:0008150 biological_process GO:0016829 lyase activity	100249244	463.439	465.635	106.041	125.875	133.828	95.5358
VIT_02s0154g00480	84.1509	-1.339	0.4057	-3.30017	0.000966254	0.031772		gi|225427001|ref|XP_002270632.1| PREDICTED: 23.6 kDa heat shock protein, mitochondrial	-	Putative uncharacterized protein [Source:UniProtKB/TrEMBL;Acc:D7TN47]		100243757	103.139	151.715	122.721	20.6794	79.7274	26.9237
VIT_05s0102g00600	222.493	-1.3423	0.3736	-3.59267	0.000327308	0.0165057		gi|297743798|emb|CBI36681.3| unnamed protein product	-	Putative uncharacterized protein [Source:UniProtKB/TrEMBL;Acc:F6HYT3]		NA	143.02	388.163	459.907	117.783	156.607	69.4806
VIT_05s0102g00620	165.404	-1.3433	0.3968	-3.38535	0.000710879	0.026653		gi|297743798|emb|CBI36681.3| unnamed protein product	-	Putative uncharacterized protein [Source:UniProtKB/TrEMBL;Acc:F6HYT5]		NA	127.893	267.921	345.526	103.397	112.947	34.7403
VIT_06s0004g01030	48.3908	-1.3489	0.3938	-3.42505	0.00061469	0.0245731		gi|225435660|ref|XP_002285676.1| PREDICTED: disease resistance response protein 206	-	Putative uncharacterized protein [Source:UniProtKB/TrEMBL;Acc:F6GUG1]		NA	111.39	70.2083	35.744	30.5696	18.9827	23.4497
VIT_11s0016g03180	889.243	-1.3529	0.2931	-4.61563	3.91902e-06	0.000833193		gi|147767775|emb|CAN71518.1| hypothetical protein VITISV_042313	3.1.3.16	Putative uncharacterized protein [Source:UniProtKB/TrEMBL;Acc:F6HGL2]	GO:0003824 catalytic activity GO:0046872 metal ion binding GO:0006470 protein dephosphorylation GO:0004722 protein serine/threonine phosphatase activity GO:0004721 phosphoprotein phosphatase activity GO:0016787 hydrolase activity GO:0008150 biological_process GO:0016791 phosphatase activity GO:0043167 ion binding GO:0006464 cellular protein modification process GO:0003674 molecular_function	100243875	798.986	1838.33	1272.49	627.576	448.941	349.14
VIT_00s2648g00010	46.9132	-1.3555	0.3021	-4.48622	7.24978e-06	0.00130419		gi|147827159|emb|CAN66469.1| hypothetical protein VITISV_016566	-	Putative uncharacterized protein [Source:UniProtKB/TrEMBL;Acc:D7TS31]	GO:0055114 oxidation-reduction process GO:0016491 oxidoreductase activity GO:0008150 biological_process GO:0003674 molecular_function	100241384	63.2588	82.3132	60.7649	30.5696	23.7284	20.8442
VIT_12s0134g00400	107.427	-1.3612	0.3445	-3.9508	7.78907e-05	0.00653478		gi|225447717|ref|XP_002272924.1| PREDICTED: uncharacterized protein LOC100252747	-	Putative uncharacterized protein [Source:UniProtKB/TrEMBL;Acc:F6GXR0]	GO:0005622 intracellular GO:0008270 zinc ion binding GO:0005623 cell GO:0005575 cellular_component GO:0043167 ion binding GO:0003674 molecular_function	100252747	88.0122	224.344	164.423	44.9553	75.9308	46.8994
VIT_04s0044g00220	432.988	-1.3615	0.3424	-3.97603	7.00744e-05	0.00612627		gi|225431405|ref|XP_002272608.1| PREDICTED: 3-hydroxybenzoate 6-hydroxylase 1	-	Putative uncharacterized protein [Source:UniProtKB/TrEMBL;Acc:D7U458]	GO:0008152 metabolic process GO:0055114 oxidation-reduction process GO:0016491 oxidoreductase activity GO:0008150 biological_process GO:0003674 molecular_function	100257537	552.827	1057.16	313.356	276.925	203.115	194.546
VIT_18s0089g00600	75.2534	-1.3673	0.3372	-4.05444	5.02547e-05	0.00500115		gi|359493549|ref|XP_002268091.2| PREDICTED: TMV resistance protein N-like	-	Putative uncharacterized protein [Source:UniProtKB/TrEMBL;Acc:F6GW04]	GO:0006952 defense response GO:0007165 signal transduction GO:0043531 ADP binding GO:0003674 molecular_function GO:0006950 response to stress GO:0008150 biological_process GO:0005515 protein binding	NA	71.5099	139.61	122.721	44.9553	48.4059	24.3182
VIT_07s0005g01980	39.6032	-1.3734	0.4311	-3.18561	0.00144449	0.0402756		gi|225437655|ref|XP_002279157.1| PREDICTED: glycogenin-1 isoform 1	2.4.1.123	Putative uncharacterized protein [Source:UniProtKB/TrEMBL;Acc:F6HZC8]	GO:0016757 transferase activity, transferring glycosyl groups GO:0003674 molecular_function	100250305	42.6309	101.681	35.744	12.5875	28.4741	16.5016
VIT_14s0068g00300	141.289	-1.4009	0.3634	-3.85524	0.000115616	0.00875736		gi|147803537|emb|CAN77669.1| hypothetical protein VITISV_038107	-	Putative uncharacterized protein [Source:UniProtKB/TrEMBL;Acc:F6H490]	GO:0006810 transport GO:0000166 nucleotide binding GO:0005622 intracellular GO:0006278 RNA-dependent DNA replication GO:0003964 RNA-directed DNA polymerase activity GO:0003723 RNA binding GO:0003676 nucleic acid binding GO:0009058 biosynthetic process GO:0005623 cell GO:0005575 cellular_component GO:0034641 cellular nitrogen compound metabolic process GO:0006259 DNA metabolic process GO:0008150 b…	100253142	147.145	288.903	198.975	98.0026	82.5748	32.1348
VIT_18s0001g08490	60.4317	-1.4054	0.3256	-4.31597	1.58907e-05	0.00221865		gi|302142147|emb|CBI19350.3| unnamed protein product	-	Putative uncharacterized protein [Source:UniProtKB/TrEMBL;Acc:F6H165]	GO:0016020 membrane GO:0005575 cellular_component GO:0008150 biological_process GO:0005576 extracellular region GO:0003674 molecular_function	100267828	53.6324	101.681	114.381	32.3678	27.5249	33.0033
VIT_09s0002g04720	46.6674	-1.4109	0.4505	-3.13173	0.00173777	0.0443545		gi|297743293|emb|CBI36160.3| unnamed protein product	-	Putative uncharacterized protein [Source:UniProtKB/TrEMBL;Acc:D7U0L4]	GO:0003674 molecular_function GO:0005515 protein binding	100853130	67.3844	111.365	36.9355	37.7625	16.1353	10.4221
VIT_00s0203g00080	19.2053	-1.4147	0.4593	-3.08015	0.00206898	0.04883	MFT	gi|297745652|emb|CBI40863.3| unnamed protein product	-	Putative uncharacterized protein [Source:UniProtKB/TrEMBL;Acc:D7UDP8]		100233011	12.3767	33.8937	42.8928	11.6884	5.69481	8.68507
VIT_05s0077g01560	3009.83	-1.4199	0.3035	-4.67905	2.88214e-06	0.000700284		gi|225431850|ref|XP_002274535.1| PREDICTED: major allergen Pru av 1	-	Putative uncharacterized protein [Source:UniProtKB/TrEMBL;Acc:D7SY76]	GO:0006952 defense response GO:0009607 response to biotic stimulus GO:0006950 response to stress GO:0008150 biological_process	100261887	4494.12	5498.04	3440.96	2366.45	1303.16	956.226
VIT_09s0002g00530	79.5711	-1.4339	0.4022	-3.56491	0.000363977	0.0179201		gi|359482453|ref|XP_002271769.2| PREDICTED: GDSL esterase/lipase 1-like	-	Putative uncharacterized protein [Source:UniProtKB/TrEMBL;Acc:D7TZL5]	GO:0016788 hydrolase activity, acting on ester bonds GO:0006629 lipid metabolic process GO:0016787 hydrolase activity GO:0008150 biological_process GO:0016298 lipase activity GO:0003674 molecular_function	100259961	66.0092	193.678	103.658	58.4419	31.3215	24.3182
VIT_18s0001g14920	31.4174	-1.4461	0.3983	-3.63035	0.000283032	0.0154887		gi|225457869|ref|XP_002279229.1| PREDICTED: UPF0496 protein At1g20180	-	Putative uncharacterized protein [Source:UniProtKB/TrEMBL;Acc:E0CQJ4]	GO:0008150 biological_process GO:0005739 mitochondrion GO:0003674 molecular_function	100248892	68.7595	41.9636	33.3611	21.5786	13.2879	9.55358
VIT_01s0010g02450	52.9268	-1.4683	0.4772	-3.07688	0.00209183	0.0488422		gi|225425886|ref|XP_002270661.1| PREDICTED: uncharacterized protein LOC100259604	-	Putative uncharacterized protein [Source:UniProtKB/TrEMBL;Acc:D7TAM5]		100259604	49.5069	163.819	36.9355	35.0652	11.3896	20.8442
VIT_16s0100g01200	235.546	-1.4721	0.4017	-3.6645	0.000247821	0.0141788	STS	gi|526118083|ref|NP_001267934.1| stilbene synthase 6	2.3.1.95 | 2.3.1.74	Stilbene synthase 6 [Source:UniProtKB/Swiss-Prot;Acc:A2ICC6]	GO:0016747 transferase activity, transferring acyl groups other than amino-acyl groups GO:0016746 transferase activity, transferring acyl groups GO:0016740 transferase activity GO:0009058 biosynthetic process GO:0008152 metabolic process GO:0003824 catalytic activity GO:0050350 trihydroxystilbene synthase activity GO:0006950 response to stress GO:0005737 cytoplasm GO:0006952 defense response GO:0…	100242994	633.963	321.183	129.87	129.471	121.489	77.2971
VIT_08s0040g02730	172.275	-1.478	0.2688	-5.49834	3.8338e-08	2.56166e-05		gi|225439838|ref|XP_002274342.1| PREDICTED: uncharacterized protein LOC100267121	-	Putative uncharacterized protein [Source:UniProtKB/TrEMBL;Acc:F6HQX6]	GO:0006887 exocytosis GO:0000145 exocyst GO:0090406 pollen tube GO:0043234 protein complex GO:0005737 cytoplasm GO:0005623 cell GO:0005622 intracellular GO:0005575 cellular_component GO:0008150 biological_process GO:0016192 vesicle-mediated transport GO:0006810 transport	100267121	248.91	340.551	183.486	89.0115	68.3377	103.352
VIT_16s0050g00390	1255.37	-1.4837	0.2875	-5.16138	2.45131e-07	0.000110841		gi|225470747|ref|XP_002267459.1| PREDICTED: putative peroxisomal-coenzyme A synthetase-like	-	Putative uncharacterized protein [Source:UniProtKB/TrEMBL;Acc:E0CV25]	GO:0008152 metabolic process GO:0003824 catalytic activity GO:0008150 biological_process GO:0003674 molecular_function	100256632	1383.44	2451.64	1820.56	755.249	757.41	363.904
VIT_05s0020g04990	55.7626	-1.4881	0.4257	-3.49572	0.000472786	0.0215604		gi|147775791|emb|CAN62715.1| hypothetical protein VITISV_025111	-	Putative uncharacterized protein [Source:UniProtKB/TrEMBL;Acc:F6HE20]		NA	110.015	108.944	40.5099	41.3589	18.9827	14.7646
VIT_19s0093g00550	287.7	-1.49	0.3841	-3.87916	0.000104816	0.00810335	NCED3	gi|225462098|ref|XP_002277354.1| PREDICTED: 9-cis-epoxycarotenoid dioxygenase NCED1, chloroplastic	1.13.11.51	Putative uncharacterized protein [Source:UniProtKB/TrEMBL;Acc:F6HR90]	GO:0009570 chloroplast stroma GO:0045549 9-cis-epoxycarotenoid dioxygenase activity GO:0016702 oxidoreductase activity, acting on single donors with incorporation of molecular oxygen, incorporation of two atoms of oxygen GO:0003674 molecular_function GO:0005737 cytoplasm GO:0005623 cell GO:0005622 intracellular GO:0005575 cellular_component GO:0009536 plastid GO:0043226 organelle GO:0016491 oxido…	100232942	209.029	359.919	754.199	183.418	80.6765	138.961
VIT_00s0216g00060	213.742	-1.5117	0.3502	-4.31706	1.58118e-05	0.00221865		gi|359495842|ref|XP_002271712.2| PREDICTED: uncharacterized protein LOC100265755	-	Putative uncharacterized protein [Source:UniProtKB/TrEMBL;Acc:F6HCQ5]		100265755	268.162	411.566	299.058	169.931	81.6256	52.1104
VIT_05s0077g01690	177.148	-1.5134	0.3159	-4.79131	1.65697e-06	0.000474791	PR10.8	gi|359477159|ref|XP_002273815.2| PREDICTED: pathogenesis-related protein STH-2	-	Putative uncharacterized protein [Source:UniProtKB/TrEMBL;Acc:A5C109]	GO:0006952 defense response GO:0009607 response to biotic stimulus GO:0006950 response to stress GO:0008150 biological_process	100258426	247.534	396.233	162.04	107.893	69.2869	79.9027
VIT_18s0089g01270	55.2545	-1.5411	0.4833	-3.18861	0.00142957	0.0399787		gi|225459900|ref|XP_002263376.1| PREDICTED: 22.0 kDa heat shock protein	-	Putative uncharacterized protein [Source:UniProtKB/TrEMBL;Acc:F6GVW4]	GO:0009644 response to high light intensity GO:0042542 response to hydrogen peroxide GO:0009507 chloroplast GO:0006457 protein folding GO:0005783 endoplasmic reticulum GO:0003674 molecular_function GO:0009408 response to heat	100263588	89.3874	127.505	48.8502	21.5786	39.8637	4.34254
VIT_04s0008g01590	26.2032	-1.5471	0.4993	-3.09843	0.00194552	0.0470875		gi|225429614|ref|XP_002280680.1| PREDICTED: 17.9 kDa class II heat shock protein	-	Putative uncharacterized protein [Source:UniProtKB/TrEMBL;Acc:F6H3R0]	GO:0006972 hyperosmotic response GO:0009644 response to high light intensity GO:0042542 response to hydrogen peroxide GO:0009408 response to heat GO:0051082 unfolded protein binding GO:0006457 protein folding GO:0003674 molecular_function GO:0006950 response to stress GO:0008150 biological_process	100268056	16.5023	70.2083	40.5099	17.9821	8.54222	3.47403
VIT_17s0000g07190	1372.9	-1.5503	0.5011	-3.09375	0.00197643	0.0475284	HSP101	gi|526117643|ref|NP_001267822.1| heat shock protein 101	-	Putative uncharacterized protein [Source:UniProtKB/TrEMBL;Acc:F6GT15]	GO:0005524 ATP binding GO:0006950 response to stress GO:0000166 nucleotide binding GO:0043335 protein unfolding GO:0009644 response to high light intensity GO:0019538 protein metabolic process GO:0042542 response to hydrogen peroxide GO:0009408 response to heat GO:0017111 nucleoside-triphosphatase activity GO:0003674 molecular_function GO:0008150 biological_process GO:0034605 cellular response to…	100232966	955.758	2750.23	2979.86	558.345	772.596	220.601
VIT_10s0003g04080	56.7372	-1.5689	0.4247	-3.69402	0.000220735	0.0134959		gi|297740765|emb|CBI30947.3| unnamed protein product	-	Putative uncharacterized protein [Source:UniProtKB/TrEMBL;Acc:F6HLU3]		NA	103.139	132.347	32.1696	27.8723	27.5249	17.3701
VIT_18s0001g11630	1519.84	-1.5868	0.3242	-4.89505	9.82818e-07	0.000328349		gi|225458434|ref|XP_002283780.1| PREDICTED: allene oxide synthase, chloroplastic	4.2.1.92	Putative uncharacterized protein [Source:UniProtKB/TrEMBL;Acc:F6H025]	GO:0020037 heme binding GO:0009611 response to wounding GO:0005506 iron ion binding GO:0016020 membrane GO:0055114 oxidation-reduction process GO:0009941 chloroplast envelope GO:0009579 thylakoid GO:0009753 response to jasmonic acid stimulus GO:0016836 hydro-lyase activity GO:0031407 oxylipin metabolic process GO:0010287 plastoglobule GO:0009535 chloroplast thylakoid membrane GO:0004497 monooxyge…	100267750	1314.68	3651.64	2052.9	865.84	478.364	755.601
VIT_13s0047g00110	104.713	-1.5931	0.4229	-3.767	0.00016522	0.011119		gi|225465389|ref|XP_002276982.1| PREDICTED: uncharacterized protein OsI_027940-like isoform 1	-	Putative uncharacterized protein [Source:UniProtKB/TrEMBL;Acc:D7TF34]		100257397	49.5069	266.307	179.912	38.6616	52.2024	41.6883
VIT_06s0004g04470	2303.98	-1.6074	0.4752	-3.38269	0.000717799	0.0267109		gi|225434994|ref|XP_002284063.1| PREDICTED: heat shock cognate 70 kDa protein isoform 1	-	Putative uncharacterized protein [Source:UniProtKB/TrEMBL;Acc:F6GV26]	GO:0005886 plasma membrane GO:0005773 vacuole GO:0005634 nucleus GO:0005524 ATP binding GO:0009507 chloroplast GO:0016020 membrane GO:0000166 nucleotide binding GO:0009941 chloroplast envelope GO:0080167 response to karrikin GO:0046686 response to cadmium ion GO:0009617 response to bacterium GO:0009409 response to cold GO:0009615 response to virus GO:0022626 cytosolic ribosome GO:0009408 response…	100265651	1402.69	4227.83	5542.71	798.407	1233.88	618.377
VIT_08s0007g05580	387.944	-1.6096	0.3687	-4.36583	1.2664e-05	0.0019581		gi|359482211|ref|XP_003632729.1| PREDICTED: putative methyltransferase DDB_G0268948-like	-	Putative uncharacterized protein [Source:UniProtKB/TrEMBL;Acc:D7TIL3]	GO:0008152 metabolic process GO:0032259 methylation GO:0008168 methyltransferase activity GO:0003674 molecular_function GO:0008150 biological_process	100853017	400.181	928.041	487.31	267.934	83.5239	160.674
VIT_16s0050g01150	57.7635	-1.6207	0.4015	-4.03636	5.42867e-05	0.00518797		gi|225464589|ref|XP_002274022.1| PREDICTED: heat shock protein 83-like	-	Putative uncharacterized protein [Source:UniProtKB/TrEMBL;Acc:F6H6C3]	GO:0005524 ATP binding GO:0006950 response to stress GO:0051082 unfolded protein binding GO:0006457 protein folding GO:0008150 biological_process GO:0003674 molecular_function	100257736	61.8836	107.33	103.658	15.2848	43.6602	14.7646
VIT_16s0050g01830	45.8871	-1.6349	0.3247	-5.0357	4.76117e-07	0.000178153		gi|302143744|emb|CBI22605.3| unnamed protein product	-	Putative uncharacterized protein [Source:UniProtKB/TrEMBL;Acc:E0CUQ5]	GO:0005524 ATP binding GO:0000166 nucleotide binding GO:0017111 nucleoside-triphosphatase activity GO:0003674 molecular_function	100252698	53.6324	79.8922	79.8284	21.5786	25.6267	14.7646
VIT_07s0005g00140	57.6606	-1.6466	0.3111	-5.29223	1.20837e-07	6.45925e-05		gi|225437310|ref|XP_002263702.1| PREDICTED: uncharacterized protein LOC100267613	-	Putative uncharacterized protein [Source:UniProtKB/TrEMBL;Acc:F6HZ32]	GO:0016021 integral to membrane GO:0009737 response to abscisic acid stimulus GO:0006970 response to osmotic stress GO:0016020 membrane GO:0009651 response to salt stress GO:0005795 Golgi stack GO:0005783 endoplasmic reticulum GO:0005737 cytoplasm GO:0005623 cell GO:0005622 intracellular GO:0005575 cellular_component GO:0006950 response to stress GO:0008150 biological_process GO:0005794 Golgi app…	100267613	86.637	96.0321	85.7857	37.7625	18.0336	21.7127
VIT_03s0038g01420	16.3893	-1.6518	0.5172	-3.19367	0.00140477	0.0395216		gi|297744680|emb|CBI37942.3| unnamed protein product	-	Putative uncharacterized protein [Source:UniProtKB/TrEMBL;Acc:D7U5C3]		NA	5.50076	44.3846	32.1696	7.19285	4.74568	4.34254
VIT_00s0480g00020	12.2933	-1.6665	0.5321	-3.13222	0.00173493	0.0443545		gi|296088898|emb|CBI38447.3| unnamed protein product	-	Putative uncharacterized protein [Source:UniProtKB/TrEMBL;Acc:D7U6S7]		NA	28.879	24.2098	9.53174	4.49553	6.64395	0
VIT_16s0050g01920	29.205	-1.6691	0.458	-3.64403	0.000268398	0.0149448		gi|302143737|emb|CBI22598.3| unnamed protein product	2.7.11.1	Putative uncharacterized protein [Source:UniProtKB/TrEMBL;Acc:E0CUP8]	GO:0016772 transferase activity, transferring phosphorus-containing groups GO:0006468 protein phosphorylation GO:0005524 ATP binding GO:0004674 protein serine/threonine kinase activity GO:0004672 protein kinase activity GO:0000166 nucleotide binding GO:0048544 recognition of pollen GO:0003674 molecular_function GO:0000003 reproduction GO:0008150 biological_process GO:0006464 cellular protein modi…	NA	23.3782	63.7524	54.8075	19.7803	5.69481	7.81656
VIT_04s0008g05390	654.896	-1.6776	0.5063	-3.31355	0.000921192	0.0311233	BIG8.1	gi|526117820|ref|NP_001268122.1| serine hydrolase-like	3.1.1.1	Putative uncharacterized protein [Source:UniProtKB/TrEMBL;Acc:F6H321]	GO:0008152 metabolic process GO:0016787 hydrolase activity GO:0003674 molecular_function GO:0008150 biological_process	100232873	1486.58	1508.27	275.229	217.584	200.268	241.445
VIT_11s0078g00290	39.96	-1.7031	0.4493	-3.79011	0.000150581	0.0104546		gi|225462528|ref|XP_002266037.1| PREDICTED: trans-cinnamate 4-monooxygenase	-	Putative uncharacterized protein [Source:UniProtKB/TrEMBL;Acc:F6I6P6]	GO:0020037 heme binding GO:0005506 iron ion binding GO:0055114 oxidation-reduction process GO:0016491 oxidoreductase activity GO:0004497 monooxygenase activity GO:0016705 oxidoreductase activity, acting on paired donors, with incorporation or reduction of molecular oxygen GO:0009055 electron carrier activity GO:0046872 metal ion binding GO:0003674 molecular_function GO:0008150 biological_process …	100251539	110.015	56.4895	28.5952	12.5875	9.49135	22.5812
VIT_18s0001g04800	14.3762	-1.7154	0.5253	-3.26533	0.00109335	0.0338668		gi|225459378|ref|XP_002285811.1| PREDICTED: uncharacterized protein LOC100259038 isoform 1	-	Putative uncharacterized protein [Source:UniProtKB/TrEMBL;Acc:E0CRG2]	GO:0030001 metal ion transport GO:0046872 metal ion binding GO:0003674 molecular_function GO:0008150 biological_process GO:0043167 ion binding GO:0006810 transport GO:0005737 cytoplasm	100259038	9.62634	29.0517	34.5526	1.79821	9.49135	1.73701
VIT_08s0007g04000	26.3213	-1.7156	0.4849	-3.53787	0.000403363	0.0192023		gi|225441008|ref|XP_002283685.1| PREDICTED: uncharacterized protein LOC100254632	-	Putative uncharacterized protein [Source:UniProtKB/TrEMBL;Acc:F6HKH0]	GO:0006979 response to oxidative stress GO:0009061 anaerobic respiration GO:0006950 response to stress GO:0008150 biological_process GO:0006091 generation of precursor metabolites and energy GO:0005634 nucleus GO:0003674 molecular_function	100254632	24.7534	58.1035	47.6587	16.1839	9.49135	1.73701
VIT_17s0000g04880	83.5875	-1.727	0.4878	-3.54079	0.000398934	0.0190785		gi|225455712|ref|XP_002266825.1| PREDICTED: disease resistance response protein 206	-	Putative uncharacterized protein [Source:UniProtKB/TrEMBL;Acc:F6GTE8]		100268098	34.3798	86.3482	295.484	36.8634	28.4741	19.9757
VIT_09s0002g00510	69.9939	-1.7315	0.3298	-5.25021	1.51922e-07	7.8373e-05		gi|225442005|ref|XP_002271704.1| PREDICTED: GDSL esterase/lipase 1	-	Putative uncharacterized protein [Source:UniProtKB/TrEMBL;Acc:D7TZL3]	GO:0016788 hydrolase activity, acting on ester bonds GO:0006629 lipid metabolic process GO:0016787 hydrolase activity GO:0003674 molecular_function GO:0008150 biological_process GO:0016298 lipase activity	100242873	125.142	129.926	76.2539	29.6705	39.8637	19.1072
VIT_06s0004g01010	144.517	-1.7342	0.3626	-4.78336	1.72391e-06	0.000481382		gi|225435670|ref|XP_002283399.1| PREDICTED: disease resistance response protein 206	-	Putative uncharacterized protein [Source:UniProtKB/TrEMBL;Acc:F6GUI8]		100244918	123.767	301.008	264.506	88.1124	54.1007	35.6088
VIT_15s0046g02220	35.9546	-1.7371	0.542	-3.20474	0.00135183	0.0386129		gi|297745324|emb|CBI40404.3| unnamed protein product	4.4.1.14	Putative uncharacterized protein [Source:UniProtKB/TrEMBL;Acc:D7UCD9]	GO:0009058 biosynthetic process GO:0003824 catalytic activity GO:0030170 pyridoxal phosphate binding GO:0003674 molecular_function GO:0008150 biological_process	100261943	33.0046	132.347	21.4464	21.5786	4.74568	2.60552
VIT_16s0050g01880	89.3175	-1.7396	0.3647	-4.77048	1.8379e-06	0.000505665		gi|225464707|ref|XP_002275726.1| PREDICTED: G-type lectin S-receptor-like serine/threonine-protein kinase At5g24080	2.7.11.1	Serine/threonine-protein kinase [Source:UniProtKB/TrEMBL;Acc:F6H6J6]	GO:0016772 transferase activity, transferring phosphorus-containing groups GO:0016310 phosphorylation GO:0016301 kinase activity GO:0006468 protein phosphorylation GO:0005524 ATP binding GO:0004674 protein serine/threonine kinase activity GO:0004672 protein kinase activity GO:0016740 transferase activity GO:0000166 nucleotide binding GO:0048544 recognition of pollen GO:0000003 reproduction GO:000…	100243904	75.6355	168.661	182.295	53.0473	28.4741	27.7922
VIT_09s0002g06430	91.0756	-1.7692	0.3682	-4.80458	1.55076e-06	0.000460528		gi|225443031|ref|XP_002270395.1| PREDICTED: metallothiol transferase fosB	-	Putative uncharacterized protein [Source:UniProtKB/TrEMBL;Acc:D7U0Z1]		100247488	100.389	210.625	126.296	57.5428	24.6775	26.9237
VIT_18s0001g04280	25.7147	-1.7755	0.5325	-3.33415	0.000855619	0.0298653		gi|297740962|emb|CBI31274.3| unnamed protein product	4.2.3.73 | 4.2.3.86	Terpene synthase [Source:UniProtKB/TrEMBL;Acc:E5GAF7]	GO:0008152 metabolic process GO:0016829 lyase activity GO:0010333 terpene synthase activity GO:0000287 magnesium ion binding GO:0046872 metal ion binding GO:0003674 molecular_function GO:0008150 biological_process GO:0043167 ion binding	100267145	34.3798	72.6293	26.2123	1.79821	1.89827	17.3701
VIT_13s0019g01390	17.9632	-1.8034	0.4462	-4.04175	5.30542e-05	0.00514296		gi|225449503|ref|XP_002278666.1| PREDICTED: CASP-like protein RCOM_1206790	-	Putative uncharacterized protein [Source:UniProtKB/TrEMBL;Acc:D7TLT6]	GO:0016021 integral to membrane GO:0005886 plasma membrane GO:0016020 membrane GO:0005623 cell GO:0005575 cellular_component	100253037	19.2527	41.9636	27.4038	8.09196	7.59308	3.47403
VIT_06s0004g02010	467.078	-1.8358	0.3671	-5.00125	5.69593e-07	0.000204933		gi|297746334|emb|CBI16390.3| unnamed protein product	-	Putative uncharacterized protein [Source:UniProtKB/TrEMBL;Acc:D7SL62]		100854491	1050.65	898.183	318.122	135.765	135.726	264.026
VIT_16s0100g01100	329.289	-1.89	0.3454	-5.47208	4.44793e-08	2.77388e-05		gi|225470723|ref|XP_002264455.1| PREDICTED: stilbene synthase 1	2.3.1.95	Putative uncharacterized protein [Source:UniProtKB/TrEMBL;Acc:F6HP23]	GO:0016747 transferase activity, transferring acyl groups other than amino-acyl groups GO:0016746 transferase activity, transferring acyl groups GO:0016740 transferase activity GO:0009058 biosynthetic process GO:0008152 metabolic process GO:0003824 catalytic activity GO:0008150 biological_process GO:0003674 molecular_function	100241164	831.991	480.967	290.718	80.0205	125.286	166.753
VIT_03s0038g04540	8.4152	-1.8948	0.5559	-3.40856	0.000653071	0.0253492		gi|359475119|ref|XP_003631590.1| PREDICTED: LOW QUALITY PROTEIN: salicylate O-methyltransferase-like	-	Putative uncharacterized protein [Source:UniProtKB/TrEMBL;Acc:F6I0L8]	GO:0032259 methylation GO:0008168 methyltransferase activity GO:0008150 biological_process GO:0003674 molecular_function	NA	30.2542	9.68391	5.95734	2.69732	1.89827	0
VIT_09s0002g02950	244.431	-1.9506	0.3429	-5.68868	1.28025e-08	1.21896e-05		gi|297743147|emb|CBI36014.3| unnamed protein product	-	Putative uncharacterized protein [Source:UniProtKB/TrEMBL;Acc:F6HY65]		NA	530.824	480.967	188.252	77.3232	70.236	118.985
VIT_16s0100g00750	82.0098	-1.9547	0.4163	-4.6959	2.65433e-06	0.000662131		gi|225455398|ref|XP_002278483.1| PREDICTED: stilbene synthase 2	2.3.1.95 | 2.3.1.74	Putative uncharacterized protein [Source:UniProtKB/TrEMBL;Acc:F6HP49]	GO:0016747 transferase activity, transferring acyl groups other than amino-acyl groups GO:0016746 transferase activity, transferring acyl groups GO:0016740 transferase activity GO:0009058 biosynthetic process GO:0008152 metabolic process GO:0003824 catalytic activity GO:0003674 molecular_function GO:0008150 biological_process	100262321	233.782	124.277	52.4246	31.4687	27.5249	22.5812
VIT_07s0005g01970	43.0889	-1.9592	0.3451	-5.67732	1.36823e-08	1.21896e-05		gi|359480193|ref|XP_002279114.2| PREDICTED: glycogenin-1 isoform 1	2.4.1.123	Putative uncharacterized protein [Source:UniProtKB/TrEMBL;Acc:F6HZC7]	GO:0016757 transferase activity, transferring glycosyl groups GO:0003674 molecular_function	100255485	50.8821	92.8041	67.9137	18.8812	13.2879	14.7646
VIT_11s0037g00510	161.194	-1.9787	0.5452	-3.62926	0.000284234	0.0154887		gi|225445820|ref|XP_002277050.1| PREDICTED: heat shock 70 kDa protein-like	-	Putative uncharacterized protein [Source:UniProtKB/TrEMBL;Acc:F6HYK6]	GO:0005886 plasma membrane GO:0005524 ATP binding GO:0009507 chloroplast GO:0016020 membrane GO:0000166 nucleotide binding GO:0009408 response to heat GO:0005618 cell wall GO:0005737 cytoplasm GO:0005623 cell GO:0005622 intracellular GO:0005575 cellular_component GO:0006950 response to stress GO:0008150 biological_process GO:0009536 plastid GO:0030312 external encapsulating structure GO:0043226 o…	100265708	48.1317	402.689	417.014	40.4598	28.4741	30.3977
VIT_00s0179g00150	659.467	-2.0101	0.5662	-3.54978	0.00038556	0.0186394		gi|225437154|ref|XP_002280618.1| PREDICTED: heat stress transcription factor A-6b	-	Putative uncharacterized protein [Source:UniProtKB/TrEMBL;Acc:F6HBI2]	GO:0005634 nucleus GO:0006355 regulation of transcription, DNA-dependent GO:0003700 sequence-specific DNA binding transcription factor activity GO:0003677 DNA binding GO:0009644 response to high light intensity GO:0009408 response to heat GO:0043565 sequence-specific DNA binding GO:0005623 cell GO:0005622 intracellular GO:0005575 cellular_component GO:0006950 response to stress GO:0008150 biologi…	100258060	250.285	2002.96	1442.87	125.875	114.845	19.9757
VIT_17s0000g09770	18.2188	-2.0634	0.5131	-4.02101	5.79493e-05	0.0053939		gi|225456820|ref|XP_002278323.1| PREDICTED: vignain	-	Putative uncharacterized protein [Source:UniProtKB/TrEMBL;Acc:F6GTP9]	GO:0008233 peptidase activity GO:0008234 cysteine-type peptidase activity GO:0006508 proteolysis GO:0016787 hydrolase activity GO:0008150 biological_process GO:0003674 molecular_function	100250141	57.758	15.3329	23.8294	4.49553	0.949135	6.94806
VIT_03s0091g00580	172.732	-2.0997	0.377	-5.56958	2.55347e-08	1.79969e-05		gi|225428951|ref|XP_002263780.1| PREDICTED: PXMP2/4 family protein 4	-	Putative uncharacterized protein [Source:UniProtKB/TrEMBL;Acc:D7SXS6]	GO:0016021 integral to membrane GO:0005575 cellular_component	100241306	145.77	485.809	239.485	76.4241	44.6094	44.2939
VIT_10s0003g02280	17.2338	-2.1349	0.5627	-3.79417	0.000148137	0.0104191		gi|225462480|ref|XP_002269890.1| PREDICTED: protein SRG1	-	Putative uncharacterized protein [Source:UniProtKB/TrEMBL;Acc:D7TJV8]	GO:0016706 oxidoreductase activity, acting on paired donors, with incorporation or reduction of molecular oxygen, 2-oxoglutarate as one donor, and incorporation of one atom each of oxygen into both donors GO:0055114 oxidation-reduction process GO:0016491 oxidoreductase activity GO:0003674 molecular_function GO:0008150 biological_process	100265856	5.50076	75.0503	16.6806	2.69732	0	3.47403
VIT_14s0128g00540	55.3351	-2.1763	0.5019	-4.33624	1.44942e-05	0.00207001		gi|225450952|ref|XP_002284682.1| PREDICTED: germin-like protein subfamily 1 member 15	-	Putative uncharacterized protein [Source:UniProtKB/TrEMBL;Acc:F6HYZ7]	GO:0009651 response to salt stress GO:0031012 extracellular matrix GO:0005618 cell wall GO:0045735 nutrient reservoir activity GO:0030145 manganese ion binding GO:0005576 extracellular region GO:0048046 apoplast GO:0046872 metal ion binding GO:0003674 molecular_function GO:0005623 cell GO:0005575 cellular_component GO:0006950 response to stress GO:0008150 biological_process GO:0030312 external en…	100252783	100.389	164.626	29.7867	14.3857	2.84741	19.9757
VIT_18s0075g00700	61.4183	-2.18	0.4433	-4.91791	8.74747e-07	0.000303068		gi|296081099|emb|CBI18293.3| unnamed protein product	1.10.3.2	Putative uncharacterized protein [Source:UniProtKB/TrEMBL;Acc:F6GYB3]	GO:0055114 oxidation-reduction process GO:0016491 oxidoreductase activity GO:0005507 copper ion binding GO:0008150 biological_process GO:0043167 ion binding GO:0003674 molecular_function	NA	148.521	137.189	33.3611	20.6794	11.3896	17.3701
VIT_16s0100g00770	95.0022	-2.2852	0.4476	-5.10597	3.29104e-07	0.000133852		gi|225455396|ref|XP_002278385.1| PREDICTED: stilbene synthase 2	2.3.1.95 | 2.3.1.74	Putative uncharacterized protein [Source:UniProtKB/TrEMBL;Acc:D7TMT8]	GO:0016747 transferase activity, transferring acyl groups other than amino-acyl groups GO:0016746 transferase activity, transferring acyl groups GO:0016740 transferase activity GO:0009058 biosynthetic process GO:0008152 metabolic process GO:0003824 catalytic activity GO:0003674 molecular_function GO:0008150 biological_process	100245181	297.041	154.136	48.8502	17.9821	29.4232	22.5812
VIT_07s0031g00570	21.3347	-2.3341	0.534	-4.37093	1.23717e-05	0.00194846		gi|296082415|emb|CBI21420.3| unnamed protein product	-	Putative uncharacterized protein [Source:UniProtKB/TrEMBL;Acc:D7SVX1]	GO:0004806 triglyceride lipase activity GO:0006629 lipid metabolic process GO:0016787 hydrolase activity GO:0008150 biological_process GO:0003674 molecular_function	100242185	41.2557	68.5944	8.34028	5.39464	0.949135	3.47403
VIT_01s0010g02010	13.1227	-2.5238	0.5647	-4.4694	7.84398e-06	0.00137152		gi|297738304|emb|CBI27505.3| unnamed protein product	1.11.1.7	Putative uncharacterized protein [Source:UniProtKB/TrEMBL;Acc:D7TAI2]	GO:0020037 heme binding GO:0004601 peroxidase activity GO:0006979 response to oxidative stress GO:0055114 oxidation-reduction process GO:0016491 oxidoreductase activity GO:0046872 metal ion binding GO:0006950 response to stress GO:0008150 biological_process GO:0043167 ion binding GO:0003674 molecular_function	100263220	60.5084	8.06992	8.34028	0	0.949135	0.868507
VIT_01s0127g00860	24.4281	-2.6541	0.5405	-4.91017	9.09982e-07	0.000309543		gi|225425507|ref|XP_002263966.1| PREDICTED: transcription factor ABORTED MICROSPORES-like	-	Putative uncharacterized protein [Source:UniProtKB/TrEMBL;Acc:F6HHT7]	GO:0009555 pollen development GO:0046983 protein dimerization activity GO:0048658 anther wall tapetum development GO:0000003 reproduction GO:0008150 biological_process GO:0048856 anatomical structure development GO:0003674 molecular_function	100251619	11.0015	103.295	25.0208	1.79821	2.84741	2.60552
VIT_14s0128g00610	27.0264	-2.7394	0.5238	-5.2301	1.69418e-07	8.34114e-05		gi|296088338|emb|CBI36783.3| unnamed protein product	-	Putative uncharacterized protein [Source:UniProtKB/TrEMBL;Acc:F6HZ00]	GO:0045735 nutrient reservoir activity GO:0030145 manganese ion binding GO:0005576 extracellular region GO:0048046 apoplast GO:0046872 metal ion binding GO:0003674 molecular_function GO:0005575 cellular_component GO:0043167 ion binding	100261451	55.0076	86.3482	11.9147	3.59643	0.949135	4.34254
VIT_18s0075g00780	35.8947	-2.9587	0.4635	-6.38294	1.7372e-10	2.95465e-07		gi|359493244|ref|XP_003634552.1| PREDICTED: putative laccase-9-like	1.10.3.2	Putative uncharacterized protein [Source:UniProtKB/TrEMBL;Acc:F6GYB5]	GO:0046274 lignin catabolic process GO:0055114 oxidation-reduction process GO:0016491 oxidoreductase activity GO:0046688 response to copper ion GO:0009809 lignin biosynthetic process GO:0052716 hydroquinone:oxygen oxidoreductase activity GO:0048046 apoplast GO:0005507 copper ion binding GO:0046872 metal ion binding GO:0003674 molecular_function GO:0009056 catabolic process GO:0009058 biosynthetic…	NA	86.637	84.7342	29.7867	4.49553	1.89827	7.81656

## Sheet: noSt vs HSt_6 dpi
id	baseMean	log2FoldChange	lfcSE	stat	pvalue	padj	Gene.name	fa_best.hit.to.nr	FA_EC	Gene.description	GO	EntrezGene.ID	To_noSt_6dpi_14	To_noSt_6dpi_23	To_noSt_6dpi_32	To_HSt_6dpi_69	To_HSt_6dpi_70	To_HSt_6dpi_86
VIT_08s0007g00890	183.637	2.1712	0.285	7.61745	2.58746e-14	1.6138e-10		gi|297740327|emb|CBI30509.3| unnamed protein product	-	Putative uncharacterized protein [Source:UniProtKB/TrEMBL;Acc:D7THJ3]	GO:0008152 metabolic process GO:0055114 oxidation-reduction process GO:0016491 oxidoreductase activity GO:0000166 nucleotide binding GO:0008150 biological_process GO:0003674 molecular_function	100258048	69.7546	60.2127	47.7696	337.442	398.806	187.84
VIT_07s0031g02670	22.1265	2.1124	0.4839	4.36529	1.26957e-05	0.00142758		gi|225438349|ref|XP_002273632.1| PREDICTED: transcription factor HBP-1b(c1)	-	Putative uncharacterized protein [Source:UniProtKB/TrEMBL;Acc:D7SWH0]		100244104	6.75045	1.64966	2.65387	59.8301	9.40581	52.4692
VIT_17s0000g07100	22.0897	2.112	0.4716	4.47827	7.52496e-06	0.000984613		gi|225457255|ref|XP_002281128.1| PREDICTED: UDP-glycosyltransferase 83A1	-	Putative uncharacterized protein [Source:UniProtKB/TrEMBL;Acc:F6GT18]	GO:0016740 transferase activity GO:0008152 metabolic process GO:0016758 transferase activity, transferring hexosyl groups GO:0016757 transferase activity, transferring glycosyl groups GO:0003674 molecular_function GO:0008150 biological_process	100253659	2.25015	5.77382	4.42311	55.0437	54.5537	10.4938
VIT_00s0187g00060	7.7927	1.8006	0.499	3.60826	0.000308255	0.0131384		gi|297741796|emb|CBI33101.3| unnamed protein product	-	Putative uncharacterized protein [Source:UniProtKB/TrEMBL;Acc:F6H8C9]		NA	1.12507	0.824831	1.76925	9.57282	28.2174	5.24692
VIT_14s0060g01300	93.6053	1.7842	0.4168	4.28121	1.85878e-05	0.00178357		gi|225450613|ref|XP_002282460.1| PREDICTED: universal stress protein MJ0577	-	Putative uncharacterized protein [Source:UniProtKB/TrEMBL;Acc:D7UA20]	GO:0006950 response to stress GO:0008150 biological_process	100251167	55.1286	14.847	25.6541	72.9928	149.552	243.457
VIT_04s0008g00130	87.4852	1.6751	0.3691	4.5379	5.68175e-06	0.000830556		gi|225429353|ref|XP_002277677.1| PREDICTED: uncharacterized protein LOC100250983	-	Putative uncharacterized protein [Source:UniProtKB/TrEMBL;Acc:D7STG6]	GO:0010200 response to chitin GO:0005773 vacuole GO:0003674 molecular_function	100250983	43.8779	28.8691	32.731	135.216	219.155	65.0618
VIT_14s0030g02150	11.2826	1.6593	0.4858	3.41545	0.000636769	0.0208297		gi|225451332|ref|XP_002274499.1| PREDICTED: calmodulin-like protein 11	-	Putative uncharacterized protein [Source:UniProtKB/TrEMBL;Acc:D7TUJ1]	GO:0019722 calcium-mediated signaling GO:0005509 calcium ion binding GO:0003674 molecular_function GO:0008150 biological_process GO:0043167 ion binding GO:0007165 signal transduction	100241881	1.12507	5.77382	1.76925	8.37622	33.8609	16.7901
VIT_14s0068g00510	109.218	1.6491	0.3646	4.52297	6.09779e-06	0.000867809		gi|147767625|emb|CAN60198.1| hypothetical protein VITISV_004920	-	Putative uncharacterized protein [Source:UniProtKB/TrEMBL;Acc:F6H405]	GO:0046983 protein dimerization activity GO:0003674 molecular_function	NA	73.1298	23.9201	38.0388	177.097	109.107	234.013
[truncated: 941 more rows]

## Sheet: noSt vs FDSt_3 dpi
id	baseMean	log2FoldChange	lfcSE	stat	pvalue	padj	Gene.name	fa_best.hit.to.nr	FA_EC	Gene.description	GO	EntrezGene.ID	To_noSt_3dpi_12	To_noSt_3dpi_3a	To_noSt_3dpi_3c	To_FDSt_3dpi_80	To_FDSt_3dpi_82
[truncated: 1,735 more rows]

## Sheet: noSt vs FDSt_6 dpi
id	baseMean	log2FoldChange	lfcSE	stat	pvalue	padj	Gene.name	fa_best.hit.to.nr	FA_EC	Gene.description	GO	EntrezGene.ID	To_noSt_6dpi_14	To_noSt_6dpi_23	To_noSt_6dpi_32	To_FDSt_6dpi_100	To_FDSt_6dpi_101
[truncated: 1,713 more rows]
