# Supplementary material for: Grapevine comparative early transcriptomic profiling suggests that Flavescence dorée phytoplasma represses plant responses induced by vector feeding in susceptible varieties
Source: BMC Genomics. 2019 Jun 26;20:526. doi: 10.1186/s12864-019-5908-6 (PMC6595628; doi:10.1186/s12864-019-5908-6)
Supplement: Supplementary file 15 — Enriched GO terms in Chardonnay after HSt and FDSt attacks. Results of GO enrichment analysis obtained in the “noSt vs. HSt” and “noSt vs. FDSt” comparisons in Chardonnay at 3 and 6 days post infestation. (XLSX 54 kb) [file 12864_2019_5908_MOESM15_ESM.xlsx]

## Sheet: noSt vs HSt_3 dpi
GO ID	OVER value	UNDER value	TERM	ONTOLOGY	DEGs x GO	genes x GO term
GO:0003674	5.24224e-56	1	molecular_function	MF	1223	14100
GO:0008150	5.55858e-38	1	biological_process	BP	1036	11980
GO:0003700	1.66353e-19	1	sequence-specific DNA binding transcription factor activity	MF	106	639
GO:0006355	1.08573e-18	1	regulation of transcription, DNA-templated	BP	136	947
GO:0010200	8.45102e-17	1	response to chitin	BP	40	133
GO:0001071	1.51497e-15	1	nucleic acid binding transcription factor activity	MF	70	389
GO:0005575	2.75818e-15	1	cellular_component	CC	559	6448
GO:0003677	3.65167e-14	1	DNA binding	MF	151	1262
GO:0004672	2.52523e-13	1	protein kinase activity	MF	132	964
GO:0006468	3.06391e-13	1	protein phosphorylation	BP	132	967
GO:0006950	5.89229e-13	1	response to stress	BP	137	1103
GO:0016772	1.3023e-12	1	transferase activity, transferring phosphorus-containing groups	MF	136	1031
GO:0006464	4.95897e-12	1	cellular protein modification process	BP	162	1341
GO:0016301	1.16119e-11	1	kinase activity	MF	144	1151
GO:0043167	2.70661e-11	1	ion binding	MF	225	2250
GO:0004674	3.20559e-11	1	protein serine/threonine kinase activity	MF	108	773
GO:0050832	1.91564e-10	1	defense response to fungus	BP	29	113
GO:0005576	3.66369e-10	1	extracellular region	CC	86	661
GO:0006351	5.01105e-10	1	transcription, DNA-templated	BP	52	331
GO:0009611	9.83052e-10	1	response to wounding	BP	30	130
GO:0009738	2.14812e-09	1	abscisic acid-activated signaling pathway	BP	21	68
GO:0005623	2.2091e-09	1	cell	CC	410	4907
GO:0030312	4.41053e-09	1	external encapsulating structure	CC	51	325
GO:0016491	9.3292e-09	1	oxidoreductase activity	MF	135	1293
GO:0007165	1.3627e-08	1	signal transduction	BP	70	542
GO:0055114	1.71459e-08	1	oxidation-reduction process	BP	125	1163
GO:0005509	1.91329e-08	1	calcium ion binding	MF	38	228
GO:0043069	2.68894e-08	1	negative regulation of programmed cell death	BP	17	50
GO:0016020	2.91286e-08	1	membrane	CC	182	1823
GO:0005618	5.73012e-08	1	cell wall	CC	50	340
GO:0035556	9.0866e-08	1	intracellular signal transduction	BP	23	96
GO:0006612	9.26594e-08	1	protein targeting to membrane	BP	23	95
GO:0009753	1.33715e-07	1	response to jasmonic acid	BP	21	85
GO:0010363	1.37708e-07	1	regulation of plant-type hypersensitive response	BP	23	97
GO:0009723	2.09562e-07	1	response to ethylene	BP	21	87
GO:0048856	2.30879e-07	1	anatomical structure development	BP	65	488
GO:0005524	2.56661e-07	1	ATP binding	MF	193	1915
GO:0005515	2.64908e-07	1	protein binding	MF	263	2876
GO:0009058	3.65523e-07	1	biosynthetic process	BP	178	1961
GO:0009055	5.41494e-07	1	electron carrier activity	MF	48	359
GO:0046872	1.0994e-06	1	metal ion binding	MF	122	1196
GO:0020037	1.14734e-06	1	heme binding	MF	43	297
GO:0031348	1.24138e-06	1	negative regulation of defense response	BP	20	85
GO:0043565	1.41224e-06	0.999999	sequence-specific DNA binding	MF	39	265
GO:0006629	1.85467e-06	0.999999	lipid metabolic process	BP	64	512
GO:0006073	2.85374e-06	1	cellular glucan metabolic process	BP	10	29
GO:0016762	2.85374e-06	1	xyloglucan:xyloglucosyl transferase activity	MF	10	29
GO:0030968	3.71587e-06	0.999999	endoplasmic reticulum unfolded protein response	BP	15	56
GO:0016021	4.85283e-06	0.999997	integral component of membrane	CC	120	1171
GO:0005506	9.47908e-06	0.999996	iron ion binding	MF	43	317
GO:0042127	1.52224e-05	0.999998	regulation of cell proliferation	BP	9	23
GO:0048046	1.82262e-05	0.999993	apoplast	CC	36	259
GO:0009867	2.04724e-05	0.999995	jasmonic acid mediated signaling pathway	BP	18	88
GO:0009862	2.51855e-05	0.999994	systemic acquired resistance, salicylic acid mediated signaling pathway	BP	15	64
GO:0009693	2.52132e-05	0.999997	ethylene biosynthetic process	BP	10	32
GO:0000165	3.10541e-05	0.999993	MAPK cascade	BP	15	64
GO:0009733	3.2278e-05	0.99999	response to auxin	BP	22	128
GO:0000151	4.08461e-05	0.999991	ubiquitin ligase complex	CC	15	63
GO:0009620	6.26376e-05	0.999989	response to fungus	BP	11	40
GO:0009863	7.47122e-05	0.999984	salicylic acid mediated signaling pathway	BP	13	55
GO:0006952	7.86832e-05	0.999964	defense response	BP	39	287
GO:0004497	0.000104531	0.999957	monooxygenase activity	MF	30	206
GO:0016705	0.000145417	0.999937	oxidoreductase activity, acting on paired donors, with incorporation or reduction of molecular oxygen	MF	32	232
GO:0009607	0.000200984	0.999966	response to biotic stimulus	BP	9	40
GO:0002679	0.000258268	0.999962	respiratory burst involved in defense response	BP	8	27
GO:0004553	0.000271501	0.999883	hydrolase activity, hydrolyzing O-glycosyl compounds	MF	29	211
GO:0052542	0.000291446	0.999965	defense response by callose deposition	BP	7	20
GO:0005507	0.000297194	0.99988	copper ion binding	MF	25	184
GO:0010120	0.000309024	0.999991	camalexin biosynthetic process	BP	4	6
GO:0005975	0.000345606	0.99979	carbohydrate metabolic process	BP	72	688
GO:0051502	0.00037834	1	diterpene phytoalexin biosynthetic process	BP	3	3
GO:0016036	0.000403533	0.999901	cellular response to phosphate starvation	BP	12	55
GO:0005622	0.000416529	0.999672	intracellular	CC	325	4266
GO:0004871	0.000419755	0.999853	signal transducer activity	MF	19	117
GO:0009505	0.000420754	0.999838	plant-type cell wall	CC	22	145
GO:0009944	0.000421466	0.999923	polarity specification of adaxial/abaxial axis	BP	9	34
GO:0030154	0.000436225	0.999816	cell differentiation	BP	26	186
GO:0009409	0.000437253	0.999812	response to cold	BP	27	208
GO:0015085	0.000446509	1	calcium ion transmembrane transporter activity	MF	3	3
GO:0009737	0.000459357	0.999792	response to abscisic acid	BP	30	229
GO:0046983	0.000475085	0.999798	protein dimerization activity	MF	26	203
GO:0008152	0.000519127	0.99965	metabolic process	BP	107	1155
GO:0009626	0.000531767	0.999927	plant-type hypersensitive response	BP	7	22
GO:0009695	0.000560687	0.999867	jasmonic acid biosynthetic process	BP	11	51
GO:0008219	0.000567851	0.999844	cell death	BP	13	67
GO:0004842	0.00059116	0.999773	ubiquitin-protein ligase activity	MF	21	139
GO:0016757	0.000803773	0.999531	transferase activity, transferring glycosyl groups	MF	55	507
GO:0009741	0.00105331	0.999774	response to brassinosteroid	BP	9	41
GO:0010310	0.00114876	0.999725	regulation of hydrogen peroxide metabolic process	BP	10	47
GO:0004866	0.00118856	0.999969	endopeptidase inhibitor activity	MF	3	5
GO:0000003	0.00122821	0.999312	reproduction	BP	45	393
GO:0005886	0.00142072	0.998966	plasma membrane	CC	139	1573
GO:0003682	0.00150137	0.999282	chromatin binding	MF	28	238
GO:0016798	0.00155851	0.999178	hydrolase activity, acting on glycosyl bonds	MF	36	313
GO:0016702	0.0015942	0.999728	oxidoreductase activity, acting on single donors with incorporation of molecular oxygen, incorporation of two atoms of oxygen	MF	7	25
GO:0009414	0.00164367	0.999326	response to water deprivation	BP	20	147
GO:0009697	0.001742	0.999518	salicylic acid biosynthetic process	BP	11	57
GO:0009873	0.00175664	0.999639	ethylene-activated signaling pathway	BP	8	34
GO:0008061	0.00176088	0.999804	chitin binding	MF	5	16
GO:0048527	0.00180489	0.999628	lateral root development	BP	8	34
GO:0003690	0.00204173	0.999847	double-stranded DNA binding	MF	4	10
GO:0009651	0.00217129	0.998841	response to salt stress	BP	35	317
GO:0045087	0.00219368	0.999533	innate immune response	BP	8	34
GO:0070588	0.0022193	0.999672	calcium ion transmembrane transport	BP	6	19

## Sheet: noSt vs HSt_6 dpi
GO ID	OVER value	UNDER value	TERM	ONTOLOGY	DEGs x GO	genes x GO term
GO:0009579	6.93301e-83	1	thylakoid	CC	84	242
GO:0009507	5.21946e-80	1	chloroplast	CC	175	1641
GO:0003674	7.34903e-73	1	molecular_function	MF	382	8952
GO:0008150	7.50518e-69	1	biological_process	BP	345	7578
GO:0009941	7.28086e-68	1	chloroplast envelope	CC	86	348
GO:0009535	1.14652e-61	1	chloroplast thylakoid membrane	CC	67	218
GO:0009570	1.30738e-58	1	chloroplast stroma	CC	80	365
GO:0009536	2.23046e-56	1	plastid	CC	107	804
GO:0015979	2.79758e-56	1	photosynthesis	BP	52	125
GO:0009534	3.23713e-48	1	chloroplast thylakoid	CC	46	114
GO:0005737	6.86762e-48	1	cytoplasm	CC	173	2646
GO:0005575	3.08325e-44	1	cellular_component	CC	225	4480
GO:0005623	1.59548e-43	1	cell	CC	197	3586
GO:0005622	3.84689e-42	1	intracellular	CC	181	3162
GO:0043226	2.85202e-37	1	organelle	CC	151	2501
GO:0006364	1.27778e-31	1	rRNA processing	BP	39	153
GO:0019684	2.19918e-30	1	photosynthesis, light reaction	BP	28	66
GO:0019288	5.87279e-27	1	isopentenyl diphosphate biosynthetic process, methylerythritol 4-phosphate pathway	BP	35	151
GO:0019344	1.67863e-24	1	cysteine biosynthetic process	BP	27	89
GO:0010287	3.70557e-24	1	plastoglobule	CC	22	52
GO:0006098	2.45039e-23	1	pentose-phosphate shunt	BP	29	120
GO:0010207	1.75195e-21	1	photosystem II assembly	BP	26	105
GO:0010027	8.85396e-21	1	thylakoid membrane organization	BP	29	142
GO:0006091	8.39689e-19	1	generation of precursor metabolites and energy	BP	26	130
GO:0005840	1.35046e-18	1	ribosome	CC	35	315
GO:0016117	6.23677e-18	1	carotenoid biosynthetic process	BP	21	78
GO:0016020	7.61593e-17	1	membrane	CC	75	1260
GO:0016491	1.18994e-16	1	oxidoreductase activity	MF	57	793
GO:0009058	2.13082e-16	1	biosynthetic process	BP	76	1355
GO:0009657	2.24483e-16	1	plastid organization	BP	16	46
GO:0015995	3.56585e-16	1	chlorophyll biosynthetic process	BP	19	73
GO:0035304	3.98491e-16	1	regulation of protein dephosphorylation	BP	18	64
GO:0048046	4.09624e-16	1	apoplast	CC	26	164
GO:0009765	4.96361e-16	1	photosynthesis, light harvesting	BP	12	21
GO:0043167	5.46364e-16	1	ion binding	MF	81	1494
GO:0009523	6.42195e-16	1	photosystem II	CC	13	28
GO:0031977	1.02396e-14	1	thylakoid lumen	CC	14	38
GO:0009522	1.72988e-14	1	photosystem I	CC	10	17
GO:0003735	5.00431e-14	1	structural constituent of ribosome	MF	28	284
GO:0005198	5.27951e-14	1	structural molecule activity	MF	31	340
GO:0010114	3.56993e-13	1	response to red light	BP	15	58
GO:0006412	9.35364e-13	1	translation	BP	34	436
GO:0010218	1.55536e-12	1	response to far red light	BP	15	63
GO:0055114	2.17379e-12	1	oxidation-reduction process	BP	46	684
GO:0009637	2.73169e-12	1	response to blue light	BP	15	65
GO:0016168	3.33394e-12	1	chlorophyll binding	MF	9	16
GO:0009538	1.91479e-11	1	photosystem I reaction center	CC	6	6
GO:0006950	3.47633e-11	1	response to stress	BP	40	601
GO:0009409	5.31466e-11	1	response to cold	BP	21	173
GO:0046872	7.05399e-11	1	metal ion binding	MF	46	768
GO:0042742	7.48931e-11	1	defense response to bacterium	BP	19	141
GO:0000166	1.61846e-10	1	nucleotide binding	MF	61	1214
GO:0010103	3.62258e-10	1	stomatal complex morphogenesis	BP	13	62
GO:0009814	3.74948e-10	1	defense response, incompatible interaction	BP	9	23
GO:0009654	6.18774e-10	1	photosystem II oxygen evolving complex	CC	8	18
GO:0009658	6.91436e-10	1	chloroplast organization	BP	15	91
GO:0009543	1.05416e-09	1	chloroplast thylakoid lumen	CC	11	46
GO:0045036	2.72819e-09	1	protein targeting to chloroplast	BP	10	37
GO:0032544	3.42873e-09	1	plastid translation	BP	6	9
GO:0009773	7.39266e-09	1	photosynthetic electron transport in photosystem I	BP	9	32
GO:0030076	1.30025e-08	1	light-harvesting complex	CC	6	10
GO:0016209	1.36173e-08	1	antioxidant activity	MF	5	6
GO:0005576	2.3051e-08	1	extracellular region	CC	28	410
GO:0006636	4.2379e-08	1	unsaturated fatty acid biosynthetic process	BP	9	36
GO:0019898	4.77895e-08	1	extrinsic component of membrane	CC	7	19
GO:0070838	5.5714e-08	1	divalent metal ion transport	BP	8	30
GO:0030003	1.86017e-07	1	cellular cation homeostasis	BP	8	34
GO:0005509	1.97482e-07	1	calcium ion binding	MF	15	147
GO:0009697	2.9792e-07	1	salicylic acid biosynthetic process	BP	9	44
GO:0009073	4.75173e-07	1	aromatic amino acid family biosynthetic process	BP	9	48
GO:0022626	6.50764e-07	1	cytosolic ribosome	CC	11	89
GO:0006612	6.74721e-07	1	protein targeting to membrane	BP	11	78
GO:0010363	8.69884e-07	1	regulation of plant-type hypersensitive response	BP	11	80
GO:0019761	9.0947e-07	1	glucosinolate biosynthetic process	BP	10	65
GO:0010310	1.0173e-06	1	regulation of hydrogen peroxide metabolic process	BP	8	38
GO:0030529	1.19282e-06	1	ribonucleoprotein complex	CC	13	143
GO:0019748	1.2137e-06	1	secondary metabolic process	BP	10	66
GO:0009595	1.2579e-06	1	detection of biotic stimulus	BP	6	18
GO:0043900	1.2579e-06	1	regulation of multi-organism process	BP	6	18
GO:0044281	1.71371e-06	0.999999	small molecule metabolic process	BP	36	731
GO:0019252	1.73461e-06	1	starch biosynthetic process	BP	12	105
GO:0009055	2.16739e-06	1	electron carrier activity	MF	16	201
GO:0043234	2.87206e-06	0.999999	protein complex	CC	28	529
GO:0008266	2.89392e-06	1	poly(U) RNA binding	MF	5	12
GO:0005739	3.34545e-06	0.999999	mitochondrion	CC	36	800
GO:0045893	3.86253e-06	0.999999	positive regulation of transcription, DNA-templated	BP	15	175
GO:0009744	4.63381e-06	0.999999	response to sucrose	BP	10	78
GO:0010196	4.69626e-06	1	nonphotochemical quenching	BP	4	7
GO:0043085	5.6399e-06	0.999999	positive regulation of catalytic activity	BP	9	64
GO:0009768	5.96033e-06	1	photosynthesis, light harvesting in photosystem I	BP	3	3
GO:0044237	6.2399e-06	0.999999	cellular metabolic process	BP	8	48
GO:0022900	6.85592e-06	1	electron transport chain	BP	6	26
GO:0000311	7.50288e-06	1	plastid large ribosomal subunit	CC	3	3
GO:0003824	8.19932e-06	0.999997	catalytic activity	MF	35	740
GO:0030154	9.35795e-06	0.999998	cell differentiation	BP	13	143
GO:0045454	9.51129e-06	0.999999	cell redox homeostasis	BP	10	93
GO:0009695	9.79296e-06	0.999999	jasmonic acid biosynthetic process	BP	7	37
GO:0006546	1.16501e-05	0.999999	glycine catabolic process	BP	6	26
GO:0009862	1.17658e-05	0.999999	systemic acquired resistance, salicylic acid mediated signaling pathway	BP	8	52
GO:0015035	1.22956e-05	0.999999	protein disulfide oxidoreductase activity	MF	8	61
GO:0042254	1.44421e-05	0.999998	ribosome biogenesis	BP	9	73
GO:0000165	1.4802e-05	0.999998	MAPK cascade	BP	8	53
GO:0051186	1.56702e-05	0.999997	cofactor metabolic process	BP	13	149
GO:0010319	1.65365e-05	0.999999	stromule	CC	6	27
GO:0009416	2.11017e-05	0.999997	response to light stimulus	BP	9	73
GO:0006733	2.12266e-05	0.999999	oxidoreduction coenzyme metabolic process	BP	5	17
GO:0006766	2.12266e-05	0.999999	vitamin metabolic process	BP	5	17
GO:0009106	2.12266e-05	0.999999	lipoate metabolic process	BP	5	17
GO:0009108	2.12266e-05	0.999999	coenzyme biosynthetic process	BP	5	17
GO:0044272	2.12266e-05	0.999999	sulfur compound biosynthetic process	BP	5	17
GO:0033014	2.4018e-05	0.999999	tetrapyrrole biosynthetic process	BP	4	9
GO:0050662	2.46997e-05	0.999997	coenzyme binding	MF	8	57
GO:0009902	2.59471e-05	0.999996	chloroplast relocation	BP	9	75
GO:0000096	2.90018e-05	0.999999	sulfur amino acid metabolic process	BP	5	18
GO:0005507	3.49272e-05	0.999994	copper ion binding	MF	10	102
GO:0006552	3.64766e-05	1	leucine catabolic process	BP	3	4
GO:0009072	4.93757e-05	0.999997	aromatic amino acid family metabolic process	BP	5	20
GO:0009117	5.7504e-05	0.999997	nucleotide metabolic process	BP	5	21
GO:0005524	5.82916e-05	0.999973	ATP binding	MF	41	1003
GO:0034660	6.07485e-05	0.999992	ncRNA metabolic process	BP	8	65
GO:0009793	6.56916e-05	0.999984	embryo development ending in seed dormancy	BP	14	194
GO:0016740	7.06102e-05	0.999976	transferase activity	MF	22	408
GO:0009533	7.50831e-05	0.999999	chloroplast stromal thylakoid	CC	3	5
GO:0003723	7.8046e-05	0.999974	RNA binding	MF	21	403
GO:0051536	8.08725e-05	0.999991	iron-sulfur cluster binding	MF	7	54
GO:0016226	8.25277e-05	0.999989	iron-sulfur cluster assembly	BP	8	71
GO:0015976	8.62338e-05	0.999999	carbon utilization	BP	3	5
GO:0006457	8.88378e-05	0.99998	protein folding	BP	12	161
GO:0004674	9.1803e-05	0.999969	protein serine/threonine kinase activity	MF	21	382
GO:0009867	9.77948e-05	0.999986	jasmonic acid mediated signaling pathway	BP	8	69
GO:0016301	0.000106594	0.999957	kinase activity	MF	28	602
GO:0051920	0.000114445	0.999998	peroxiredoxin activity	MF	3	6
GO:0008652	0.00011494	0.999986	cellular amino acid biosynthetic process	BP	7	53
GO:0046688	0.000117648	0.999998	response to copper ion	BP	3	6
GO:0009965	0.000124402	0.999979	leaf morphogenesis	BP	9	92
GO:0010200	0.00013664	0.999976	response to chitin	BP	9	94
GO:0042592	0.000186442	0.999962	homeostatic process	BP	10	127
GO:0005515	0.00021116	0.99988	protein binding	MF	61	1834
GO:0042651	0.000240788	0.999988	thylakoid membrane	CC	4	17
GO:0006662	0.000270044	0.999978	glycerol ether metabolic process	BP	5	33
GO:0006464	0.000283852	0.999871	cellular protein modification process	BP	31	742
GO:0004089	0.000288248	0.999994	carbonate dehydratase activity	MF	3	7
GO:0005975	0.000298654	0.999885	carbohydrate metabolic process	BP	22	454
GO:0007165	0.000347718	0.999875	signal transduction	BP	19	383
GO:0004672	0.000367313	0.999856	protein kinase activity	MF	22	455
GO:0010731	0.000391136	1	protein glutathionylation	BP	2	2
GO:0006468	0.000397417	0.999844	protein phosphorylation	BP	22	458
GO:0010422	0.000404997	1	regulation of brassinosteroid biosynthetic process	BP	2	2
GO:0009783	0.000432678	1	photosystem II antenna complex	CC	2	2
GO:0008898	0.000446731	1	homocysteine S-methyltransferase activity	MF	2	2
GO:0045727	0.000508543	0.999986	positive regulation of translation	BP	3	8
GO:0030095	0.000518496	0.999985	chloroplast photosystem II	CC	3	9
GO:0016772	0.000522476	0.999785	transferase activity, transferring phosphorus-containing groups	MF	23	499
GO:0005886	0.000534193	0.999718	plasma membrane	CC	42	1184
GO:0009611	0.0005866	0.99989	response to wounding	BP	8	93
GO:0031348	0.000595579	0.999905	negative regulation of defense response	BP	7	69
GO:0009706	0.000596898	0.999942	chloroplast inner membrane	CC	5	33
GO:0031408	0.000628255	0.99996	oxylipin biosynthetic process	BP	4	19
GO:0010598	0.000731071	0.999976	NAD(P)H dehydrogenase complex (plastoquinone)	CC	3	10
GO:0051537	0.000746643	0.999949	2 iron, 2 sulfur cluster binding	MF	4	22
GO:0009617	0.000754222	0.999897	response to bacterium	BP	6	53
GO:0009738	0.000791969	0.999891	abscisic acid-activated signaling pathway	BP	6	53
GO:0046686	0.000795052	0.99976	response to cadmium ion	BP	13	224
GO:0030093	0.000824597	0.999995	chloroplast photosystem I	CC	2	3
GO:0016021	0.000903472	0.999571	integral component of membrane	CC	29	742
GO:0006790	0.000906891	0.999818	sulfur compound metabolic process	BP	8	97
GO:0043069	0.000915777	0.999901	negative regulation of programmed cell death	BP	5	36
GO:0009295	0.000923466	0.999933	nucleoid	CC	4	22
GO:0042793	0.00107494	0.999842	transcription from plastid promoter	BP	6	56
GO:0045158	0.00107587	0.999993	electron transporter, transferring electrons within cytochrome b6/f complex of photosystem II activity	MF	2	3
GO:0004563	0.00111228	0.999993	beta-N-acetylhexosaminidase activity	MF	2	3
GO:0009517	0.00116969	0.999992	PSII associated light-harvesting complex II	CC	2	3
GO:0016131	0.00125594	0.999991	brassinosteroid metabolic process	BP	2	3
GO:0048481	0.00129964	0.999801	ovule development	BP	6	57
GO:0010155	0.00140044	0.999831	regulation of proton transport	BP	5	41
GO:0016310	0.00154648	0.999586	phosphorylation	BP	10	152
GO:0000023	0.0016802	0.999675	maltose metabolic process	BP	7	84
GO:0019722	0.00168219	0.99992	calcium-mediated signaling	BP	3	13
GO:0009496	0.0018515	0.999978	plastoquinol--plastocyanin reductase activity	MF	2	4
GO:0050832	0.00187362	0.99963	defense response to fungus	BP	7	85
GO:0008152	0.00221791	0.998927	metabolic process	BP	26	674
GO:0034641	0.00240461	0.99871	cellular nitrogen compound metabolic process	BP	34	990
GO:0080167	0.00262913	0.999533	response to karrikin	BP	6	69
GO:0004022	0.00264481	0.999962	alcohol dehydrogenase (NAD) activity	MF	2	4
GO:0004075	0.00270909	0.999961	biotin carboxylase activity	MF	2	4
GO:0009651	0.00294492	0.998966	response to salt stress	BP	13	261
GO:0006779	0.00303203	0.99982	porphyrin-containing compound biosynthetic process	BP	3	14
GO:0045087	0.00305204	0.999681	innate immune response	BP	4	29
GO:0015986	0.00323634	0.999798	ATP synthesis coupled proton transport	BP	3	17
GO:0019216	0.0036696	0.999765	regulation of lipid metabolic process	BP	3	15
GO:0006944	0.00369816	0.999295	ASSENTE	ASSENTE	6	72
GO:0016679	0.00372548	0.999926	oxidoreductase activity, acting on diphenols and related substances as donors	MF	2	5
GO:0012501	0.00379444	0.999924	programmed cell death	BP	2	5
GO:0007585	0.0038017	0.999924	respiratory gaseous exchange	BP	2	5
GO:0009916	0.0038017	0.999924	alternative oxidase activity	MF	2	5
GO:0010038	0.00384443	0.999923	response to metal ion	BP	2	5
GO:0019760	0.00410661	0.999723	glucosinolate metabolic process	BP	3	16
GO:0006526	0.00439222	0.999905	arginine biosynthetic process	BP	2	5
GO:0042026	0.00445067	0.999903	protein refolding	BP	2	5
GO:0050660	0.00470736	0.999236	flavin adenine dinucleotide binding	MF	5	51
GO:0016853	0.00482442	0.998721	isomerase activity	MF	8	129

## Sheet: noSt vs FDSt_3 dpi
GO ID	OVER value	UNDER value	TERM	ONTOLOGY	DEGs x GO	genes x GO term
GO:0003674	3.27327e-19	1	molecular_function	MF	331	13412
GO:0008150	1.32885e-13	1	biological_process	BP	280	11416
GO:0005575	5.71046e-09	1	cellular_component	CC	164	6227
GO:0005576	9.00528e-09	1	extracellular region	CC	34	625
GO:0001071	6.07182e-08	1	nucleic acid binding transcription factor activity	MF	24	372
GO:0003700	7.56284e-08	1	sequence-specific DNA binding transcription factor activity	MF	32	613
GO:0005623	1.34352e-07	1	cell	CC	128	4773
GO:0006355	2.05105e-07	1	regulation of transcription, DNA-templated	BP	40	913
GO:0010294	2.39449e-07	1	abscisic acid glucosyltransferase activity	MF	7	24
GO:0016491	5.46124e-07	1	oxidoreductase activity	MF	47	1221
GO:0019748	1.78959e-06	1	secondary metabolic process	BP	12	114
GO:0055114	3.64505e-06	0.999998	oxidation-reduction process	BP	42	1094
GO:0080046	4.93008e-06	1	quercetin 4'-O-glucosyltransferase activity	MF	6	24
GO:0006970	6.35608e-06	0.999999	response to osmotic stress	BP	9	71
GO:0005507	1.26261e-05	0.999998	copper ion binding	MF	13	174
GO:0009505	1.42377e-05	0.999997	plant-type cell wall	CC	12	141
GO:0043167	1.67207e-05	0.999991	ion binding	MF	65	2135
GO:0080043	2.90526e-05	0.999998	quercetin 3-O-glucosyltransferase activity	MF	6	32
GO:0006351	3.59187e-05	0.99999	transcription, DNA-templated	BP	17	311
GO:0005622	5.07212e-05	0.999969	intracellular	CC	105	4157
GO:0006950	6.66995e-05	0.99997	response to stress	BP	37	1035
GO:0009055	7.88585e-05	0.999977	electron carrier activity	MF	17	334
GO:0009725	8.37109e-05	0.999995	response to hormone	BP	5	24
GO:0009522	8.59097e-05	0.999997	photosystem I	CC	4	18
GO:0003677	0.000102801	0.999951	DNA binding	MF	40	1203
GO:0005618	0.000117489	0.999964	cell wall	CC	17	330
GO:0035251	0.00016249	0.999984	UDP-glucosyltransferase activity	MF	6	43
GO:0006091	0.000163332	0.999964	generation of precursor metabolites and energy	BP	11	164
GO:0043226	0.000178947	0.999891	organelle	CC	84	3276
GO:0030312	0.000179887	0.999946	external encapsulating structure	CC	16	311
GO:0042555	0.000248789	0.999995	MCM complex	CC	3	7
GO:0052716	0.000260582	0.999979	hydroquinone:oxygen oxidoreductase activity	MF	5	30
GO:0005634	0.000261421	0.999838	nucleus	CC	86	3328
GO:0022900	0.000268922	0.999978	electron transport chain	BP	5	36
GO:0009737	0.000287372	0.999922	response to abscisic acid	BP	13	225
GO:0032940	0.000291864	0.999985	secretion by cell	BP	4	19
GO:0010623	0.000328656	1	developmental programmed cell death	BP	2	2
GO:0015215	0.000368959	1	nucleotide transmembrane transporter activity	MF	2	2
GO:0007165	0.000380024	0.999855	signal transduction	BP	21	517
GO:0040007	0.000387338	0.999914	growth	BP	10	142
GO:0046274	0.000415374	0.999962	lignin catabolic process	BP	5	33
GO:0048046	0.000522517	0.999849	apoplast	CC	13	245
GO:0070469	0.000727224	0.999975	respiratory chain	CC	3	11
GO:0042545	0.000851284	0.999908	cell wall modification	BP	5	40
GO:0006306	0.000862127	0.999828	DNA methylation	BP	8	104

## Sheet: noSt vs FDSt_6 dpi
GO ID	OVER value	UNDER value	TERM	ONTOLOGY	DEGs x GO	genes x GO term
GO:0003674	2.75552e-99	1	molecular_function	MF	1097	12547
GO:0008150	9.34679e-82	1	biological_process	BP	959	10709
GO:0009579	2.79824e-34	1	thylakoid	CC	74	257
GO:0005575	1.1662e-28	1	cellular_component	CC	514	5917
GO:0009507	2.13806e-28	1	chloroplast	CC	229	1922
GO:0009536	1.57879e-27	1	plastid	CC	142	935
GO:0009535	6.00578e-27	1	chloroplast thylakoid membrane	CC	62	230
GO:0003824	2.14484e-25	1	catalytic activity	MF	148	1019
GO:0009941	3.71474e-25	1	chloroplast envelope	CC	80	373
GO:0008152	3.87005e-22	1	metabolic process	BP	142	1038
GO:0016491	7.31869e-22	1	oxidoreductase activity	MF	149	1151
GO:0015979	3.95515e-21	1	photosynthesis	BP	42	138
GO:0043167	6.61772e-21	1	ion binding	MF	218	2028
GO:0005623	4.28727e-20	1	cell	CC	391	4565
GO:0009570	9.38549e-20	1	chloroplast stroma	CC	73	385
GO:0055114	1.72787e-19	1	oxidation-reduction process	BP	134	1029
GO:0046872	1.29663e-18	1	metal ion binding	MF	135	1066
GO:0048046	1.61671e-18	1	apoplast	CC	53	232
GO:0005975	1.31562e-16	1	carbohydrate metabolic process	BP	92	620
GO:0005576	1.80535e-16	1	extracellular region	CC	87	592
GO:0010287	8.43275e-16	1	plastoglobule	CC	23	52
GO:0005737	1.5753e-15	1	cytoplasm	CC	281	3213
GO:0005622	1.70016e-15	1	intracellular	CC	332	3985
GO:0016740	4.30891e-14	1	transferase activity	MF	90	654
GO:0009534	8.35802e-14	1	chloroplast thylakoid	CC	31	115
GO:0009765	1.09963e-13	1	photosynthesis, light harvesting	BP	14	21
GO:0009058	1.74244e-12	1	biosynthetic process	BP	171	1805
GO:0006364	4.88507e-12	1	rRNA processing	BP	35	161
GO:0043226	9.83141e-12	1	organelle	CC	258	3136
GO:0016746	2.62479e-11	1	transferase activity, transferring acyl groups	MF	38	193
GO:0016020	2.83963e-11	1	membrane	CC	160	1657
GO:0019344	4.1291e-11	1	cysteine biosynthetic process	BP	25	93
GO:0016747	4.2922e-11	1	transferase activity, transferring acyl groups other than amino-acyl groups	MF	25	90
GO:0005507	6.57412e-11	1	copper ion binding	MF	33	162
GO:0006091	2.15557e-10	1	generation of precursor metabolites and energy	BP	32	159
GO:0019748	2.23872e-10	1	secondary metabolic process	BP	26	103
GO:0042742	2.5231e-10	1	defense response to bacterium	BP	32	157
GO:0080167	3.04004e-10	1	response to karrikin	BP	24	95
GO:0010207	4.97836e-10	1	photosystem II assembly	BP	25	106
GO:0016798	5.6813e-10	1	hydrolase activity, acting on glycosyl bonds	MF	44	272
GO:0016787	6.24239e-10	1	hydrolase activity	MF	93	824
GO:0019288	7.23401e-10	1	isopentenyl diphosphate biosynthetic process, methylerythritol 4-phosphate pathway	BP	31	154
GO:0006098	1.14544e-09	1	pentose-phosphate shunt	BP	27	125
GO:0010027	1.23692e-09	1	thylakoid membrane organization	BP	30	147
GO:0010200	1.36282e-09	1	response to chitin	BP	27	124
GO:0050350	2.77537e-09	1	trihydroxystilbene synthase activity	MF	7	7
GO:0006950	6.93154e-09	1	response to stress	BP	97	946
GO:0035304	1.4484e-08	1	regulation of protein dephosphorylation	BP	18	65
GO:0004553	2.52611e-08	1	hydrolase activity, hydrolyzing O-glycosyl compounds	MF	32	183
GO:0019684	2.61434e-08	1	photosynthesis, light reaction	BP	18	69
GO:0019252	2.75346e-08	1	starch biosynthetic process	BP	24	114
GO:0009809	4.04808e-08	1	lignin biosynthetic process	BP	11	24
GO:0031408	4.40346e-08	1	oxylipin biosynthetic process	BP	11	24
GO:0000166	6.95972e-08	1	nucleotide binding	MF	149	1676
GO:0045036	7.45976e-08	1	protein targeting to chloroplast	BP	13	37
GO:0005618	7.93175e-08	1	cell wall	CC	43	312
GO:0030170	1.38164e-07	1	pyridoxal phosphate binding	MF	21	96
GO:0006810	1.39814e-07	1	transport	BP	113	1234
GO:0046688	2.00583e-07	1	response to copper ion	BP	9	18
GO:0046274	2.0316e-07	1	lignin catabolic process	BP	11	27
GO:0009409	2.77021e-07	1	response to cold	BP	31	199
GO:0030312	2.92922e-07	1	external encapsulating structure	CC	40	293
GO:0016021	3.82217e-07	1	integral component of membrane	CC	99	1042
GO:0009814	5.20556e-07	1	defense response, incompatible interaction	BP	10	25
GO:0009607	5.97987e-07	1	response to biotic stimulus	BP	11	35
GO:0022857	6.59464e-07	1	transmembrane transporter activity	MF	56	489
GO:0052716	9.01992e-07	1	hydroquinone:oxygen oxidoreductase activity	MF	10	25
GO:0009056	1.22808e-06	1	catabolic process	BP	67	629
GO:0001071	1.28015e-06	1	nucleic acid binding transcription factor activity	MF	43	347
GO:0010319	1.55458e-06	1	stromule	CC	10	27
GO:0010310	1.5647e-06	1	regulation of hydrogen peroxide metabolic process	BP	13	46
GO:0055085	4.85085e-06	0.999998	transmembrane transport	BP	54	489
GO:0009657	6.42524e-06	0.999999	plastid organization	BP	12	47
GO:0006612	7.0503e-06	0.999998	protein targeting to membrane	BP	18	94
GO:0016310	7.35913e-06	0.999997	phosphorylation	BP	30	210
GO:0009617	9.21644e-06	0.999998	response to bacterium	BP	14	62
GO:0016168	9.50758e-06	0.999999	chlorophyll binding	MF	7	16
GO:0010363	9.53519e-06	0.999998	regulation of plant-type hypersensitive response	BP	18	96
GO:0009744	9.84838e-06	0.999998	response to sucrose	BP	17	88
GO:0006636	1.02069e-05	0.999999	unsaturated fatty acid biosynthetic process	BP	11	39
GO:0044281	1.26338e-05	0.999993	small molecule metabolic process	BP	87	952
GO:0010218	1.27169e-05	0.999997	response to far red light	BP	14	65
GO:0000023	1.28439e-05	0.999997	maltose metabolic process	BP	17	90
GO:0045893	1.31811e-05	0.999995	positive regulation of transcription, DNA-templated	BP	30	221
GO:0009637	1.44701e-05	0.999997	response to blue light	BP	14	65
GO:0043900	1.49444e-05	0.999999	regulation of multi-organism process	BP	8	21
GO:0010114	1.7335e-05	0.999997	response to red light	BP	13	59
GO:0005506	1.92374e-05	0.999992	iron ion binding	MF	34	272
GO:0003700	1.96543e-05	0.99999	sequence-specific DNA binding transcription factor activity	MF	58	574
GO:0020037	2.00763e-05	0.999992	heme binding	MF	32	250
GO:0016226	2.009e-05	0.999996	iron-sulfur cluster assembly	BP	15	77
GO:0008483	2.26443e-05	0.999997	transaminase activity	MF	9	28
GO:0070838	2.5208e-05	0.999997	divalent metal ion transport	BP	9	32
GO:0006952	2.54071e-05	0.999991	defense response	BP	28	206
GO:0043565	2.74069e-05	0.999989	sequence-specific DNA binding	MF	31	244
GO:0009867	2.762e-05	0.999993	jasmonic acid mediated signaling pathway	BP	16	85
GO:0009595	3.01898e-05	0.999997	detection of biotic stimulus	BP	8	23
GO:0006979	3.22636e-05	0.99999	response to oxidative stress	BP	22	150
GO:0016301	3.30481e-05	0.999981	kinase activity	MF	87	948
GO:0009965	3.47068e-05	0.99999	leaf morphogenesis	BP	18	106
GO:0010103	3.64442e-05	0.999992	stomatal complex morphogenesis	BP	14	69
GO:0006355	4.39719e-05	0.999975	regulation of transcription, DNA-templated	BP	78	865
GO:0006520	4.68081e-05	0.999979	cellular amino acid metabolic process	BP	38	328
GO:0004674	5.24809e-05	0.999972	protein serine/threonine kinase activity	MF	63	631
GO:0009538	6.29287e-05	0.999999	photosystem I reaction center	CC	4	6
GO:0015994	7.28588e-05	0.999993	chlorophyll metabolic process	BP	7	19
GO:0005509	7.42256e-05	0.999973	calcium ion binding	MF	25	196
GO:0016165	8.30163e-05	0.999996	linoleate 13S-lipoxygenase activity	MF	5	9
GO:0009522	8.69528e-05	0.999993	photosystem I	CC	6	18
GO:0015995	8.7151e-05	0.999979	chlorophyll biosynthetic process	BP	14	75
GO:0005886	8.76608e-05	0.999942	plasma membrane	CC	121	1482
GO:0005983	9.10678e-05	0.999994	starch catabolic process	BP	6	14
GO:0043085	9.15976e-05	0.999979	positive regulation of catalytic activity	BP	13	67
GO:0000003	0.000105305	0.999951	reproduction	BP	38	337
GO:0016788	0.000108883	0.999971	hydrolase activity, acting on ester bonds	MF	15	86
GO:0009055	0.000113506	0.99995	electron carrier activity	MF	34	312
GO:0006807	0.000113508	0.999985	nitrogen compound metabolic process	BP	8	27
GO:0006464	0.000122997	0.999922	cellular protein modification process	BP	97	1128
GO:0030003	0.000134522	0.999979	cellular cation homeostasis	BP	9	38
GO:0019216	0.000145187	0.999988	regulation of lipid metabolic process	BP	6	15
GO:0005992	0.000148805	0.999988	trehalose biosynthetic process	BP	6	15
GO:0009523	0.000154661	0.999978	photosystem II	CC	8	32
GO:0045735	0.00016273	0.999981	nutrient reservoir activity	MF	7	24
GO:0030076	0.00016319	0.999991	light-harvesting complex	CC	5	11
GO:0004672	0.000165579	0.999903	protein kinase activity	MF	71	769
GO:0006546	0.000171189	0.999976	glycine catabolic process	BP	8	29
GO:0006468	0.000183458	0.999892	protein phosphorylation	BP	71	772
GO:0016772	0.00018533	0.999889	transferase activity, transferring phosphorus-containing groups	MF	75	827
GO:0009626	0.000193583	0.999978	plant-type hypersensitive response	BP	7	22
GO:0071333	0.00019941	1	cellular response to glucose stimulus	BP	3	3
GO:0090342	0.000220534	1	regulation of cell aging	BP	3	3
GO:0003677	0.000241842	0.999846	DNA binding	MF	91	1116
GO:0016117	0.000243084	0.999935	carotenoid biosynthetic process	BP	14	81
GO:0009773	0.000256454	0.999961	photosynthetic electron transport in photosystem I	BP	8	32
GO:0009651	0.000269359	0.999876	response to salt stress	BP	33	300
GO:0031348	0.000321451	0.999911	negative regulation of defense response	BP	14	83
GO:0050832	0.000359019	0.999888	defense response to fungus	BP	16	106
GO:0002213	0.000376171	0.999973	defense response to insect	BP	5	12
GO:0071554	0.000384335	0.999874	cell wall organization or biogenesis	BP	17	117
GO:0009697	0.000387435	0.999911	salicylic acid biosynthetic process	BP	11	56
GO:0004601	0.000394879	0.999901	peroxidase activity	MF	12	68
GO:0008652	0.000493612	0.999874	cellular amino acid biosynthetic process	BP	12	67
GO:0019761	0.000527296	0.999864	glucosinolate biosynthetic process	BP	12	68
GO:0009698	0.000579512	0.999934	phenylpropanoid metabolic process	BP	6	19
GO:0009658	0.000580206	0.999819	chloroplast organization	BP	15	98
GO:0000272	0.000682604	0.999899	polysaccharide catabolic process	BP	7	26
GO:0030154	0.000687765	0.999723	cell differentiation	BP	22	178
GO:0009816	0.000873442	0.99989	defense response to bacterium, incompatible interaction	BP	6	21
GO:0009862	0.00101678	0.999735	systemic acquired resistance, salicylic acid mediated signaling pathway	BP	11	63
GO:0042398	0.00106374	0.999937	cellular modified amino acid biosynthetic process	BP	4	9
GO:0016702	0.00106457	0.999861	oxidoreductase activity, acting on single donors with incorporation of molecular oxygen, incorporation of two atoms of oxygen	MF	6	21
GO:0000165	0.00109921	0.99971	MAPK cascade	BP	11	63
GO:0016829	0.00114755	0.999518	lyase activity	MF	22	183
GO:0004497	0.00115817	0.999525	monooxygenase activity	MF	21	170
GO:0008061	0.00128374	0.999867	chitin binding	MF	5	16
GO:0006073	0.00130018	0.99982	cellular glucan metabolic process	BP	6	23
GO:0016762	0.00130018	0.99982	xyloglucan:xyloglucosyl transferase activity	MF	6	23
GO:0009902	0.00130229	0.999623	chloroplast relocation	BP	12	75
GO:0031977	0.0013622	0.999727	thylakoid lumen	CC	8	39
GO:0042793	0.00136884	0.999658	transcription from plastid promoter	BP	10	56
GO:0006629	0.00152166	0.999146	lipid metabolic process	BP	43	458
GO:0009416	0.00161983	0.999488	response to light stimulus	BP	13	87
GO:0009737	0.00166553	0.999248	response to abscisic acid	BP	24	215
GO:0006598	0.00173026	0.999876	polyamine catabolic process	BP	4	10
GO:0006552	0.00190151	0.999941	leucine catabolic process	BP	3	5
GO:0030007	0.00201276	0.999937	cellular potassium ion homeostasis	BP	3	5
GO:0010345	0.00201281	0.999937	suberin biosynthetic process	BP	3	5
GO:0010262	0.00208486	0.999837	somatic embryogenesis	BP	4	11
GO:0046686	0.00222981	0.998932	response to cadmium ion	BP	26	247
GO:0016773	0.00223729	0.999452	phosphotransferase activity, alcohol group as acceptor	MF	9	49
GO:0005524	0.00241464	0.998252	ATP binding	MF	121	1586
GO:0009654	0.00271571	0.999652	photosystem II oxygen evolving complex	CC	5	19
GO:0050662	0.00275195	0.999176	coenzyme binding	MF	11	71
GO:0045792	0.00320941	1	negative regulation of cell size	BP	2	2
GO:0006733	0.00327662	0.999567	oxidoreduction coenzyme metabolic process	BP	5	18
GO:0006766	0.00327662	0.999567	vitamin metabolic process	BP	5	18
GO:0009106	0.00327662	0.999567	lipoate metabolic process	BP	5	18
GO:0009108	0.00327662	0.999567	coenzyme biosynthetic process	BP	5	18
GO:0044272	0.00327662	0.999567	sulfur compound biosynthetic process	BP	5	18
GO:0006655	0.00337654	0.999205	phosphatidylglycerol biosynthetic process	BP	8	43
GO:0010623	0.00344584	1	developmental programmed cell death	BP	2	2
GO:0010297	0.00360894	1	heteropolysaccharide binding	MF	2	2
GO:0034620	0.00363804	1	cellular response to unfolded protein	BP	2	2
GO:0071456	0.00363952	1	cellular response to hypoxia	BP	2	2
GO:0015215	0.00364532	1	nucleotide transmembrane transporter activity	MF	2	2
GO:0009915	0.00365911	1	phloem sucrose loading	BP	2	2
GO:0010295	0.00366185	1	(+)-abscisic acid 8'-hydroxylase activity	MF	2	2
GO:0010942	0.00366501	1	positive regulation of cell death	BP	2	2
GO:0015688	0.00366587	1	iron chelate transport	BP	2	2
GO:0010189	0.00372935	0.999826	vitamin E biosynthetic process	BP	3	6
GO:0042592	0.00380923	0.998429	homeostatic process	BP	17	153
GO:0042744	0.00407763	0.999127	hydrogen peroxide catabolic process	BP	7	36
GO:0016998	0.00417925	0.999096	cell wall macromolecule catabolic process	BP	7	38
GO:0000096	0.004251	0.999395	sulfur amino acid metabolic process	BP	5	19
GO:0015116	0.00427553	0.999578	sulfate transmembrane transporter activity	MF	4	12
GO:0034660	0.0043062	0.998719	ncRNA metabolic process	BP	10	65
