# Supplementary material for: Grapevine comparative early transcriptomic profiling suggests that Flavescence dorée phytoplasma represses plant responses induced by vector feeding in susceptible varieties
Source: BMC Genomics. 2019 Jun 26;20:526. doi: 10.1186/s12864-019-5908-6 (PMC6595628; doi:10.1186/s12864-019-5908-6)
Supplement: Supplementary file 16 — Enriched GO terms in Tocai friulano after HSt and FDSt attacks. Results of GO enrichment analysis obtained in the “noSt vs. HSt” and “noSt vs. FDSt” comparisons in Tocai friulano at 3 and 6 days post infestation. (XLSX 48 kb) [file 12864_2019_5908_MOESM16_ESM.xlsx]

## Sheet: noSt vs HSt_3 dpi
GO ID	OVER value	UNDER value	TERM	ONTOLOGY	DEG x GO	genes x GO term
GO:0008150	2.28816e-31	1	biological_process	BP	492	10776
GO:0003674	1.03591e-28	1	molecular_function	MF	542	12633
GO:0005575	1.3093e-12	1	cellular_component	CC	268	5930
GO:0005576	2.10111e-12	1	extracellular region	CC	52	580
GO:0006950	1.66968e-10	1	response to stress	BP	69	956
GO:0009579	5.07419e-10	1	thylakoid	CC	28	254
GO:0005737	6.44152e-10	1	cytoplasm	CC	156	3220
GO:0005623	7.38089e-10	1	cell	CC	208	4586
GO:0005622	5.08116e-09	1	intracellular	CC	182	4002
GO:0043167	2.10164e-08	1	ion binding	MF	106	2013
GO:0046872	7.5754e-08	1	metal ion binding	MF	65	1051
GO:0043226	9.96096e-08	1	organelle	CC	145	3147
GO:0009408	2.13434e-07	1	response to heat	BP	18	139
GO:0009535	2.19723e-06	0.999999	chloroplast thylakoid membrane	CC	21	229
GO:0016491	4.32647e-06	0.999998	oxidoreductase activity	MF	61	1135
GO:0009507	7.02451e-06	0.999996	chloroplast	CC	92	1919
GO:0009536	1.30601e-05	0.999994	plastid	CC	53	930
GO:0006457	1.3223e-05	0.999996	protein folding	BP	19	208
GO:0055114	2.55186e-05	0.999987	oxidation-reduction process	BP	54	1011
GO:0030312	4.31003e-05	0.999985	external encapsulating structure	CC	23	294
GO:0004190	5.24103e-05	0.999992	aspartic-type endopeptidase activity	MF	9	59
GO:0005840	5.35507e-05	0.999982	ribosome	CC	22	332
GO:0020037	0.000112067	0.999964	heme binding	MF	19	243
GO:0048046	0.000174506	0.999943	apoplast	CC	18	222
GO:0009058	0.000190489	0.999884	biosynthetic process	BP	80	1773
GO:0009644	0.000207676	0.999954	response to high light intensity	BP	11	102
GO:0005747	0.000211382	0.999978	mitochondrial respiratory chain complex I	CC	6	36
GO:0009055	0.000216696	0.999921	electron carrier activity	MF	21	306
GO:0003735	0.000237114	0.999918	structural constituent of ribosome	MF	19	300
GO:0005618	0.000306006	0.999882	cell wall	CC	22	314
GO:0051082	0.000311506	0.999941	unfolded protein binding	MF	9	75
GO:0016020	0.000320972	0.999801	membrane	CC	78	1666
GO:0005829	0.000344215	0.999827	cytosol	CC	39	692
GO:0006952	0.000436581	0.999842	defense response	BP	19	222
GO:0005507	0.000582766	0.999831	copper ion binding	MF	13	152
GO:0016209	0.000635802	0.999983	antioxidant activity	MF	3	7
GO:0019288	0.000682814	0.999799	isopentenyl diphosphate biosynthetic process, methylerythritol 4-phosphate pathway	BP	13	153
GO:0000786	0.000802792	0.999889	nucleosome	CC	6	49

## Sheet: noSt vs HSt_6 dpi
GO ID	OVER value	UNDER value	TERM	ONTOLOGY	DEG x GO	genes x GO term
GO:0003674	1.5518e-41	1	molecular_function	MF	672	12653
GO:0008150	7.83074e-37	1	biological_process	BP	591	10790
GO:0005575	1.83848e-14	1	cellular_component	CC	324	5951
GO:0005576	5.21675e-13	1	extracellular region	CC	60	587
GO:0005623	2.79965e-11	1	cell	CC	251	4588
GO:0005618	1.44266e-09	1	cell wall	CC	36	311
GO:0006950	3.10058e-09	1	response to stress	BP	76	960
GO:0030312	3.35485e-09	1	external encapsulating structure	CC	34	292
GO:0005634	6.79636e-09	1	nucleus	CC	182	3194
GO:0043226	1.28728e-08	1	organelle	CC	174	3153
GO:0006355	2.495e-08	1	regulation of transcription, DNA-templated	BP	65	856
GO:0003677	1.30463e-07	1	DNA binding	MF	77	1122
GO:0001071	1.99359e-07	1	nucleic acid binding transcription factor activity	MF	33	342
GO:0005622	4.19632e-07	1	intracellular	CC	203	4005
GO:0005840	5.06643e-07	1	ribosome	CC	28	331
GO:0005773	1.22818e-06	1	vacuole	CC	32	335
GO:0005730	1.70466e-06	1	nucleolus	CC	22	191
GO:0003700	5.14873e-06	0.999998	sequence-specific DNA binding transcription factor activity	MF	43	568
GO:0016787	6.73538e-06	0.999997	hydrolase activity	MF	59	829
GO:0016798	7.02004e-06	0.999998	hydrolase activity, acting on glycosyl bonds	MF	27	274
GO:0006952	8.04759e-06	0.999997	defense response	BP	26	218
GO:0004553	8.19554e-06	0.999998	hydrolase activity, hydrolyzing O-glycosyl compounds	MF	21	182
GO:0010200	9.52724e-06	0.999998	response to chitin	BP	16	123
GO:0000786	1.92906e-05	0.999998	nucleosome	CC	8	48
GO:0043167	2.09672e-05	0.999987	ion binding	MF	112	2024
GO:0030529	2.57323e-05	0.999994	ribonucleoprotein complex	CC	15	147
GO:0005886	3.43005e-05	0.99998	plasma membrane	CC	91	1492
GO:0000178	3.52333e-05	1	exosome (RNase complex)	CC	3	3
GO:0048046	3.84547e-05	0.999987	apoplast	CC	22	225
GO:0006334	4.33943e-05	0.999995	nucleosome assembly	BP	8	52
GO:0003735	4.9387e-05	0.999983	structural constituent of ribosome	MF	22	300
GO:0008152	7.40347e-05	0.999959	metabolic process	BP	63	1041
GO:0006073	8.03863e-05	0.999993	cellular glucan metabolic process	BP	6	23
GO:0016762	8.03863e-05	0.999993	xyloglucan:xyloglucosyl transferase activity	MF	6	23
GO:0005975	0.000115899	0.999942	carbohydrate metabolic process	BP	44	624
GO:0050832	0.000152553	0.999962	defense response to fungus	BP	13	102
GO:0006626	0.00016147	0.999976	protein targeting to mitochondrion	BP	8	48
GO:0080167	0.000253486	0.999943	response to karrikin	BP	11	87
GO:0005198	0.000264513	0.999894	structural molecule activity	MF	24	364
GO:0046982	0.000374303	0.999918	protein heterodimerization activity	MF	10	91
GO:0016846	0.000384042	0.999993	carbon-sulfur lyase activity	MF	3	5
GO:0016020	0.000475602	0.99969	membrane	CC	92	1682
GO:0004601	0.000616442	0.999872	peroxidase activity	MF	9	68
GO:0022626	0.000694573	0.999836	cytosolic ribosome	CC	10	92
GO:0019825	0.000970454	0.999899	oxygen binding	MF	5	22

## Sheet: noSt vs FDSt_3 dpi
GO ID	OVER value	UNDER value	TERM	ONTOLOGY	DEG x GO	genes x GO term
GO:0003674	2.18134e-91	1	molecular_function	MF	1267	12569
GO:0008150	4.91467e-79	1	biological_process	BP	1113	10714
GO:0009507	3.11964e-41	1	chloroplast	CC	290	1919
GO:0005575	1.04268e-37	1	cellular_component	CC	638	5908
GO:0005623	1.35863e-36	1	cell	CC	522	4563
GO:0005737	1.37413e-29	1	cytoplasm	CC	378	3212
GO:0005622	2.68475e-28	1	intracellular	CC	442	3982
GO:0009579	1.0645e-26	1	thylakoid	CC	68	253
GO:0043226	3.46754e-24	1	organelle	CC	355	3132
GO:0009570	9.24522e-24	1	chloroplast stroma	CC	87	385
GO:0009535	6.27876e-23	1	chloroplast thylakoid membrane	CC	60	229
GO:0009536	1.10926e-18	1	plastid	CC	139	928
GO:0019288	1.2182e-18	1	isopentenyl diphosphate biosynthetic process, methylerythritol 4-phosphate pathway	BP	46	154
GO:0006950	2.9596e-17	1	response to stress	BP	142	953
GO:0016020	1.45403e-16	1	membrane	CC	209	1666
GO:0055114	3.60487e-16	1	oxidation-reduction process	BP	138	1011
GO:0009941	2.48776e-15	1	chloroplast envelope	CC	71	374
GO:0016491	3.34788e-15	1	oxidoreductase activity	MF	145	1133
GO:0043167	7.34197e-15	1	ion binding	MF	230	2013
GO:0009058	3.75476e-14	1	biosynthetic process	BP	200	1767
GO:0006098	5.46969e-14	1	pentose-phosphate shunt	BP	35	125
GO:0005618	1.85673e-12	1	cell wall	CC	58	309
GO:0046686	6.12508e-12	1	response to cadmium ion	BP	50	250
GO:0005886	6.83923e-12	1	plasma membrane	CC	179	1478
GO:0005576	8.1677e-12	1	extracellular region	CC	85	582
GO:0030312	1.2959e-11	1	external encapsulating structure	CC	54	290
GO:0031977	4.81895e-11	1	thylakoid lumen	CC	17	39
GO:0006810	4.82315e-11	1	transport	BP	147	1225
GO:0009543	1.63476e-10	1	chloroplast thylakoid lumen	CC	18	48
GO:0010027	2.77527e-10	1	thylakoid membrane organization	BP	34	147
GO:0005198	4.1386e-10	1	structural molecule activity	MF	50	362
GO:0019252	1.05607e-09	1	starch biosynthetic process	BP	29	114
GO:0009534	1.33949e-09	1	chloroplast thylakoid	CC	27	115
GO:0009409	3e-09	1	response to cold	BP	38	196
GO:0009414	5.02072e-09	1	response to water deprivation	BP	30	132
GO:0005840	6.13838e-09	1	ribosome	CC	44	332
GO:0046872	8.33186e-09	1	metal ion binding	MF	123	1052
GO:0006364	8.97128e-09	1	rRNA processing	BP	33	162
GO:0008152	1.14599e-08	1	metabolic process	BP	118	1023
GO:0015995	1.28385e-08	1	chlorophyll biosynthetic process	BP	21	75
GO:0005975	1.73516e-08	1	carbohydrate metabolic process	BP	84	625
GO:0051082	3.45125e-08	1	unfolded protein binding	MF	20	75
GO:0006457	5.03856e-08	1	protein folding	BP	36	207
GO:0005829	5.17743e-08	1	cytosol	CC	87	693
GO:0000166	5.49359e-08	1	nucleotide binding	MF	184	1696
GO:0009408	1.14308e-07	1	response to heat	BP	28	137
GO:0010207	1.24855e-07	1	photosystem II assembly	BP	23	106
GO:0010598	1.98354e-07	1	NAD(P)H dehydrogenase complex (plastoquinone)	CC	7	10
GO:0048046	2.19091e-07	1	apoplast	CC	38	225
GO:0042742	2.39862e-07	1	defense response to bacterium	BP	30	153
GO:0015979	2.83258e-07	1	photosynthesis	BP	25	132
GO:0016787	2.94024e-07	1	hydrolase activity	MF	98	820
GO:0019748	3.40813e-07	1	secondary metabolic process	BP	23	98
GO:0016117	3.7555e-07	1	carotenoid biosynthetic process	BP	20	80
GO:0016023	5.35586e-07	1	cytoplasmic membrane-bounded vesicle	CC	14	40
GO:0000786	5.53038e-07	1	nucleosome	CC	12	48
GO:0030117	6.97088e-07	1	membrane coat	CC	9	15
GO:0006979	9.52546e-07	1	response to oxidative stress	BP	27	149
GO:0045036	9.71484e-07	1	protein targeting to chloroplast	BP	13	37
GO:0003735	1.00244e-06	1	structural constituent of ribosome	MF	36	300
GO:0016192	1.6577e-06	0.999999	vesicle-mediated transport	BP	33	189
GO:0010200	1.82174e-06	0.999999	response to chitin	BP	24	122
GO:0006886	2.03012e-06	0.999999	intracellular protein transport	BP	27	138
GO:0020037	3.53015e-06	0.999999	heme binding	MF	36	238
GO:0016829	3.56129e-06	0.999999	lyase activity	MF	31	184
GO:0016556	5.20556e-06	0.999999	mRNA modification	BP	17	69
GO:0006655	6.06134e-06	0.999999	phosphatidylglycerol biosynthetic process	BP	13	43
GO:0009611	6.96774e-06	0.999998	response to wounding	BP	23	121
GO:0030234	1.05322e-05	0.999997	enzyme regulator activity	MF	26	151
GO:0000023	1.10109e-05	0.999997	maltose metabolic process	BP	19	90
GO:0003824	1.31269e-05	0.999992	catalytic activity	MF	108	1015
GO:0006334	1.35717e-05	0.999998	nucleosome assembly	BP	11	52
GO:0005509	1.39441e-05	0.999995	calcium ion binding	MF	30	197
GO:0044281	1.47758e-05	0.999991	small molecule metabolic process	BP	102	942
GO:0010103	1.50495e-05	0.999996	stomatal complex morphogenesis	BP	17	72
GO:0030154	1.57985e-05	0.999994	cell differentiation	BP	30	177
GO:0004784	1.83114e-05	1	superoxide dismutase activity	MF	5	8
GO:0006801	1.83114e-05	1	superoxide metabolic process	BP	5	8
GO:0009651	1.83215e-05	0.999992	response to salt stress	BP	41	300
GO:0019761	1.88879e-05	0.999996	glucosinolate biosynthetic process	BP	16	70
GO:0031407	2.04421e-05	1	oxylipin metabolic process	BP	4	4
GO:0019684	2.12806e-05	0.999995	photosynthesis, light reaction	BP	15	69
GO:0009737	2.14899e-05	0.999992	response to abscisic acid	BP	33	212
GO:0004601	2.19577e-05	0.999995	peroxidase activity	MF	15	68
GO:0080167	2.20905e-05	0.999994	response to karrikin	BP	17	83
GO:0006629	2.32934e-05	0.999988	lipid metabolic process	BP	56	447
GO:0006412	2.4635e-05	0.999988	translation	BP	52	490
GO:0009684	2.9237e-05	0.999997	indoleacetic acid biosynthetic process	BP	9	25
GO:0006636	3.02099e-05	0.999995	unsaturated fatty acid biosynthetic process	BP	11	38
GO:0002376	3.03186e-05	0.999992	immune system process	BP	17	77
GO:0003677	3.07034e-05	0.999981	DNA binding	MF	112	1106
GO:0009723	3.13261e-05	0.999992	response to ethylene	BP	18	87
GO:0043085	3.31289e-05	0.999992	positive regulation of catalytic activity	BP	15	67
GO:0009523	4.45263e-05	0.999994	photosystem II	CC	9	32
GO:0009056	4.99612e-05	0.999972	catabolic process	BP	75	628
GO:0071554	5.75651e-05	0.999982	cell wall organization or biogenesis	BP	21	116
GO:0009654	5.83991e-05	0.999995	photosystem II oxygen evolving complex	CC	7	19
GO:0009648	6.89194e-05	0.999998	photoperiodism	BP	5	8
GO:0009505	7.08169e-05	0.999976	plant-type cell wall	CC	23	133
GO:0009055	7.45745e-05	0.999966	electron carrier activity	MF	37	297
GO:0034641	7.63091e-05	0.999949	cellular nitrogen compound metabolic process	BP	141	1433
GO:0006091	7.83952e-05	0.999972	generation of precursor metabolites and energy	BP	24	157
GO:0005773	7.97329e-05	0.999962	vacuole	CC	42	330
GO:0043234	8.26227e-05	0.999952	protein complex	CC	76	697
GO:0015031	9.55438e-05	0.999969	protein transport	BP	20	126
GO:0009697	0.000108251	0.999976	salicylic acid biosynthetic process	BP	13	56
GO:0005788	0.000117511	0.999998	endoplasmic reticulum lumen	CC	4	5
GO:0051536	0.000143403	0.999966	iron-sulfur cluster binding	MF	13	61
GO:0031072	0.000155872	0.999983	heat shock protein binding	MF	7	23
GO:0051186	0.000191845	0.999924	cofactor metabolic process	BP	26	175
GO:0030968	0.000203818	0.999954	endoplasmic reticulum unfolded protein response	BP	12	50
GO:0005507	0.000206132	0.999923	copper ion binding	MF	23	154
GO:0005506	0.000216302	0.999901	iron ion binding	MF	34	259
GO:0030126	0.000238454	0.999996	COPI vesicle coat	CC	4	5
GO:0010319	0.000272761	0.99996	stromule	CC	8	27
GO:0065003	0.000287775	0.999908	macromolecular complex assembly	BP	17	117
GO:0016209	0.000289809	0.99999	antioxidant activity	MF	4	7
GO:0030170	0.000302448	0.999905	pyridoxal phosphate binding	MF	17	94
GO:0006598	0.000310656	0.999981	polyamine catabolic process	BP	5	10
GO:0050832	0.000333299	0.99989	defense response to fungus	BP	18	103
GO:0046982	0.00033836	0.999905	protein heterodimerization activity	MF	14	91
GO:0002229	0.000360247	0.999989	defense response to oomycetes	BP	4	6
GO:0009073	0.000369076	0.999917	aromatic amino acid family biosynthetic process	BP	11	51
GO:0000413	0.000401536	0.999916	protein peptidyl-prolyl isomerization	BP	10	47
GO:0016798	0.00044614	0.999785	hydrolase activity, acting on glycosyl bonds	MF	35	271
GO:0006094	0.000452596	0.999888	gluconeogenesis	BP	12	54
GO:0003723	0.000478027	0.999728	RNA binding	MF	55	499
GO:0009773	0.00047848	0.999921	photosynthetic electron transport in photosystem I	BP	8	32
GO:0005730	0.000481084	0.999795	nucleolus	CC	26	194
GO:0006790	0.000546739	0.999809	sulfur compound metabolic process	BP	18	114
GO:0003755	0.000601407	0.999867	peptidyl-prolyl cis-trans isomerase activity	MF	10	49
GO:0006888	0.000615956	0.999854	ER to Golgi vesicle-mediated transport	BP	11	47
GO:0009738	0.000632709	0.999824	abscisic acid-activated signaling pathway	BP	13	67
GO:0009644	0.000669711	0.999779	response to high light intensity	BP	16	100
GO:0009595	0.000698691	0.999899	detection of biotic stimulus	BP	7	23
GO:0022607	0.00075793	0.999708	cellular component assembly	BP	20	155
GO:0015116	0.000762847	0.999939	sulfate transmembrane transporter activity	MF	5	11
GO:0043086	0.000767952	0.999769	negative regulation of catalytic activity	BP	14	72
GO:0005769	0.000804363	0.999969	early endosome	CC	4	6
GO:0009867	0.000850381	0.999727	jasmonic acid mediated signaling pathway	BP	15	86
GO:0016757	0.000850745	0.999511	transferase activity, transferring glycosyl groups	MF	52	455
GO:0005992	0.000937657	0.999889	trehalose biosynthetic process	BP	6	16
GO:0048856	0.000972619	0.999435	anatomical structure development	BP	53	441
GO:0006569	0.000974508	0.99988	tryptophan catabolic process	BP	6	18
GO:0005783	0.00103462	0.999463	endoplasmic reticulum	CC	37	316
GO:0009753	0.00105497	0.999669	response to jasmonic acid	BP	14	80
GO:0034976	0.00106106	0.999725	response to endoplasmic reticulum stress	BP	11	56
GO:0030131	0.00106803	0.999904	clathrin adaptor complex	CC	5	12
GO:0032544	0.0010826	0.999936	plastid translation	BP	4	9
GO:0009817	0.00128787	0.999787	defense response to fungus, incompatible interaction	BP	7	26
GO:0009862	0.00130089	0.999629	systemic acquired resistance, salicylic acid mediated signaling pathway	BP	12	62
GO:0010114	0.00137409	0.99963	response to red light	BP	11	59
GO:0006520	0.00145439	0.999222	cellular amino acid metabolic process	BP	38	325
GO:0005634	0.0015522	0.99877	nucleus	CC	265	3171
GO:0004857	0.00158099	0.999678	enzyme inhibitor activity	MF	8	36
GO:0019898	0.00158666	0.999775	extrinsic component of membrane	CC	6	21
GO:0042631	0.00162761	0.999719	cellular response to water deprivation	BP	7	26
GO:0009658	0.00164938	0.999407	chloroplast organization	BP	16	98
GO:0016740	0.00170832	0.998904	transferase activity	MF	70	662
GO:0000165	0.00177665	0.999473	MAPK cascade	BP	12	63
GO:0016705	0.00181817	0.999178	oxidoreductase activity, acting on paired donors, with incorporation or reduction of molecular oxygen	MF	24	183
GO:0016036	0.00186107	0.999484	cellular response to phosphate starvation	BP	11	53
GO:0008272	0.00198898	0.999787	sulfate transport	BP	5	13
GO:0042542	0.00201334	0.999317	response to hydrogen peroxide	BP	14	90
GO:0030127	0.00203183	0.999879	COPII vesicle coat	CC	4	7
GO:0016998	0.00204842	0.999564	cell wall macromolecule catabolic process	BP	8	37
GO:0009695	0.00210173	0.999448	jasmonic acid biosynthetic process	BP	10	50
GO:0009698	0.00213114	0.999687	phenylpropanoid metabolic process	BP	6	19
GO:0042398	0.00218085	0.999842	cellular modified amino acid biosynthetic process	BP	4	9
GO:0008061	0.0022404	0.999737	chitin binding	MF	5	16
GO:0009607	0.00230051	0.999561	response to biotic stimulus	BP	7	33
GO:0009615	0.00232099	0.999658	response to virus	BP	6	18
GO:0004866	0.00233279	0.999922	endopeptidase inhibitor activity	MF	3	5
GO:0019752	0.00236856	0.999824	carboxylic acid metabolic process	BP	4	9
GO:0043900	0.00239874	0.999631	regulation of multi-organism process	BP	6	21
GO:0022626	0.0025115	0.999161	cytosolic ribosome	CC	13	93
GO:0006913	0.00252844	0.999452	nucleocytoplasmic transport	BP	8	33
GO:0010582	0.00256779	0.999912	floral meristem determinacy	BP	3	5
GO:0000312	0.00267188	1	plastid small ribosomal subunit	CC	2	2
GO:0004553	0.00272081	0.998731	hydrolase activity, hydrolyzing O-glycosyl compounds	MF	24	181
GO:0045087	0.00275283	0.999392	innate immune response	BP	8	34
GO:0009416	0.00278135	0.999025	response to light stimulus	BP	14	86
GO:0006612	0.00282157	0.998967	protein targeting to membrane	BP	15	93
GO:0005528	0.00288706	0.999634	FK506 binding	MF	5	17
GO:0018208	0.00288706	0.999634	peptidyl-proline modification	BP	5	17
GO:0000398	0.00293793	0.99907	mRNA splicing, via spliceosome	BP	12	65
GO:0016831	0.00310311	0.999613	carboxy-lyase activity	MF	5	15
GO:0005739	0.00323851	0.997689	mitochondrion	CC	104	1205
GO:0006779	0.00325818	0.999589	porphyrin-containing compound biosynthetic process	BP	5	15
GO:0008289	0.00326008	0.998834	lipid binding	MF	14	88
GO:0030599	0.00337406	0.999212	pectinesterase activity	MF	8	40
GO:0030529	0.00339976	0.998656	ribonucleoprotein complex	CC	16	146
GO:0008271	0.00343171	0.999717	secondary active sulfate transmembrane transporter activity	MF	4	9
GO:0010363	0.00349595	0.998688	regulation of plant-type hypersensitive response	BP	15	95
GO:0010310	0.00352098	0.999085	regulation of hydrogen peroxide metabolic process	BP	9	45
GO:0004560	0.0035651	0.999862	alpha-L-fucosidase activity	MF	3	5
GO:0009765	0.00359311	0.999508	photosynthesis, light harvesting	BP	5	19
GO:0043484	0.00360287	0.99986	regulation of RNA splicing	BP	3	5
GO:0045893	0.00361934	0.998186	positive regulation of transcription, DNA-templated	BP	27	216
GO:0006487	0.00376072	0.998941	protein N-linked glycosylation	BP	10	45
GO:0055085	0.00384179	0.997618	transmembrane transport	BP	52	485
GO:0004497	0.00388532	0.998237	monooxygenase activity	MF	21	161
GO:0003995	0.0040379	0.999836	acyl-CoA dehydrogenase activity	MF	3	5
GO:0018131	0.00428276	1	oxazole or thiazole biosynthetic process	BP	2	2
GO:0016788	0.00429682	0.998478	hydrolase activity, acting on ester bonds	MF	13	85
GO:0009742	0.00433311	0.999238	brassinosteroid mediated signaling pathway	BP	6	22
GO:0009751	0.00433404	0.998723	response to salicylic acid	BP	10	57
GO:0016226	0.00445838	0.998491	iron-sulfur cluster assembly	BP	12	78
GO:0010227	0.00450292	0.999578	floral organ abscission	BP	4	10

## Sheet: noSt vs FDSt_6 dpi
GO ID	OVER value	UNDER value	TERM	ONTOLOGY	DEG x GO	genes x GO term
GO:0003674	2.07427e-118	1	molecular_function	MF	1295	11938
GO:0008150	2.98345e-76	1	biological_process	BP	1080	10143
GO:0005575	2.79208e-32	1	cellular_component	CC	608	5670
GO:0005576	3.25764e-25	1	extracellular region	CC	113	564
GO:0005623	2.35668e-23	1	cell	CC	467	4401
GO:0009507	1.41692e-20	1	chloroplast	CC	235	1881
GO:0048046	7.69996e-18	1	apoplast	CC	55	214
GO:0008152	6.27177e-17	1	metabolic process	BP	143	958
GO:0009536	1.85607e-16	1	plastid	CC	133	909
GO:0005975	4.01454e-16	1	carbohydrate metabolic process	BP	104	588
GO:0043167	1.66588e-15	1	ion binding	MF	230	1936
GO:0005622	1.98333e-14	1	intracellular	CC	379	3846
GO:0009579	3.47946e-14	1	thylakoid	CC	49	251
GO:0009535	5.87796e-14	1	chloroplast thylakoid membrane	CC	46	227
GO:0043226	2.87889e-13	1	organelle	CC	305	3027
GO:0016491	1.35349e-12	1	oxidoreductase activity	MF	135	1062
GO:0009941	1.59819e-12	1	chloroplast envelope	CC	66	372
GO:0016798	5.87476e-12	1	hydrolase activity, acting on glycosyl bonds	MF	53	254
GO:0055114	6.17591e-12	1	oxidation-reduction process	BP	124	943
GO:0006355	7.42821e-12	1	regulation of transcription, DNA-templated	BP	112	814
GO:0005618	3.34094e-11	1	cell wall	CC	55	298
GO:0005737	4.88352e-11	1	cytoplasm	CC	302	3117
GO:0004553	1.83852e-10	1	hydrolase activity, hydrolyzing O-glycosyl compounds	MF	39	167
GO:0009570	3.79383e-10	1	chloroplast stroma	CC	62	384
GO:0005515	5.78664e-10	1	protein binding	MF	264	2416
GO:0030312	1.46194e-09	1	external encapsulating structure	CC	49	278
GO:0003677	2.84879e-09	1	DNA binding	MF	125	1055
GO:0006950	2.86888e-09	1	response to stress	BP	110	872
GO:0016757	2.91632e-09	1	transferase activity, transferring glycosyl groups	MF	68	420
GO:0007165	3.54733e-09	1	signal transduction	BP	69	468
GO:0016020	6.50145e-09	1	membrane	CC	177	1593
GO:0019252	7.12015e-09	1	starch biosynthetic process	BP	28	114
GO:0005886	7.75288e-09	1	plasma membrane	CC	167	1446
GO:0000023	1.17424e-08	1	maltose metabolic process	BP	24	90
GO:0046872	1.37892e-08	1	metal ion binding	MF	121	1008
GO:0010207	1.67702e-08	1	photosystem II assembly	BP	24	105
GO:0010264	2.25996e-08	1	myo-inositol hexakisphosphate biosynthetic process	BP	15	40
GO:0009534	2.96578e-08	1	chloroplast thylakoid	CC	25	115
GO:0010218	3.88975e-08	1	response to far red light	BP	19	64
GO:0009409	1.49694e-07	1	response to cold	BP	35	193
GO:0080167	2.43848e-07	1	response to karrikin	BP	20	82
GO:0010114	2.47711e-07	1	response to red light	BP	17	60
GO:0016740	3.10139e-07	1	transferase activity	MF	83	611
GO:0009416	3.34238e-07	1	response to light stimulus	BP	22	87
GO:0003824	4.0508e-07	1	catalytic activity	MF	113	961
GO:0015979	4.87757e-07	1	photosynthesis	BP	24	130
GO:0005634	1.21041e-06	0.999999	nucleus	CC	285	3077
GO:0003700	1.31122e-06	1	sequence-specific DNA binding transcription factor activity	MF	68	537
GO:0009637	1.59895e-06	1	response to blue light	BP	17	65
GO:0016758	1.75572e-06	0.999999	transferase activity, transferring hexosyl groups	MF	30	157
GO:0010287	2.71496e-06	1	plastoglobule	CC	14	52
GO:0005982	5.00464e-06	0.999999	starch metabolic process	BP	11	26
GO:0006098	5.38208e-06	0.999998	pentose-phosphate shunt	BP	23	125
GO:0006629	6.78268e-06	0.999997	lipid metabolic process	BP	59	438
GO:0016787	7.84176e-06	0.999996	hydrolase activity	MF	94	791
GO:0006073	8.89919e-06	0.999999	cellular glucan metabolic process	BP	8	20
GO:0016762	8.89919e-06	0.999999	xyloglucan:xyloglucosyl transferase activity	MF	8	20
GO:0008270	1.00109e-05	0.999994	zinc ion binding	MF	109	981
GO:0009723	1.03468e-05	0.999997	response to ethylene	BP	19	86
GO:0004871	1.6294e-05	0.999995	signal transducer activity	MF	21	97
GO:0019684	1.98434e-05	0.999996	photosynthesis, light reaction	BP	15	68
GO:0035304	2.07404e-05	0.999995	regulation of protein dephosphorylation	BP	15	65
GO:0020037	2.18778e-05	0.999991	heme binding	MF	34	222
GO:0005773	2.36793e-05	0.999989	vacuole	CC	43	320
GO:0009664	2.8157e-05	0.999995	plant-type cell wall organization	BP	13	47
GO:0048856	2.9792e-05	0.999985	anatomical structure development	BP	58	426
GO:0070838	3.0488e-05	0.999996	divalent metal ion transport	BP	9	31
GO:0046983	3.87613e-05	0.999986	protein dimerization activity	MF	26	157
GO:0000166	3.99089e-05	0.999973	nucleotide binding	MF	167	1608
GO:0019288	4.0793e-05	0.999986	isopentenyl diphosphate biosynthetic process, methylerythritol 4-phosphate pathway	BP	25	153
GO:0030003	4.49463e-05	0.999993	cellular cation homeostasis	BP	10	37
GO:0016021	5.1552e-05	0.999968	integral component of membrane	CC	108	993
GO:0009651	6.16245e-05	0.999972	response to salt stress	BP	40	295
GO:0009773	7.17697e-05	0.99999	photosynthetic electron transport in photosystem I	BP	9	32
GO:0001071	7.91223e-05	0.999963	nucleic acid binding transcription factor activity	MF	41	319
GO:0045735	8.22107e-05	0.999992	nutrient reservoir activity	MF	7	22
GO:0019344	0.000111738	0.999968	cysteine biosynthetic process	BP	17	92
GO:0009505	0.000113204	0.99996	plant-type cell wall	CC	23	131
GO:0003682	0.000114907	0.999953	chromatin binding	MF	29	194
GO:0055085	0.000129126	0.99993	transmembrane transport	BP	58	455
GO:0050660	0.000130885	0.999964	flavin adenine dinucleotide binding	MF	16	72
GO:0007623	0.000131872	0.99997	circadian rhythm	BP	13	51
GO:0000160	0.000171936	0.999966	phosphorelay signal transduction system	BP	11	42
GO:0015743	0.000178051	0.999991	malate transport	BP	5	9
GO:0005375	0.000201712	0.999988	copper ion transmembrane transporter activity	MF	5	11
GO:0044281	0.000247998	0.999841	small molecule metabolic process	BP	95	896
GO:0005524	0.00028421	0.999798	ATP binding	MF	161	1508
GO:0005983	0.000318616	0.999972	starch catabolic process	BP	6	13
GO:0005509	0.000320282	0.999868	calcium ion binding	MF	26	190
GO:0009902	0.000331028	0.999904	chloroplast relocation	BP	15	75
GO:0035434	0.000331533	0.999987	copper ion transmembrane transport	BP	4	8
GO:0010319	0.000394664	0.999939	stromule	CC	8	27
GO:0019761	0.000451756	0.999872	glucosinolate biosynthetic process	BP	14	70
GO:0006810	0.000458319	0.999688	transport	BP	115	1175
GO:0010103	0.000474622	0.999865	stomatal complex morphogenesis	BP	14	69
GO:0006508	0.000477559	0.999752	proteolysis	BP	42	323
GO:0080018	0.000477819	0.999984	anthocyanin 5-O-glucosyltransferase activity	MF	4	6
GO:0009624	0.000490766	0.99987	response to nematode	BP	13	55
GO:0005506	0.000493213	0.999767	iron ion binding	MF	33	245
GO:0009704	0.000497918	0.99998	de-etiolation	BP	4	7
GO:0042742	0.000506594	0.999798	defense response to bacterium	BP	23	153
GO:0009739	0.000517523	0.999901	response to gibberellin	BP	9	37
GO:0009055	0.000530568	0.999743	electron carrier activity	MF	34	283
GO:0009832	0.00059968	0.999873	plant-type cell wall biogenesis	BP	10	36
GO:0010027	0.000601714	0.999762	thylakoid membrane organization	BP	22	146
GO:0016881	0.00062418	0.999874	acid-amino acid ligase activity	MF	9	46
GO:0030674	0.000635078	1	protein binding, bridging	MF	3	3
GO:0016747	0.000648788	0.999799	transferase activity, transferring acyl groups other than amino-acyl groups	MF	15	80
GO:0048653	0.000756121	0.99989	anther development	BP	7	22
GO:0009056	0.000808727	0.999501	catabolic process	BP	68	595
GO:0000156	0.000809667	0.999858	phosphorelay response regulator activity	MF	8	28
GO:0009414	0.000811523	0.999688	response to water deprivation	BP	20	131
GO:0022857	0.00087429	0.999492	transmembrane transporter activity	MF	54	453
GO:0048439	0.000918191	0.999814	flower morphogenesis	BP	9	32
GO:0000165	0.00098308	0.999714	MAPK cascade	BP	13	63
GO:0045893	0.000998931	0.999532	positive regulation of transcription, DNA-templated	BP	29	213
GO:0016788	0.00117493	0.999627	hydrolase activity, acting on ester bonds	MF	14	82
GO:0004497	0.0011819	0.999498	monooxygenase activity	MF	23	150
GO:0009506	0.00128609	0.99938	plasmodesma	CC	30	209
GO:0030145	0.00131665	0.999819	manganese ion binding	MF	6	22
GO:0016705	0.00134542	0.999398	oxidoreductase activity, acting on paired donors, with incorporation or reduction of molecular oxygen	MF	25	173
GO:0000785	0.00135506	0.99992	chromatin	CC	4	8
GO:0003676	0.00138306	0.999121	nucleic acid binding	MF	70	645
GO:0009058	0.00140195	0.998971	biosynthetic process	BP	147	1683
GO:0016627	0.00151879	0.999789	oxidoreductase activity, acting on the CH-CH group of donors	MF	6	20
GO:0042651	0.00152061	0.999837	thylakoid membrane	CC	5	16
GO:0009408	0.00163171	0.999351	response to heat	BP	19	128
GO:0015996	0.00164461	0.999626	chlorophyll catabolic process	BP	9	39
GO:0009657	0.00170357	0.999601	plastid organization	BP	9	47
GO:0016602	0.00176117	0.99988	CCAAT-binding factor complex	CC	4	9
GO:0043424	0.00183308	0.999882	protein histidine kinase binding	MF	4	8
GO:0048038	0.00184256	0.999734	quinone binding	MF	6	20
GO:0043085	0.00187131	0.999439	positive regulation of catalytic activity	BP	12	67
GO:0080002	0.00191819	0.999875	UDP-glucose:4-aminobenzoate acylglucosyltransferase activity	MF	4	8
GO:0009751	0.00193572	0.999497	response to salicylic acid	BP	10	51
GO:0010224	0.00197486	0.999491	response to UV-B	BP	10	46
GO:0042793	0.00203225	0.999427	transcription from plastid promoter	BP	11	56
GO:0043565	0.00218594	0.998914	sequence-specific DNA binding	MF	29	236
GO:0042398	0.00225724	0.999835	cellular modified amino acid biosynthetic process	BP	4	9
GO:0009658	0.00229689	0.999147	chloroplast organization	BP	16	97
GO:0005507	0.00258869	0.998894	copper ion binding	MF	20	149
GO:0004645	0.00265582	0.999937	phosphorylase activity	MF	3	4
GO:0034660	0.00268236	0.999161	ncRNA metabolic process	BP	12	65
GO:0016746	0.00303423	0.998573	transferase activity, transferring acyl groups	MF	24	180
GO:0046686	0.00320263	0.998344	response to cadmium ion	BP	30	247
