# Supplementary material for: Grapevine comparative early transcriptomic profiling suggests that Flavescence dorée phytoplasma represses plant responses induced by vector feeding in susceptible varieties
Source: BMC Genomics. 2019 Jun 26;20:526. doi: 10.1186/s12864-019-5908-6 (PMC6595628; doi:10.1186/s12864-019-5908-6)
Supplement: Supplementary file 20 — Details of Mapman Wilcoxon’s rank sum test reporting the p-values of different bins modulated in Chardonnay and represented in Fig. 9. Data concerning bin number and name, the number of DEGs per bin, and the p-values are reported after HSt and FDSt treatments at 3 and 6 dpi. (XLSX 88 kb) [file 12864_2019_5908_MOESM20_ESM.xlsx]

## Sheet: Cha_HSt_3dpi
bin	name	elements	p-value
30	signalling	165	9.863212402372312E-8
30.3	signalling.calcium	44	3.4491446365692013E-8
27.3.27	RNA.regulation of transcription.NAC domain transcription factor family	13	5.393472858328252E-5
20.1	stress.biotic	70	5.55292237295113E-4
30.1	signalling.in sugar and nutrient physiology	10	2.7678808901088203E-5
33.1	development.storage proteins	6	4.059511668421419E-4
30.2.25	signalling.receptor kinases.wall associated kinase	11	4.5252020069996846E-5
26.21	misc.protease inhibitor/seed storage/lipid transfer protein (LTP) family protein	5	5.319113192008285E-4
20.1.7	stress.biotic.PR-proteins	39	8.022925474446829E-4
17	hormone metabolism	70	0.0012275424076149122
16.1.5	secondary metabolism.isoprenoids.terpenoids	4	0.001357986815006429
31	cell	39	0.001546625766509907
10.7	cell wall.modification	12	0.002313860930091227
24	Biodegradation of Xenobiotics	7	0.0032506858721975777
10.6.2	cell wall.degradation.mannan-xylose-arabinose-fucose	10	0.0035016899485018627
31.1	cell.organisation	21	0.005192509680026194
6	gluconeogenesis / glyoxylate cycle	3	0.006475837638491173
6.4	gluconeogenesis / glyoxylate cycle.PEPCK	3	0.006475837638491173
35.1.5	not assigned.no ontology.pentatricopeptide (PPR) repeat-containing protein	11	0.00711257366208044
11.9.4.5	lipid metabolism.lipid degradation.beta-oxidation.acyl-CoA thioesterase	4	0.007548541757221409
34.19	transport.Major Intrinsic Proteins	5	0.008292821181101272
34.19.2	transport.Major Intrinsic Proteins.TIP	5	0.008292821181101272
27.3.32	RNA.regulation of transcription.WRKY domain transcription factor family	13	0.008584706118013763
29.4	protein.postranslational modification	71	0.008714698945453625
20.2.1	stress.abiotic.heat	13	0.010633902975253722
11.9.3.2	lipid metabolism.lipid degradation.lysophospholipases.carboxylesterase	6	0.011463967712582814
29.3.4.3	protein.targeting.secretory pathway.vacuole	3	0.011647053095272586
26.4	misc.beta 1,3 glucan hydrolases	5	0.011719216738976284
35.1.42	not assigned.no ontology.proline rich family	3	0.012991926118017017
20.1.7.6	stress.biotic.PR-proteins.proteinase inhibitors	3	0.01353061750446657
20.1.7.6.1	stress.biotic.PR-proteins.proteinase inhibitors.trypsin inhibitor	3	0.01353061750446657
28.1	DNA.synthesis/chromatin structure	20	0.014354215875834306
30.2	signalling.receptor kinases	88	0.01494173861680892
17.1	hormone metabolism.abscisic acid	9	0.015099425270574285
17.6	hormone metabolism.gibberelin	7	0.01611303054315094
31.3	cell.cycle	6	0.016302420531007486
27.3	RNA.regulation of transcription	208	0.017612938113907184
17.6.1	hormone metabolism.gibberelin.synthesis-degradation	4	0.018447382161137726
30.2.16	signalling.receptor kinases.Catharanthus roseus-like RLK1	14	0.019183938227813835
26.22	misc.short chain dehydrogenase/reductase (SDR)	4	0.01935008787592198
13.1.6.1	amino acid metabolism.synthesis.aromatic aa.chorismate	2	0.01994271718360379
11.9.3.3	lipid metabolism.lipid degradation.lysophospholipases.glycerophosphodiester phosphodiesterase	10	0.020291633369515782
30.2.15	signalling.receptor kinases.thaumatin like	10	0.020291633369515782
9.9	mitochondrial electron transport / ATP synthesis.F1-ATPase	2	0.024184642278205555
28	DNA	25	0.025563949194932357
30.2.24	signalling.receptor kinases.S-locus glycoprotein like	12	0.026566377902052185
28.1.3	DNA.synthesis/chromatin structure.histone	4	0.027621310643652638
27.3.5	RNA.regulation of transcription.ARR	3	0.029612969012272172
15.2	metal handling.binding, chelation and storage	4	0.03103989925732476
29.5.1	protein.degradation.subtilases	3	0.03368107338087347
27.3.3	RNA.regulation of transcription.AP2/EREBP, APETALA2/Ethylene-responsive element binding protein family	20	0.034094472083758154
26.3	misc.gluco-, galacto- and mannosidases	5	0.03528347324065465
26.18	misc.invertase/pectin methylesterase inhibitor family protein	3	0.03533189710320872
26.4.1	misc.beta 1,3 glucan hydrolases.glucan endo-1,3-beta-glucosidase	4	0.03549665484848959
17.1.3	hormone metabolism.abscisic acid.induced-regulated-responsive-activated	4	0.03637580883360725
34.12	transport.metal	7	0.03648392850718774
29.4.1.57	protein.postranslational modification.kinase.receptor like cytoplasmatic kinase VII	6	0.04064535847108375
26.8	misc.nitrilases, *nitrile lyases, berberine bridge enzymes, reticuline oxidases, troponine reductases	8	0.04315292250790737
27.3.89	RNA.regulation of transcription.ovate family OFP	3	0.04543482989041079
17.5	hormone metabolism.ethylene	20	0.048002708912701264
17.7.1.2	hormone metabolism.jasmonate.synthesis-degradation.lipoxygenase	3	0.04803759934274833
27.3.20	RNA.regulation of transcription.G2-like transcription factor family, GARP	2	0.04925248895828871
26.19	misc.plastocyanin-like	9	0.05062052806923756
27	RNA	226	0.05151584219402361
35.1	not assigned.no ontology	92	0.054694623176494234
34	transport	80	0.05533335516612854
20	stress	105	0.058492667550744226
20.1.3	stress.biotic.signalling	8	0.06067590964652436
20.1.2	stress.biotic.receptors	3	0.06180728973663174
30.2.20	signalling.receptor kinases.wheat LRK10 like	11	0.06293962766165229
13	amino acid metabolism	9	0.06348523266598768
17.7.1.2	hormone metabolism.jasmonate.synthesis-degradation.lipoxygenase	3	0.06703759934274833
26.24	misc.GCN5-related N-acetyltransferase	2	0.07002014019848007
10.2	cell wall.cellulose synthesis	10	0.07156530686686025
27.3.29	RNA.regulation of transcription.TCP transcription factor family	2	0.07316410300962639
17.5.2	hormone metabolism.ethylene.signal transduction	13	0.07616856731789046
34.99	transport.misc	13	0.07626504238902558
10.6.3	cell wall.degradation.pectate lyases and polygalacturonases	5	0.0781009275942252
35	not assigned	388	0.07862129509102612
26.3.4	misc.gluco-, galacto- and mannosidases.endoglucanase	1	0.08345073709647169
16.5.1.1.1	secondary metabolism.sulfur-containing.glucosinolates.synthesis.aliphatic	1	0.08382450407433528
16.5.1.1.1.9	secondary metabolism.sulfur-containing.glucosinolates.synthesis.aliphatic.sulfotransferase	1	0.08382450407433528
16.5.1.1.3	secondary metabolism.sulfur-containing.glucosinolates.synthesis.indole	1	0.08382450407433528
16.5.1.1.3.3	secondary metabolism.sulfur-containing.glucosinolates.synthesis.indole.indole-3-methyl-desulfoglucosinolate sulfotransferase	1	0.08382450407433528
26.25	misc.sulfotransferase	1	0.08382450407433528
20.2.2	stress.abiotic.cold	1	0.08533314680825764
8	TCA / org transformation	1	0.08571371749223111
8.1	TCA / org transformation.TCA	1	0.08571371749223111
8.1.3	TCA / org transformation.TCA.aconitase	1	0.08571371749223111
20.1.3.1	stress.biotic.signalling.MLO-like	5	0.0860914239458439
10.8.99	cell wall.pectin*esterases.misc	1	0.08647897367087704
11.8.6	lipid metabolism.'exotics' (steroids, squalene etc).cycloartenol synthase	1	0.08841626920418744
17.3.1.2	hormone metabolism.brassinosteroid.synthesis-degradation.sterols	1	0.08841626920418744
17.3.1.2.99	hormone metabolism.brassinosteroid.synthesis-degradation.sterols.other	1	0.08841626920418744
16.5.1.1.4	secondary metabolism.sulfur-containing.glucosinolates.synthesis.shared	2	0.08870114014848646
11.1.8	lipid metabolism.FA synthesis and FA elongation.acyl coa ligase	3	0.08907377577701081
35.1.40	not assigned.no ontology.glycine rich proteins	1	0.08920091784047512
11.9.4.13	lipid metabolism.lipid degradation.beta-oxidation.acyl CoA reductase	1	0.09158856366048829
13.1.6.1.10	amino acid metabolism.synthesis.aromatic aa.chorismate.dehydroquinate/shikimate dehydrogenase	1	0.09239576561636581
11.9.4	lipid metabolism.lipid degradation.beta-oxidation	6	0.09341630316485151
13.2.6	amino acid metabolism.degradation.aromatic aa	1	0.09361727040733787
13.2.6.2	amino acid metabolism.degradation.aromatic aa.tyrosine	1	0.09361727040733787
16.5.1.1.4.2	secondary metabolism.sulfur-containing.glucosinolates.synthesis.shared.alkylthiohydroximate C-S lyase	1	0.09361727040733787
30.2.3	signalling.receptor kinases.leucine rich repeat III	10	0.09566816304127261
17.7.1.3	hormone metabolism.jasmonate.synthesis-degradation.allene oxidase synthase	1	0.09589031541391119
11.1	lipid metabolism.FA synthesis and FA elongation	7	0.09655526829960627
28.1.3.2	DNA.synthesis/chromatin structure.histone.core	3	0.09670763417774901
28.1.3.2.1	DNA.synthesis/chromatin structure.histone.core.H2A	3	0.09670763417774901
3	minor CHO metabolism	12	0.1002262827528186
19.30	tetrapyrrole synthesis.uroporphyrin-III C-methyltransferase	1	0.10209503506248119
17.3.1.1.1	hormone metabolism.brassinosteroid.synthesis-degradation.BRs.DET2	1	0.10341782510705179
16.2.1.2	secondary metabolism.phenylpropanoids.lignin biosynthesis.C4H	1	0.10386177037815696
16.8.1.2	secondary metabolism.flavonoids.anthocyanins.anthocyanidin reductase	1	0.10430722861706165
16.8.3.1	secondary metabolism.flavonoids.dihydroflavonols.dihydroflavonol 4-reductase	1	0.10430722861706165
10.8	cell wall.pectin*esterases	7	0.10578516861394142
30.2.1	signalling.receptor kinases.leucine rich repeat I	2	0.10583255425971272
13.1.6.1.7	amino acid metabolism.synthesis.aromatic aa.chorismate.chorismate synthase	1	0.10792574489006469
34.19.1	transport.Major Intrinsic Proteins.PIP	1	0.10838496355475619
17.1.1.2	hormone metabolism.abscisic acid.synthesis-degradation.degradation	1	0.1088457270763632
17.1.1.2.1	hormone metabolism.abscisic acid.synthesis-degradation.degradation.8-hydroxylase	1	0.1088457270763632
29.5.11.4.3	protein.degradation.ubiquitin.E3.SCF	15	0.10885277369361358
29.5.11.4.3.2	protein.degradation.ubiquitin.E3.SCF.FBOX	15	0.10885277369361358
26	misc	156	0.11018169405623761
30.2.10	signalling.receptor kinases.leucine rich repeat X	3	0.11027004596328882
26.16	misc.myrosinases-lectin-jacalin	7	0.11136563281374665
24.2	Biodegradation of Xenobiotics.lactoylglutathione lyase	1	0.11211459396853764
9.4	mitochondrial electron transport / ATP synthesis.alternative oxidase	1	0.11401699200345927
10.2.1	cell wall.cellulose synthesis.cellulose synthase	8	0.11526959672206938
17.5.1.1	hormone metabolism.ethylene.synthesis-degradation.1-aminocyclopropane-1-carboxylate synthase	2	0.11783025646161294
10.8.1	cell wall.pectin*esterases.PME	6	0.1180438590226769
12	N-metabolism	2	0.12277462713598486
12.1	N-metabolism.nitrate metabolism	2	0.12277462713598486
17.7	hormone metabolism.jasmonate	10	0.12326961062809705
17.7.1	hormone metabolism.jasmonate.synthesis-degradation	7	0.12672765452027712
28.1.3.1	DNA.synthesis/chromatin structure.histone.H1	1	0.12700875032242775
21.5	redox.peroxiredoxin	1	0.1296343865738361
21.5.2	redox.peroxiredoxin.PER1	1	0.1296343865738361
35.1.3	not assigned.no ontology.armadillo/beta-catenin repeat family protein	6	0.13501516457575294
27.3.46	RNA.regulation of transcription.DNA methyltransferases	1	0.1445471417152929
34.6	transport.sulphate	3	0.14617552186470784
14	S-assimilation	3	0.15058626546524356
10.1.4	cell wall.precursor synthesis.UDP-Glc dehydrogenase (UGD)	4	0.1510626894021163
26.3.2	misc.gluco-, galacto- and mannosidases.beta-galactosidase	1	0.15459015244935068
20.1.4	stress.biotic.kinases	1	0.15519702550902856
16.8.2	secondary metabolism.flavonoids.chalcones	7	0.1571686447871362
11.9.2.1	lipid metabolism.lipid degradation.lipases.triacylglycerol lipase	3	0.15863739505868057
16.1	secondary metabolism.isoprenoids	11	0.15906126333779236
21.1	redox.thioredoxin	4	0.15973836771908723
17.3.1.1	hormone metabolism.brassinosteroid.synthesis-degradation.BRs	3	0.15989061343461572
2.2.1	major CHO metabolism.degradation.sucrose	3	0.16115130369657207
16.8	secondary metabolism.flavonoids	16	0.16252206548262665
17.1.1	hormone metabolism.abscisic acid.synthesis-degradation	5	0.16639517482397137
10.5	cell wall.cell wall proteins	2	0.16675872545132167
16.7	secondary metabolism.wax	2	0.16972856469437775
33.99	development.unspecified	62	0.1702595980392343
27.3.8	RNA.regulation of transcription.C2C2(Zn) DOF zinc finger family	3	0.17113012898323895
10.6	cell wall.degradation	15	0.17149319625786497
9.8	mitochondrial electron transport / ATP synthesis.uncoupling protein	1	0.17227441263875076
34.4	transport.nitrate	3	0.17302778142160324
30.2.7	signalling.receptor kinases.leucine rich repeat VII	2	0.17744524576580045
20.2.4	stress.abiotic.touch/wounding	2	0.17935470922666363
13.1.6	amino acid metabolism.synthesis.aromatic aa	3	0.1799896466116819
29.3	protein.targeting	10	0.18104036516317623
27.3.11	RNA.regulation of transcription.C2H2 zinc finger family	10	0.18245072336242996
3.1	minor CHO metabolism.raffinose family	1	0.18303689695007086
3.1.1	minor CHO metabolism.raffinose family.galactinol synthases	1	0.18303689695007086
3.1.1.2	minor CHO metabolism.raffinose family.galactinol synthases.putative	1	0.18303689695007086
2.2.1.3	major CHO metabolism.degradation.sucrose.invertases	2	0.18419513723701508
2.2.1.3.2	major CHO metabolism.degradation.sucrose.invertases.cell wall	2	0.18419513723701508
12.1.1	N-metabolism.nitrate metabolism.NR	1	0.18580377487929933
10.5.1	cell wall.cell wall proteins.AGPs	1	0.1878991389986968
10.5.1.1	cell wall.cell wall proteins.AGPs.AGP	1	0.1878991389986968
13.2	amino acid metabolism.degradation	2	0.18963057185496246
16.2.1	secondary metabolism.phenylpropanoids.lignin biosynthesis	9	0.1917787162325796
29.5.9	protein.degradation.AAA type	7	0.1919081207750748
27.3.24	RNA.regulation of transcription.MADS box transcription factor family	1	0.19500959844880272
13.1.5	amino acid metabolism.synthesis.serine-glycine-cysteine group	1	0.19573135508041375
13.1.5.2	amino acid metabolism.synthesis.serine-glycine-cysteine group.glycine	1	0.19573135508041375
13.1.5.2.41	amino acid metabolism.synthesis.serine-glycine-cysteine group.glycine.sarcosine oxidase	1	0.19573135508041375
34.30	transport.H+ transporting pyrophosphatase	1	0.1964550677585538
27.3.62	RNA.regulation of transcription.Nucleosome/chromatin assembly factor group	2	0.19697482588206872
29.4.1.53	protein.postranslational modification.kinase.receptor like cytoplasmatic kinase III	1	0.20083853904163185
26.14	misc.oxygenases	1	0.20157600292199263
29.2.1.1	protein.synthesis.ribosomal protein.prokaryotic	9	0.20270545547894847
27.3.73	RNA.regulation of transcription.Zn-finger(CCHC)	1	0.2079242980794956
27.3.7	RNA.regulation of transcription.C2C2(Zn) CO-like, Constans-like zinc finger family	6	0.20819113106995313
30.2.26	signalling.receptor kinases.crinkly like	2	0.2082446521571082
34.3	transport.amino acids	3	0.2083890912778252
16.8.4	secondary metabolism.flavonoids.flavonols	3	0.20882646142767258
29.2	protein.synthesis	15	0.2113034490531204
17.8	hormone metabolism.salicylic acid	3	0.21301468557935915
17.8.1	hormone metabolism.salicylic acid.synthesis-degradation	3	0.21301468557935915
17.7.1.5	hormone metabolism.jasmonate.synthesis-degradation.12-Oxo-PDA-reductase	2	0.21583015900543567
29.3.4	protein.targeting.secretory pathway	6	0.21713611448883996
3.4	minor CHO metabolism.myo-inositol	1	0.2175214869794317
3.4.4	minor CHO metabolism.myo-inositol.myo inositol oxygenases	1	0.2175214869794317
34.14	transport.unspecified cations	2	0.21914129091452356
34.22	transport.cyclic nucleotide or calcium regulated channels	2	0.22644017841681552
35.1.20	not assigned.no ontology.formin homology 2 domain-containing protein	1	0.22703060942721248
26.6	misc.O-methyl transferases	5	0.22748766958601413
21	redox	18	0.22827376244208514
23.3.3	nucleotide metabolism.salvage.NUDIX hydrolases	3	0.2294356170300913
16.8.4.3	secondary metabolism.flavonoids.flavonols.flavonol-3-O-rhamnosyltransferase	1	0.22945352548374917
33.2	development.late embryogenesis abundant	1	0.2302652380844643
14.2	S-assimilation.APR	1	0.23026523808446434
17.4	hormone metabolism.cytokinin	3	0.23131430573799716
17.4.1	hormone metabolism.cytokinin.synthesis-degradation	3	0.23131430573799716
29.2.1.2	protein.synthesis.ribosomal protein.eukaryotic	2	0.2330400579224503
29.2.1.2.2	protein.synthesis.ribosomal protein.eukaryotic.60S subunit	2	0.2330400579224503
29.2.1.2.2.34	protein.synthesis.ribosomal protein.eukaryotic.60S subunit.L34	2	0.2330400579224503
11.2	lipid metabolism.FA desaturation	1	0.2351783988923397
11.2.3	lipid metabolism.FA desaturation.omega 3 desaturase	1	0.2351783988923397
34.2	transport.sugars	5	0.23644938631722692
29	protein	197	0.2415440391304866
16.4	secondary metabolism.N misc	5	0.24546749186482156
16.4.1	secondary metabolism.N misc.alkaloid-like	5	0.24546749186482156
29.2.1.1.1.1	protein.synthesis.ribosomal protein.prokaryotic.chloroplast.30S subunit	4	0.2560157909169668
16.8.2.1	secondary metabolism.flavonoids.chalcones.naringenin-chalcone synthase	6	0.2587263536610768
21.4	redox.glutaredoxins	4	0.2637642769687334
3.5	minor CHO metabolism.others	4	0.2639880141679768
27.3.40	RNA.regulation of transcription.Aux/IAA family	4	0.264211882221691
27.3.12	RNA.regulation of transcription.C3H zinc finger family	2	0.26521696430009545
10.1.20	cell wall.precursor synthesis.phosphomannose isomerase	1	0.26531777698992454
20.2	stress.abiotic	36	0.2696562597387137
29.2.1.1.1	protein.synthesis.ribosomal protein.prokaryotic.chloroplast	7	0.2747095550970712
27.3.85	RNA.regulation of transcription.sigma like plant	1	0.2753170179766826
3.2	minor CHO metabolism.trehalose	3	0.2813272704601294
3.2.2	minor CHO metabolism.trehalose.TPP	3	0.2813272704601294
16.2.1.3	secondary metabolism.phenylpropanoids.lignin biosynthesis.4CL	1	0.2813450660411115
34.16	transport.ABC transporters and multidrug resistance systems	16	0.28550529211789993
26.3.1	misc.gluco-, galacto- and mannosidases.alpha-galactosidase	1	0.2860425437154734
11.3	lipid metabolism.Phospholipid synthesis	6	0.2873390602928554
30.5	signalling.G-proteins	4	0.290116369783117
29.4.1.61	protein.postranslational modification.kinase.receptor like cytoplasmatic kinase X	1	0.2903153381043662
23.1	nucleotide metabolism.synthesis	2	0.2927988604201084
23.1.1	nucleotide metabolism.synthesis.pyrimidine	2	0.2927988604201084
34.21	transport.calcium	3	0.292815674155513
29.7	protein.glycosylation	3	0.29476060487153877
13.1.2	amino acid metabolism.synthesis.glutamate family	1	0.29559569294041976
13.1.2.3	amino acid metabolism.synthesis.glutamate family.arginine	1	0.29559569294041976
13.1.2.3.31	amino acid metabolism.synthesis.glutamate family.arginine.aspartate racemase	1	0.29559569294041976
31.1.1	cell.organisation.cytoskeleton	3	0.2967141736867288
27.3.1	RNA.regulation of transcription.ABI3/VP1-related B3-domain-containing transcription factor family	1	0.2970468813241172
17.8.1.1	hormone metabolism.salicylic acid.synthesis-degradation.synthesis	2	0.29791990089809894
17.8.1.1.4	hormone metabolism.salicylic acid.synthesis-degradation.synthesis.SA glucosyltransferase ether bond making SAG	2	0.29791990089809894
17.8.1.1.5	hormone metabolism.salicylic acid.synthesis-degradation.synthesis.SA glucosyltransferase ester and ether bond making SGE, SAG	2	0.29791990089809894
21.2	redox.ascorbate and glutathione	8	0.2987620347172134
5	fermentation	1	0.30093997232590686
5.2	fermentation.PDC	1	0.30093997232590686
23.1.1.2	nucleotide metabolism.synthesis.pyrimidine.aspartate transcarbamoylase	1	0.3098231883395911
1.1.1	PS.lightreaction.photosystem II	3	0.3112083085655575
1.1.1.2	PS.lightreaction.photosystem II.PSII polypeptide subunits	3	0.3112083085655575
1	PS	7	0.3119720570919376
17.6.1.13	hormone metabolism.gibberelin.synthesis-degradation.GA2 oxidase	1	0.3168509051657198
29.4.1.55	protein.postranslational modification.kinase.receptor like cytoplasmatic kinase V	1	0.3214235155410588
31.1.1.1	cell.organisation.cytoskeleton.actin	1	0.3234695507982499
31.1.1.1.1	cell.organisation.cytoskeleton.actin.Actin	1	0.3234695507982499
27.3.47	RNA.regulation of transcription.ELF3	1	0.3255240552633064
10	cell wall	45	0.32796597442347664
29.5.7	protein.degradation.metalloprotease	1	0.3291398137733246
29.2.1	protein.synthesis.ribosomal protein	11	0.3294610037781014
29.4.1.54	protein.postranslational modification.kinase.receptor like cytoplasmatic kinase IV	1	0.3301776499120812
13.1.6.2	amino acid metabolism.synthesis.aromatic aa.phenylalanine and tyrosine	1	0.3322596704718186
13.1.6.2.1	amino acid metabolism.synthesis.aromatic aa.phenylalanine and tyrosine.chorismate mutase	1	0.3322596704718186
16.5.99	secondary metabolism.sulfur-containing.misc	1	0.3385564983667866
16.5.99.1	secondary metabolism.sulfur-containing.misc.alliinase	1	0.3385564983667866
27.3.37	RNA.regulation of transcription.AS2,Lateral Organ Boundaries Gene Family	3	0.33912667652013523
4.2	glycolysis.plastid branch	1	0.33961336966422695
4.2.2	glycolysis.plastid branch.phosphoglucomutase (PGM)	1	0.33961336966422695
13.1	amino acid metabolism.synthesis	6	0.3417812698467227
17.5.1	hormone metabolism.ethylene.synthesis-degradation	5	0.34271596250735636
30.2.22	signalling.receptor kinases.proline extensin like	1	0.3459989610924902
3.8	minor CHO metabolism.galactose	2	0.3474477812759616
3.8.2	minor CHO metabolism.galactose.alpha-galactosidases	2	0.3474477812759616
29.5.3	protein.degradation.cysteine protease	5	0.3576894008597413
29.2.1.1.1.1.530	protein.synthesis.ribosomal protein.prokaryotic.chloroplast.30S subunit.S30A	1	0.3600948777974755
27.3.35	RNA.regulation of transcription.bZIP transcription factor family	9	0.36076444440917654
27.4	RNA.RNA binding	7	0.3608920465279583
17.6.2	hormone metabolism.gibberelin.signal transduction	1	0.36229504983887306
21.2.2	redox.ascorbate and glutathione.glutathione	1	0.3628464058595758
19.2	tetrapyrrole synthesis.glu-tRNA reductase	1	0.36339828687997167
29.4.1	protein.postranslational modification.kinase	17	0.3656387076836123
14.1	S-assimilation.ATPS	1	0.37454598728462907
2	major CHO metabolism	4	0.3814722620202913
2.2	major CHO metabolism.degradation	4	0.3814722620202913
19	tetrapyrrole synthesis	5	0.38679079844997344
12.1.2	N-metabolism.nitrate metabolism.nitrite reductase	1	0.3905036399506925
11.9	lipid metabolism.lipid degradation	22	0.39178326506402184
30.2.11	signalling.receptor kinases.leucine rich repeat XI	7	0.394058555712906
17.6.1.12	hormone metabolism.gibberelin.synthesis-degradation.GA3 oxidase	1	0.3963014746993947
23.5	nucleotide metabolism.deoxynucleotide metabolism	1	0.3963014746993948
23.5.4	nucleotide metabolism.deoxynucleotide metabolism.ribonucleoside-diphosphate reductase	1	0.3963014746993948
27.3.15	RNA.regulation of transcription.CCAAT box binding factor family, HAP3	1	0.4045052025589012
33.3	development.squamosa promoter binding like (SPL)	1	0.4116171787672003
10.2.2	cell wall.cellulose synthesis.COBRA	1	0.41520081534523845
27.3.21	RNA.regulation of transcription.GRAS transcription factor family	9	0.4158703849614249
26.23	misc.rhodanese	1	0.4169995255905301
11.9.2	lipid metabolism.lipid degradation.lipases	4	0.41747820266607305
20.1.5	stress.biotic.regulation of transcription	1	0.41820121428157675
35.2	not assigned.unknown	296	0.4262426590417298
17.2.2	hormone metabolism.auxin.signal transduction	3	0.42651636405611965
29.7.12	protein.glycosylation.beta-1,3-galactosyltransferase(beta-1,3-GalT)	1	0.43277980613859146
29.3.4.99	protein.targeting.secretory pathway.unspecified	3	0.43606643947751167
27.3.69	RNA.regulation of transcription.SET-domain transcriptional regulator family	2	0.4364075195687671
17.3.2.99	hormone metabolism.brassinosteroid.signal transduction.other	1	0.4364698915318015
17.7.1.10	hormone metabolism.jasmonate.synthesis-degradation.jasmonate-O-methyltransferase	1	0.4364698915318015
16.1.3	secondary metabolism.isoprenoids.tocopherol biosynthesis	2	0.44341626481479024
26.12	misc.peroxidases	8	0.44567633399332096
27.1	RNA.processing	9	0.44696504764499223
27.3.67	RNA.regulation of transcription.putative transcription regulator	4	0.4484887506877766
17.3.2.2	hormone metabolism.brassinosteroid.signal transduction.BZR	1	0.4495270598466228
29.5.4	protein.degradation.aspartate protease	4	0.4522581567690401
34.11	transport.NDP-sugars at the ER	1	0.4526682430267155
29.5	protein.degradation	94	0.4537283378414222
1.1	PS.lightreaction	5	0.4562148040734193
15.1	metal handling.acquisition	2	0.45762495766473493
27.3.9	RNA.regulation of transcription.C2C2(Zn) GATA transcription factor family	6	0.45914772582669494
27.3.44	RNA.regulation of transcription.Chromatin Remodeling Factors	1	0.46025744165213384
23.3	nucleotide metabolism.salvage	5	0.4607569098839335
16.5.1.1.4.3	secondary metabolism.sulfur-containing.glucosinolates.synthesis.shared.UDP-glycosyltransferase	1	0.46535619854620175
17.2.1	hormone metabolism.auxin.synthesis-degradation	1	0.46535619854620175
35.1.41	not assigned.no ontology.hydroxyproline rich proteins	2	0.46708661475296576
30.2.19	signalling.receptor kinases.legume-lectin	3	0.4702605759883207
30.11	signalling.light	7	0.4707921987550306
26.9	misc.glutathione S transferases	6	0.47301267789370666
16.8.1.12	secondary metabolism.flavonoids.anthocyanins.anthocyanidin 3-O-glucosyltransferase	1	0.47823940025144623
21.2.1.4	redox.ascorbate and glutathione.ascorbate.L-galactose dehydrogenase	1	0.47823940025144623
34.8	transport.metabolite transporters at the envelope membrane	4	0.4794648688458043
28.1.3.2.2	DNA.synthesis/chromatin structure.histone.core.H2B	1	0.4814903939744541
26.13	misc.acid and other phosphatases	10	0.4844735411439376
29.5.11.4.3.1	protein.degradation.ubiquitin.E3.SCF.SKP	2	0.4863313236940353
29.2.1.1.1.1.5	protein.synthesis.ribosomal protein.prokaryotic.chloroplast.30S subunit.S5	2	0.48772216187054496
30.6	signalling.MAP kinases	7	0.488761698158446
29.5.5	protein.degradation.serine protease	10	0.4892529076751253
25	C1-metabolism	2	0.4895799468357545
29.5.11	protein.degradation.ubiquitin	56	0.49028739097165347
26.11	misc.alcohol dehydrogenases	2	0.49377385319441336
29.2.3	protein.synthesis.initiation	3	0.49780572039791166
16	secondary metabolism	56	0.4985493323439341
2.2.2	major CHO metabolism.degradation.starch	1	0.4985877936976193
2.2.2.4	major CHO metabolism.degradation.starch.D enzyme	1	0.4985877936976193
1.3	PS.calvin cycle	1	0.5052486468809994
1.3.8	PS.calvin cycle.transketolase	1	0.5052486468809994
7.2.1	OPP.non-reductive PP.transketolase	1	0.5052486468809994
17.1.1.1.10	hormone metabolism.abscisic acid.synthesis-degradation.synthesis.9-cis-epoxycarotenoid dioxygenase	2	0.5074173275250742
11.10	lipid metabolism.glycolipid synthesis	2	0.5083655002619669
11.10.4	lipid metabolism.glycolipid synthesis.sulfolipid synthase	1	0.5092675423594724
29.2.1.1.1.2.11	protein.synthesis.ribosomal protein.prokaryotic.chloroplast.50S subunit.L11	1	0.511283250570787
29.2.1.1.3	protein.synthesis.ribosomal protein.prokaryotic.unknown organellar	2	0.5116914077183977
27.3.25	RNA.regulation of transcription.MYB domain transcription factor family	15	0.5126662462935763
27.1.1	RNA.processing.splicing	1	0.5139773286388356
29.2.1.1.1.2.34	protein.synthesis.ribosomal protein.prokaryotic.chloroplast.50S subunit.L34	1	0.5146520001967116
35.1.7	not assigned.no ontology.AT hook motif-containing protein	1	0.5146520001967116
16.8.1	secondary metabolism.flavonoids.anthocyanins	2	0.517419274719698
16.1.4.7	secondary metabolism.isoprenoids.carotenoids.carotenoid epsilon ring hydroxylase	1	0.5187096739755052
10.5.4	cell wall.cell wall proteins.HRGP	1	0.5234644315437774
31.2	cell.division	3	0.5246105902621486
4.3	glycolysis.unclear/dually targeted	1	0.5282414514142029
4.3.12	glycolysis.unclear/dually targeted.phosphoglycerate mutase	1	0.5282414514142029
1.1.40	PS.lightreaction.cyclic electron flow-chlororespiration	1	0.5344157994387937
29.2.1.1.1.2.10	protein.synthesis.ribosomal protein.prokaryotic.chloroplast.50S subunit.L10	1	0.5420113715104405
11.1.12	lipid metabolism.FA synthesis and FA elongation.ACP protein	1	0.5461769900663223
29.3.3	protein.targeting.chloroplast	4	0.5482514493874284
16.1.3.5	secondary metabolism.isoprenoids.tocopherol biosynthesis.tocopherol methyltransferase	1	0.5531547607149836
17.3.1.1.5	hormone metabolism.brassinosteroid.synthesis-degradation.BRs.metabolic regulation	1	0.5545555406054724
31.1.1.2	cell.organisation.cytoskeleton.mikrotubuli	2	0.562409264800247
30.2.12	signalling.receptor kinases.leucine rich repeat XII	6	0.5643019388922561
30.2.2	signalling.receptor kinases.leucine rich repeat II	1	0.5644092893130148
26.10	misc.cytochrome P450	27	0.5673611118418935
11.3.2	lipid metabolism.Phospholipid synthesis.choline kinase	1	0.5714988893667061
19.8	tetrapyrrole synthesis.coproporphyrinogen III oxidase	1	0.5743465421792688
30.2.9	signalling.receptor kinases.leucine rich repeat IX	1	0.5764866801024101
16.1.4	secondary metabolism.isoprenoids.carotenoids	3	0.5791112568210621
26.7	misc.oxidases - copper, flavone etc	13	0.5815396743039765
20.2.3	stress.abiotic.drought/salt	6	0.5835277931095859
2.2.1.5	major CHO metabolism.degradation.sucrose.Susy	1	0.5836475028833651
16.8.5	secondary metabolism.flavonoids.isoflavones	1	0.5930180326192858
16.8.5.1	secondary metabolism.flavonoids.isoflavones.isoflavone reductase	1	0.5930180326192858
35.1.21	not assigned.no ontology.epsin N-terminal homology (ENTH) domain-containing protein	2	0.5932456478417714
1.1.5	PS.lightreaction.other electron carrier (ox/red)	1	0.5944657497594618
1.1.5.2	PS.lightreaction.other electron carrier (ox/red).ferredoxin	1	0.5944657497594618
11.3.5	lipid metabolism.Phospholipid synthesis.diacylglycerol kinase	2	0.5952944804243354
27.3.34	RNA.regulation of transcription.Orphan family	1	0.5980920901705477
30.2.21	signalling.receptor kinases.lysine motif	1	0.5980920901705478
34.1	transport.p- and v-ATPases	3	0.5982708306239344
10.1	cell wall.precursor synthesis	7	0.5989281798434969
11.1.6	lipid metabolism.FA synthesis and FA elongation.enoyl ACP reductase	1	0.6010003737104674
33	development	71	0.6023263067608058
17.6.3	hormone metabolism.gibberelin.induced-regulated-responsive-activated	2	0.6030062019793072
29.2.1.1.3.1	protein.synthesis.ribosomal protein.prokaryotic.unknown organellar.30S subunit	1	0.6104960952756688
29.2.1.1.3.1.21	protein.synthesis.ribosomal protein.prokaryotic.unknown organellar.30S subunit.S21	1	0.6104960952756688
27.3.52	RNA.regulation of transcription.Global transcription factor group	2	0.614397270618486
26.30	misc. other Ferredoxins and Rieske domain	1	0.6149010732802125
17.1.1.1	hormone metabolism.abscisic acid.synthesis-degradation.synthesis	3	0.6155863950685307
21.2.1.5	redox.ascorbate and glutathione.ascorbate.L-Galactono-1,4-lactone dehydrogenase	1	0.6259741724969758
27.3.66	RNA.regulation of transcription.Psudo ARR transcription factor family	2	0.6295556957610835
17.7.2	hormone metabolism.jasmonate.signal transduction	3	0.6326885520539558
29.5.11.4	protein.degradation.ubiquitin.E3	48	0.636796909485477
23.1.1.5	nucleotide metabolism.synthesis.pyrimidine.orotate phosphoribosyltransferase	1	0.6371322680074331
29.4.1.59	protein.postranslational modification.kinase.receptor like cytoplasmatic kinase IX	3	0.6387216464350635
17.2.3	hormone metabolism.auxin.induced-regulated-responsive-activated	9	0.6453189589439119
27.3.6	RNA.regulation of transcription.bHLH,Basic Helix-Loop-Helix family	16	0.6476327371331025
26.2	misc.UDP glucosyl and glucoronyl transferases	20	0.6488175782828796
11.9.4.2	lipid metabolism.lipid degradation.beta-oxidation.acyl CoA DH	1	0.651384560984971
18	Co-factor and vitamine metabolism	1	0.651384560984971
10.8.2	cell wall.pectin*esterases.acetyl esterase	1	0.6536467894189074
29.2.1.99	protein.synthesis.ribosomal protein.unknown	1	0.6551567135240415
29.2.1.99.1	protein.synthesis.ribosomal protein.unknown.small subunit	1	0.6551567135240415
29.2.1.99.1.9	protein.synthesis.ribosomal protein.unknown.small subunit.S9	1	0.6551567135240415
29.5.11.1	protein.degradation.ubiquitin.ubiquitin	2	0.6576625314319545
35.1.27	not assigned.no ontology.tetratricopeptide repeat (TPR)	1	0.6596949323698884
29.8	protein.assembly and cofactor ligation	1	0.6634863804175829
7	OPP	3	0.6652844231778059
29.2.4	protein.synthesis.elongation	1	0.6726209336815673
23.2	nucleotide metabolism.degradation	1	0.6756766374470389
29.2.1.1.3.2	protein.synthesis.ribosomal protein.prokaryotic.unknown organellar.50S subunit	1	0.6756766374470389
29.2.1.1.3.2.18	protein.synthesis.ribosomal protein.prokaryotic.unknown organellar.50S subunit.L18	1	0.6756766374470389
27.3.14	RNA.regulation of transcription.CCAAT box binding factor family, HAP2	2	0.6792033164089593
30.7	signalling.14-3-3 proteins	1	0.6833392200536906
7.1	OPP.oxidative PP	1	0.6856444152227661
7.1.3	OPP.oxidative PP.6-phosphogluconate dehydrogenase	1	0.6856444152227661
27.3.64	RNA.regulation of transcription.PHOR1	3	0.6887112200591283
14.3	S-assimilation.sulfite redox	1	0.6887225627351391
16.2.1.10	secondary metabolism.phenylpropanoids.lignin biosynthesis.CAD	2	0.6900741522963587
29.4.1.51	protein.postranslational modification.kinase.receptor like cytoplasmatic kinase I	1	0.6902635754942537
16.5.1	secondary metabolism.sulfur-containing.glucosinolates	3	0.6953972423857953
16.5.1.1	secondary metabolism.sulfur-containing.glucosinolates.synthesis	3	0.6953972423857953
29.5.11.4.2	protein.degradation.ubiquitin.E3.RING	34	0.702499285334143
27.1.3.17	RNA.processing.3' end processing.PabN	1	0.7049664847428596
11.5	lipid metabolism.glyceral metabolism	1	0.7057434417159434
11.5.2	lipid metabolism.glyceral metabolism.Glycerol-3-phosphate dehydrogenase (NAD+)	1	0.7057434417159434
27.3.30	RNA.regulation of transcription.Trihelix, Triple-Helix transcription factor family	2	0.7076004468980733
34.13	transport.peptides and oligopeptides	4	0.7078233757147139
29.2.1.1.1.1.31	protein.synthesis.ribosomal protein.prokaryotic.chloroplast.30S subunit.S31	1	0.7088543312672432
17.3.1	hormone metabolism.brassinosteroid.synthesis-degradation	4	0.7152340879895147
25.6	C1-metabolism.methylenetetrahydrofolate reductase	1	0.7174342136045958
35.1.26	not assigned.no ontology.DC1 domain containing protein	3	0.7196603497892942
31.1.1.2.6	cell.organisation.cytoskeleton.mikrotubuli.MAP65	1	0.7213460534922072
29.2.1.1.1.2	protein.synthesis.ribosomal protein.prokaryotic.chloroplast.50S subunit	3	0.7223743060711468
16.2.1.1	secondary metabolism.phenylpropanoids.lignin biosynthesis.PAL	1	0.7260498932834629
3.6	minor CHO metabolism.callose	1	0.7276201489012588
19.11	tetrapyrrole synthesis.magnesium protoporphyrin IX methyltransferase	1	0.7291915489871084
11	lipid metabolism	47	0.7304085249067975
1.2	PS.photorespiration	1	0.7339125555108458
1.2.6	PS.photorespiration.hydroxypyruvate reductase	1	0.7339125555108458
26.17	misc.dynamin	1	0.7433846483569225
33.4	development.organ development	1	0.7433846483569226
33.4.3	development.organ development.shoot development.shoot development	1	0.7433846483569226
30.4.1	signalling.phosphinositides.phosphatidylinositol-4-phosphate 5-kinase	2	0.7447922200696886
30.4.5	signalling.phosphinositides.inositol-1,3,4-trisphosphate 5/6-kinase	1	0.7449671581913884
29.5.11.20	protein.degradation.ubiquitin.proteasom	1	0.7465507451988032
7.2.4	OPP.non-reductive PP.ribose 5-phosphate isomerase	1	0.7473429407050807
29.5.11.2	protein.degradation.ubiquitin.E1	1	0.7513079071808396
30.11.1	signalling.light.COP9 signalosome	1	0.7528957407345912
23.4	nucleotide metabolism.phosphotransfer and pyrophosphatases	1	0.7544846203212587
23.4.2	nucleotide metabolism.phosphotransfer and pyrophosphatases.guanylate kinase	1	0.7544846203212587
9.7	mitochondrial electron transport / ATP synthesis.cytochrome c oxidase	1	0.7568698872978237
30.2.8	signalling.receptor kinases.leucine rich repeat VIII	4	0.7582489711181497
30.2.8.2	signalling.receptor kinases.leucine rich repeat VIII.VIII-2	4	0.7582489711181497
11.8.8	lipid metabolism.'exotics' (steroids, squalene etc).squalene synthase	1	0.7592574725314771
23.3.1	nucleotide metabolism.salvage.phosphoribosyltransferases	2	0.759392289143322
27.3.4	RNA.regulation of transcription.ARF, Auxin Response Factor family	5	0.7640307646742119
19.20	tetrapyrrole synthesis.ferrochelatase	1	0.7664339246782839
27.3.23	RNA.regulation of transcription.HSF,Heat-shock transcription factor family	1	0.7664339246782839
16.8.3	secondary metabolism.flavonoids.dihydroflavonols	5	0.768678596018737
11.8.1	lipid metabolism.'exotics' (steroids, squalene etc).sphingolipids	4	0.7722288397911194
30.2.6	signalling.receptor kinases.leucine rich repeat VI	4	0.7722288397911194
17.3	hormone metabolism.brassinosteroid	6	0.7725147759099896
11.9.3	lipid metabolism.lipid degradation.lysophospholipases	16	0.7754416617079709
17.5.1.2	hormone metabolism.ethylene.synthesis-degradation.1-aminocyclopropane-1-carboxylate oxidase	1	0.7760336848998222
27.3.16	RNA.regulation of transcription.CCAAT box binding factor family, HAP5	1	0.7776370210226843
11.10.2	lipid metabolism.glycolipid synthesis.DGDG synthase	1	0.7832561160181613
16.1.1	secondary metabolism.isoprenoids.non-mevalonate pathway	1	0.7848636645939433
16.1.1.1	secondary metabolism.isoprenoids.non-mevalonate pathway.DXS	1	0.7848636645939433
27.3.22	RNA.regulation of transcription.HB,Homeobox transcription factor family	5	0.7862708987388077
21.2.1.2	redox.ascorbate and glutathione.ascorbate.GDP-L-galactose-hexose-1-phosphate guanyltransferase	1	0.7864721314166587
34.7	transport.phosphate	3	0.7889502660326193
27.1.3.1	RNA.processing.3' end processing.PAP	1	0.7937214203910785
16.2	secondary metabolism.phenylpropanoids	14	0.7938800989559933
27.1.19	RNA.processing.ribonucleases	3	0.8001349375311362
27.3.99	RNA.regulation of transcription.unclassified	21	0.8005816779857207
23	nucleotide metabolism	10	0.8012536207196427
13.1.3	amino acid metabolism.synthesis.aspartate family	1	0.8074627792497273
13.1.3.4	amino acid metabolism.synthesis.aspartate family.methionine	1	0.8074627792497273
13.1.3.4.12	amino acid metabolism.synthesis.aspartate family.methionine.homocysteine S-methyltransferase	1	0.8074627792497273
7.2	OPP.non-reductive PP	2	0.8076989787110853
11.1.10	lipid metabolism.FA synthesis and FA elongation.beta ketoacyl CoA synthase	2	0.8214812206741322
4.1.15	glycolysis.cytosolic branch.phospho-enol-pyruvate carboxylase (PEPC)	1	0.8228911922598632
16.1.4.6	secondary metabolism.isoprenoids.carotenoids.carotenoid beta ring hydroxylase	1	0.8228911922598632
17.3.1.1.3	hormone metabolism.brassinosteroid.synthesis-degradation.BRs.CPD	1	0.8310394031818663
17.2	hormone metabolism.auxin	13	0.839191360188831
17.5.3	hormone metabolism.ethylene.induced-regulated-responsive-activated	2	0.8393645695834171
10.1.3	cell wall.precursor synthesis.AXS	1	0.8416591652024391
30.8	signalling.misc	1	0.8457514835718908
34.15	transport.potassium	5	0.8521384496020803
13.2.4	amino acid metabolism.degradation.branched chain group	1	0.8588743626635768
13.2.4.4	amino acid metabolism.degradation.branched chain group.leucine	1	0.8588743626635768
26.28	misc.GDSL-motif lipase	12	0.8602871134196923
34.9	transport.metabolite transporters at the mitochondrial membrane	2	0.8625616860811036
11.8	lipid metabolism.'exotics'(steroids, squalene etc)	7	0.8641532197359738
10.1.6	cell wall.precursor synthesis.GAE	1	0.8679192418483651
27.3.36	RNA.regulation of transcription.Argonaute	1	0.876156921677619
20.2.5	stress.abiotic.light	3	0.8808836699789797
16.2.1.8	secondary metabolism.phenylpropanoids.lignin biosynthesis.F5H	4	0.8851304197457321
10.3	cell wall.hemicellulose synthesis	1	0.885233856725927
16.5	secondary metabolism.sulfur-containing	4	0.888851432300175
31.5	cell.cell death	2	0.8958185515367698
31.5.1	cell.cell death.plants	2	0.8958185515367698
35.1.19	not assigned.no ontology.C2 domain-containing protein	2	0.9110530117341162
27.3.80	RNA.regulation of transcription.zf-HD	2	0.9116396425912272
30.2.17	signalling.receptor kinases.DUF 26	6	0.9145204195865309
30.2.99	signalling.receptor kinases.misc	5	0.9149662636354848
30.10	signalling.phosphorelay	1	0.9191895016031941
4.1	glycolysis.cytosolic branch	2	0.9192701109795074
27.3.57	RNA.regulation of transcription.JUMONJI family	2	0.9257325014134512
4	glycolysis	4	0.9278464937751093
28.99	DNA.unspecified	1	0.9308211324400856
27.2	RNA.transcription	2	0.9310235785279493
27.1.3	RNA.processing.3' end processing	2	0.9339643987160849
4.1.12	glycolysis.cytosolic branch.phosphoglycerate mutase	1	0.9358107906555081
30.4	signalling.phosphinositides	3	0.9378712454032625
17.1.1.1.12	hormone metabolism.abscisic acid.synthesis-degradation.synthesis.abscisic aldehyde oxidase	1	0.9457974790044074
21.6	redox.dismutases and catalases	1	0.9516270846398528
26.1	misc.misc2	2	0.9539838309601701
29.1	protein.aa activation	1	0.9549594705903375
29.1.30	protein.aa activation.pseudouridylate synthase	1	0.9549594705903375
28.2	DNA.repair	4	0.9561696179839442
11.7	lipid metabolism.unassigned	1	0.9574592800426306
26.5	misc.acyl transferases	1	0.9574592800426306
21.2.1	redox.ascorbate and glutathione.ascorbate	4	0.9590889898588442
9	mitochondrial electron transport / ATP synthesis	5	0.9757156029253999
16.1.2	secondary metabolism.isoprenoids.mevalonate pathway	1	0.9791391933524023
16.1.2.3	secondary metabolism.isoprenoids.mevalonate pathway.HMG-CoA reductase	1	0.9791391933524023
15	metal handling	10	0.9830655138124366
29.6	protein.folding	2	0.9840635453874618
23.3.1.1	nucleotide metabolism.salvage.phosphoribosyltransferases.aprt	1	0.9849793949584695
17.3.2	hormone metabolism.brassinosteroid.signal transduction	2	0.9876046541272299
31.4	cell.vesicle transport	7	0.9936801658385425
20.2.99	stress.abiotic.unspecified	6	0.9938582774358364
16.10	secondary metabolism.simple phenols	6	0.9959054958267828
27.3.26	RNA.regulation of transcription.MYB-related transcription factor family	6	0.9996587898317003

## Sheet: Cha_FDSt_3dpi
bin	name	elements	p-value
1.1	PS.lightreaction	9	1.66102979626285E-4
1	PS	11	2.472877669203853E-5
17	hormone metabolism	27	5.749673938182376E-4
29.8	protein.assembly and cofactor ligation	5	0.0015181908351417127
26.2	misc.UDP glucosyl and glucoronyl transferases	9	0.0022960251512802454
16	secondary metabolism	21	0.0035332282981832552
26	misc	40	0.003705971771221561
26.19	misc.plastocyanin-like	3	0.003838966296892732
16.2	secondary metabolism.phenylpropanoids	7	0.0058469226799808816
16.2.1	secondary metabolism.phenylpropanoids.lignin biosynthesis	7	0.0058469226799808816
17.1.1	hormone metabolism.abscisic acid.synthesis-degradation	5	0.0062412717307214205
29.4	protein.postranslational modification	15	0.011257272064160606
17.5.2	hormone metabolism.ethylene.signal transduction	5	0.011510729396343455
10	cell wall	17	0.011548259274334269
27.3	RNA.regulation of transcription	57	0.014118499328126033
34.16	transport.ABC transporters and multidrug resistance systems	5	0.014124815196075335
17.4	hormone metabolism.cytokinin	2	0.017178191265332154
17.4.1	hormone metabolism.cytokinin.synthesis-degradation	2	0.017178191265332154
10.6	cell wall.degradation	6	0.018418523612151485
17.6	hormone metabolism.gibberelin	2	0.018462108404589284
17.6.1	hormone metabolism.gibberelin.synthesis-degradation	2	0.018462108404589284
16.2.1.8	secondary metabolism.phenylpropanoids.lignin biosynthesis.F5H	2	0.022671780110193218
17.5	hormone metabolism.ethylene	9	0.02311324639158463
26.10	misc.cytochrome P450	7	0.02352024092230276
27	RNA	68	0.02565809687290188
10.6.3	cell wall.degradation.pectate lyases and polygalacturonases	3	0.029355948294262007
16.8.3	secondary metabolism.flavonoids.dihydroflavonols	2	0.03386614547565814
30.2.8	signalling.receptor kinases.leucine rich repeat VIII	4	0.04097922415113353
34.12	transport.metal	4	0.04386198576711024
30.2	signalling.receptor kinases	8	0.04490214976232587
27.3.14	RNA.regulation of transcription.CCAAT box binding factor family, HAP2	2	0.050417255275847284
1.1.40	PS.lightreaction.cyclic electron flow-chlororespiration	2	0.051685359893169906
1.3	PS.calvin cycle	2	0.06207172844750495
1.3.1	PS.calvin cycle.rubisco large subunit	2	0.06207172844750495
17.1.3	hormone metabolism.abscisic acid.induced-regulated-responsive-activated	2	0.06396037000314325
1.1.1	PS.lightreaction.photosystem II	2	0.06511616086675888
1.1.1.2	PS.lightreaction.photosystem II.PSII polypeptide subunits	2	0.06511616086675888
35.2	not assigned.unknown	89	0.06561589177652762
27.3.12	RNA.regulation of transcription.C3H zinc finger family	3	0.06789121226386907
26.4	misc.beta 1,3 glucan hydrolases	2	0.06909382818059533
26.4.1	misc.beta 1,3 glucan hydrolases.glucan endo-1,3-beta-glucosidase	2	0.06909382818059533
29.3	protein.targeting	5	0.07034405223921664
16.8	secondary metabolism.flavonoids	6	0.07224439773518054
16.8.2	secondary metabolism.flavonoids.chalcones	3	0.07401638189010162
10.7	cell wall.modification	3	0.07579578222332116
29.4.1	protein.postranslational modification.kinase	3	0.07651724739552779
30.2.8.2	signalling.receptor kinases.leucine rich repeat VIII.VIII-2	3	0.08326550513587683
33.2	development.late embryogenesis abundant	1	0.08393584593815204
29.5.3	protein.degradation.cysteine protease	2	0.08509647877636108
16.8.3.3	secondary metabolism.flavonoids.dihydroflavonols.flavonoid 3''-monooxygenase	1	0.0866700769734785
16.8.4	secondary metabolism.flavonoids.flavonols	1	0.08806391768101439
16.8.4.3	secondary metabolism.flavonoids.flavonols.flavonol-3-O-rhamnosyltransferase	1	0.08806391768101439
1.1.4.2	PS.lightreaction.ATP synthase.beta subunit	1	0.09235416354031299
16.5	secondary metabolism.sulfur-containing	2	0.09311215222593949
28	DNA	9	0.09590294791881039
13.1	amino acid metabolism.synthesis	3	0.09644708459800103
29.1.22	protein.aa activation.asparagine-tRNA ligase	1	0.09681067954307819
34.22	transport.cyclic nucleotide or calcium regulated channels	1	0.09833383983638067
16.2.1.3	secondary metabolism.phenylpropanoids.lignin biosynthesis.4CL	1	0.09987607901159623
16.2.1.6	secondary metabolism.phenylpropanoids.lignin biosynthesis.CCoAOMT	1	0.10143754749312284
17.6.1.12	hormone metabolism.gibberelin.synthesis-degradation.GA3 oxidase	1	0.10461877244802653
20.2.2	stress.abiotic.cold	1	0.10623882805624328
9	mitochondrial electron transport / ATP synthesis	5	0.10774226324284679
29.3.99	protein.targeting.unknown	1	0.10787871118026277
27.3.80	RNA.regulation of transcription.zf-HD	1	0.10953857034997183
27.3.25	RNA.regulation of transcription.MYB domain transcription factor family	2	0.11458413745745255
20.2.3	stress.abiotic.drought/salt	2	0.11581412105640343
34.10	transport.nucleotides	1	0.11638072097396557
21.5	redox.peroxiredoxin	1	0.12726814456515265
21.5.2	redox.peroxiredoxin.PER1	1	0.12726814456515265
1.1.3	PS.lightreaction.cytochrome b6/f	1	0.1310683405322335
1.1.3.4	PS.lightreaction.cytochrome b6/f.apocytochrome f (CYF)	1	0.1310683405322335
30	signalling	28	0.13324196812499034
9.9	mitochondrial electron transport / ATP synthesis.F1-ATPase	2	0.13483829822092008
20.1.2	stress.biotic.receptors	1	0.13693287426412137
29.5.5	protein.degradation.serine protease	3	0.13731743226330068
8.3	TCA / org transformation.carbonic anhydrases	1	0.13792967994832075
13	amino acid metabolism	4	0.1427161906585852
9.1	mitochondrial electron transport / ATP synthesis.NADH-DH	1	0.14299780393411757
9.1.2	mitochondrial electron transport / ATP synthesis.NADH-DH.localisation not clear	1	0.14299780393411757
16.8.2.1	secondary metabolism.flavonoids.chalcones.naringenin-chalcone synthase	1	0.1492667768657927
13.1.3	amino acid metabolism.synthesis.aspartate family	1	0.1579489443403303
13.1.3.4	amino acid metabolism.synthesis.aspartate family.methionine	1	0.1579489443403303
13.1.3.4.12	amino acid metabolism.synthesis.aspartate family.methionine.homocysteine S-methyltransferase	1	0.1579489443403303
1.1.4	PS.lightreaction.ATP synthase	2	0.16251226906450586
29.1	protein.aa activation	2	0.1657437749155124
8	TCA / org transformation	2	0.16819895556808573
16.5.99	secondary metabolism.sulfur-containing.misc	1	0.16933304202312827
16.5.99.1	secondary metabolism.sulfur-containing.misc.alliinase	1	0.16933304202312827
27.3.37	RNA.regulation of transcription.AS2,Lateral Organ Boundaries Gene Family	1	0.17168193830753298
30.2.16	signalling.receptor kinases.Catharanthus roseus-like RLK1	2	0.1826295643209399
16.1	secondary metabolism.isoprenoids	1	0.18628964531521008
16.1.5	secondary metabolism.isoprenoids.terpenoids	1	0.18628964531521008
17.1	hormone metabolism.abscisic acid	7	0.1865613918772442
1.1.6	PS.lightreaction.NADH DH	1	0.18754720679473025
28.2	DNA.repair	2	0.19153619526882174
29.4.1.56	protein.postranslational modification.kinase.receptor like cytoplasmatic kinase VI	1	0.20179609460358794
15.2	metal handling.binding, chelation and storage	1	0.20989323547620198
27.3.4	RNA.regulation of transcription.ARF, Auxin Response Factor family	5	0.2132069959021996
29	protein	57	0.21689198479341382
11.1	lipid metabolism.FA synthesis and FA elongation	1	0.2210517112839384
11.1.1	lipid metabolism.FA synthesis and FA elongation.Acetyl CoA Carboxylation	1	0.2210517112839384
11.1.1.2	lipid metabolism.FA synthesis and FA elongation.Acetyl CoA Carboxylation.heteromeric Complex	1	0.2210517112839384
11.1.1.2.3	lipid metabolism.FA synthesis and FA elongation.Acetyl CoA Carboxylation.heteromeric Complex.Biotin Carboxyl Carrier Protein	1	0.2210517112839384
6	gluconeogenesis / glyoxylate cycle	1	0.22105171128393852
6.5	gluconeogenesis / glyoxylate cycle.pyruvate dikinase	1	0.22105171128393852
29.3.1	protein.targeting.nucleus	1	0.24924102662922892
35	not assigned	115	0.24973101853863844
27.3.7	RNA.regulation of transcription.C2C2(Zn) CO-like, Constans-like zinc finger family	2	0.2561816944463049
15	metal handling	2	0.26067353057689896
17.2.1	hormone metabolism.auxin.synthesis-degradation	1	0.26504699718293817
27.3.3	RNA.regulation of transcription.AP2/EREBP, APETALA2/Ethylene-responsive element binding protein family	7	0.2662816612938344
17.7	hormone metabolism.jasmonate	1	0.2666647578856973
17.7.1	hormone metabolism.jasmonate.synthesis-degradation	1	0.2666647578856973
17.7.1.2	hormone metabolism.jasmonate.synthesis-degradation.lipoxygenase	1	0.2666647578856973
31	cell	11	0.27248395522497
26.3.1	misc.gluco-, galacto- and mannosidases.alpha-galactosidase	1	0.2765138889640757
30.2.8.1	signalling.receptor kinases.leucine rich repeat VIII.VIII-1	1	0.27985135943125705
23.1	nucleotide metabolism.synthesis	1	0.2849087083062028
23.1.99	nucleotide metabolism.synthesis.unspecified	1	0.2849087083062028
26.13	misc.acid and other phosphatases	2	0.28876674814087183
29.2.1	protein.synthesis.ribosomal protein	2	0.28876674814087183
29.2.1.1	protein.synthesis.ribosomal protein.prokaryotic	2	0.28876674814087183
1.1.2	PS.lightreaction.photosystem I	1	0.2969483463612786
1.1.2.2	PS.lightreaction.photosystem I.PSI polypeptide subunits	1	0.2969483463612786
17.5.1	hormone metabolism.ethylene.synthesis-degradation	2	0.2985686860977774
27.3.27	RNA.regulation of transcription.NAC domain transcription factor family	2	0.3035520153544026
35.1.19	not assigned.no ontology.C2 domain-containing protein	2	0.3136835910911493
16.5.1	secondary metabolism.sulfur-containing.glucosinolates	1	0.3183686998800066
16.5.1.1	secondary metabolism.sulfur-containing.glucosinolates.synthesis	1	0.3183686998800066
16.5.1.1.1	secondary metabolism.sulfur-containing.glucosinolates.synthesis.aliphatic	1	0.3183686998800066
16.5.1.1.1.7	secondary metabolism.sulfur-containing.glucosinolates.synthesis.aliphatic.CYP83A1 phenylacetaldoxime monooxygenase	1	0.3183686998800066
16.5.1.1.4	secondary metabolism.sulfur-containing.glucosinolates.synthesis.shared	1	0.3183686998800066
16.5.1.1.4.1	secondary metabolism.sulfur-containing.glucosinolates.synthesis.shared.CYP83B1 phenylacetaldoxime monooxygenase	1	0.3183686998800066
35.1	not assigned.no ontology	26	0.32166758285420505
10.6.2	cell wall.degradation.mannan-xylose-arabinose-fucose	1	0.32203479284512904
17.8	hormone metabolism.salicylic acid	1	0.3257283278587433
17.8.1	hormone metabolism.salicylic acid.synthesis-degradation	1	0.3257283278587433
18	Co-factor and vitamine metabolism	1	0.3294492993088234
18.4	Co-factor and vitamine metabolism.pantothenate	1	0.3294492993088234
18.4.2	Co-factor and vitamine metabolism.pantothenate.3-methyl-2-oxobutanoate hydroxymethyltransferase (KPHMT,PANB)	1	0.3294492993088234
23	nucleotide metabolism	2	0.33327327181858224
28.99	DNA.unspecified	1	0.33697351322311025
11.9.3	lipid metabolism.lipid degradation.lysophospholipases	1	0.34077672855089647
11.9.3.3	lipid metabolism.lipid degradation.lysophospholipases.glycerophosphodiester phosphodiesterase	1	0.34077672855089647
30.2.15	signalling.receptor kinases.thaumatin like	1	0.34077672855089647
30.2.20	signalling.receptor kinases.wheat LRK10 like	1	0.34077672855089647
30.2.24	signalling.receptor kinases.S-locus glycoprotein like	1	0.34077672855089647
10.8	cell wall.pectin*esterases	5	0.34271309693930563
10.8.1	cell wall.pectin*esterases.PME	5	0.34271309693930563
16.4	secondary metabolism.N misc	1	0.3446073260001681
16.4.1	secondary metabolism.N misc.alkaloid-like	1	0.3446073260001681
29.5	protein.degradation	24	0.35208166257996854
21.2.1	redox.ascorbate and glutathione.ascorbate	1	0.3641701724842853
21.2.1.1	redox.ascorbate and glutathione.ascorbate.GME	1	0.3641701724842853
20.1	stress.biotic	16	0.37546732850155173
28.1	DNA.synthesis/chromatin structure	6	0.37831098008765385
26.8	misc.nitrilases, *nitrile lyases, berberine bridge enzymes, reticuline oxidases, troponine reductases	2	0.37908502109359365
30.11	signalling.light	3	0.38827239573289596
13.1.6	amino acid metabolism.synthesis.aromatic aa	1	0.3885425651752939
13.1.6.5	amino acid metabolism.synthesis.aromatic aa.tryptophan	1	0.3885425651752939
34	transport	24	0.3978935089463198
17.3	hormone metabolism.brassinosteroid	1	0.40532952996611993
17.3.1	hormone metabolism.brassinosteroid.synthesis-degradation	1	0.40532952996611993
17.3.1.2	hormone metabolism.brassinosteroid.synthesis-degradation.sterols	1	0.40532952996611993
17.3.1.2.5	hormone metabolism.brassinosteroid.synthesis-degradation.sterols.HYD1	1	0.40532952996611993
29.2.1.1.2	protein.synthesis.ribosomal protein.prokaryotic.mitochondrion	1	0.40959303268237224
29.2.1.1.2.2	protein.synthesis.ribosomal protein.prokaryotic.mitochondrion.50S subunit	1	0.40959303268237224
29.2.1.1.2.2.2	protein.synthesis.ribosomal protein.prokaryotic.mitochondrion.50S subunit.L2	1	0.40959303268237224
29.2.1.1.3	protein.synthesis.ribosomal protein.prokaryotic.unknown organellar	1	0.40959303268237224
29.2.1.1.3.1	protein.synthesis.ribosomal protein.prokaryotic.unknown organellar.30S subunit	1	0.40959303268237224
29.2.1.1.3.1.12	protein.synthesis.ribosomal protein.prokaryotic.unknown organellar.30S subunit.S12	1	0.40959303268237224
33.99	development.unspecified	10	0.41764058395120673
27.4	RNA.RNA binding	4	0.4199311458820132
29.3.4.99	protein.targeting.secretory pathway.unspecified	1	0.4269118131927619
31.4	cell.vesicle transport	1	0.4269118131927619
27.3.32	RNA.regulation of transcription.WRKY domain transcription factor family	2	0.4301355736171737
27.3.8	RNA.regulation of transcription.C2C2(Zn) DOF zinc finger family	1	0.449149409644809
10.6.1	cell wall.degradation.cellulases and beta -1,4-glucanases	1	0.4491494096448091
26.3.4	misc.gluco-, galacto- and mannosidases.endoglucanase	1	0.4491494096448091
16.2.1.10	secondary metabolism.phenylpropanoids.lignin biosynthesis.CAD	1	0.453674500039239
27.1.20	RNA.processing.degradation dicer	1	0.47202975843213246
27.2	RNA.transcription	2	0.47998160788580974
27.3.19	RNA.regulation of transcription.EIN3-like(EIL) transcription factor family	1	0.4837064353063161
26.7	misc.oxidases - copper, flavone etc	3	0.4884237105295953
31.3	cell.cycle	3	0.49528654346488005
27.3.50	RNA.regulation of transcription.General Transcription	1	0.5003136564046646
29.2.1.1.1	protein.synthesis.ribosomal protein.prokaryotic.chloroplast	1	0.5003136564046646
29.2.1.1.1.2	protein.synthesis.ribosomal protein.prokaryotic.chloroplast.50S subunit	1	0.5003136564046646
29.2.1.1.1.2.17	protein.synthesis.ribosomal protein.prokaryotic.chloroplast.50S subunit.L17	1	0.5003136564046646
34.8	transport.metabolite transporters at the envelope membrane	2	0.5103101296239932
21.1	redox.thioredoxin	1	0.514785561524574
27.1.1	RNA.processing.splicing	2	0.51718337121486
29.2.2.3	protein.synthesis.ribosome biogenesis.Pre-rRNA processing and modifications	2	0.5223695824480445
27.3.22	RNA.regulation of transcription.HB,Homeobox transcription factor family	2	0.5345738273206995
30.9	signalling.lipids	3	0.5461811048579159
34.99	transport.misc	6	0.5466429974263475
13.1.5	amino acid metabolism.synthesis.serine-glycine-cysteine group	1	0.5493799842359365
13.1.5.3	amino acid metabolism.synthesis.serine-glycine-cysteine group.cysteine	1	0.5493799842359365
13.1.5.3.1	amino acid metabolism.synthesis.serine-glycine-cysteine group.cysteine.OASTL	1	0.5493799842359365
34.5	transport.ammonium	1	0.55947055445952
29.3.4	protein.targeting.secretory pathway	2	0.564799497434142
29.5.11	protein.degradation.ubiquitin	12	0.5679885437047596
30.2.19	signalling.receptor kinases.legume-lectin	1	0.5773424938548537
19	tetrapyrrole synthesis	1	0.5850833499112782
19.1	tetrapyrrole synthesis.glu-tRNA synthetase	1	0.5850833499112782
29.4.1.57	protein.postranslational modification.kinase.receptor like cytoplasmatic kinase VII	1	0.5850833499112782
30.4	signalling.phosphinositides	2	0.586618694977777
20.2.5	stress.abiotic.light	1	0.5902705679019062
26.12	misc.peroxidases	3	0.5919906007907194
35.1.26	not assigned.no ontology.DC1 domain containing protein	1	0.5954788618957295
27.3.30	RNA.regulation of transcription.Trihelix, Triple-Helix transcription factor family	1	0.6059578309734626
29.2.2	protein.synthesis.ribosome biogenesis	3	0.6086592539369966
29.5.11.4	protein.degradation.ubiquitin.E3	11	0.608687131866885
26.3.2	misc.gluco-, galacto- and mannosidases.beta-galactosidase	1	0.6165185312863138
29.7	protein.glycosylation	1	0.6218289774449101
11.9	lipid metabolism.lipid degradation	3	0.6270776754361487
29.2.2.3.1	protein.synthesis.ribosome biogenesis.Pre-rRNA processing and modifications.snoRNPs	1	0.6271591862948989
31.2	cell.division	1	0.627159186294899
10.1	cell wall.precursor synthesis	1	0.6325089279851023
10.1.21	cell wall.precursor synthesis.phosphomannomutase	1	0.6325089279851023
29.5.11.4.3	protein.degradation.ubiquitin.E3.SCF	3	0.641046525352817
29.5.11.4.3.2	protein.degradation.ubiquitin.E3.SCF.FBOX	3	0.641046525352817
8.1	TCA / org transformation.TCA	1	0.6432660752012525
8.1.9	TCA / org transformation.TCA.malate DH	1	0.6432660752012525
20.2	stress.abiotic	12	0.647172817720274
29.3.3	protein.targeting.chloroplast	1	0.64867300583114
3	minor CHO metabolism	1	0.6540985195686237
3.8	minor CHO metabolism.galactose	1	0.6540985195686237
3.8.2	minor CHO metabolism.galactose.alpha-galactosidases	1	0.6540985195686237
31.1	cell.organisation	5	0.6552341843052557
21.4	redox.glutaredoxins	2	0.658158455248675
21	redox	8	0.6618684250424444
27.1	RNA.processing	5	0.6638066347202988
35.1.5	not assigned.no ontology.pentatricopeptide (PPR) repeat-containing protein	1	0.6704840962398745
29.2.2.3.3	protein.synthesis.ribosome biogenesis.Pre-rRNA processing and modifications.methylotransferases	1	0.6759814647962852
20.2.1	stress.abiotic.heat	4	0.6832791891155034
30.5	signalling.G-proteins	6	0.6843735511254107
17.2	hormone metabolism.auxin	4	0.6860547854175377
14	S-assimilation	1	0.698141634392661
14.1	S-assimilation.ATPS	1	0.698141634392661
29.5.11.4.1	protein.degradation.ubiquitin.E3.HECT	1	0.7009303167290053
27.3.55	RNA.regulation of transcription.HDA	1	0.7093204426916353
29.5.4	protein.degradation.aspartate protease	3	0.7127272538646335
35.1.27	not assigned.no ontology.tetratricopeptide repeat (TPR)	1	0.7149335856653396
10.2.1	cell wall.cellulose synthesis.cellulose synthase	2	0.7149916826392102
27.3.11	RNA.regulation of transcription.C2H2 zinc finger family	2	0.7269632141209363
4	glycolysis	1	0.7318646627149417
4.1	glycolysis.cytosolic branch	1	0.7318646627149417
4.1.16	glycolysis.cytosolic branch.phospho-enol-pyruvate carboxylase kinase (PPCK)	1	0.7318646627149417
27.3.6	RNA.regulation of transcription.bHLH,Basic Helix-Loop-Helix family	4	0.7324392483991664
10.2.2	cell wall.cellulose synthesis.COBRA	1	0.7375379712650256
26.28	misc.GDSL-motif lipase	6	0.7408211328624206
20.2.99	stress.abiotic.unspecified	3	0.7553823264745098
27.3.35	RNA.regulation of transcription.bZIP transcription factor family	2	0.7653022817199386
23.5	nucleotide metabolism.deoxynucleotide metabolism	1	0.7661137688329592
23.5.2	nucleotide metabolism.deoxynucleotide metabolism.pseudouridine synthase	1	0.7661137688329592
29.1.30	protein.aa activation.pseudouridylate synthase	1	0.7661137688329592
34.13	transport.peptides and oligopeptides	2	0.7734511001578994
29.5.11.1	protein.degradation.ubiquitin.ubiquitin	1	0.7834161119070795
35.1.21	not assigned.no ontology.epsin N-terminal homology (ENTH) domain-containing protein	2	0.7877712893574369
27.1.19	RNA.processing.ribonucleases	1	0.7950113895313505
30.3	signalling.calcium	5	0.7958137919153871
27.3.44	RNA.regulation of transcription.Chromatin Remodeling Factors	1	0.8037378163754787
33	development	11	0.805069772419448
17.5.3	hormone metabolism.ethylene.induced-regulated-responsive-activated	2	0.8104183330546986
21.2.2	redox.ascorbate and glutathione.glutathione	1	0.8124887742460052
30.2.11	signalling.receptor kinases.leucine rich repeat XI	1	0.8183358560005665
16.2.1.2	secondary metabolism.phenylpropanoids.lignin biosynthesis.C4H	1	0.8359365729166479
27.3.5	RNA.regulation of transcription.ARR	1	0.8418222463220141
35.1.40	not assigned.no ontology.glycine rich proteins	1	0.8477167716036166
34.21	transport.calcium	1	0.8477167716036167
29.5.11.4.2	protein.degradation.ubiquitin.E3.RING	7	0.8522622393951664
30.4.3	signalling.phosphinositides.bis(5''-nucleosyl)-tetraphosphatase	1	0.8536198272970243
29.2	protein.synthesis	6	0.8577070149621522
17.2.3	hormone metabolism.auxin.induced-regulated-responsive-activated	3	0.858211582501266
29.2.3	protein.synthesis.initiation	1	0.8595310905043811
20.1.7	stress.biotic.PR-proteins	11	0.866004023985259
21.2	redox.ascorbate and glutathione	4	0.8709582287360722
30.2.22	signalling.receptor kinases.proline extensin like	1	0.8713769410204258
30.6	signalling.MAP kinases	2	0.8729407384370661
20.2.4	stress.abiotic.touch/wounding	1	0.8832517133216768
31.5	cell.cell death	1	0.883251713321677
31.5.1	cell.cell death.plants	1	0.883251713321677
27.3.67	RNA.regulation of transcription.putative transcription regulator	2	0.8855542981244122
31.1.1	cell.organisation.cytoskeleton	1	0.895152778070331
31.1.1.2	cell.organisation.cytoskeleton.mikrotubuli	1	0.895152778070331
11	lipid metabolism	5	0.8963845032828662
10.2	cell wall.cellulose synthesis	3	0.9167120076957116
26.3	misc.gluco-, galacto- and mannosidases	3	0.9219002947265582
20	stress	27	0.9233266013185584
11.10	lipid metabolism.glycolipid synthesis	1	0.9250030588800513
11.10.2	lipid metabolism.glycolipid synthesis.DGDG synthase	1	0.9250030588800513
27.3.23	RNA.regulation of transcription.HSF,Heat-shock transcription factor family	1	0.9250030588800513
31.3.1	cell.cycle.peptidylprolyl isomerase	1	0.9309871778056967
11.9.4	lipid metabolism.lipid degradation.beta-oxidation	2	0.9362673757124634
16.10	secondary metabolism.simple phenols	6	0.9371698728246389
11.9.4.5	lipid metabolism.lipid degradation.beta-oxidation.acyl-CoA thioesterase	1	0.9489616087983357
27.3.36	RNA.regulation of transcription.Argonaute	1	0.9549593177349304
11.9.4.3	lipid metabolism.lipid degradation.beta-oxidation.enoyl CoA hydratase	1	0.9609595782323966
13.2	amino acid metabolism.degradation	1	0.9609595782323966
13.2.6	amino acid metabolism.degradation.aromatic aa	1	0.9609595782323966
13.2.6.3	amino acid metabolism.degradation.aromatic aa.tryptophan	1	0.9609595782323966
27.3.84	RNA.regulation of transcription.BBR/BPC	1	0.9639605592911689
7	OPP	1	0.9849793439343776
7.1	OPP.oxidative PP	1	0.9849793439343776
7.1.3	OPP.oxidative PP.6-phosphogluconate dehydrogenase	1	0.9849793439343776
29.2.2.1	protein.synthesis.ribosome biogenesis.export from nucleus	1	0.9849793439343776
29.3.4.3	protein.targeting.secretory pathway.vacuole	1	0.9849793439343776
27.3.99	RNA.regulation of transcription.unclassified	8	0.9860858070153737
34.15	transport.potassium	1	0.9909872656292564
9.7	mitochondrial electron transport / ATP synthesis.cytochrome c oxidase	2	0.9978733175637267

## Sheet: Cha_HSt_6dpi
bin	name	elements	p-value
1	PS	60	6.25096089157468E-9
1.1	PS.lightreaction	50	6.63170303597925E-7
1.1.1	PS.lightreaction.photosystem II	22	7.1795006900082105E-6
26	misc	25	9.590286170968648E-5
1.1.1.1	PS.lightreaction.photosystem II.LHC-II	7	2.959036969305929E-4
35	not assigned	128	4.6309085623508217E-4
35.2	not assigned.unknown	97	0.001496914410531236
13	amino acid metabolism	15	0.002793963721418935
29.4	protein.postranslational modification	15	0.003169919110520114
1.3	PS.calvin cycle	9	0.0035620964675295613
1.1.1.2	PS.lightreaction.photosystem II.PSII polypeptide subunits	15	0.0036513489544770985
1.3.1	PS.calvin cycle.rubisco large subunit	3	0.004248778114153939
30.2	signalling.receptor kinases	13	0.00431814930098552
13.2.4	amino acid metabolism.degradation.branched chain group	4	0.0072932875520974605
1.1.2	PS.lightreaction.photosystem I	15	0.007746488936067359
30	signalling	32	0.01113639158454663
13.2	amino acid metabolism.degradation	6	0.015786557706834348
20.2.3	stress.abiotic.drought/salt	5	0.017036412328302886
13.2.4.4	amino acid metabolism.degradation.branched chain group.leucine	3	0.02013449529345901
20.2	stress.abiotic	10	0.023412090517351825
29.5.11	protein.degradation.ubiquitin	8	0.023984949912920772
27.3.26	RNA.regulation of transcription.MYB-related transcription factor family	2	0.024508015019937723
26.21	misc.protease inhibitor/seed storage/lipid transfer protein (LTP) family protein	2	0.026661284505096878
11	lipid metabolism	9	0.02892371459001758
5	fermentation	2	0.02984365537681155
5.3	fermentation.ADH	2	0.02984365537681155
27.3.3	RNA.regulation of transcription.AP2/EREBP, APETALA2/Ethylene-responsive element binding protein family	2	0.032204680072011604
17.2	hormone metabolism.auxin	4	0.035995101968094856
27.3.32	RNA.regulation of transcription.WRKY domain transcription factor family	4	0.037180782675688535
26.2	misc.UDP glucosyl and glucoronyl transferases	3	0.037349323039060876
29	protein	81	0.03919468276006999
13.1.3.4.12	amino acid metabolism.synthesis.aspartate family.methionine.homocysteine S-methyltransferase	2	0.039370982080901396
26.3	misc.gluco-, galacto- and mannosidases	3	0.04288979895826648
17.7	hormone metabolism.jasmonate	2	0.04404361383373294
17.7.1	hormone metabolism.jasmonate.synthesis-degradation	2	0.04404361383373294
16.8.3.1	secondary metabolism.flavonoids.dihydroflavonols.dihydroflavonol 4-reductase	2	0.04503226780602998
1.1.2.2	PS.lightreaction.photosystem I.PSI polypeptide subunits	10	0.04878736593266078
30.2.16	signalling.receptor kinases.Catharanthus roseus-like RLK1	3	0.049993566019979105
29.5.11.4	protein.degradation.ubiquitin.E3	6	0.05095575116767437
15	metal handling	3	0.05780665577693393
15.2	metal handling.binding, chelation and storage	3	0.05780665577693393
30.2.15	signalling.receptor kinases.thaumatin like	2	0.05936369454693605
30.2.20	signalling.receptor kinases.wheat LRK10 like	2	0.05936369454693605
29.7	protein.glycosylation	2	0.0662768512215272
29.7.5	protein.glycosylation.alpha-1,3-mannosyl-glycoprotein-beta-1,2-N-acetylglucosaminyltransferase(GnTI)	2	0.0662768512215272
29.7.8	protein.glycosylation.alpha-1,6-mannosyl-glycoprotein-beta-1,2-N-acetylglucosaminyltransferase(GnTII)	2	0.0662768512215272
26.9	misc.glutathione S transferases	3	0.06803429217768206
30.2.25	signalling.receptor kinases.wall associated kinase	2	0.06836963722784803
11.9	lipid metabolism.lipid degradation	4	0.07008966487740044
11.9.3	lipid metabolism.lipid degradation.lysophospholipases	4	0.07008966487740044
1.1.2.1	PS.lightreaction.photosystem I.LHC-I	5	0.07271511782983985
30.3	signalling.calcium	10	0.08160118306397043
29.5.1	protein.degradation.subtilases	1	0.08385110886972993
17.5.3	hormone metabolism.ethylene.induced-regulated-responsive-activated	1	0.09117140343934982
16.2	secondary metabolism.phenylpropanoids	1	0.0963309379449957
23.3	nucleotide metabolism.salvage	1	0.09765666762845271
23.3.3	nucleotide metabolism.salvage.NUDIX hydrolases	1	0.09765666762845271
11.1.8	lipid metabolism.FA synthesis and FA elongation.acyl coa ligase	1	0.09765666762845275
16.5	secondary metabolism.sulfur-containing	1	0.09765666762845275
16.5.1	secondary metabolism.sulfur-containing.glucosinolates	1	0.09765666762845275
16.5.1.1	secondary metabolism.sulfur-containing.glucosinolates.synthesis	1	0.09765666762845275
16.5.1.1.1	secondary metabolism.sulfur-containing.glucosinolates.synthesis.aliphatic	1	0.09765666762845275
16.5.1.1.1.12	secondary metabolism.sulfur-containing.glucosinolates.synthesis.aliphatic.benzoate-CoA ligase	1	0.09765666762845275
34.9	transport.metabolite transporters at the mitochondrial membrane	1	0.10172150160481053
30.2.11	signalling.receptor kinases.leucine rich repeat XI	4	0.10177534853171537
16.10	secondary metabolism.simple phenols	1	0.10591991198461326
24	Biodegradation of Xenobiotics	2	0.10678689799247827
17.7.1.2	hormone metabolism.jasmonate.synthesis-degradation.lipoxygenase	1	0.1132214155873397
29.5.9	protein.degradation.AAA type	1	0.11625077859852012
14	S-assimilation	1	0.11934346687775786
14.2	S-assimilation.APR	1	0.11934346687775786
17.1.1	hormone metabolism.abscisic acid.synthesis-degradation	1	0.12250025645548815
17.1.1.1	hormone metabolism.abscisic acid.synthesis-degradation.synthesis	1	0.12250025645548815
17.1.1.1.10	hormone metabolism.abscisic acid.synthesis-degradation.synthesis.9-cis-epoxycarotenoid dioxygenase	1	0.12250025645548815
27.3.80	RNA.regulation of transcription.zf-HD	1	0.12250025645548823
10.7	cell wall.modification	1	0.12735731247719703
20.2.99	stress.abiotic.unspecified	1	0.13406486552279606
11.9.3.3	lipid metabolism.lipid degradation.lysophospholipases.glycerophosphodiester phosphodiesterase	3	0.1353461608062392
34.10	transport.nucleotides	1	0.1392724076936387
26.3.4	misc.gluco-, galacto- and mannosidases.endoglucanase	1	0.1428297062292929
10.1.5	cell wall.precursor synthesis.UXS	1	0.14372983488113622
27.3.25	RNA.regulation of transcription.MYB domain transcription factor family	1	0.14554313519352985
10.2	cell wall.cellulose synthesis	1	0.14554313519352985
10.2.1	cell wall.cellulose synthesis.cellulose synthase	1	0.14554313519352985
30.4	signalling.phosphinositides	1	0.14645632903123085
30.4.1	signalling.phosphinositides.phosphatidylinositol-4-phosphate 5-kinase	1	0.14645632903123085
10.1	cell wall.precursor synthesis	3	0.14718742871060697
13.1.6	amino acid metabolism.synthesis.aromatic aa	1	0.14829585920030985
13.1.6.1	amino acid metabolism.synthesis.aromatic aa.chorismate	1	0.14829585920030985
13.1.6.1.1	amino acid metabolism.synthesis.aromatic aa.chorismate.3-deoxy-D-arabino-heptulosonate 7-phosphate synthase	1	0.14829585920030985
27.3.21	RNA.regulation of transcription.GRAS transcription factor family	2	0.14911402329795248
29.5.11.4.2	protein.degradation.ubiquitin.E3.RING	4	0.14945215911368503
30.2.3	signalling.receptor kinases.leucine rich repeat III	1	0.15015298570573546
1.1.30	PS.lightreaction.state transition	1	0.1520277955517606
29.4.1.55	protein.postranslational modification.kinase.receptor like cytoplasmatic kinase V	1	0.1520277955517606
13.1.5.3.2	amino acid metabolism.synthesis.serine-glycine-cysteine group.cysteine.SAT	1	0.15202779555176066
21.5	redox.peroxiredoxin	3	0.15643714253576702
30.2.18	signalling.receptor kinases.extensin	1	0.1597055831010028
17.5.1	hormone metabolism.ethylene.synthesis-degradation	1	0.16167008913458825
17.5.1.2	hormone metabolism.ethylene.synthesis-degradation.1-aminocyclopropane-1-carboxylate oxidase	1	0.16167008913458825
10.1.30	cell wall.precursor synthesis.sugar kinases	1	0.16365278493310398
10.1.30.2	ell wall.precursor synthesis.sugar kinases.arabinose-1-kinase	1	0.16365278493310398
31.4	cell.vesicle transport	3	0.16438022754335813
16.8.4	secondary metabolism.flavonoids.flavonols	1	0.1676730715228166
16.8.4.2	secondary metabolism.flavonoids.flavonols.flavonol 3-O-glycosyltransferase	1	0.1676730715228166
29.4.1.59	protein.postranslational modification.kinase.receptor like cytoplasmatic kinase IX	1	0.16971082304488938
6	gluconeogenesis / glyoxylate cycle	2	0.1705564410617395
13.1	amino acid metabolism.synthesis	8	0.17507911978323043
13.2.3	amino acid metabolism.degradation.aspartate family	1	0.17593545649867814
13.2.3.1	amino acid metabolism.degradation.aspartate family.asparagine	1	0.17593545649867814
13.2.3.1.1	amino acid metabolism.degradation.aspartate family.asparagine.L-asparaginase	1	0.17593545649867814
29.4.1	protein.postranslational modification.kinase	6	0.1785090907043536
23	nucleotide metabolism	5	0.17855360128420017
6.5	gluconeogenesis / glyoxylate cycle.pyruvate dikinase	1	0.18017879800025205
13.2.4.1	amino acid metabolism.degradation.branched chain group.shared	1	0.18232877060060537
29.5.11.4.3	protein.degradation.ubiquitin.E3.SCF	2	0.18248988022047485
29.5.11.4.3.2	protein.degradation.ubiquitin.E3.SCF.FBOX	2	0.18248988022047485
34.18	transport.unspecified anions	1	0.18449770931751197
1.1.5	PS.lightreaction.other electron carrier (ox/red)	6	0.190114689939954
10.3	cell wall.hemicellulose synthesis	1	0.19111904114615297
10.3.2	cell wall.hemicellulose synthesis.glucuronoxylan	1	0.19111904114615297
16.8.3.3	secondary metabolism.flavonoids.dihydroflavonols.flavonoid 3''-monooxygenase	1	0.2002172829316433
26.24	misc.GCN5-related N-acetyltransferase	1	0.20254046914489593
27.3.10	RNA.regulation of transcription.C2C2(Zn) YABBY family	1	0.20254046914489598
19.2	tetrapyrrole synthesis.glu-tRNA reductase	1	0.2048832348117844
17.7.1.5	hormone metabolism.jasmonate.synthesis-degradation.12-Oxo-PDA-reductase	1	0.20724564247976893
29.5	protein.degradation	19	0.2085192956302302
28.99	DNA.unspecified	1	0.2096277535097737
24.2	Biodegradation of Xenobiotics.lactoylglutathione lyase	1	0.21202962805824743
21.6	redox.dismutases and catalases	2	0.21243637686461694
27.3.99	RNA.regulation of transcription.unclassified	6	0.21348023084266
13.1.4	amino acid metabolism.synthesis.branched chain group	1	0.21445132505928477
13.1.4.1	amino acid metabolism.synthesis.branched chain group.common	1	0.21445132505928477
13.1.4.1.4	amino acid metabolism.synthesis.branched chain group.common.branched-chain amino acid aminotransferase	1	0.21445132505928477
18	Co-factor and vitamine metabolism	1	0.21445132505928477
18.4	Co-factor and vitamine metabolism.pantothenate	1	0.21445132505928477
18.4.1	Co-factor and vitamine metabolism.pantothenate.branched-chain amino acid aminotransferase	1	0.21445132505928477
29.5.4	protein.degradation.aspartate protease	1	0.21935441593683902
20	stress	17	0.22005595826924118
11.6	lipid metabolism.lipid transfer proteins etc	1	0.22308418793437657
3.5.1	minor CHO metabolism.others.Xylose isomerase	1	0.22433747249292013
1.3.2	PS.calvin cycle.rubisco small subunit	1	0.22685912174277328
17.2.2	hormone metabolism.auxin.signal transduction	1	0.22685912174277334
20.1.7	stress.biotic.PR-proteins	2	0.23093629923309178
23.2	nucleotide metabolism.degradation	1	0.23845659997540025
23.2.1	nucleotide metabolism.degradation.pyrimidine	1	0.23845659997540025
23.2.1.5	nucleotide metabolism.degradation.pyrimidine.beta-ureidopropionase	1	0.23845659997540025
27.3.4	RNA.regulation of transcription.ARF, Auxin Response Factor family	1	0.23845659997540025
35.1.9	not assigned.no ontology.BTB/POZ domain-containing protein	1	0.24241385239167745
1.1.5.1	PS.lightreaction.other electron carrier (ox/red).plastocyanin	1	0.2450775466587728
35.1	not assigned.no ontology	31	0.24991806740165878
29.2.1.1.1.2.17	protein.synthesis.ribosomal protein.prokaryotic.chloroplast.50S subunit.L17	1	0.25182642286193563
35.1.42	not assigned.no ontology.proline rich family	1	0.25182642286193563
27.3.64	RNA.regulation of transcription.PHOR1	1	0.2559374098265694
27.1	RNA.processing	5	0.25748665233049617
17.2.3	hormone metabolism.auxin.induced-regulated-responsive-activated	2	0.2593067499434323
27.3.35	RNA.regulation of transcription.bZIP transcription factor family	1	0.2600947922637249
26.22	misc.short chain dehydrogenase/reductase (SDR)	1	0.26149091632951316
29.5.11.3	protein.degradation.ubiquitin.E2	2	0.26227115369144194
13.1.3.4.11	amino acid metabolism.synthesis.aspartate family.methionine.S-adenosylmethionine synthetase	1	0.2699764000582954
31.2.5	cell.division.plastid	1	0.27284640640310415
8.2	TCA / org transformation.other organic acid transformations	1	0.27573721345273
8.2.9	TCA / org transformation.other organic acid transformatons.cyt MDH	1	0.27573721345273
26.7	misc.oxidases - copper, flavone etc	3	0.2776007530713395
26.3.1	misc.gluco-, galacto- and mannosidases.alpha-galactosidase	1	0.28750891343652873
26.10	misc.cytochrome P450	1	0.28750891343652873
27.3.30	RNA.regulation of transcription.Trihelix, Triple-Helix transcription factor family	1	0.29352012541593964
13.1.3	amino acid metabolism.synthesis.aspartate family	3	0.2956882760430808
13.1.3.4	amino acid metabolism.synthesis.aspartate family.methionine	3	0.2956882760430808
34.99	transport.misc	1	0.29655712985030447
26.13	misc.acid and other phosphatases	2	0.3018497362919361
11.9.3.2	lipid metabolism.lipid degradation.lysophospholipases.carboxylesterase	1	0.30269399914068107
11.9.4	lipid metabolism.lipid degradation.beta-oxidation	1	0.30269399914068107
11.9.4.5	lipid metabolism.lipid degradation.beta-oxidation.acyl-CoA thioesterase	1	0.30269399914068107
34	transport	11	0.3046588243650361
27.1.1	RNA.processing.splicing	1	0.30579388419416875
34.3	transport.amino acids	1	0.30735169287700476
3.3	minor CHO metabolism.sugar alcohols	1	0.308914746723004
1.3.3	PS.calvin cycle.phosphoglycerate kinase	1	0.3168087124138952
19.13	tetrapyrrole synthesis.divinyl chlorophyllide-a 8-vinyl-reductase	1	0.3168087124138952
26.23	misc.rhodanese	2	0.32191843087669064
17.1.2	hormone metabolism.abscisic acid.signal transduction	1	0.3248338576823433
27.3.1	RNA.regulation of transcription.ABI3/VP1-related B3-domain-containing transcription factor family	1	0.3248338576823433
30.10	signalling.phosphorelay	1	0.328080641466034
26.3.2	misc.gluco-, galacto- and mannosidases.beta-galactosidase	1	0.33134840455285713
11.1	lipid metabolism.FA synthesis and FA elongation	2	0.33577062115250855
11.2	lipid metabolism.FA desaturation	1	0.34462908013367566
11.2.3	lipid metabolism.FA desaturation.omega 3 desaturase	1	0.34462908013367566
1.1.5.2	PS.lightreaction.other electron carrier (ox/red).ferredoxin	3	0.35064321225395384
28.2	DNA.repair	3	0.3516272409619281
10.5	cell wall.cell wall proteins	2	0.354827951205069
13.1.5	amino acid metabolism.synthesis.serine-glycine-cysteine group	2	0.354827951205069
13.1.5.3	amino acid metabolism.synthesis.serine-glycine-cysteine group.cysteine	2	0.354827951205069
23.4.1	nucleotide metabolism.phosphotransfer and pyrophosphatases.adenylate kinase	1	0.3651774044593852
34.21	transport.calcium	1	0.3669236321992098
10.6	cell wall.degradation	3	0.37371699351799226
7	OPP	1	0.3775099798939206
7.2	OPP.non-reductive PP	1	0.3775099798939206
7.2.4	OPP.non-reductive PP.ribose 5-phosphate isomerase	1	0.3775099798939206
29.2.3	protein.synthesis.initiation	2	0.3795897811230766
21	redox	17	0.38813324368072577
27.1.19	RNA.processing.ribonucleases	2	0.398841122973598
9.3	mitochondrial electron transport / ATP synthesis.electron transfer flavoprotein	1	0.40108446397051867
16.1.1	secondary metabolism.isoprenoids.non-mevalonate pathway	1	0.40108446397051867
1.1.4.7	PS.lightreaction.ATP synthase.delta chain	1	0.4047882036483537
13.2.5	amino acid metabolism.degradation.serine-glycine-cysteine group	1	0.41225676293667074
13.2.5.2	amino acid metabolism.degradation.serine-glycine-cysteine group.glycine	1	0.41225676293667074
27.4	RNA.RNA binding	6	0.4176771823197387
1.1.4.9	PS.lightreaction.ATP synthase.subunit B_ (ATPX)	1	0.41791142425094363
20.1	stress.biotic	7	0.418721195474125
29.3.4.3	protein.targeting.secretory pathway.vacuole	1	0.42361151650249707
31.1	cell.organisation	5	0.42729515080381336
29.3.4	protein.targeting.secretory pathway	2	0.43357072345440506
16	secondary metabolism	13	0.43606831609807234
30.2.24	signalling.receptor kinases.S-locus glycoprotein like	1	0.4390323480549866
16.8.2	secondary metabolism.flavonoids.chalcones	1	0.4468621246317653
29.2.1.2	protein.synthesis.ribosomal protein.eukaryotic	1	0.450806614088628
29.2.1.2.1	protein.synthesis.ribosomal protein.eukaryotic.40S subunit	1	0.450806614088628
29.2.1.2.1.30	protein.synthesis.ribosomal protein.eukaryotic.40S subunit.S30	1	0.450806614088628
31.3.1	cell.cycle.peptidylprolyl isomerase	3	0.46219015513718115
4	glycolysis	1	0.462757605524281
4.1	glycolysis.cytosolic branch	1	0.462757605524281
4.1.16	glycolysis.cytosolic branch.phospho-enol-pyruvate carboxylase kinase (PPCK)	1	0.462757605524281
1.1.5.4	PS.lightreaction.other electron carrier (ox/red).ferredoxin oxireductase	1	0.4687987293593362
26.8	misc.nitrilases, *nitrile lyases, berberine bridge enzymes, reticuline oxidases, troponine reductases	1	0.474883240884086
10.8.1	cell wall.pectin*esterases.PME	2	0.48152359608402806
1.1.4	PS.lightreaction.ATP synthase	3	0.4880961653061364
31	cell	17	0.4951548865020605
30.1	signalling.in sugar and nutrient physiology	1	0.49547454597404056
30.6	signalling.MAP kinases	1	0.49964927906239287
16.7	secondary metabolism.wax	1	0.5080544476504674
29.2.1.1.1.2.28	protein.synthesis.ribosomal protein.prokaryotic.chloroplast.50S subunit.L28	1	0.5122846814932247
33	development	11	0.5185588773671101
33.99	development.unspecified	11	0.5185588773671101
19.8	tetrapyrrole synthesis.coproporphyrinogen III oxidase	1	0.5186643027021596
31.3	cell.cycle	5	0.519235779782504
11.8	lipid metabolism.'exotics'(steroids, squalene etc)	1	0.5272338743018343
11.8.1	lipid metabolism.'exotics' (steroids, squalene etc).sphingolipids	1	0.5272338743018343
11.8.1.1	lipid metabolism.'exotics' (steroids, squalene etc).sphingolipids.ceramidase	1	0.5272338743018343
21.2	redox.ascorbate and glutathione	3	0.5308737689658971
29.2.1.1.1.2.12	protein.synthesis.ribosomal protein.prokaryotic.chloroplast.50S subunit.L12	1	0.5337081292441067
13.1.2	amino acid metabolism.synthesis.glutamate family	1	0.5337081292441068
13.1.2.3	amino acid metabolism.synthesis.glutamate family.arginine	1	0.5337081292441068
13.1.2.3.22	amino acid metabolism.synthesis.glutamate family.arginine.arginosuccinate synthase	1	0.5337081292441068
19.99	tetrapyrrole synthesis.unspecified	1	0.5424025089659523
27.3.85	RNA.regulation of transcription.sigma like plant	1	0.5467760245038153
6.3	gluconeogenesis / glyoxylate cycle.Malate DH	1	0.5511669310876548
1.3.4	PS.calvin cycle.GAP	1	0.5511669310876549
29.2.1.1.1.2.13	protein.synthesis.ribosomal protein.prokaryotic.chloroplast.50S subunit.L13	1	0.5600004272441151
29.2.1.1.1.1.31	protein.synthesis.ribosomal protein.prokaryotic.chloroplast.30S subunit.S31	1	0.5666702787843305
16.1.3	secondary metabolism.isoprenoids.tocopherol biosynthesis	1	0.5733779890727355
16.1.3.3	secondary metabolism.isoprenoids.tocopherol biosynthesis.MPBQ/MSBQ methyltransferase	1	0.5733779890727355
16.8	secondary metabolism.flavonoids	7	0.5792141133503613
16.8.3	secondary metabolism.flavonoids.dihydroflavonols	4	0.5835630833600107
29.2.1.1.1.2.10	protein.synthesis.ribosomal protein.prokaryotic.chloroplast.50S subunit.L10	1	0.5960046816790969
27.3	RNA.regulation of transcription	28	0.5963307267496684
10	cell wall	14	0.5977986614020272
23.4.99	nucleotide metabolism.phosphotransfer and pyrophosphatases.misc	2	0.5983843605588803
29.3	protein.targeting	4	0.6018312197356681
29.2.1.1.1.2.27	protein.synthesis.ribosomal protein.prokaryotic.chloroplast.50S subunit.L27	1	0.6028711978757131
10.8	cell wall.pectin*esterases	3	0.6083809380359397
29.2.1.1.1.2.4	protein.synthesis.ribosomal protein.prokaryotic.chloroplast.50S subunit.L4	1	0.6097730959804797
17.3	hormone metabolism.brassinosteroid	1	0.6330285381951402
17.3.3	hormone metabolism.brassinosteroid.induced-regulated-responsive-activated	1	0.6330285381951402
1.3.6	PS.calvin cycle.aldolase	2	0.6344654368815489
29.2.1.1.1.2.3	protein.synthesis.ribosomal protein.prokaryotic.chloroplast.50S subunit.L3	1	0.6353746735587562
29.2.1.1.1.1.20	protein.synthesis.ribosomal protein.prokaryotic.chloroplast.30S subunit.S20	1	0.6377244750512775
29.5.5	protein.degradation.serine protease	4	0.6521562379041511
21.4	redox.glutaredoxins	2	0.6545260386512977
1.1.4.4	PS.lightreaction.ATP synthase.gamma chain	1	0.6566524698857794
8.1	TCA / org transformation.TCA	1	0.6614197192758118
8.1.1	TCA / org transformation.TCA.pyruvate DH	1	0.6614197192758118
8.1.1.3	TCA / org transformation.TCA.pyruvate DH.E3	1	0.6614197192758118
29.2.1.1.1.1.13	protein.synthesis.ribosomal protein.prokaryotic.chloroplast.30S subunit.S13	1	0.6685963592568585
16.8.5	secondary metabolism.flavonoids.isoflavones	1	0.680624724776692
16.8.5.1	secondary metabolism.flavonoids.isoflavones.isoflavone reductase	1	0.680624724776692
19	tetrapyrrole synthesis	10	0.681303908072987
21.2.1	redox.ascorbate and glutathione.ascorbate	2	0.6885154069947399
17.1	hormone metabolism.abscisic acid	2	0.6919506311955534
1.1.40	PS.lightreaction.cyclic electron flow-chlororespiration	1	0.6927348807623517
29.1	protein.aa activation	1	0.6927348807623517
29.1.5	protein.aa activation.isoleucine-tRNA ligase	1	0.6927348807623517
9	mitochondrial electron transport / ATP synthesis	3	0.6961816550583908
27.3.11	RNA.regulation of transcription.C2H2 zinc finger family	2	0.7005663354167715
29.2	protein.synthesis	34	0.7015229055698935
29.2.1.1.1.2.11	protein.synthesis.ribosomal protein.prokaryotic.chloroplast.50S subunit.L11	1	0.7024800498022452
19.40	tetrapyrrole synthesis.regulation	1	0.7073711572576822
29.2.1.1.1.2.6	protein.synthesis.ribosomal protein.prokaryotic.chloroplast.50S subunit.L6	1	0.7073711572576822
19.14	tetrapyrrole synthesis.protochlorophyllide reductase	1	0.7196514921387924
27	RNA	42	0.7209412351915252
31.2	cell.division	4	0.726303038882731
27.3.27	RNA.regulation of transcription.NAC domain transcription factor family	2	0.7266415821984906
10.1.4	cell wall.precursor synthesis.UDP-Glc dehydrogenase (UGD)	1	0.7270548159458827
19.3	tetrapyrrole synthesis.GSA	1	0.7394501987433624
29.2.1.1.1.2.19	protein.synthesis.ribosomal protein.prokaryotic.chloroplast.50S subunit.L19	1	0.7394501987433625
19.10	tetrapyrrole synthesis.magnesium chelatase	1	0.7469202889606492
1.1.5.3	PS.lightreaction.other electron carrier (ox/red).ferredoxin reductase	1	0.7594231182385607
29.3.4.1	protein.targeting.secretory pathway.ER	1	0.7594231182385608
3.5	minor CHO metabolism.others	3	0.7619964923213954
11.1.31	lipid metabolism.FA synthesis and FA elongation.pyruvate DH	1	0.7669553481688776
29.8	protein.assembly and cofactor ligation	1	0.7669553481688776
29.2.1.1.1.1.83	protein.synthesis.ribosomal protein.prokaryotic.chloroplast.30S subunit.PSRP3	1	0.7694710321678971
26.18	misc.invertase/pectin methylesterase inhibitor family protein	1	0.777032557517962
29.2.1.1.1.2.86	protein.synthesis.ribosomal protein.prokaryotic.chloroplast.50S subunit.PSRP6	1	0.777032557517962
30.5	signalling.G-proteins	5	0.7776760988479097
29.2.1.1.1.2.9	protein.synthesis.ribosomal protein.prokaryotic.chloroplast.50S subunit.L9	1	0.7820853847474784
29.2.1.1.1.2.34	protein.synthesis.ribosomal protein.prokaryotic.chloroplast.50S subunit.L34	1	0.7820853847474784
29.2.1.1.3	protein.synthesis.ribosomal protein.prokaryotic.unknown organellar	2	0.7868874784383533
29.6	protein.folding	6	0.7880822119562714
8	TCA / org transformation	5	0.7913102446056672
28.1	DNA.synthesis/chromatin structure	1	0.7922184744315797
27.2	RNA.transcription	3	0.7926587228116282
1.3.13	PS.calvin cycle.rubisco interacting	1	0.7972983294424947
19.5	tetrapyrrole synthesis.porphobilinogen deaminase	1	0.8023867843884827
1.2	PS.photorespiration	1	0.8049341723456652
1.2.1	PS.photorespiration.phosphoglycolate phosphatase	1	0.8049341723456652
3.99	minor CHO metabolism.misc	1	0.8049341723456652
29.2.1.1.1.1.5	protein.synthesis.ribosomal protein.prokaryotic.chloroplast.30S subunit.S5	1	0.8100351396579466
29.2.1.1.3.1	protein.synthesis.ribosomal protein.prokaryotic.unknown organellar.30S subunit	1	0.8151441886400211
29.2.1.1.3.1.21	protein.synthesis.ribosomal protein.prokaryotic.unknown organellar.30S subunit.S21	1	0.8151441886400211
29.2.1.1.1.1	protein.synthesis.ribosomal protein.prokaryotic.chloroplast.30S subunit	8	0.8246894029944023
10.5.5	cell wall.cell wall proteins.RGP	1	0.835657003675276
17.5	hormone metabolism.ethylene	2	0.8374966693617332
29.4.1.54	protein.postranslational modification.kinase.receptor like cytoplasmatic kinase IV	1	0.8382292890526789
16.1	secondary metabolism.isoprenoids	2	0.8447870557642364
34.7	transport.phosphate	1	0.8511161276504677
20.1.7.10	stress.biotic.PR-proteins.NPR	1	0.8511161276504678
17	hormone metabolism	11	0.8575954052085168
29.4.1.57	protein.postranslational modification.kinase.receptor like cytoplasmatic kinase VII	2	0.8612381866097889
29.2.1.1.1.2.5	protein.synthesis.ribosomal protein.prokaryotic.chloroplast.50S subunit.L5	1	0.8614544778255531
29.2.1.1.1.2.15	protein.synthesis.ribosomal protein.prokaryotic.chloroplast.50S subunit.L15	1	0.8614544778255532
29.2.1	protein.synthesis.ribosomal protein	29	0.8647637772424348
34.12	transport.metal	1	0.8718166201424667
26.30	misc. other Ferredoxins and Rieske domain	1	0.8796027900247425
29.2.1.1.3.2	protein.synthesis.ribosomal protein.prokaryotic.unknown organellar.50S subunit	1	0.8822008076764155
29.2.1.1.3.2.35	protein.synthesis.ribosomal protein.prokaryotic.unknown organellar.50S subunit.L35	1	0.8822008076764155
20.2.1	stress.abiotic.heat	4	0.8831684000804283
30.2.17	signalling.receptor kinases.DUF 26	1	0.8900023581769431
35.1.5	not assigned.no ontology.pentatricopeptide (PPR) repeat-containing protein	3	0.8939287429602838
34.8	transport.metabolite transporters at the envelope membrane	3	0.8999571269787996
13.1.5.3.1	amino acid metabolism.synthesis.serine-glycine-cysteine group.cysteine.OASTL	1	0.9004208875978899
29.2.1.1.1.1.17	protein.synthesis.ribosomal protein.prokaryotic.chloroplast.30S subunit.S17	1	0.9004208875978899
9.4	mitochondrial electron transport / ATP synthesis.alternative oxidase	2	0.9072308099984361
3	minor CHO metabolism	5	0.911719488644918
29.2.1.1.1.2.21	protein.synthesis.ribosomal protein.prokaryotic.chloroplast.50S subunit.L21	1	0.9134680071011023
10.8.2	cell wall.pectin*esterases.acetyl esterase	1	0.9134680071011024
26.6	misc.O-methyl transferases	1	0.9134680071011024
29.2.1.1.1	protein.synthesis.ribosomal protein.prokaryotic.chloroplast	26	0.9167294988281678
21.1	redox.thioredoxin	7	0.9222198536226021
23.4	nucleotide metabolism.phosphotransfer and pyrophosphatases	3	0.9256380315691106
1.1.3	PS.lightreaction.cytochrome b6/f	2	0.9386941740730372
27.1.2	RNA.processing.RNA helicase	1	0.9396288283981403
29.2.4	protein.synthesis.elongation	2	0.9479685803112055
29.2.2	protein.synthesis.ribosome biogenesis	1	0.9501130286039564
29.2.2.3	protein.synthesis.ribosome biogenesis.Pre-rRNA processing and modifications	1	0.9501130286039564
29.2.2.3.3	protein.synthesis.ribosome biogenesis.Pre-rRNA processing and modifications.methylotransferases	1	0.9501130286039564
29.2.1.1.1.1.10	protein.synthesis.ribosomal protein.prokaryotic.chloroplast.30S subunit.S10	1	0.9501130286039565
19.12	tetrapyrrole synthesis.magnesium-protoporphyrin IX monomethyl ester (oxidative) cyclase	1	0.9553584832280488
29.3.3	protein.targeting.chloroplast	2	0.9628217833209187
29.2.1.1.1.2.24	protein.synthesis.ribosomal protein.prokaryotic.chloroplast.50S subunit.L24	1	0.9632302208126249
29.2.1.1.1.1.6	protein.synthesis.ribosomal protein.prokaryotic.chloroplast.30S subunit.S6	1	0.9658549680208997
28	DNA	5	0.9669838355525691
8.3	TCA / org transformation.carbonic anhydrases	3	0.9711301997312953
27.3.67	RNA.regulation of transcription.putative transcription regulator	1	0.9737313160356984
27.3.82	RNA.regulation of transcription.plant TF (pbf2)	1	0.9737313160356984
10.6.3	cell wall.degradation.pectate lyases and polygalacturonases	2	0.9776879005374478
29.2.1.1	protein.synthesis.ribosomal protein.prokaryotic	28	0.9785908252955731
29.2.1.1.1.2	protein.synthesis.ribosomal protein.prokaryotic.chloroplast.50S subunit	18	0.9804859807544908
21.5.1	redox.peroxiredoxin.BAS1	1	0.9973726616197937

## Sheet: Cha_FDSt_6dpi
bin	name	elements	p-value
16.8.2.1	secondary metabolism.flavonoids.chalcones.naringenin-chalcone synthase	21	5.580647055580812E-12
16.8.2	secondary metabolism.flavonoids.chalcones	24	4.6073078685537894E-10
16	secondary metabolism	75	8.829147413180749E-9
1	PS	52	2.2180351574189418E-8
1.1	PS.lightreaction	41	4.1570820766219987E-8
16.8	secondary metabolism.flavonoids	36	1.0514432458030853E-6
16.10	secondary metabolism.simple phenols	12	1.4710450348953685E-6
30.2	signalling.receptor kinases	39	3.481494480375378E-5
1.1.1	PS.lightreaction.photosystem II	19	4.193630112964409E-5
11.9.3.3	lipid metabolism.lipid degradation.lysophospholipases.glycerophosphodiester phosphodiesterase	9	5.196842874196058E-5
30.2.15	signalling.receptor kinases.thaumatin like	9	5.196842874196058E-5
20.2.99	stress.abiotic.unspecified	16	2.4287803903844107E-5
30.2.16	signalling.receptor kinases.Catharanthus roseus-like RLK1	12	3.4381821428811996E-5
13.2	amino acid metabolism.degradation	16	4.372237094951714E-4
30	signalling	85	1.0706152236735362E-4
30.2.20	signalling.receptor kinases.wheat LRK10 like	10	2.2714198542114875E-4
13	amino acid metabolism	37	3.0010299073857105E-4
1.1.1.1	PS.lightreaction.photosystem II.LHC-II	9	0.0012656472570909214
29.5.1	protein.degradation.subtilases	5	0.003870466807506433
10.7	cell wall.modification	10	0.004917363479624748
29.2.1	protein.synthesis.ribosomal protein	16	0.00728275815063885
3.1.2	minor CHO metabolism.raffinose family.raffinose synthases	5	0.008325115825407625
30.2.25	signalling.receptor kinases.wall associated kinase	3	0.009102860957397504
34.12	transport.metal	9	0.009919840576709842
1.1.1.2	PS.lightreaction.photosystem II.PSII polypeptide subunits	10	0.010169813207417236
33.2	development.late embryogenesis abundant	3	0.010994911562487886
29.5.11.4.3	protein.degradation.ubiquitin.E3.SCF	10	0.012244667667180575
29.5.11.4.3.2	protein.degradation.ubiquitin.E3.SCF.FBOX	10	0.012244667667180575
10.6.2	cell wall.degradation.mannan-xylose-arabinose-fucose	7	0.012356851350910084
13.2.4	amino acid metabolism.degradation.branched chain group	6	0.013834983109038523
20.1.3	stress.biotic.signalling	4	0.01464570729783152
29.5.11	protein.degradation.ubiquitin	41	0.014733441180726725
3.2.1	minor CHO metabolism.trehalose.TPS	2	0.015154316494508373
29.2.1.1	protein.synthesis.ribosomal protein.prokaryotic	14	0.015226265308045384
33.1	development.storage proteins	3	0.015619365739183877
29.3.4.3	protein.targeting.secretory pathway.vacuole	2	0.016831970431815557
17.1.3	hormone metabolism.abscisic acid.induced-regulated-responsive-activated	4	0.019119446829543512
17.3	hormone metabolism.brassinosteroid	5	0.02102977002114453
15	metal handling	12	0.021627298400796174
17.3.1	hormone metabolism.brassinosteroid.synthesis-degradation	4	0.02177447346547879
29.3.4	protein.targeting.secretory pathway	3	0.022072458397424652
11.9.3	lipid metabolism.lipid degradation.lysophospholipases	17	0.02307606311559068
11.9.4	lipid metabolism.lipid degradation.beta-oxidation	5	0.023111078953049535
29.5.11.4	protein.degradation.ubiquitin.E3	33	0.023902511656976433
16.2.1	secondary metabolism.phenylpropanoids.lignin biosynthesis	7	0.024916903730368922
29.2.1.1.1	protein.synthesis.ribosomal protein.prokaryotic.chloroplast	12	0.025010692855064583
24	Biodegradation of Xenobiotics	5	0.025507555656417935
26.4	misc.beta 1,3 glucan hydrolases	4	0.025901575709351112
26.4.1	misc.beta 1,3 glucan hydrolases.glucan endo-1,3-beta-glucosidase	4	0.025901575709351112
27.3.35	RNA.regulation of transcription.bZIP transcription factor family	7	0.025971722330408342
3.1.2.2	minor CHO metabolism.raffinose family.raffinose synthases.putative	3	0.030730343817907624
11.9.4.5	lipid metabolism.lipid degradation.beta-oxidation.acyl-CoA thioesterase	2	0.0313851637001481
34.2	transport.sugars	5	0.03148863233427912
10.8	cell wall.pectin*esterases	4	0.03170389565548907
17.3.1.2	hormone metabolism.brassinosteroid.synthesis-degradation.sterols	3	0.032453624930085884
26.8	misc.nitrilases, *nitrile lyases, berberine bridge enzymes, reticuline oxidases, troponine reductases	10	0.03286225452286007
11.8.6	lipid metabolism.'exotics' (steroids, squalene etc).cycloartenol synthase	2	0.03887235323228771
17.3.1.2.99	hormone metabolism.brassinosteroid.synthesis-degradation.sterols.other	2	0.03887235323228771
1.1.2	PS.lightreaction.photosystem I	11	0.039185585089955004
34.8	transport.metabolite transporters at the envelope membrane	4	0.04016357772988116
20.1.7.6	stress.biotic.PR-proteins.proteinase inhibitors	2	0.04047404330446369
20.1.7.6.1	stress.biotic.PR-proteins.proteinase inhibitors.trypsin inhibitor	2	0.04047404330446369
16.2.1.2	secondary metabolism.phenylpropanoids.lignin biosynthesis.C4H	2	0.04154487034050347
29.7.5	protein.glycosylation.alpha-1,3-mannosyl-glycoprotein-beta-1,2-N-acetylglucosaminyltransferase(GnTI)	2	0.042215690664557874
29.7.8	protein.glycosylation.alpha-1,6-mannosyl-glycoprotein-beta-1,2-N-acetylglucosaminyltransferase(GnTII)	2	0.042215690664557874
29.2.1.1.1.2	protein.synthesis.ribosomal protein.prokaryotic.chloroplast.50S subunit	9	0.04239786623149719
1.1.5	PS.lightreaction.other electron carrier (ox/red)	4	0.04305405442520036
3.1	minor CHO metabolism.raffinose family	6	0.04343671375494318
4.1.8	glycolysis.cytosolic branch.glyceraldehyde 3-phosphate dehydrogenase (GAP-DH)	2	0.0436716530498753
29.4.1	protein.postranslational modification.kinase	8	0.04713817750157401
3.2.2	minor CHO metabolism.trehalose.TPP	3	0.05294408575451337
15.1	metal handling.acquisition	3	0.05302755845497045
27.3.23	RNA.regulation of transcription.HSF,Heat-shock transcription factor family	2	0.05404882400264472
2.2.2.2	major CHO metabolism.degradation.starch.starch phosphorylase	2	0.05530777225101368
13.1.3.4.12	amino acid metabolism.synthesis.aspartate family.methionine.homocysteine S-methyltransferase	2	0.05691573413655693
13.2.6.2	amino acid metabolism.degradation.aromatic aa.tyrosine	3	0.057254475202216826
20.2	stress.abiotic	39	0.0595208313930895
29.7	protein.glycosylation	3	0.059885571971782854
16.2.1.7	secondary metabolism.phenylpropanoids.lignin biosynthesis.CCR1	3	0.06194780699153957
13.2.4.4	amino acid metabolism.degradation.branched chain group.leucine	3	0.0630972126470668
30.2.24	signalling.receptor kinases.S-locus glycoprotein like	2	0.06790044797650237
7	OPP	2	0.0681518950976023
7.2	OPP.non-reductive PP	2	0.0681518950976023
7.2.4	OPP.non-reductive PP.ribose 5-phosphate isomerase	2	0.0681518950976023
17.5.1	hormone metabolism.ethylene.synthesis-degradation	3	0.06869650441274455
29.2	protein.synthesis	26	0.07279750704631369
26.6	misc.O-methyl transferases	6	0.07317651682701976
30.2.11	signalling.receptor kinases.leucine rich repeat XI	5	0.07600481272640738
34.7	transport.phosphate	2	0.07605843015122939
19	tetrapyrrole synthesis	4	0.07815030895919364
35.1.40	not assigned.no ontology.glycine rich proteins	2	0.08158786063488299
4	glycolysis	7	0.08302241137504818
9.8	mitochondrial electron transport / ATP synthesis.uncoupling protein	1	0.0860258035564367
17.5.1.1	hormone metabolism.ethylene.synthesis-degradation.1-aminocyclopropane-1-carboxylate synthase	1	0.0890819705065522
16.1.5	secondary metabolism.isoprenoids.terpenoids	1	0.09545649892232261
2.1	major CHO metabolism.synthesis	2	0.09676221396965533
20.1.3.1	stress.biotic.signalling.MLO-like	1	0.09805862006413558
1.1.4	PS.lightreaction.ATP synthase	3	0.09859513911335008
1.3	PS.calvin cycle	8	0.0986930031206782
13.1.6	amino acid metabolism.synthesis.aromatic aa	2	0.09946944775957411
16.5.1.1.4.1	secondary metabolism.sulfur-containing.glucosinolates.synthesis.shared.CYP83B1 phenylacetaldoxime monooxygenase	1	0.10169793989025414
10.8.1	cell wall.pectin*esterases.PME	3	0.10211278388214025
33.3	development.squamosa promoter binding like (SPL)	1	0.10468615165214942
17.1	hormone metabolism.abscisic acid	8	0.10488998436198989
13.2.4.1	amino acid metabolism.degradation.branched chain group.shared	3	0.10543655783073902
16.5.1.1.4.2	secondary metabolism.sulfur-containing.glucosinolates.synthesis.shared.alkylthiohydroximate C-S lyase	1	0.1072292220948392
10.1.30	cell wall.precursor synthesis.sugar kinases	2	0.1075903579985742
11.9.2	lipid metabolism.lipid degradation.lipases	2	0.1081377063344533
11.9.2.1	lipid metabolism.lipid degradation.lipases.triacylglycerol lipase	2	0.1081377063344533
30.99	signalling.unspecified	1	0.11060809346929841
1.1.2.1	PS.lightreaction.photosystem I.LHC-I	5	0.11069614088915891
13.2.3	amino acid metabolism.degradation.aspartate family	2	0.11128109273048903
2	major CHO metabolism	17	0.11289278637521634
29.4.1.59	protein.postranslational modification.kinase.receptor like cytoplasmatic kinase IX	1	0.11461066789849994
30.2.26	signalling.receptor kinases.crinkly like	1	0.11624326186235395
13.2.6	amino acid metabolism.degradation.aromatic aa	4	0.11669260200690568
11.9.4.13	lipid metabolism.lipid degradation.beta-oxidation.acyl CoA reductase	1	0.11734177132605716
35.1.5	not assigned.no ontology.pentatricopeptide (PPR) repeat-containing protein	9	0.1177225798208803
29.3	protein.targeting	10	0.11777383955746833
13.2.2	amino acid metabolism.degradation.glutamate family	2	0.11837168022223366
27.3.5	RNA.regulation of transcription.ARR	1	0.11844841309549191
8.1	TCA / org transformation.TCA	1	0.11872634836993656
8.1.3	TCA / org transformation.TCA.aconitase	1	0.11872634836993656
17.1.1.2	hormone metabolism.abscisic acid.synthesis-degradation.degradation	1	0.12012370139433247
17.1.1.2.1	hormone metabolism.abscisic acid.synthesis-degradation.degradation.8-hydroxylase	1	0.12012370139433247
16.2.1.10	secondary metabolism.phenylpropanoids.lignin biosynthesis.CAD	1	0.12125082890281379
10.1.5	cell wall.precursor synthesis.UXS	1	0.12238621242323533
35.1.26	not assigned.no ontology.DC1 domain containing protein	1	0.12295701116220033
27.3.3	RNA.regulation of transcription.AP2/EREBP, APETALA2/Ethylene-responsive element binding protein family	10	0.12367356140397279
4.2	glycolysis.plastid branch	2	0.12478560476231304
16.5.1.3	secondary metabolism.sulfur-containing.glucosinolates.degradation	1	0.12526102136609962
16.5.1.3.1	secondary metabolism.sulfur-containing.glucosinolates.degradation.myrosinase	1	0.12526102136609962
3.1.2.1	minor CHO metabolism.raffinose family.raffinose synthases.known	2	0.12788394351288912
26.12	misc.peroxidases	7	0.12833674876393208
17.4	hormone metabolism.cytokinin	4	0.13258611494856243
17.4.1	hormone metabolism.cytokinin.synthesis-degradation	4	0.13258611494856243
10.1	cell wall.precursor synthesis	6	0.1328861285913585
9.4	mitochondrial electron transport / ATP synthesis.alternative oxidase	1	0.13481495624363915
10.1.30.2	ell wall.precursor synthesis.sugar kinases.arabinose-1-kinase	1	0.13604777669446988
17.7.1	hormone metabolism.jasmonate.synthesis-degradation	8	0.1372855454827009
15.3	metal handling.regulation	1	0.13853950874733553
26.23	misc.rhodanese	2	0.14132865242388185
17.7.1.3	hormone metabolism.jasmonate.synthesis-degradation.allene oxidase synthase	1	0.1417034384193845
16.2	secondary metabolism.phenylpropanoids	9	0.14285892539925626
10.8.2	cell wall.pectin*esterases.acetyl esterase	1	0.1436282689951456
16.8.3.3	secondary metabolism.flavonoids.dihydroflavonols.flavonoid 3''-monooxygenase	2	0.1461208302428241
30.3	signalling.calcium	24	0.14913051934005195
11	lipid metabolism	40	0.15063877405915854
13.1.5.3	amino acid metabolism.synthesis.serine-glycine-cysteine group.cysteine	3	0.15215106776004417
21	redox	22	0.15326551000403538
28.2	DNA.repair	3	0.1543041927271378
34.13	transport.peptides and oligopeptides	10	0.15549369166563387
26.22	misc.short chain dehydrogenase/reductase (SDR)	6	0.1560297269766704
16.8.3.1	secondary metabolism.flavonoids.dihydroflavonols.dihydroflavonol 4-reductase	2	0.15632011984135774
30.2.10	signalling.receptor kinases.leucine rich repeat X	2	0.15729568370602554
29.4.1.56	protein.postranslational modification.kinase.receptor like cytoplasmatic kinase VI	1	0.15975562651224418
27.3	RNA.regulation of transcription	116	0.1620169471588475
35.1.42	not assigned.no ontology.proline rich family	1	0.16470829250373092
13.2.2.2	amino acid metabolism.degradation.glutamate family.proline	1	0.16650484329090265
2.2.2	major CHO metabolism.degradation.starch	10	0.16745491506422155
27.3.72	RNA.regulation of transcription.Transcriptional Adaptor Zinc Bundle (TAZ) domain family	1	0.1675898227831638
26.19	misc.plastocyanin-like	1	0.16904471150587064
34.19.2	transport.Major Intrinsic Proteins.TIP	1	0.1697756994781765
2.1.1	major CHO metabolism.synthesis.sucrose	1	0.17050905466320654
2.1.1.1	major CHO metabolism.synthesis.sucrose.SPS	1	0.17050905466320654
16.5.1.1.1.12	secondary metabolism.sulfur-containing.glucosinolates.synthesis.aliphatic.benzoate-CoA ligase	1	0.17198288099987433
17.7	hormone metabolism.jasmonate	9	0.1726656114490157
13.1.6.1	amino acid metabolism.synthesis.aromatic aa.chorismate	1	0.17346621902464565
13.1.6.1.5	amino acid metabolism.synthesis.aromatic aa.chorismate.shikimate kinase	1	0.17346621902464565
16.2.1.1	secondary metabolism.phenylpropanoids.lignin biosynthesis.PAL	1	0.1742114637637049
34.99	transport.misc	7	0.1754813690856345
3.4	minor CHO metabolism.myo-inositol	1	0.17721636264170715
3.4.4	minor CHO metabolism.myo-inositol.myo inositol oxygenases	1	0.17721636264170715
10.6	cell wall.degradation	16	0.1792723984558008
29.5.7	protein.degradation.metalloprotease	4	0.18173502934733132
1.1.2.2	PS.lightreaction.photosystem I.PSI polypeptide subunits	6	0.18321680429134019
30.2.14	signalling.receptor kinases.leucine rich repeat XIV	1	0.18411825607191581
27.1.19	RNA.processing.ribonucleases	5	0.18812970250801844
21.2.1	redox.ascorbate and glutathione.ascorbate	4	0.1887735723485792
9.2	mitochondrial electron transport / ATP synthesis.NADH-DH	1	0.18882883849171095
9.2.1	mitochondrial electron transport / ATP synthesis.NADH-DH.type II	1	0.18882883849171095
9.2.1.2	mitochondrial electron transport / ATP synthesis.NADH-DH.type II.external	1	0.18882883849171095
10	cell wall	40	0.18990703680737966
23.2	nucleotide metabolism.degradation	3	0.19035639266463678
19.99	tetrapyrrole synthesis.unspecified	1	0.19121719061392434
20	stress	69	0.19818876917360795
11.6	lipid metabolism.lipid transfer proteins etc	1	0.19851551253180477
11.2	lipid metabolism.FA desaturation	1	0.19892686647513516
11.2.1	lipid metabolism.FA desaturation.desaturase	1	0.19892686647513516
30.2.19	signalling.receptor kinases.legume-lectin	1	0.20265711680861642
23.2.1	nucleotide metabolism.degradation.pyrimidine	2	0.20582095309960358
13.2.3.4	amino acid metabolism.degradation.aspartate family.methionine	1	0.206861317402681
13.2.3.4.1	amino acid metabolism.degradation.aspartate family.methionine.methionine gamma-lyase	1	0.206861317402681
31.1	cell.organisation	7	0.2083815104184118
3.5.1	minor CHO metabolism.others.Xylose isomerase	1	0.20856060441261137
35.1.3	not assigned.no ontology.armadillo/beta-catenin repeat family protein	1	0.212420941036555
1.1.5.2	PS.lightreaction.other electron carrier (ox/red).ferredoxin	1	0.2154589130235305
18.2	Co-factor and vitamine metabolism.thiamine	1	0.21720888700081878
35.1.19	not assigned.no ontology.C2 domain-containing protein	5	0.21744649215048661
27.3.37	RNA.regulation of transcription.AS2,Lateral Organ Boundaries Gene Family	1	0.2198529797708919
26.16	misc.myrosinases-lectin-jacalin	3	0.2202543901713371
21.1	redox.thioredoxin	5	0.22060920007622808
10.4	cell wall.pectin synthesis	1	0.22252009087422825
10.4.3	cell wall.pectin synthesis.rhamnogalacturonan II	1	0.22252009087422825
10.4.3.6	cell wall.pectin synthesis.rhamnogalacturonan II.Xylose Transferase with Fucose Acceptor	1	0.22252009087422825
3	minor CHO metabolism	20	0.2238384879090014
31.2.5	cell.division.plastid	2	0.2284579992267681
27.3.24	RNA.regulation of transcription.MADS box transcription factor family	1	0.23157754050769142
30.8	signalling.misc	1	0.2320371878413639
27.3.9	RNA.regulation of transcription.C2C2(Zn) GATA transcription factor family	1	0.23249748245594892
21.3	redox.heme	1	0.23527285820050348
6	gluconeogenesis / glyoxylate cycle	2	0.23726410756275307
31.4	cell.vesicle transport	6	0.24080476506400728
2.2.2.1.1	major CHO metabolism.degradation.starch.starch cleavage.alpha amylase	1	0.24278826232719672
29.2.1.1.1.2.17	protein.synthesis.ribosomal protein.prokaryotic.chloroplast.50S subunit.L17	1	0.24278826232719672
6.1	gluconeogenesis / glyoxylate cycle.citrate synthase	1	0.24421598596507632
29.2.5	protein.synthesis.release	1	0.2456495946676749
29.2.1.2	protein.synthesis.ribosomal protein.eukaryotic	2	0.2463073847047
29.2.1.2.2	protein.synthesis.ribosomal protein.eukaryotic.60S subunit	2	0.2463073847047
1.3.2	PS.calvin cycle.rubisco small subunit	1	0.2480520374729357
29.3.5	protein.targeting.peroxisomes	1	0.24853449233062097
27.3.26	RNA.regulation of transcription.MYB-related transcription factor family	5	0.2494790666504118
17.5.2	hormone metabolism.ethylene.signal transduction	3	0.2497232144867292
29	protein	171	0.25012370665938194
1.1.4.9	PS.lightreaction.ATP synthase.subunit B_ (ATPX)	1	0.2514430042243487
15.2	metal handling.binding, chelation and storage	7	0.25267970096252074
19.13	tetrapyrrole synthesis.divinyl chlorophyllide-a 8-vinyl-reductase	1	0.25290613025452874
27	RNA	157	0.25459807394368417
3.1.3	minor CHO metabolism.raffinose family.stachyose synthases	1	0.25634312671204196
1.1.40	PS.lightreaction.cyclic electron flow-chlororespiration	2	0.25908827446000193
13.1.3.4.13	amino acid metabolism.synthesis.aspartate family.methionine.methionine S-methyltransferase	1	0.26031068473781105
33	development	51	0.2607436875744704
13.1.5.3.2	amino acid metabolism.synthesis.serine-glycine-cysteine group.cysteine.SAT	1	0.2613091788553615
27.3.25	RNA.regulation of transcription.MYB domain transcription factor family	10	0.2620335211636078
8.2.9	TCA / org transformation.other organic acid transformatons.cyt MDH	1	0.2623103177841349
1.1.3	PS.lightreaction.cytochrome b6/f	2	0.26546933388572713
4.2.12	glycolysis.plastid branch.phosphoglycerate mutase	1	0.26786392090303446
4.3	glycolysis.unclear/dually targeted	1	0.26786392090303446
4.3.12	glycolysis.unclear/dually targeted.phosphoglycerate mutase	1	0.26786392090303446
30.6	signalling.MAP kinases	2	0.2723214395878961
26.1	misc.misc2	1	0.27298230360098924
17.5.3	hormone metabolism.ethylene.induced-regulated-responsive-activated	3	0.27790595626917985
13.1.1.2	amino acid metabolism.synthesis.central amino acid metabolism.aspartate	3	0.27881080779015033
13.1.1.2.1	amino acid metabolism.synthesis.central amino acid metabolism.aspartate.aspartate aminotransferase	3	0.27881080779015033
1.3.6	PS.calvin cycle.aldolase	1	0.28078459617004636
4.1	glycolysis.cytosolic branch	5	0.28112565740482043
2.2	major CHO metabolism.degradation	15	0.28129156139984307
11.9	lipid metabolism.lipid degradation	22	0.2814190482456541
31.3.1	cell.cycle.peptidylprolyl isomerase	2	0.28338514248562463
4.2.2	glycolysis.plastid branch.phosphoglucomutase (PGM)	1	0.2882021070588001
1.1.5.4	PS.lightreaction.other electron carrier (ox/red).ferredoxin oxireductase	1	0.2892724397126252
1.3.4	PS.calvin cycle.GAP	2	0.28940860956352615
34.18	transport.unspecified anions	2	0.2901675618505435
10.1.6	cell wall.precursor synthesis.GAE	1	0.29088295345533743
17.6	hormone metabolism.gibberelin	2	0.2924524502186705
17.6.3	hormone metabolism.gibberelin.induced-regulated-responsive-activated	2	0.2924524502186705
26.27	misc.calcineurin-like phosphoesterase family protein	1	0.29575062256708673
26.3.1	misc.gluco-, galacto- and mannosidases.alpha-galactosidase	1	0.2979314367575446
29.5.11.4.2	protein.degradation.ubiquitin.E3.RING	23	0.2997345078607303
23.2.1.2	nucleotide metabolism.degradation.pyrimidine.uridine nucleosidase	1	0.301773652773369
31.2	cell.division	6	0.302799584656956
35.1.20	not assigned.no ontology.formin homology 2 domain-containing protein	1	0.30453819885283306
34.21	transport.calcium	1	0.30620497180742695
13.1	amino acid metabolism.synthesis	17	0.30898585272003753
21.5	redox.peroxiredoxin	2	0.30957689245877407
12.2.2	N-metabolism.ammonia metabolism.glutamine synthetase	2	0.3099736311940803
26.3.4	misc.gluco-, galacto- and mannosidases.endoglucanase	1	0.31293242489713124
9	mitochondrial electron transport / ATP synthesis	5	0.3171742966929616
13.2.3.5	amino acid metabolism.degradation.aspartate family.lysine	1	0.3226283558427898
11.9.3.2	lipid metabolism.lipid degradation.lysophospholipases.carboxylesterase	5	0.3256661495833648
29.5.3	protein.degradation.cysteine protease	9	0.32593827273464987
34	transport	75	0.32840529031860094
2.1.2	major CHO metabolism.synthesis.starch	1	0.3284224126912927
2.1.2.2	major CHO metabolism.synthesis.starch.starch synthase	1	0.3284224126912927
29.5.9	protein.degradation.AAA type	3	0.32896944325173194
13.1.6.4	amino acid metabolism.synthesis.aromatic aa.tyrosine	1	0.333105942169595
13.1.6.4.1	amino acid metabolism.synthesis.aromatic aa.tyrosine.arogenate dehydrogenase \& prephenate dehydrogenase	1	0.333105942169595
13.1.6.4.2	amino acid metabolism.synthesis.aromatic aa.tyrosine.prephenate dehydrogenase	1	0.333105942169595
16.1.4	secondary metabolism.isoprenoids.carotenoids	1	0.3336943999754002
16.1.4.21	secondary metabolism.isoprenoids.carotenoids.violaxanthin de-epoxidase	1	0.3336943999754002
29.2.4	protein.synthesis.elongation	1	0.33546379435150764
11.8	lipid metabolism.'exotics'(steroids, squalene etc)	5	0.33615567723460976
21.6	redox.dismutases and catalases	1	0.3366467408329021
29.2.1.1.1.1	protein.synthesis.ribosomal protein.prokaryotic.chloroplast.30S subunit	3	0.3367807498678372
13.1.5.3.1	amino acid metabolism.synthesis.serine-glycine-cysteine group.cysteine.OASTL	2	0.3377392717388717
2.2.1.3.1	major CHO metabolism.degradation.sucrose.invertases.neutral	1	0.3378323669325236
3.1.1	minor CHO metabolism.raffinose family.galactinol synthases	1	0.34021165587507857
3.1.1.1	minor CHO metabolism.raffinose family.galactinol synthases.known	1	0.34021165587507857
3.1.1.2	minor CHO metabolism.raffinose family.galactinol synthases.putative	1	0.34021165587507857
13.1.5.1	amino acid metabolism.synthesis.serine-glycine-cysteine group.serine	1	0.34080815202197323
13.1.5.1.2	amino acid metabolism.synthesis.serine-glycine-cysteine group.serine.phosphoserine aminotransferase	1	0.34080815202197323
2.2.2.6	major CHO metabolism.degradation.starch.transporter	1	0.34260165664683323
27.3.89	RNA.regulation of transcription.ovate family OFP	1	0.3426016566468333
26.9	misc.glutathione S transferases	11	0.3458893959618443
11.1.5	lipid metabolism.FA synthesis and FA elongation.beta hydroxyacyl ACP dehydratase	1	0.3474137730631632
23.3.1	nucleotide metabolism.salvage.phosphoribosyltransferases	1	0.34862348859838055
23.3.1.3	nucleotide metabolism.salvage.phosphoribosyltransferases.upp	1	0.34862348859838055
34.9	transport.metabolite transporters at the mitochondrial membrane	5	0.3501133577943147
16.8.5	secondary metabolism.flavonoids.isoflavones	2	0.3526346830890264
16.8.5.1	secondary metabolism.flavonoids.isoflavones.isoflavone reductase	2	0.3526346830890264
29.2.1.1.1.2.13	protein.synthesis.ribosomal protein.prokaryotic.chloroplast.50S subunit.L13	1	0.35348907244547145
29.2.1.1.3	protein.synthesis.ribosomal protein.prokaryotic.unknown organellar	2	0.3556629125188458
29.2.1.1.3.2	protein.synthesis.ribosomal protein.prokaryotic.unknown organellar.50S subunit	2	0.3556629125188458
29.2.1.1.3.2.35	protein.synthesis.ribosomal protein.prokaryotic.unknown organellar.50S subunit.L35	2	0.3556629125188458
17.7.1.10	hormone metabolism.jasmonate.synthesis-degradation.jasmonate-O-methyltransferase	1	0.35716629305889436
17.8.1.1.7	hormone metabolism.salicylic acid.synthesis-degradation.synthesis.methyl-SA methylesterase	1	0.35716629305889436
29.2.1.2.2.11	protein.synthesis.ribosomal protein.eukaryotic.60S subunit.L11	1	0.35901390460691784
29.2.1.2.2.16	protein.synthesis.ribosomal protein.eukaryotic.60S subunit.L16	1	0.35901390460691784
34.3	transport.amino acids	7	0.3594415569104463
29.4	protein.postranslational modification	48	0.3601996998691208
16.4.1	secondary metabolism.N misc.alkaloid-like	4	0.3628581526264474
29.4.1.57	protein.postranslational modification.kinase.receptor like cytoplasmatic kinase VII	4	0.36316905598044813
13.1.3.4	amino acid metabolism.synthesis.aspartate family.methionine	3	0.3655909045102521
27.3.50	RNA.regulation of transcription.General Transcription	1	0.37085452542452413
1.1.5.1	PS.lightreaction.other electron carrier (ox/red).plastocyanin	1	0.37274601474336494
23.3.2	nucleotide metabolism.salvage.nucleoside kinases	1	0.37274601474336494
23.3.2.2	nucleotide metabolism.salvage.nucleoside kinases.uridine kinase	1	0.37274601474336494
17.3.1.1	hormone metabolism.brassinosteroid.synthesis-degradation.BRs	1	0.37781913434984216
17.3.1.1.5	hormone metabolism.brassinosteroid.synthesis-degradation.BRs.metabolic regulation	1	0.37781913434984216
29.2.1.1.1.2.9	protein.synthesis.ribosomal protein.prokaryotic.chloroplast.50S subunit.L9	1	0.3822928330995759
16.7	secondary metabolism.wax	1	0.38873989842967266
17.2	hormone metabolism.auxin	13	0.3893662145945247
17.2.3	hormone metabolism.auxin.induced-regulated-responsive-activated	13	0.3893662145945247
10.1.2	cell wall.precursor synthesis.UGE	1	0.38938822565241216
1.1.5.3	PS.lightreaction.other electron carrier (ox/red).ferredoxin reductase	1	0.39394491009198995
17	hormone metabolism	52	0.39435748816804944
11.9.3.1	lipid metabolism.lipid degradation.lysophospholipases.phospholipase D	1	0.3945984898258803
34.14	transport.unspecified cations	4	0.39476992486749
31	cell	25	0.3967604285104238
20.2.2	stress.abiotic.cold	2	0.3974393506301752
29.5.11.3	protein.degradation.ubiquitin.E2	4	0.40068922183408384
35.1.41	not assigned.no ontology.hydroxyproline rich proteins	3	0.4054236837596081
26.21	misc.protease inhibitor/seed storage/lipid transfer protein (LTP) family protein	7	0.4093660738581039
17.1.2	hormone metabolism.abscisic acid.signal transduction	2	0.40962798419216306
13.2.2.3	amino acid metabolism.degradation.glutamate family.arginine	1	0.40981120341884525
2.2.2.1.2	major CHO metabolism.degradation.starch.starch cleavage.beta amylase	3	0.4115952792733619
30.2.17	signalling.receptor kinases.DUF 26	4	0.41167878640607203
1.2.6	PS.photorespiration.hydroxypyruvate reductase	1	0.41585767585052746
2.2.1.1	major CHO metabolism.degradation.sucrose.fructokinase	2	0.4162821642948114
1.1.4.7	PS.lightreaction.ATP synthase.delta chain	1	0.41653274236060533
20.1.1	stress.biotic.respiratory burst	1	0.4185618172119233
26.2	misc.UDP glucosyl and glucoronyl transferases	11	0.41892214381456916
27.3.30	RNA.regulation of transcription.Trihelix, Triple-Helix transcription factor family	5	0.4262119782596616
11.1.1	lipid metabolism.FA synthesis and FA elongation.Acetyl CoA Carboxylation	1	0.428794105079055
11.1.1.2	lipid metabolism.FA synthesis and FA elongation.Acetyl CoA Carboxylation.heteromeric Complex	1	0.428794105079055
11.1.1.2.3	lipid metabolism.FA synthesis and FA elongation.Acetyl CoA Carboxylation.heteromeric Complex.Biotin Carboxyl Carrier Protein	1	0.428794105079055
34.16	transport.ABC transporters and multidrug resistance systems	9	0.4319019761847869
29.2.3	protein.synthesis.initiation	5	0.43267802813844125
10.1.30.3	cell wall.precursor synthesis.sugar kinases.glucuronic acid kinase	1	0.4329274075818619
17.3.1.2.2	hormone metabolism.brassinosteroid.synthesis-degradation.sterols.SMT2	1	0.4343102818256967
11.1	lipid metabolism.FA synthesis and FA elongation	8	0.4381458905776223
30.4	signalling.phosphinositides	4	0.4393999902848973
20.2.1	stress.abiotic.heat	9	0.44469129662469575
13.1.5	amino acid metabolism.synthesis.serine-glycine-cysteine group	4	0.44499986577436046
29.2.1.1.1.1.6	protein.synthesis.ribosomal protein.prokaryotic.chloroplast.30S subunit.S6	1	0.44616729831269386
23.2.1.5	nucleotide metabolism.degradation.pyrimidine.beta-ureidopropionase	1	0.4496894196005523
16.5.1.1.1.3	secondary metabolism.sulfur-containing.glucosinolates.synthesis.aliphatic.methylthioalkylmalate isomerase large subunit (MAM-IL)	1	0.4532272507113895
17.1.1	hormone metabolism.abscisic acid.synthesis-degradation	2	0.4535019630103531
30.2.8	signalling.receptor kinases.leucine rich repeat VIII	2	0.4560147528538845
30.2.8.2	signalling.receptor kinases.leucine rich repeat VIII.VIII-2	2	0.4560147528538845
34.19	transport.Major Intrinsic Proteins	2	0.45702205735296086
34.19.1	transport.Major Intrinsic Proteins.PIP	2	0.45702205735296086
35.1.9	not assigned.no ontology.BTB/POZ domain-containing protein	1	0.4582065054208022
34.4	transport.nitrate	2	0.4590404113272072
27.3.32	RNA.regulation of transcription.WRKY domain transcription factor family	15	0.46272314909869466
8	TCA / org transformation	6	0.46275688068319965
13.1.4.1.4	amino acid metabolism.synthesis.branched chain group.common.branched-chain amino acid aminotransferase	1	0.469702078053412
18.4	Co-factor and vitamine metabolism.pantothenate	1	0.469702078053412
18.4.1	Co-factor and vitamine metabolism.pantothenate.branched-chain amino acid aminotransferase	1	0.469702078053412
29.2.1.2.2.34	protein.synthesis.ribosomal protein.eukaryotic.60S subunit.L34	1	0.4704258058163754
16.1.3	secondary metabolism.isoprenoids.tocopherol biosynthesis	3	0.4721109949246731
27.1.3.13	RNA.processing.3' end processing.CFIm25	1	0.47915839632186574
1.2.4	PS.photorespiration.glycine cleavage	1	0.48135528960156265
1.2.4.4	PS.photorespiration.glycine cleavage.H protein	1	0.48135528960156265
13.1.1	amino acid metabolism.synthesis.central amino acid metabolism	4	0.48495124518091215
16.8.1.21	secondary metabolism.flavonoids.anthocyanins.anthocyanin 5-aromatic acyltransferase	1	0.4857654752705347
29.5.5	protein.degradation.serine protease	6	0.4920032839719857
11.1.10	lipid metabolism.FA synthesis and FA elongation.beta ketoacyl CoA synthase	1	0.493164109905709
5.3	fermentation.ADH	1	0.49316410990570914
12	N-metabolism	3	0.4933218868735058
12.2	N-metabolism.ammonia metabolism	3	0.4933218868735058
26.7	misc.oxidases - copper, flavone etc	12	0.49586945648800346
2.2.1.5	major CHO metabolism.degradation.sucrose.Susy	1	0.5043742768585799
27.3.70	RNA.regulation of transcription.Silencing Group	1	0.5111643256199008
28.1	DNA.synthesis/chromatin structure	10	0.5145661629547025
29.2.1.1.1.2.19	protein.synthesis.ribosomal protein.prokaryotic.chloroplast.50S subunit.L19	1	0.514957102133141
8.3	TCA / org transformation.carbonic anhydrases	3	0.5198748940438098
16.4.3	secondary metabolism.N misc.cyanogenic glycosides	1	0.5225862806629809
16.4.3.1	secondary metabolism.N misc.cyanogenic glycosides.cyanase	1	0.5225862806629809
34.1	transport.p- and v-ATPases	3	0.5234111377257882
13.1.3	amino acid metabolism.synthesis.aspartate family	4	0.5275394352265823
30.11	signalling.light	4	0.5298529254834636
34.5	transport.ammonium	1	0.5302731099209333
27.1.1	RNA.processing.splicing	8	0.5313559125975873
29.2.1.1.1.1.83	protein.synthesis.ribosomal protein.prokaryotic.chloroplast.30S subunit.PSRP3	1	0.5333638415995698
16.1	secondary metabolism.isoprenoids	5	0.5338038599929338
8.2	TCA / org transformation.other organic acid transformations	2	0.5343848695014659
11.9.4.9	lipid metabolism.lipid degradation.beta-oxidation.multifunctional	1	0.534912615257285
11.8.10	lipid metabolism.'exotics' (steroids, squalene etc).phosphatidylcholinesterol O-acyltransferase	1	0.5356878517408364
18.7	Co-factor and vitamine metabolism.iron-sulphur clusters	1	0.5372400207086427
29.3.3	protein.targeting.chloroplast	3	0.5381274770544943
29.3.1	protein.targeting.nucleus	3	0.5412756096874816
9.3	mitochondrial electron transport / ATP synthesis.electron transfer flavoprotein	1	0.5419100475667373
27.3.27	RNA.regulation of transcription.NAC domain transcription factor family	5	0.5425062226765731
29.2.1.1.1.2.24	protein.synthesis.ribosomal protein.prokaryotic.chloroplast.50S subunit.L24	1	0.5497381671780429
1.3.13	PS.calvin cycle.rubisco interacting	1	0.5513104528433456
29.2.2.3.3	protein.synthesis.ribosome biogenesis.Pre-rRNA processing and modifications.methylotransferases	1	0.5528849460707329
29.3.4.99	protein.targeting.secretory pathway.unspecified	1	0.5599973320768448
23	nucleotide metabolism	18	0.5601718161242113
19.5	tetrapyrrole synthesis.porphobilinogen deaminase	1	0.5623779458930147
29.2.1.1.1.2.12	protein.synthesis.ribosomal protein.prokaryotic.chloroplast.50S subunit.L12	1	0.5639677322052001
3.2.3	minor CHO metabolism.trehalose.potential TPS/TPP	1	0.5655596800219245
17.3.2	hormone metabolism.brassinosteroid.signal transduction	1	0.5695489673382027
17.3.2.1	hormone metabolism.brassinosteroid.signal transduction.BRI	1	0.5695489673382027
18.6	Co-factor and vitamine metabolism.biotin	1	0.570348433323637
27.3.67	RNA.regulation of transcription.putative transcription regulator	5	0.5744084827659577
10.5	cell wall.cell wall proteins	2	0.5802425306600902
29.1	protein.aa activation	1	0.5880705446892914
29.1.5	protein.aa activation.isoleucine-tRNA ligase	1	0.5880705446892914
9.7	mitochondrial electron transport / ATP synthesis.cytochrome c oxidase	1	0.595393150821111
30.4.1	signalling.phosphinositides.phosphatidylinositol-4-phosphate 5-kinase	1	0.595393150821111
29.2.1.1.1.2.34	protein.synthesis.ribosomal protein.prokaryotic.chloroplast.50S subunit.L34	1	0.5970260293661863
16.4	secondary metabolism.N misc	5	0.5976216239941619
5	fermentation	3	0.5985191054181092
27.1.3	RNA.processing.3' end processing	2	0.6009416082580306
23.3.3	nucleotide metabolism.salvage.NUDIX hydrolases	5	0.6023883922896944
3.5	minor CHO metabolism.others	5	0.6027557752073194
34.22	transport.cyclic nucleotide or calcium regulated channels	1	0.6052208039813509
29.2.1.1.1.2.3	protein.synthesis.ribosomal protein.prokaryotic.chloroplast.50S subunit.L3	1	0.6101617359374459
6.5	gluconeogenesis / glyoxylate cycle.pyruvate dikinase	1	0.6126388992068668
16.5.99	secondary metabolism.sulfur-containing.misc	2	0.6131680331108507
16.5.99.1	secondary metabolism.sulfur-containing.misc.alliinase	2	0.6131680331108507
30.1.2	signalling.in sugar and nutrient physiology.pyruvate dehydrogenase kinase	1	0.6151204968140105
31.3	cell.cycle	6	0.6151718971564243
24.2	Biodegradation of Xenobiotics.lactoylglutathione lyase	2	0.6160951964990609
29.8	protein.assembly and cofactor ligation	2	0.6184413341894628
27.3.22	RNA.regulation of transcription.HB,Homeobox transcription factor family	3	0.6199515447507571
19.12	tetrapyrrole synthesis.magnesium-protoporphyrin IX monomethyl ester (oxidative) cyclase	1	0.6242572516146323
2.2.1.3	major CHO metabolism.degradation.sucrose.invertases	2	0.6302300701284684
13.1.4	amino acid metabolism.synthesis.branched chain group	2	0.6314142055239778
13.1.4.1	amino acid metabolism.synthesis.branched chain group.common	2	0.6314142055239778
13.1.1.1	amino acid metabolism.synthesis.central amino acid metabolism.GABA	1	0.6317760829691748
13.1.1.1.4	amino acid metabolism.synthesis.central amino acid metabolism.GABA.gamma-hydroxybutyrate DH	1	0.6317760829691748
21.2	redox.ascorbate and glutathione	7	0.6383317528812724
23.3	nucleotide metabolism.salvage	7	0.646958274344509
27.3.38	RNA.regulation of transcription.AT-rich interaction domain containing transcription factor family	1	0.647774083439298
27.3.6	RNA.regulation of transcription.bHLH,Basic Helix-Loop-Helix family	5	0.6483098072279034
16.5	secondary metabolism.sulfur-containing	8	0.6489184338618963
1.2.1	PS.photorespiration.phosphoglycolate phosphatase	1	0.6528605294306731
3.99	minor CHO metabolism.misc	1	0.6528605294306731
17.7.1.2	hormone metabolism.jasmonate.synthesis-degradation.lipoxygenase	5	0.6547686005487237
17.8.1.1	hormone metabolism.salicylic acid.synthesis-degradation.synthesis	2	0.6552922963423908
21.4	redox.glutaredoxins	4	0.6572097091508611
22	polyamine metabolism	1	0.6596676047658883
22.1	polyamine metabolism.synthesis	1	0.6596676047658883
22.1.2	polyamine metabolism.synthesis.SAM decarboxylase	1	0.6596676047658883
11.1.9	lipid metabolism.FA synthesis and FA elongation.long chain fatty acid CoA ligase	1	0.6622275791748027
16.5.1.1.1	secondary metabolism.sulfur-containing.glucosinolates.synthesis.aliphatic	2	0.6631307439908197
30.5	signalling.G-proteins	4	0.6696137644827395
26.3	misc.gluco-, galacto- and mannosidases	12	0.6697581410580559
23.4.10	nucleotide metabolism.phosphotransfer and pyrophosphatases.nucleoside diphosphate kinase	2	0.6697922496850294
10.5.1	cell wall.cell wall proteins.AGPs	1	0.6742259774580699
10.5.1.1	cell wall.cell wall proteins.AGPs.AGP	1	0.6742259774580699
29.5.2	protein.degradation.autophagy	1	0.6785314783972689
21.99	redox.misc	2	0.6831930279491865
16.5.1	secondary metabolism.sulfur-containing.glucosinolates	5	0.6897727600950374
26.10	misc.cytochrome P450	18	0.6926387787046736
2.2.2.4	major CHO metabolism.degradation.starch.D enzyme	1	0.6975989632654277
20.1.7	stress.biotic.PR-proteins	8	0.7078628118281505
25	C1-metabolism	1	0.7142219602641529
25.10	C1-metabolism.formate dehydrogenase	1	0.7142219602641529
10.5.4	cell wall.cell wall proteins.HRGP	1	0.7177392048731903
16.8.1	secondary metabolism.flavonoids.anthocyanins	3	0.7189485250686289
35.2	not assigned.unknown	242	0.7197695947848142
29.4.1.52	protein.postranslational modification.kinase.receptor like cytoplasmatic kinase II	1	0.7203810751523956
26.18	misc.invertase/pectin methylesterase inhibitor family protein	2	0.727107652816665
30.2.5	signalling.receptor kinases.leucine rich repeat V	1	0.7292112878934616
10.2	cell wall.cellulose synthesis	6	0.7346183051429636
10.2.1	cell wall.cellulose synthesis.cellulose synthase	6	0.7346183051429636
18	Co-factor and vitamine metabolism	4	0.7360420337572322
30.2.12	signalling.receptor kinases.leucine rich repeat XII	2	0.7377633972475169
13.99	amino acid metabolism.misc	2	0.7415364353792611
35	not assigned	344	0.7424100699013629
23.5	nucleotide metabolism.deoxynucleotide metabolism	1	0.742523891251964
23.5.4	nucleotide metabolism.deoxynucleotide metabolism.ribonucleoside-diphosphate reductase	1	0.742523891251964
11.8.1	lipid metabolism.'exotics' (steroids, squalene etc).sphingolipids	1	0.7469788238585964
11.8.1.3	lipid metabolism.''exotics'' (steroids, squalene etc).sphingolipids.ceramide glucosyltransferase	1	0.7469788238585964
16.5.1.1	secondary metabolism.sulfur-containing.glucosinolates.synthesis	4	0.7480684676276929
29.6	protein.folding	6	0.7480797056531836
29.5	protein.degradation	75	0.7525239517944955
2.2.2.8	major CHO metabolism.degradation.starch.ISA3	1	0.7541242753172487
27.3.60	RNA.regulation of transcription.NIN-like bZIP-related family	1	0.7577049539898114
27.3.1	RNA.regulation of transcription.ABI3/VP1-related B3-domain-containing transcription factor family	1	0.7577049539898115
16.8.3	secondary metabolism.flavonoids.dihydroflavonols	7	0.7579664630935039
27.3.8	RNA.regulation of transcription.C2C2(Zn) DOF zinc finger family	3	0.7600290959128408
13.1.3.5	amino acid metabolism.synthesis.aspartate family.lysine	1	0.7612908390659453
13.1.3.5.2	amino acid metabolism.synthesis.aspartate family.lysine.dihydrodipicolinate reductase	1	0.7612908390659453
27.3.51	RNA.regulation of transcription.General Transcription, TBP-binding protein	1	0.7621881153948746
29.2.2.3.99	protein.synthesis.ribosome biogenesis.Pre-rRNA processing and modifications.misc	1	0.7621881153948746
11.3.1	lipid metabolism.Phospholipid synthesis.1-acylglycerol-3-phosphate O-acyltransferase	1	0.7648818584562875
17.8.1.1.4	hormone metabolism.salicylic acid.synthesis-degradation.synthesis.SA glucosyltransferase ether bond making SAG	1	0.7720790101706694
17.8.1.1.5	hormone metabolism.salicylic acid.synthesis-degradation.synthesis.SA glucosyltransferase ester and ether bond making SGE, SAG	1	0.7720790101706694
30.2.22	signalling.receptor kinases.proline extensin like	1	0.773881393493898
27.2	RNA.transcription	2	0.7795950788159052
2.2.1.3.2	major CHO metabolism.degradation.sucrose.invertases.cell wall	1	0.78110303345996
4.1.9	glycolysis.cytosolic branch.non-phosphorylating glyceraldehyde 3-phosphate dehydrogenase (NPGAP-DH)	1	0.78110303345996
29.2.1.1.1.1.13	protein.synthesis.ribosomal protein.prokaryotic.chloroplast.30S subunit.S13	1	0.78110303345996
27.3.99	RNA.regulation of transcription.unclassified	16	0.783641614509716
13.2.5	amino acid metabolism.degradation.serine-glycine-cysteine group	2	0.7872739405014562
13.2.5.2	amino acid metabolism.degradation.serine-glycine-cysteine group.glycine	2	0.7872739405014562
20.2.3	stress.abiotic.drought/salt	7	0.7880000398004928
27.1.2	RNA.processing.RNA helicase	1	0.7883436012018032
28.1.3.2	DNA.synthesis/chromatin structure.histone.core	1	0.7956025022138369
28.1.3.2.1	DNA.synthesis/chromatin structure.histone.core.H2A	1	0.7956025022138369
23.4.1	nucleotide metabolism.phosphotransfer and pyrophosphatases.adenylate kinase	1	0.8001483591276273
34.6	transport.sulphate	4	0.8008593090351557
12.2.1	N-metabolism.ammonia metabolism.glutamate synthase	1	0.8028791372277522
12.2.1.2	N-metabolism.ammonia metabolism.glutamate synthase.NADH dependent	1	0.8028791372277522
21.2.2	redox.ascorbate and glutathione.glutathione	1	0.8065239164481102
2.2.2.3	major CHO metabolism.degradation.starch.glucan water dikinase	1	0.8065239164481103
10.6.1	cell wall.degradation.cellulases and beta -1,4-glucanases	2	0.8072052361495456
8.2.10	TCA / org transformation.other organic acid transformatons.malic	1	0.8083478883227513
17.8	hormone metabolism.salicylic acid	4	0.8086124369469063
17.8.1	hormone metabolism.salicylic acid.synthesis-degradation	4	0.8086124369469063
17.5	hormone metabolism.ethylene	9	0.8099692396613422
3.3	minor CHO metabolism.sugar alcohols	1	0.8119989490297417
29.2.1.1.1.2.31	protein.synthesis.ribosomal protein.prokaryotic.chloroplast.50S subunit.L31	1	0.8119989490297417
23.4	nucleotide metabolism.phosphotransfer and pyrophosphatases	5	0.8169394564507423
23.4.99	nucleotide metabolism.phosphotransfer and pyrophosphatases.misc	1	0.8174831892635837
20.2.5	stress.abiotic.light	1	0.8248093852760057
11.3	lipid metabolism.Phospholipid synthesis	3	0.8255530617222646
28.1.3.1	DNA.synthesis/chromatin structure.histone.H1	1	0.8257262477104929
16.1.3.2	secondary metabolism.isoprenoids.tocopherol biosynthesis.homogentisate phytyltransferase	1	0.8293960627212139
35.1.2	not assigned.no ontology.agenet domain-containing protein	1	0.829396062721214
29.2.2.3	protein.synthesis.ribosome biogenesis.Pre-rRNA processing and modifications	2	0.8370091036808742
3.2	minor CHO metabolism.trehalose	6	0.840860457317552
23.1.2.20	nucleotide metabolism.synthesis.purine.adenylosuccinate synthase	1	0.8413482925769168
1.2	PS.photorespiration	3	0.8441414322247105
29.2.2	protein.synthesis.ribosome biogenesis	3	0.8441414322247105
35.1.27	not assigned.no ontology.tetratricopeptide repeat (TPR)	1	0.8505674144996717
11.9.3.5	lipid metabolism.lipid degradation.lysophospholipases.phosphoinositide phospholipase C	2	0.8559223602086786
20.2.4	stress.abiotic.touch/wounding	1	0.8616572764199626
35.1.21	not assigned.no ontology.epsin N-terminal homology (ENTH) domain-containing protein	2	0.8703263706941842
5.2	fermentation.PDC	2	0.8729500556287739
27.3.55	RNA.regulation of transcription.HDA	2	0.8742624241722969
11.9.4.3	lipid metabolism.lipid degradation.beta-oxidation.enoyl CoA hydratase	1	0.8755577977457341
13.2.6.3	amino acid metabolism.degradation.aromatic aa.tryptophan	1	0.8755577977457341
33.99	development.unspecified	43	0.879089880752876
27.3.10	RNA.regulation of transcription.C2C2(Zn) YABBY family	1	0.8802000697117847
16.1.3.4	secondary metabolism.isoprenoids.tocopherol biosynthesis.tocopherol cyclase	1	0.8802000697117848
4.1.7	glycolysis.cytosolic branch.triosephosphate isomerase (TPI)	1	0.882058141179361
27.1	RNA.processing	25	0.883339190909079
30.1	signalling.in sugar and nutrient physiology	6	0.885140891050343
27.3.64	RNA.regulation of transcription.PHOR1	2	0.8854311669710206
11.1.13	lipid metabolism.FA synthesis and FA elongation.acyl-CoA binding protein	1	0.8913580359364255
16.8.4	secondary metabolism.flavonoids.flavonols	2	0.8985999000151704
2.2.2.1	major CHO metabolism.degradation.starch.starch cleavage	4	0.8991723762376842
30.2.99	signalling.receptor kinases.misc	1	0.9006728991399731
23.1	nucleotide metabolism.synthesis	2	0.9025561402229626
23.1.2	nucleotide metabolism.synthesis.purine	2	0.9025561402229626
10.6.3	cell wall.degradation.pectate lyases and polygalacturonases	6	0.9041825453296858
35.1.1	not assigned.no ontology.ABC1 family protein	1	0.9081347141972318
17.7.2	hormone metabolism.jasmonate.signal transduction	1	0.9100014614720138
27.3.80	RNA.regulation of transcription.zf-HD	1	0.916538923543126
28	DNA	15	0.9184905525833273
27.3.4	RNA.regulation of transcription.ARF, Auxin Response Factor family	1	0.9193424479467548
2.2.1	major CHO metabolism.degradation.sucrose	5	0.928992016848841
26	misc	130	0.9311557423513696
1.3.3	PS.calvin cycle.phosphoglycerate kinase	2	0.9369345202679973
29.5.4	protein.degradation.aspartate protease	2	0.9428983995897422
26.13	misc.acid and other phosphatases	5	0.9449292485111894
23.4.3	nucleotide metabolism.phosphotransfer and pyrophosphatases.uridylate kinase	1	0.9493021551637213
27.3.63	RNA.regulation of transcription.PHD finger transcription factor	1	0.9502397745074191
26.3.2	misc.gluco-, galacto- and mannosidases.beta-galactosidase	2	0.9508551633412523
33.30	development.multitarget	1	0.9577431008114045
33.30.1	development.multitarget.target of rapamycin	1	0.9577431008114045
20.1	stress.biotic	35	0.959047061264577
27.4	RNA.RNA binding	18	0.9628176285703542
13.1.4.1.1	amino acid metabolism.synthesis.branched chain group.common.acetolactate synthase	1	0.9643116068537435
11.1.8	lipid metabolism.FA synthesis and FA elongation.acyl coa ligase	3	0.9668999607309318
13.1.2	amino acid metabolism.synthesis.glutamate family	1	0.9736992793542054
13.1.2.3	amino acid metabolism.synthesis.glutamate family.arginine	1	0.9736992793542054
13.1.2.3.4	amino acid metabolism.synthesis.glutamate family.arginine.acetylornithine aminotransferase	1	0.9736992793542054
27.1.3.16	RNA.processing.3' end processing.Symplekin	1	0.9746382685333039
28.1.3	DNA.synthesis/chromatin structure.histone	2	0.9780729441415117
23.1.2.30	nucleotide metabolism.synthesis.purine.IMP dehydrogenase	1	0.9783945637456872
35.1	not assigned.no ontology	102	0.9808196561982443
27.3.11	RNA.regulation of transcription.C2H2 zinc finger family	6	0.9834807645466142
4.1.16	glycolysis.cytosolic branch.phospho-enol-pyruvate carboxylase kinase (PPCK)	1	0.9849691832208295
16.5.1.1.4	secondary metabolism.sulfur-containing.glucosinolates.synthesis.shared	2	0.9853809403187767
27.3.20	RNA.regulation of transcription.G2-like transcription factor family, GARP	1	0.9906054008826242
28.99	DNA.unspecified	2	0.9906966522637038
31.1.1	cell.organisation.cytoskeleton	1	0.9934237031202375
31.1.1.3	cell.organisation.cytoskeleton.Myosin	1	0.9934237031202375
31.1.1.3.11	cell.organisation.cytoskeleton.Myosin.Class XI	1	0.9934237031202375
26.24	misc.GCN5-related N-acetyltransferase	2	0.9940191969383019
26.28	misc.GDSL-motif lipase	10	0.9982119785097884
