# Supplementary material for: Grapevine comparative early transcriptomic profiling suggests that Flavescence dorée phytoplasma represses plant responses induced by vector feeding in susceptible varieties
Source: BMC Genomics. 2019 Jun 26;20:526. doi: 10.1186/s12864-019-5908-6 (PMC6595628; doi:10.1186/s12864-019-5908-6)
Supplement: Supplementary file 21 — Details of Mapman Wilcoxon’s rank sum test reporting the p-values of different bins modulated in Tocai friulano and represented in Fig. 10. Data concerning bin number and name, the number of DEGs per bin, and the p-values are reported after HSt and FDSt treatments at 3 and 6 dpi. (XLSX 99 kb) [file 12864_2019_5908_MOESM21_ESM.xlsx]

## Sheet: To_HSt_3dpi
bin	name	elements	p-value
20.2.1	stress.abiotic.heat	20	9.889716039677824E-6
20.2	stress.abiotic	32	2.483703270058452E-5
20	stress	62	1.3531230776014582E-5
16	secondary metabolism	22	3.581015049820613E-4
35.2	not assigned.unknown	199	1.0133093832109807E-4
16.8.2	secondary metabolism.flavonoids.chalcones	5	4.2004768717084773E-4
16.8.2.1	secondary metabolism.flavonoids.chalcones.naringenin-chalcone synthase	5	4.2004768717084773E-4
35	not assigned	256	0.001049144924719858
11.9.3.3	lipid metabolism.lipid degradation.lysophospholipases.glycerophosphodiester phosphodiesterase	4	0.003758287392464421
30.2.15	signalling.receptor kinases.thaumatin like	4	0.003758287392464421
30.2.16	signalling.receptor kinases.Catharanthus roseus-like RLK1	4	0.003758287392464421
30.2.20	signalling.receptor kinases.wheat LRK10 like	4	0.003758287392464421
29.6	protein.folding	8	0.0070593928420441465
29.5.1	protein.degradation.subtilases	4	0.008604866488775675
3.1	minor CHO metabolism.raffinose family	3	0.009954514171729769
26.21	misc.protease inhibitor/seed storage/lipid transfer protein (LTP) family protein	4	0.012210392283357185
16.10	secondary metabolism.simple phenols	2	0.015100991939091226
26.19	misc.plastocyanin-like	4	0.017394737757921774
3.1.1	minor CHO metabolism.raffinose family.galactinol synthases	2	0.02585020710095747
3.1.1.1	minor CHO metabolism.raffinose family.galactinol synthases.known	2	0.02585020710095747
26.4	misc.beta 1,3 glucan hydrolases	2	0.02605122078539157
16.8.5	secondary metabolism.flavonoids.isoflavones	3	0.02840446381638473
16.8.5.1	secondary metabolism.flavonoids.isoflavones.isoflavone reductase	3	0.02840446381638473
26	misc	54	0.0295549680093401
3.2.1	minor CHO metabolism.trehalose.TPS	2	0.029568280904337163
10.6.3	cell wall.degradation.pectate lyases and polygalacturonases	4	0.03003717379877835
17	hormone metabolism	29	0.030504394689067273
17.1	hormone metabolism.abscisic acid	10	0.03057513155672772
16.2.1	secondary metabolism.phenylpropanoids.lignin biosynthesis	3	0.04684238700826928
27.3.7	RNA.regulation of transcription.C2C2(Zn) CO-like, Constans-like zinc finger family	2	0.05559646151120294
27.3	RNA.regulation of transcription	59	0.05579394467020883
30.2.24	signalling.receptor kinases.S-locus glycoprotein like	3	0.05916233833061854
10	cell wall	25	0.06155594501819772
27	RNA	81	0.0639040786893926
11.9.2	lipid metabolism.lipid degradation.lipases	2	0.0665812320590114
11.9.2.1	lipid metabolism.lipid degradation.lipases.triacylglycerol lipase	2	0.0665812320590114
17.1.3	hormone metabolism.abscisic acid.induced-regulated-responsive-activated	6	0.06760698803805117
17.7	hormone metabolism.jasmonate	5	0.07159430220350352
17.7.1	hormone metabolism.jasmonate.synthesis-degradation	5	0.07159430220350352
30.2.25	signalling.receptor kinases.wall associated kinase	2	0.07355364177702461
21	redox	11	0.0744197772990467
31.4	cell.vesicle transport	10	0.0766280738918829
1	PS	13	0.08602626353008436
1.1	PS.lightreaction	13	0.08602626353008436
27.3.37	RNA.regulation of transcription.AS2,Lateral Organ Boundaries Gene Family	1	0.08830160479812577
16.8.3	secondary metabolism.flavonoids.dihydroflavonols	1	0.08990013685657254
29.3.5	protein.targeting.peroxisomes	1	0.09070809395915087
34.6	transport.sulphate	1	0.09070809395915091
27.3.23	RNA.regulation of transcription.HSF,Heat-shock transcription factor family	1	0.09234152671157296
34.16	transport.ABC transporters and multidrug resistance systems	4	0.09256391693173444
13.2	amino acid metabolism.degradation	2	0.09303296976022203
27.1.19	RNA.processing.ribonucleases	3	0.09525400757791824
17.5.2	hormone metabolism.ethylene.signal transduction	1	0.09567922925074779
26.18	misc.invertase/pectin methylesterase inhibitor family protein	1	0.09652857130496728
17.8	hormone metabolism.salicylic acid	1	0.09652857130496731
17.7.1.10	hormone metabolism.jasmonate.synthesis-degradation.jasmonate-O-methyltransferase	1	0.09652857130496731
17.8.1	hormone metabolism.salicylic acid.synthesis-degradation	1	0.09652857130496731
17.8.1.1	hormone metabolism.salicylic acid.synthesis-degradation.synthesis	1	0.09652857130496731
17.8.1.1.7	hormone metabolism.salicylic acid.synthesis-degradation.synthesis.methyl-SA methylesterase	1	0.09652857130496731
29.5.3	protein.degradation.cysteine protease	5	0.09870763566293062
26.28	misc.GDSL-motif lipase	3	0.09921835563564409
29.7.5	protein.glycosylation.alpha-1,3-mannosyl-glycoprotein-beta-1,2-N-acetylglucosaminyltransferase(GnTI)	2	0.0993456953148697
29.7.8	protein.glycosylation.alpha-1,6-mannosyl-glycoprotein-beta-1,2-N-acetylglucosaminyltransferase(GnTII)	2	0.0993456953148697
16.1	secondary metabolism.isoprenoids	1	0.09998641949848207
16.1.5	secondary metabolism.isoprenoids.terpenoids	1	0.09998641949848207
17.5.1.1	hormone metabolism.ethylene.synthesis-degradation.1-aminocyclopropane-1-carboxylate synthase	1	0.10264406731616442
28.1.3	DNA.synthesis/chromatin structure.histone	6	0.10550173855655953
28.1.3.2	DNA.synthesis/chromatin structure.histone.core	6	0.10550173855655953
16.2	secondary metabolism.phenylpropanoids	5	0.10715026391471061
16.2.1.2	secondary metabolism.phenylpropanoids.lignin biosynthesis.C4H	1	0.1081277595768422
11.9.4.13	lipid metabolism.lipid degradation.beta-oxidation.acyl CoA reductase	1	0.10906385023097664
11.9.4.5	lipid metabolism.lipid degradation.beta-oxidation.acyl-CoA thioesterase	1	0.10906385023097673
10.2.2	cell wall.cellulose synthesis.COBRA	1	0.11191061305422217
29.5.9	protein.degradation.AAA type	1	0.11384079577584773
17.7.1.3	hormone metabolism.jasmonate.synthesis-degradation.allene oxidase synthase	1	0.11878098306763178
31	cell	33	0.12010687385009684
27.3.99	RNA.regulation of transcription.unclassified	14	0.12101085409240231
17.5.1	hormone metabolism.ethylene.synthesis-degradation	3	0.12282995363757962
29.3.4.3	protein.targeting.secretory pathway.vacuole	1	0.1228528668116815
17.1.1.1	hormone metabolism.abscisic acid.synthesis-degradation.synthesis	1	0.12597771241666508
17.1.1.1.10	hormone metabolism.abscisic acid.synthesis-degradation.synthesis.9-cis-epoxycarotenoid dioxygenase	1	0.12597771241666508
11.1.8	lipid metabolism.FA synthesis and FA elongation.acyl coa ligase	1	0.12809510504363802
29.3.4.99	protein.targeting.secretory pathway.unspecified	1	0.12916412636823738
16.8	secondary metabolism.flavonoids	12	0.1333617581608895
10.5	cell wall.cell wall proteins	4	0.13893823803009608
9.2	mitochondrial electron transport / ATP synthesis.NADH-DH	1	0.14486805328147523
9.2.1	mitochondrial electron transport / ATP synthesis.NADH-DH.type II	1	0.14486805328147523
9.2.1.2	mitochondrial electron transport / ATP synthesis.NADH-DH.type II.external	1	0.14486805328147523
17.1.2	hormone metabolism.abscisic acid.signal transduction	1	0.14604343281731624
23.3.2	nucleotide metabolism.salvage.nucleoside kinases	1	0.15081803414281025
23.3.2.3	nucleotide metabolism.salvage.nucleoside kinases.thymidine kinase	1	0.15081803414281025
16.5.99	secondary metabolism.sulfur-containing.misc	1	0.15203007262297835
16.5.99.1	secondary metabolism.sulfur-containing.misc.alliinase	1	0.15203007262297835
21.2	redox.ascorbate and glutathione	4	0.15463931408903897
20.1.7.6	stress.biotic.PR-proteins.proteinase inhibitors	1	0.15571069071706697
20.1.7.6.1	stress.biotic.PR-proteins.proteinase inhibitors.trypsin inhibitor	1	0.15571069071706697
11.9.3	lipid metabolism.lipid degradation.lysophospholipases	9	0.15615243607149365
27.3.8	RNA.regulation of transcription.C2C2(Zn) DOF zinc finger family	1	0.15633064712367828
16.2.1.7	secondary metabolism.phenylpropanoids.lignin biosynthesis.CCR1	1	0.1569524739906643
29.5.11.4.2	protein.degradation.ubiquitin.E3.RING	11	0.1577593111322963
30.6	signalling.MAP kinases	1	0.16072287254242842
34.8	transport.metabolite transporters at the envelope membrane	1	0.16585601560060992
17.7.1.2	hormone metabolism.jasmonate.synthesis-degradation.lipoxygenase	1	0.1671583664288796
22	polyamine metabolism	1	0.16781241647845896
3.2	minor CHO metabolism.trehalose	3	0.16922506578826724
17.2.1	hormone metabolism.auxin.synthesis-degradation	1	0.16978609723213944
27.3.35	RNA.regulation of transcription.bZIP transcription factor family	2	0.17120273656662285
30.3	signalling.calcium	7	0.17125595047421505
35.1.41	not assigned.no ontology.hydroxyproline rich proteins	4	0.17980294290760823
35.1.42	not assigned.no ontology.proline rich family	1	0.18620605240844323
3.1.2	minor CHO metabolism.raffinose family.raffinose synthases	1	0.19048866790572364
3.1.2.1	minor CHO metabolism.raffinose family.raffinose synthases.known	1	0.19048866790572364
34.19.1	transport.Major Intrinsic Proteins.PIP	1	0.19484337296647955
27.3.26	RNA.regulation of transcription.MYB-related transcription factor family	4	0.19732928100861358
34.19.2	transport.Major Intrinsic Proteins.TIP	1	0.20076263657060522
11.9.4.3	lipid metabolism.lipid degradation.beta-oxidation.enoyl CoA hydratase	1	0.2022627473196188
13.2.6	amino acid metabolism.degradation.aromatic aa	1	0.2022627473196188
13.2.6.3	amino acid metabolism.degradation.aromatic aa.tryptophan	1	0.2022627473196188
26.8	misc.nitrilases, *nitrile lyases, berberine bridge enzymes, reticuline oxidases, troponine reductases	1	0.2022627473196188
23.3	nucleotide metabolism.salvage	5	0.20474876720490287
30.2.8	signalling.receptor kinases.leucine rich repeat VIII	2	0.204939834975645
30.2.8.2	signalling.receptor kinases.leucine rich repeat VIII.VIII-2	2	0.204939834975645
33.1	development.storage proteins	1	0.20757744602924655
17.2	hormone metabolism.auxin	4	0.20827412697515657
20.2.4	stress.abiotic.touch/wounding	1	0.21065953022069728
27.3.32	RNA.regulation of transcription.WRKY domain transcription factor family	3	0.2115222876062047
8	TCA / org transformation	4	0.21214841791161312
12	N-metabolism	1	0.21930564512094192
12.2	N-metabolism.ammonia metabolism	1	0.21930564512094192
12.2.1	N-metabolism.ammonia metabolism.glutamate synthase	1	0.21930564512094192
12.2.1.2	N-metabolism.ammonia metabolism.glutamate synthase.NADH dependent	1	0.21930564512094192
30.2.17	signalling.receptor kinases.DUF 26	2	0.22095371709432854
34.2	transport.sugars	2	0.22152148722893478
1.1.5	PS.lightreaction.other electron carrier (ox/red)	2	0.22380302064938773
1.1.5.2	PS.lightreaction.other electron carrier (ox/red).ferredoxin	2	0.22380302064938773
24	Biodegradation of Xenobiotics	3	0.2267205594386587
27.3.85	RNA.regulation of transcription.sigma like plant	1	0.2273842530403438
28.1.3.2.4	DNA.synthesis/chromatin structure.histone.core.H4	3	0.22861440680224665
8.1	TCA / org transformation.TCA	3	0.23874193698955964
31.3.1	cell.cycle.peptidylprolyl isomerase	5	0.24046975846621105
23.2	nucleotide metabolism.degradation	1	0.2407473419011869
23.2.1	nucleotide metabolism.degradation.pyrimidine	1	0.2407473419011869
23.2.1.2	nucleotide metabolism.degradation.pyrimidine.uridine nucleosidase	1	0.2407473419011869
23.3.1	nucleotide metabolism.salvage.phosphoribosyltransferases	1	0.24503454927532808
23.3.1.1	nucleotide metabolism.salvage.phosphoribosyltransferases.aprt	1	0.24503454927532808
4.2	glycolysis.plastid branch	1	0.24937504351851267
4.2.4	glycolysis.plastid branch.phosphofructokinase (PFK)	1	0.24937504351851267
27.3.27	RNA.regulation of transcription.NAC domain transcription factor family	1	0.2511261990954578
29.5.5	protein.degradation.serine protease	1	0.25112619909545786
17.3.1.1	hormone metabolism.brassinosteroid.synthesis-degradation.BRs	1	0.2546542085161858
17.3.1.1.5	hormone metabolism.brassinosteroid.synthesis-degradation.BRs.metabolic regulation	1	0.2546542085161858
35.1.3	not assigned.no ontology.armadillo/beta-catenin repeat family protein	1	0.26001061322536145
20.2.99	stress.abiotic.unspecified	10	0.2622233516079038
1.1.1	PS.lightreaction.photosystem II	6	0.269041141123465
4.1.16	glycolysis.cytosolic branch.phospho-enol-pyruvate carboxylase kinase (PPCK)	1	0.27095610600271947
4.3	glycolysis.unclear/dually targeted	1	0.27095610600271947
4.3.16	glycolysis.unclear/dually targeted.phospho-enol-pyruvate carboxylase kinase (PEPCK)	1	0.27095610600271947
26.3	misc.gluco-, galacto- and mannosidases	5	0.27113605888667913
13.2.4	amino acid metabolism.degradation.branched chain group	1	0.2718822760839801
13.2.4.4	amino acid metabolism.degradation.branched chain group.leucine	1	0.2718822760839801
11.1.12	lipid metabolism.FA synthesis and FA elongation.ACP protein	3	0.273154381900236
26.9	misc.glutathione S transferases	3	0.2747708098060692
29.4	protein.postranslational modification	10	0.27598238665692576
18	Co-factor and vitamine metabolism	1	0.27748479497348844
18.2	Co-factor and vitamine metabolism.thiamine	1	0.27748479497348844
34.21	transport.calcium	1	0.27748479497348844
4.1.4	glycolysis.cytosolic branch.phosphofructokinase (PFK)	1	0.28031533966477545
26.7	misc.oxidases - copper, flavone etc	6	0.2816797001413209
29.5.11	protein.degradation.ubiquitin	21	0.2832905527357247
29.2.1.1	protein.synthesis.ribosomal protein.prokaryotic	9	0.2846167471645773
29.2.1.1.1	protein.synthesis.ribosomal protein.prokaryotic.chloroplast	9	0.2846167471645773
10.6	cell wall.degradation	9	0.2849373135894204
29.3.4.2	protein.targeting.secretory pathway.golgi	3	0.2935468702812174
8.1.9	TCA / org transformation.TCA.malate DH	1	0.29968606388882696
26.12	misc.peroxidases	4	0.30127624011117704
17.3.1.2	hormone metabolism.brassinosteroid.synthesis-degradation.sterols	1	0.3026668933846026
17.3.1.2.2	hormone metabolism.brassinosteroid.synthesis-degradation.sterols.SMT2	1	0.3026668933846026
28.1.3.2.3	DNA.synthesis/chromatin structure.histone.core.H3	2	0.30370643195122304
3	minor CHO metabolism	8	0.3076052207193122
29.5.11.20	protein.degradation.ubiquitin.proteasom	1	0.307678619801493
13.1.5	amino acid metabolism.synthesis.serine-glycine-cysteine group	2	0.31011324443378685
13.1.5.3	amino acid metabolism.synthesis.serine-glycine-cysteine group.cysteine	2	0.31011324443378685
13.1.5.3.1	amino acid metabolism.synthesis.serine-glycine-cysteine group.cysteine.OASTL	2	0.31011324443378685
30.2	signalling.receptor kinases	19	0.3102597072217148
20.1.7	stress.biotic.PR-proteins	16	0.31131079019464536
20.1.1	stress.biotic.respiratory burst	1	0.31172732689447236
34.1	transport.p- and v-ATPases	1	0.31172732689447236
30.2.12	signalling.receptor kinases.leucine rich repeat XII	1	0.3158110008556674
10.1	cell wall.precursor synthesis	2	0.316608666148848
16.5.1.1.1	secondary metabolism.sulfur-containing.glucosinolates.synthesis.aliphatic	1	0.3178659519677712
16.5.1.1.1.7	secondary metabolism.sulfur-containing.glucosinolates.synthesis.aliphatic.CYP83A1 phenylacetaldoxime monooxygenase	1	0.3178659519677712
16.5.1.1.4	secondary metabolism.sulfur-containing.glucosinolates.synthesis.shared	1	0.3178659519677712
16.5.1.1.4.1	secondary metabolism.sulfur-containing.glucosinolates.synthesis.shared.CYP83B1 phenylacetaldoxime monooxygenase	1	0.3178659519677712
11.1.1.2	lipid metabolism.FA synthesis and FA elongation.Acetyl CoA Carboxylation.heteromeric Complex	1	0.32096477161457915
11.1.1.2.3	lipid metabolism.FA synthesis and FA elongation.Acetyl CoA Carboxylation.heteromeric Complex.Biotin Carboxyl Carrier Protein	1	0.32096477161457915
27.3.4	RNA.regulation of transcription.ARF, Auxin Response Factor family	2	0.3239297485138407
29.3	protein.targeting	11	0.3273944180031467
20.1	stress.biotic	29	0.32970416994334506
16.5.1.1.3	secondary metabolism.sulfur-containing.glucosinolates.synthesis.indole	1	0.3324953765638494
16.5.1.1.3.4	secondary metabolism.sulfur-containing.glucosinolates.synthesis.indole.cytochrome P450 monooxygenase	1	0.3324953765638494
27.3.25	RNA.regulation of transcription.MYB domain transcription factor family	3	0.33670725578194993
11.5	lipid metabolism.glyceral metabolism	1	0.33675384872103525
11.5.2	lipid metabolism.glyceral metabolism.Glycerol-3-phosphate dehydrogenase (NAD+)	1	0.33675384872103525
10.5.5	cell wall.cell wall proteins.RGP	1	0.3367538487210353
17.7.1.5	hormone metabolism.jasmonate.synthesis-degradation.12-Oxo-PDA-reductase	1	0.33889618004075284
23.1	nucleotide metabolism.synthesis	1	0.34212603733327523
23.1.3	nucleotide metabolism.synthesis.PRS-PP	1	0.34212603733327523
1.1.1.2	PS.lightreaction.photosystem II.PSII polypeptide subunits	3	0.34229772371210965
29.5.11.4	protein.degradation.ubiquitin.E3	16	0.34635242621455886
29.2.1.1.1.2	protein.synthesis.ribosomal protein.prokaryotic.chloroplast.50S subunit	7	0.3463557444844898
11.1.1.1	lipid metabolism.FA synthesis and FA elongation.Acetyl CoA Carboxylation.homomeric Enzyme	1	0.3497386532439788
33.99	development.unspecified	22	0.352343985861735
29.5.11.1	protein.degradation.ubiquitin.ubiquitin	1	0.358569348441796
27.3.66	RNA.regulation of transcription.Psudo ARR transcription factor family	2	0.36854559161049116
10.5.3	cell wall.cell wall proteins.LRR	2	0.3741776277399529
27.3.3	RNA.regulation of transcription.AP2/EREBP, APETALA2/Ethylene-responsive element binding protein family	1	0.37664704590270376
30.5	signalling.G-proteins	3	0.38107097370643483
10.7	cell wall.modification	7	0.38302001271407304
11.8	lipid metabolism.'exotics'(steroids, squalene etc)	1	0.3858930651336161
11.8.1	lipid metabolism.'exotics' (steroids, squalene etc).sphingolipids	1	0.3858930651336161
21.6	redox.dismutases and catalases	2	0.39305478584927744
16.5	secondary metabolism.sulfur-containing	3	0.39799245702406444
30.4	signalling.phosphinositides	2	0.39975371718243574
27.3.80	RNA.regulation of transcription.zf-HD	1	0.402403579051142
31.3	cell.cycle	7	0.4035721417517049
27.3.40	RNA.regulation of transcription.Aux/IAA family	1	0.4047963251125832
16.8.4	secondary metabolism.flavonoids.flavonols	3	0.4055791572665895
27.3.67	RNA.regulation of transcription.putative transcription regulator	3	0.4062731157316272
29.5	protein.degradation	43	0.40673630360137447
34.3	transport.amino acids	3	0.40696778256014143
10.1.4	cell wall.precursor synthesis.UDP-Glc dehydrogenase (UGD)	1	0.40719755884466613
30.2.99	signalling.receptor kinases.misc	1	0.40840135440516545
13	amino acid metabolism	7	0.408582900387422
29.7	protein.glycosylation	4	0.41176828462145787
27.3.63	RNA.regulation of transcription.PHD finger transcription factor	1	0.4132376877492986
21.5	redox.peroxiredoxin	1	0.4144520500261786
35.1.40	not assigned.no ontology.glycine rich proteins	3	0.41888517237506434
31.2	cell.division	4	0.4190842899914445
34.14	transport.unspecified cations	1	0.42178242560720264
29.3.4	protein.targeting.secretory pathway	5	0.42186743314364833
30.8	signalling.misc	1	0.42547594290424895
1.1.3	PS.lightreaction.cytochrome b6/f	2	0.4307384347335206
29.5.11.4.3	protein.degradation.ubiquitin.E3.SCF	4	0.4364494160909336
17.2.2	hormone metabolism.auxin.signal transduction	1	0.43666915920627186
27.3.22	RNA.regulation of transcription.HB,Homeobox transcription factor family	3	0.4367787821320763
27.1.3	RNA.processing.3' end processing	4	0.44782828774734823
30.4.1	signalling.phosphinositides.phosphatidylinositol-4-phosphate 5-kinase	1	0.4505774204993995
10.5.1	cell wall.cell wall proteins.AGPs	1	0.4608481453116753
10.5.1.1	cell wall.cell wall proteins.AGPs.AGP	1	0.4608481453116753
11.9.4	lipid metabolism.lipid degradation.beta-oxidation	3	0.4610593927761125
28	DNA	13	0.46441888501573714
28.1	DNA.synthesis/chromatin structure	13	0.46441888501573714
30.2.3	signalling.receptor kinases.leucine rich repeat III	2	0.46859064297219977
21.4	redox.glutaredoxins	1	0.47255753187998306
31.2.5	cell.division.plastid	1	0.4778138238832992
3.2.3	minor CHO metabolism.trehalose.potential TPS/TPP	1	0.485757851107115
13.1.6	amino acid metabolism.synthesis.aromatic aa	2	0.49007507606483897
13.1.6.1	amino acid metabolism.synthesis.aromatic aa.chorismate	2	0.49007507606483897
17.5.3	hormone metabolism.ethylene.induced-regulated-responsive-activated	2	0.49291594462373833
8.1.3	TCA / org transformation.TCA.aconitase	1	0.4937728032465725
29.2.1	protein.synthesis.ribosomal protein	21	0.49595396340436726
30.11	signalling.light	1	0.5196134716837786
27.1.3.1	RNA.processing.3' end processing.PAP	2	0.5198508588109128
13.1.6.1.2	amino acid metabolism.synthesis.aromatic aa.chorismate.3-dehydroquinate synthase	1	0.5251411828512622
29.2	protein.synthesis	22	0.5270063249220678
29.5.11.4.1	protein.degradation.ubiquitin.E3.HECT	1	0.5293066276040554
9	mitochondrial electron transport / ATP synthesis	3	0.5325743986388869
33	development	25	0.5341246095298219
27.3.41	RNA.regulation of transcription.B3 transcription factor family	1	0.5404960378606196
1.1.1.1	PS.lightreaction.photosystem II.LHC-II	3	0.5414859944141175
20.1.2	stress.biotic.receptors	1	0.5461347621626629
26.16	misc.myrosinases-lectin-jacalin	1	0.5461347621626629
1.1.2	PS.lightreaction.photosystem I	1	0.5489650176057792
1.1.2.1	PS.lightreaction.photosystem I.LHC-I	1	0.5489650176057792
34.12	transport.metal	5	0.5508850468852808
11	lipid metabolism	25	0.5544607693977799
10.1.9	cell wall.precursor synthesis.MUR4	1	0.557498964439486
35.1	not assigned.no ontology	57	0.5592247650917771
27.3.11	RNA.regulation of transcription.C2H2 zinc finger family	2	0.5596051504221886
11.9.3.1	lipid metabolism.lipid degradation.lysophospholipases.phospholipase D	1	0.5617900204345684
29.5.11.4.3.2	protein.degradation.ubiquitin.E3.SCF.FBOX	2	0.5667108277537869
11.1.4	lipid metabolism.FA synthesis and FA elongation.ACP oxoacyl reductase	1	0.5675361450617846
27.3.50	RNA.regulation of transcription.General Transcription	1	0.5675361450617846
4	glycolysis	5	0.5701359370256401
31.99	cell.unspecified	1	0.57475813281536
3.5	minor CHO metabolism.others	2	0.5748841967793685
11.9	lipid metabolism.lipid degradation	13	0.5824016090711983
29.2.1.1.1.2.6	protein.synthesis.ribosomal protein.prokaryotic.chloroplast.50S subunit.L6	1	0.583481472165126
35.1.5	not assigned.no ontology.pentatricopeptide (PPR) repeat-containing protein	1	0.5834814721651261
11.6	lipid metabolism.lipid transfer proteins etc	1	0.5952076227132863
34.18	transport.unspecified anions	1	0.5952076227132863
29.5.11.4.3.1	protein.degradation.ubiquitin.E3.SCF.SKP	2	0.5986879606221645
15	metal handling	5	0.6062393534286317
15.2	metal handling.binding, chelation and storage	5	0.6062393534286317
17.1.1	hormone metabolism.abscisic acid.synthesis-degradation	3	0.6093101310365298
10.8	cell wall.pectin*esterases	1	0.6100146477351525
10.8.2	cell wall.pectin*esterases.acetyl esterase	1	0.6100146477351525
29.2.1.1.1.1	protein.synthesis.ribosomal protein.prokaryotic.chloroplast.30S subunit	2	0.6144490022176758
29.2.1.1.1.2.15	protein.synthesis.ribosomal protein.prokaryotic.chloroplast.50S subunit.L15	1	0.621976695691477
11.9.3.2	lipid metabolism.lipid degradation.lysophospholipases.carboxylesterase	2	0.6261218974732073
26.31	misc.zinc finger	1	0.6310144563922275
27.1	RNA.processing	14	0.6333916616476424
11.4	lipid metabolism.TAG synthesis	1	0.6355542279608445
29	protein	98	0.6376572258916327
26.30	misc. other Ferredoxins and Rieske domain	1	0.6401077374910344
17.6	hormone metabolism.gibberelin	3	0.6423789379613487
17.6.3	hormone metabolism.gibberelin.induced-regulated-responsive-activated	3	0.6423789379613487
29.2.1.1.1.2.18	protein.synthesis.ribosomal protein.prokaryotic.chloroplast.50S subunit.L18	1	0.6431509716255956
30.2.9	signalling.receptor kinases.leucine rich repeat IX	1	0.6431509716255956
23	nucleotide metabolism	9	0.6481480741472578
27.3.20	RNA.regulation of transcription.G2-like transcription factor family, GARP	2	0.6486666837283692
29.3.3	protein.targeting.chloroplast	1	0.6492553925856024
30.2.26	signalling.receptor kinases.crinkly like	1	0.6492553925856024
8.2	TCA / org transformation.other organic acid transformations	1	0.6507852062621772
8.2.11	TCA / org transformation.other organic acid transformatons.atp-citrate lyase	1	0.6507852062621772
27.1.3.15	RNA.processing.3' end processing.Pcf11p	2	0.668251477184132
26.13	misc.acid and other phosphatases	2	0.6737327498929844
27.2	RNA.transcription	7	0.673861537169622
26.3.2	misc.gluco-, galacto- and mannosidases.beta-galactosidase	1	0.6739059862484031
16.2.1.3	secondary metabolism.phenylpropanoids.lignin biosynthesis.4CL	1	0.6770127715833637
28.1.3.2.1	DNA.synthesis/chromatin structure.histone.core.H2A	1	0.6770127715833638
28.1.3.2.2	DNA.synthesis/chromatin structure.histone.core.H2B	1	0.6770127715833638
35.1.12	not assigned.no ontology.pumilio/Puf RNA-binding domain-containing protein	1	0.6863659734008054
29.2.1.1.1.1.17	protein.synthesis.ribosomal protein.prokaryotic.chloroplast.30S subunit.S17	1	0.6894944997808299
21.3	redox.heme	1	0.6989117926356891
21.2.1.1	redox.ascorbate and glutathione.ascorbate.GME	1	0.7020613016770281
35.1.26	not assigned.no ontology.DC1 domain containing protein	2	0.7025096631796619
9.7	mitochondrial electron transport / ATP synthesis.cytochrome c oxidase	1	0.7083756464159165
27.1.2	RNA.processing.RNA helicase	1	0.7083756464159165
29.2.1.1.1.2.5	protein.synthesis.ribosomal protein.prokaryotic.chloroplast.50S subunit.L5	1	0.7115403843625887
29.5.7	protein.degradation.metalloprotease	1	0.7147101004257226
23.5	nucleotide metabolism.deoxynucleotide metabolism	1	0.7162968097847977
23.5.4	nucleotide metabolism.deoxynucleotide metabolism.ribonucleoside-diphosphate reductase	1	0.7162968097847977
31.1	cell.organisation	11	0.717572574531818
26.10	misc.cytochrome P450	9	0.723473101664871
16.8.1	secondary metabolism.flavonoids.anthocyanins	1	0.7258425920184226
16.8.1.12	secondary metabolism.flavonoids.anthocyanins.anthocyanidin 3-O-glucosyltransferase	1	0.7258425920184226
11.1	lipid metabolism.FA synthesis and FA elongation	8	0.7279269456078974
34	transport	26	0.7288042538352494
24.2	Biodegradation of Xenobiotics.lactoylglutathione lyase	2	0.7294580393634653
13.1.6.1.7	amino acid metabolism.synthesis.aromatic aa.chorismate.chorismate synthase	1	0.7338301461861858
26.5	misc.acyl transferases	1	0.7370333082705918
29.3.1	protein.targeting.nucleus	2	0.7407882005481699
8.1.4	TCA / org transformation.TCA.IDH	1	0.7515034065234565
29.2.1.1.1.1.6	protein.synthesis.ribosomal protein.prokaryotic.chloroplast.30S subunit.S6	1	0.7547310899222539
20.1.3	stress.biotic.signalling	1	0.7644396614796894
20.1.3.1	stress.biotic.signalling.MLO-like	1	0.7644396614796894
10.2	cell wall.cellulose synthesis	4	0.7648293958800789
28.2	DNA.repair	1	0.7693079749827175
23.4	nucleotide metabolism.phosphotransfer and pyrophosphatases	1	0.7693079749827176
23.4.10	nucleotide metabolism.phosphotransfer and pyrophosphatases.nucleoside diphosphate kinase	1	0.7693079749827176
29.2.1.1.1.2.34	protein.synthesis.ribosomal protein.prokaryotic.chloroplast.50S subunit.L34	1	0.7888705231690618
26.2	misc.UDP glucosyl and glucoronyl transferases	4	0.7901288811803763
13.1.1	amino acid metabolism.synthesis.central amino acid metabolism	1	0.792144300190751
13.1.1.3	amino acid metabolism.synthesis.central amino acid metabolism.alanine	1	0.792144300190751
13.1.1.3.1	amino acid metabolism.synthesis.central amino acid metabolism.alanine.alanine aminotransferase	1	0.792144300190751
17.2.3	hormone metabolism.auxin.induced-regulated-responsive-activated	2	0.798239863361152
7	OPP	1	0.798702806145903
7.1	OPP.oxidative PP	1	0.798702806145903
7.1.3	OPP.oxidative PP.6-phosphogluconate dehydrogenase	1	0.798702806145903
21.2.1	redox.ascorbate and glutathione.ascorbate	2	0.7994012841636677
27.1.1	RNA.processing.splicing	1	0.8085671145305372
29.2.1.1.1.2.12	protein.synthesis.ribosomal protein.prokaryotic.chloroplast.50S subunit.L12	1	0.8250747027286933
29.3.99	protein.targeting.unknown	1	0.8283857743022303
29.2.1.2.1.29	protein.synthesis.ribosomal protein.eukaryotic.40S subunit.S29	2	0.8403129401666263
30	signalling	35	0.8423413054137259
27.3.6	RNA.regulation of transcription.bHLH,Basic Helix-Loop-Helix family	3	0.8432098030133727
27.4	RNA.RNA binding	2	0.8473731850781834
29.2.1.2.2.82	protein.synthesis.ribosomal protein.eukaryotic.60S subunit.P2	1	0.8716865063390784
11.9.3.4	lipid metabolism.lipid degradation.lysophospholipases.phospholipase A2	1	0.8783858434031524
29.2.3	protein.synthesis.initiation	1	0.8783858434031524
29.2.1.2.1.30	protein.synthesis.ribosomal protein.eukaryotic.40S subunit.S30	2	0.8875966263375524
23.3.3	nucleotide metabolism.salvage.NUDIX hydrolases	3	0.8944475399738052
10.2.1	cell wall.cellulose synthesis.cellulose synthase	2	0.8947281061432628
27.3.62	RNA.regulation of transcription.Nucleosome/chromatin assembly factor group	1	0.8985342761550869
10.6.2	cell wall.degradation.mannan-xylose-arabinose-fucose	4	0.9000330333651595
29.2.1.1.1.2.86	protein.synthesis.ribosomal protein.prokaryotic.chloroplast.50S subunit.PSRP6	1	0.9052656417175182
29.2.1.2.2.29	protein.synthesis.ribosomal protein.eukaryotic.60S subunit.L29	1	0.9086339095915004
25	C1-metabolism	1	0.9086339095915005
29.2.1.2.2.36	protein.synthesis.ribosomal protein.eukaryotic.60S subunit.L36	1	0.9187483330865973
26.1	misc.misc2	1	0.9204353942437877
29.2.1.2.2.99	protein.synthesis.ribosomal protein.eukaryotic.60S subunit.unknown	1	0.9204353942437877
19	tetrapyrrole synthesis	1	0.9221228135650156
19.11	tetrapyrrole synthesis.magnesium protoporphyrin IX methyltransferase	1	0.9221228135650156
4.1.13	glycolysis.cytosolic branch.enolase	2	0.9233334876587739
27.3.81	RNA.regulation of transcription.S1FA	1	0.9288759214822258
13.1	amino acid metabolism.synthesis	5	0.9301509662290786
17.3	hormone metabolism.brassinosteroid	2	0.938871979125998
17.3.1	hormone metabolism.brassinosteroid.synthesis-degradation	2	0.938871979125998
27.3.30	RNA.regulation of transcription.Trihelix, Triple-Helix transcription factor family	4	0.9397495210688593
29.2.1.2.2.39	protein.synthesis.ribosomal protein.eukaryotic.60S subunit.L39	1	0.9457800568566292
29.5.4	protein.degradation.aspartate protease	7	0.9479311892899116
29.5.2	protein.degradation.autophagy	1	0.9491640611369109
21.1	redox.thioredoxin	2	0.9496434065390238
29.2.1.2.2	protein.synthesis.ribosomal protein.eukaryotic.60S subunit	7	0.9517832517807439
34.99	transport.misc	5	0.9521360810409246
4.1	glycolysis.cytosolic branch	4	0.9541573063659197
1.1.6	PS.lightreaction.NADH DH	1	0.9559347602738617
29.3.2	protein.targeting.mitochondria	1	0.9593213332439905
1.1.30	PS.lightreaction.state transition	1	0.966096620943328
29.4.1	protein.postranslational modification.kinase	1	0.966096620943328
29.4.1.55	protein.postranslational modification.kinase.receptor like cytoplasmatic kinase V	1	0.966096620943328
11.1.1	lipid metabolism.FA synthesis and FA elongation.Acetyl CoA Carboxylation	2	0.9676152803312756
29.2.1.2.1.21	protein.synthesis.ribosomal protein.eukaryotic.40S subunit.S21	1	0.9694852135375432
26.22	misc.short chain dehydrogenase/reductase (SDR)	3	0.9735392935401993
29.2.1.2	protein.synthesis.ribosomal protein.eukaryotic	12	0.9738840487739968
29.2.1.2.2.22	protein.synthesis.ribosomal protein.eukaryotic.60S subunit.L22	2	0.9760083449399771
11.1.13	lipid metabolism.FA synthesis and FA elongation.acyl-CoA binding protein	1	0.9813492255118652
30.1	signalling.in sugar and nutrient physiology	1	0.9830444824534039
16.5.1	secondary metabolism.sulfur-containing.glucosinolates	2	0.9832045504585126
16.5.1.1	secondary metabolism.sulfur-containing.glucosinolates.synthesis	2	0.9832045504585126
29.2.1.2.1	protein.synthesis.ribosomal protein.eukaryotic.40S subunit	5	0.9832768027574641
17.5	hormone metabolism.ethylene	6	0.9888900525154186
33.3	development.squamosa promoter binding like (SPL)	2	0.9904021228632668
34.19	transport.Major Intrinsic Proteins	2	0.9904021228632668
9.1	mitochondrial electron transport / ATP synthesis.NADH-DH	1	0.9966086514317802
9.1.2	mitochondrial electron transport / ATP synthesis.NADH-DH.localisation not clear	1	0.9966086514317802

## Sheet: To_FDSt_3dpi
bin	name	elements	p-value
20	stress	93	6.605237318960915E-12
20.2.1	stress.abiotic.heat	43	1.012608429112322E-7
20.2	stress.abiotic	67	7.362587169468983E-7
1.1	PS.lightreaction	28	8.601542584196764E-6
1	PS	36	3.281980192149092E-5
20.1	stress.biotic	24	2.8246583587123556E-5
17	hormone metabolism	61	7.439747361170924E-4
35.2	not assigned.unknown	325	9.287841393275098E-4
35	not assigned	438	4.0888164331609467E-4
17.7	hormone metabolism.jasmonate	8	0.0014754549885867044
17.7.1	hormone metabolism.jasmonate.synthesis-degradation	8	0.0014754549885867044
16.5	secondary metabolism.sulfur-containing	5	0.002138913322824212
26.18	misc.invertase/pectin methylesterase inhibitor family protein	5	0.0023846636861848403
20.1.7	stress.biotic.PR-proteins	7	0.0026172041324099282
3.1	minor CHO metabolism.raffinose family	4	0.003888245170687328
20.1.7.6	stress.biotic.PR-proteins.proteinase inhibitors	3	0.004161779056209731
20.1.7.6.1	stress.biotic.PR-proteins.proteinase inhibitors.trypsin inhibitor	3	0.004161779056209731
26.8	misc.nitrilases, *nitrile lyases, berberine bridge enzymes, reticuline oxidases, troponine reductases	6	0.0043207996164688345
26.10	misc.cytochrome P450	17	0.006978518395779885
6	gluconeogenesis / glyoxylate cycle	4	0.00702306561010293
17.7.1.5	hormone metabolism.jasmonate.synthesis-degradation.12-Oxo-PDA-reductase	3	0.007300484929191149
10.6.3	cell wall.degradation.pectate lyases and polygalacturonases	4	0.007356466551937668
16.5.1	secondary metabolism.sulfur-containing.glucosinolates	4	0.008018597984042341
28.1.3	DNA.synthesis/chromatin structure.histone	11	0.008779068992313732
3.1.1	minor CHO metabolism.raffinose family.galactinol synthases	3	0.010091817183718495
29.2.1.1	protein.synthesis.ribosomal protein.prokaryotic	24	0.010424899781298347
29.2.1.1.1	protein.synthesis.ribosomal protein.prokaryotic.chloroplast	22	0.01093983477342575
30.2.24	signalling.receptor kinases.S-locus glycoprotein like	4	0.014247854901317766
1.1.1	PS.lightreaction.photosystem II	12	0.014348670414332299
29.5.1	protein.degradation.subtilases	7	0.014404226248191154
11.9.4.5	lipid metabolism.lipid degradation.beta-oxidation.acyl-CoA thioesterase	2	0.01753229874427303
10	cell wall	40	0.018859134197179994
16.1.5	secondary metabolism.isoprenoids.terpenoids	2	0.018919870216191407
10.5.1	cell wall.cell wall proteins.AGPs	4	0.019204141962132715
10.5.1.1	cell wall.cell wall proteins.AGPs.AGP	4	0.019204141962132715
26.19	misc.plastocyanin-like	6	0.019374079519112408
3.2.1	minor CHO metabolism.trehalose.TPS	2	0.021660666505742387
17.5.2	hormone metabolism.ethylene.signal transduction	4	0.022248952560180557
27.3.25	RNA.regulation of transcription.MYB domain transcription factor family	11	0.02451651055082013
4	glycolysis	11	0.025098663468726974
21.2	redox.ascorbate and glutathione	10	0.02556992007400851
28.1.3.2	DNA.synthesis/chromatin structure.histone.core	9	0.026259081933145634
16	secondary metabolism	60	0.026265428170691073
18.2	Co-factor and vitamine metabolism.thiamine	3	0.02783946716452257
4.1	glycolysis.cytosolic branch	8	0.027971339403488005
16.8.2.1	secondary metabolism.flavonoids.chalcones.naringenin-chalcone synthase	3	0.02947685454231823
2.2.2.2	major CHO metabolism.degradation.starch.starch phosphorylase	2	0.02996302643382487
1.1.5	PS.lightreaction.other electron carrier (ox/red)	3	0.030348212326092527
1.1.5.2	PS.lightreaction.other electron carrier (ox/red).ferredoxin	3	0.030348212326092527
3.1.1.1	minor CHO metabolism.raffinose family.galactinol synthases.known	2	0.030773663461770403
16.8.2	secondary metabolism.flavonoids.chalcones	6	0.03256162442145333
16.5.1.1	secondary metabolism.sulfur-containing.glucosinolates.synthesis	3	0.03338242928552594
29.7.5	protein.glycosylation.alpha-1,3-mannosyl-glycoprotein-beta-1,2-N-acetylglucosaminyltransferase(GnTI)	2	0.03444732165719189
29.7.8	protein.glycosylation.alpha-1,6-mannosyl-glycoprotein-beta-1,2-N-acetylglucosaminyltransferase(GnTII)	2	0.03444732165719189
6.4	gluconeogenesis / glyoxylate cycle.PEPCK	3	0.03469653320680103
26.3.4	misc.gluco-, galacto- and mannosidases.endoglucanase	2	0.03487098272235458
18	Co-factor and vitamine metabolism	6	0.03538022859542722
17.4	hormone metabolism.cytokinin	8	0.03569106529231411
30.1	signalling.in sugar and nutrient physiology	5	0.036695520016148286
29.3	protein.targeting	21	0.038352321331284314
3.1.1.2	minor CHO metabolism.raffinose family.galactinol synthases.putative	2	0.04121497142562967
9	mitochondrial electron transport / ATP synthesis	4	0.04172030737448962
16.5.1.1.4	secondary metabolism.sulfur-containing.glucosinolates.synthesis.shared	2	0.044775061153861574
16.5.1.1.4.1	secondary metabolism.sulfur-containing.glucosinolates.synthesis.shared.CYP83B1 phenylacetaldoxime monooxygenase	2	0.044775061153861574
29.2.1.1.1.2	protein.synthesis.ribosomal protein.prokaryotic.chloroplast.50S subunit	14	0.044807792417959735
11.9	lipid metabolism.lipid degradation	20	0.04733076499909677
31.4	cell.vesicle transport	24	0.04986024976456389
1.1.1.2	PS.lightreaction.photosystem II.PSII polypeptide subunits	9	0.05032437211987517
27.3.32	Transport.ABC transporters and multidrug resistance systems	5	0.05089513361034708
29.5	protein.degradation	88	0.05491891474284083
11.9.2	lipid metabolism.lipid degradation.lipases	4	0.057052194594790454
11.9.2.1	lipid metabolism.lipid degradation.lipases.triacylglycerol lipase	4	0.057052194594790454
17.4.1	hormone metabolism.cytokinin.synthesis-degradation	6	0.0622656425645224
34.16	transport.ABC transporters and multidrug resistance systems	10	0.06476847676114872
20.2.2	stress.abiotic.cold	2	0.06668890838978614
27.3.8	RNA.regulation of transcription.C2C2(Zn) DOF zinc finger family	3	0.06839763793554572
17.1	hormone metabolism.abscisic acid	14	0.06875038889297816
29.2.1	protein.synthesis.ribosomal protein	34	0.0734318042042621
11.9.3.2	lipid metabolism.lipid degradation.lysophospholipases.carboxylesterase	3	0.0750303380803732
30.2	signalling.receptor kinases	32	0.07716172360139843
30.2.17	signalling.receptor kinases.DUF 26	2	0.07835195221502511
28.1.3.2.1	DNA.synthesis/chromatin structure.histone.core.H2A	6	0.07988673822877979
11.9.4	lipid metabolism.lipid degradation.beta-oxidation	7	0.07991727396540217
6.9	gluconeogenesis / glyoxylate cycle.isocitrate lyase	1	0.08344220282287097
17.5.1	hormone metabolism.ethylene.synthesis-degradation	4	0.08388852806919901
11.6	lipid metabolism.lipid transfer proteins etc	1	0.08523801274065748
11.1.12	lipid metabolism.FA synthesis and FA elongation.ACP protein	2	0.0876219710163404
11.9.4.13	lipid metabolism.lipid degradation.beta-oxidation.acyl CoA reductase	1	0.08780450917609328
26.2	misc.UDP glucosyl and glucoronyl transferases	17	0.08902764645235682
29.3.5	protein.targeting.peroxisomes	1	0.089298838925825
16.8.5	secondary metabolism.flavonoids.isoflavones	4	0.09323040270654737
16.8.5.1	secondary metabolism.flavonoids.isoflavones.isoflavone reductase	4	0.09323040270654737
16.8.4.3	secondary metabolism.flavonoids.flavonols.flavonol-3-O-rhamnosyltransferase	1	0.09390504678738809
16.5.1.1.1	secondary metabolism.sulfur-containing.glucosinolates.synthesis.aliphatic	2	0.09577100530718509
16.2.1.2	secondary metabolism.phenylpropanoids.lignin biosynthesis.C4H	1	0.09788743317100594
10.8.99	cell wall.pectin*esterases.misc	1	0.0986998768445201
17.7.1.10	hormone metabolism.jasmonate.synthesis-degradation.jasmonate-O-methyltransferase	1	0.10034091032401402
17.8.1.1	hormone metabolism.salicylic acid.synthesis-degradation.synthesis	1	0.10034091032401402
17.8.1.1.7	hormone metabolism.salicylic acid.synthesis-degradation.synthesis.methyl-SA methylesterase	1	0.10034091032401402
27.3.40	RNA.regulation of transcription.Aux/IAA family	1	0.10453872462159985
16.2	secondary metabolism.phenylpropanoids	15	0.10503723880184188
17.8	hormone metabolism.salicylic acid	2	0.10512063176862654
17.8.1	hormone metabolism.salicylic acid.synthesis-degradation	2	0.10512063176862654
1.1.3	PS.lightreaction.cytochrome b6/f	2	0.10542408485106014
16.5.1.3	secondary metabolism.sulfur-containing.glucosinolates.degradation	1	0.10625641129942447
16.5.1.3.1	secondary metabolism.sulfur-containing.glucosinolates.degradation.myrosinase	1	0.10625641129942447
17.2.1	hormone metabolism.auxin.synthesis-degradation	1	0.10799639963776242
2.2.2	major CHO metabolism.degradation.starch	6	0.11016019279722045
29.5.5	protein.degradation.serine protease	5	0.11267243724960885
19.30	tetrapyrrole synthesis.uroporphyrin-III C-methyltransferase	1	0.11335194295368378
27.3.3	RNA.regulation of transcription.AP2/EREBP, APETALA2/Ethylene-responsive element binding protein family	5	0.11440571550837841
27.3	RNA.regulation of transcription	131	0.11747738723846611
16.5.99	secondary metabolism.sulfur-containing.misc	1	0.1189145400230018
16.5.99.1	secondary metabolism.sulfur-containing.misc.alliinase	1	0.1189145400230018
29.2.1.1.1.1	protein.synthesis.ribosomal protein.prokaryotic.chloroplast.30S subunit	8	0.1204344191971769
28.1.3.2.4	DNA.synthesis/chromatin structure.histone.core.H4	2	0.12218370418338642
16.99	secondary metabolism.unspecified	1	0.1222568744825043
26.22	misc.short chain dehydrogenase/reductase (SDR)	3	0.12318924694356692
29.3.4.99	protein.targeting.secretory pathway.unspecified	2	0.12545919075752748
1.1.40	PS.lightreaction.cyclic electron flow-chlororespiration	2	0.12545919075752754
13.1.2.3	amino acid metabolism.synthesis.glutamate family.arginine	1	0.1256721820898281
13.1.2.3.4	amino acid metabolism.synthesis.glutamate family.arginine.acetylornithine aminotransferase	1	0.1256721820898281
4.1.4	glycolysis.cytosolic branch.phosphofructokinase (PFK)	2	0.12685864902385705
26.16	misc.myrosinases-lectin-jacalin	1	0.12690979349161308
16.2.1.8	secondary metabolism.phenylpropanoids.lignin biosynthesis.F5H	3	0.1275970444048196
29.2	protein.synthesis	48	0.1279922234367512
16.1.3	secondary metabolism.isoprenoids.tocopherol biosynthesis	2	0.12987281593045363
16.5.1.1.1.7	secondary metabolism.sulfur-containing.glucosinolates.synthesis.aliphatic.CYP83A1 phenylacetaldoxime monooxygenase	1	0.13118871900180926
26.4.1	misc.beta 1,3 glucan hydrolases.glucan endo-1,3-beta-glucosidase	4	0.13162088717477305
26.3.2	misc.gluco-, galacto- and mannosidases.beta-galactosidase	2	0.13185259225578227
13.2	amino acid metabolism.degradation	6	0.13226415566758046
16.2.1	secondary metabolism.phenylpropanoids.lignin biosynthesis	10	0.13231922682301078
13.1.3.1	amino acid metabolism.synthesis.aspartate family.asparagine	1	0.13246828452014103
13.1.3.1.1	amino acid metabolism.synthesis.aspartate family.asparagine.asparagine synthetase	1	0.13246828452014103
10.7	cell wall.modification	7	0.1335652683442201
1.1.1.1	PS.lightreaction.photosystem II.LHC-II	3	0.13361396062317277
13.2.6	amino acid metabolism.degradation.aromatic aa	2	0.13367261008265907
11.1.8	lipid metabolism.FA synthesis and FA elongation.acyl coa ligase	1	0.1337574949755752
16.8.1	secondary metabolism.flavonoids.anthocyanins	3	0.1363238983698416
16.2.1.7	secondary metabolism.phenylpropanoids.lignin biosynthesis.CCR1	1	0.13847913431970205
26.9	misc.glutathione S transferases	12	0.13959076063078651
29.5.3	protein.degradation.cysteine protease	6	0.13976597710007743
29	protein	228	0.14102291465584393
17.1.2	hormone metabolism.abscisic acid.signal transduction	3	0.14140205489098828
16.2.1.1	secondary metabolism.phenylpropanoids.lignin biosynthesis.PAL	1	0.14718885213410984
29.3.3	protein.targeting.chloroplast	3	0.14872164304576713
17.7.1.3	hormone metabolism.jasmonate.synthesis-degradation.allene oxidase synthase	1	0.1494303853793777
4.1.14	glycolysis.cytosolic branch.pyruvate kinase (PK)	1	0.1499948181472158
23.3.2	nucleotide metabolism.salvage.nucleoside kinases	1	0.15312830319232873
23.3.2.3	nucleotide metabolism.salvage.nucleoside kinases.thymidine kinase	1	0.15312830319232873
30.2.23	signalling.receptor kinases.RKF3 like	1	0.1534156162327063
28.1.3.1	DNA.synthesis/chromatin structure.histone.H1	2	0.1541780772419845
11.1.1.2	lipid metabolism.FA synthesis and FA elongation.Acetyl CoA Carboxylation.heteromeric Complex	1	0.16103044143312384
11.1.1.2.3	lipid metabolism.FA synthesis and FA elongation.Acetyl CoA Carboxylation.heteromeric Complex.Biotin Carboxyl Carrier Protein	1	0.16103044143312384
15	metal handling	9	0.16316088436328857
10.8.2	cell wall.pectin*esterases.acetyl esterase	2	0.16421494813115034
26.21	misc.protease inhibitor/seed storage/lipid transfer protein (LTP) family protein	4	0.1644260151967818
13.2.3.5	amino acid metabolism.degradation.aspartate family.lysine	1	0.16524726386262545
13.2.3.5.1	mino acid metabolism.degradation.aspartate family.lysine.lysine decarboxylase	1	0.16524726386262545
17.6.1	hormone metabolism.gibberelin.synthesis-degradation	1	0.16555161620665262
17.6.1.13	hormone metabolism.gibberelin.synthesis-degradation.GA2 oxidase	1	0.16555161620665262
2	major CHO metabolism	11	0.16559664734626534
1.1.2	PS.lightreaction.photosystem I	3	0.16757195689879456
17.3.1.2.2	hormone metabolism.brassinosteroid.synthesis-degradation.sterols.SMT2	1	0.1701676494586286
4.2.4	glycolysis.plastid branch.phosphofructokinase (PFK)	1	0.172040833046156
30.4	signalling.phosphinositides	4	0.17276865563910157
1.1.6	PS.lightreaction.NADH DH	3	0.17278062622794144
3.2.2	minor CHO metabolism.trehalose.TPP	1	0.1764715282156426
11.9.3.3	lipid metabolism.lipid degradation.lysophospholipases.glycerophosphodiester phosphodiesterase	3	0.17718203643090114
30.2.15	signalling.receptor kinases.thaumatin like	3	0.17718203643090114
30.2.16	signalling.receptor kinases.Catharanthus roseus-like RLK1	3	0.17718203643090114
30.2.20	signalling.receptor kinases.wheat LRK10 like	3	0.17718203643090114
30.2.8	signalling.receptor kinases.leucine rich repeat VIII	4	0.18126067928477355
30.2.8.2	signalling.receptor kinases.leucine rich repeat VIII.VIII-2	4	0.18126067928477355
33.1	development.storage proteins	1	0.1813124867401339
1.1.2.1	PS.lightreaction.photosystem I.LHC-I	2	0.18225638572414438
29.2.1.2.2.34	protein.synthesis.ribosomal protein.eukaryotic.60S subunit.L34	1	0.18294784708632558
13.1.2.2	amino acid metabolism.synthesis.glutamate family.proline	2	0.1836490824439321
13.1.2.2.1	amino acid metabolism.synthesis.glutamate family.proline.delta 1-pyrroline-5-carboxylate synthetase	2	0.1836490824439321
13.2.3.4	amino acid metabolism.degradation.aspartate family.methionine	1	0.18492467952172534
13.2.3.4.1	amino acid metabolism.degradation.aspartate family.methionine.methionine gamma-lyase	1	0.18492467952172534
3.1.2	minor CHO metabolism.raffinose family.raffinose synthases	1	0.18825444977144024
3.1.2.1	minor CHO metabolism.raffinose family.raffinose synthases.known	1	0.18825444977144024
17.3.1.1.5	hormone metabolism.brassinosteroid.synthesis-degradation.BRs.metabolic regulation	1	0.1895986713648551
13.1.6.5	amino acid metabolism.synthesis.aromatic aa.tryptophan	1	0.19027342858332622
13.1.6.5.5	amino acid metabolism.synthesis.aromatic aa.tryptophan.tryptophan synthase	1	0.19027342858332622
30.2.19	signalling.receptor kinases.legume-lectin	3	0.19463028238897692
34.1	transport.p- and v-ATPases	4	0.1960386668222557
29.1.18	protein.aa activation.glutamine-tRNA ligase	1	0.19677201354412777
11.9.4.3	lipid metabolism.lipid degradation.beta-oxidation.enoyl CoA hydratase	1	0.19711849225336497
13.2.6.3	amino acid metabolism.degradation.aromatic aa.tryptophan	1	0.19711849225336497
11.1.4	lipid metabolism.FA synthesis and FA elongation.ACP oxoacyl reductase	1	0.19955635569841457
13.2.4	amino acid metabolism.degradation.branched chain group	1	0.20060786991148452
13.2.4.4	amino acid metabolism.degradation.branched chain group.leucine	1	0.20060786991148452
30.2.3	signalling.receptor kinases.leucine rich repeat III	3	0.20227811205748214
30	signalling	95	0.2033625471431752
27.3.29	RNA.regulation of transcription.TCP transcription factor family	1	0.20556842568116762
27.3.41	RNA.regulation of transcription.B3 transcription factor family	1	0.20772144812767945
16.8.3.1	secondary metabolism.flavonoids.dihydroflavonols.dihydroflavonol 4-reductase	1	0.20772144812767948
26.6	misc.O-methyl transferases	5	0.21042100572853176
13.1.1.1	amino acid metabolism.synthesis.central amino acid metabolism.GABA	1	0.21061752169544268
13.1.1.1.1	amino acid metabolism.synthesis.central amino acid metabolism.GABA.Glutamate decarboxylase	1	0.21061752169544268
3.2	minor CHO metabolism.trehalose	6	0.21109812365732505
13.1.6	amino acid metabolism.synthesis.aromatic aa	3	0.22039005689801974
21.6	redox.dismutases and catalases	6	0.22202345633988108
22.2	polyamine metabolism.degradation	1	0.2251544856377874
22.2.1	polyamine metabolism.degradation.polyamin oxidase	1	0.2251544856377874
11.1.1.1	lipid metabolism.FA synthesis and FA elongation.Acetyl CoA Carboxylation.homomeric Enzyme	2	0.22671722863137403
27.3.22	RNA.regulation of transcription.HB,Homeobox transcription factor family	4	0.22762770169037844
16.1.4	secondary metabolism.isoprenoids.carotenoids	4	0.2299462331892168
22.1	polyamine metabolism.synthesis	1	0.23015581600565568
22.1.2	polyamine metabolism.synthesis.SAM decarboxylase	1	0.23015581600565568
10.8.1	cell wall.pectin*esterases.PME	3	0.2352857821871233
1.2.6	PS.photorespiration.hydroxypyruvate reductase	1	0.23562965779620776
11	lipid metabolism	41	0.23698177375538446
23.3.1.1	nucleotide metabolism.salvage.phosphoribosyltransferases.aprt	1	0.23721039714783254
17.1.3	hormone metabolism.abscisic acid.induced-regulated-responsive-activated	10	0.2390247165473512
31.2.5	cell.division.plastid	1	0.24039432154908025
28.1.3.2.2	DNA.synthesis/chromatin structure.histone.core.H2B	4	0.24058738077363384
30.11	signalling.light	8	0.24675788909375518
34.10	transport.nucleotides	2	0.24916916837050462
4.2.2	glycolysis.plastid branch.phosphoglucomutase (PGM)	1	0.2501263513648604
2.1	major CHO metabolism.synthesis	2	0.25062229221607923
2.1.2	major CHO metabolism.synthesis.starch	2	0.25062229221607923
2.1.2.1	major CHO metabolism.synthesis.starch.AGPase	2	0.25062229221607923
28.1	DNA.synthesis/chromatin structure	23	0.2519981793767474
13	amino acid metabolism	30	0.2531502823847137
27.3.20	RNA.regulation of transcription.G2-like transcription factor family, GARP	4	0.2538503556246877
21.2.2	redox.ascorbate and glutathione.glutathione	1	0.25426150079671256
17.2	hormone metabolism.auxin	7	0.254610607146331
10.1.30	cell wall.precursor synthesis.sugar kinases	1	0.25467761692608404
10.1.30.1	cell wall.precursor synthesis.sugar kinases.galacturonic acid kinase	1	0.25467761692608404
20.2.99	stress.abiotic.unspecified	12	0.2550374778626135
11.9.3	lipid metabolism.lipid degradation.lysophospholipases	11	0.25661414264020244
27.3.4	RNA.regulation of transcription.ARF, Auxin Response Factor family	2	0.25886908584770235
27	RNA	180	0.2594761394469104
30.10	signalling.phosphorelay	2	0.2606604449003674
33.2	development.late embryogenesis abundant	1	0.26097623974647477
3.4.3	minor CHO metabolism.myo-inositol.InsP Synthases	1	0.2630995218432183
24	Biodegradation of Xenobiotics	5	0.2711409012559561
9.6	mitochondrial electron transport / ATP synthesis.cytochrome c	1	0.2725834333569064
21.5	redox.peroxiredoxin	2	0.27344001002459617
17.3.1.2.99	hormone metabolism.brassinosteroid.synthesis-degradation.sterols.other	1	0.2738945932970057
26.11	misc.alcohol dehydrogenases	3	0.27420643045950643
9.1	mitochondrial electron transport / ATP synthesis.NADH-DH	1	0.27521005673660137
9.1.1	mitochondrial electron transport / ATP synthesis.NADH-DH.complex I	1	0.27521005673660137
16.1.3.5	secondary metabolism.isoprenoids.tocopherol biosynthesis.tocopherol methyltransferase	1	0.277853903193777
29.1.30	protein.aa activation.pseudouridylate synthase	1	0.2809601820122547
20.1.2	stress.biotic.receptors	1	0.28096018201225476
34	transport	92	0.28155763134315354
3.4.1	minor CHO metabolism.myo-inositol.poly-phosphatases	1	0.28274574435126115
17.1.1	hormone metabolism.abscisic acid.synthesis-degradation	2	0.28824122214811937
10.1.5	cell wall.precursor synthesis.UXS	1	0.28950999630138224
17.3.2	hormone metabolism.brassinosteroid.signal transduction	4	0.2922857883341627
8.2	TCA / org transformation.other organic acid transformations	2	0.2927526268012877
8.2.11	TCA / org transformation.other organic acid transformatons.atp-citrate lyase	2	0.2927526268012877
17.3.1.1.4	hormone metabolism.brassinosteroid.synthesis-degradation.BRs.BR6OX	1	0.29362044359577233
17.3.1.1.99	hormone metabolism.brassinosteroid.synthesis-degradation.BRs.other	1	0.29362044359577233
34.1.2	transport.p- and v-ATPases.H+-exporting ATPase	1	0.2949992507729884
29.2.2.3.1	protein.synthesis.ribosome biogenesis.Pre-rRNA processing and modifications.snoRNPs	3	0.2954976501407333
8	TCA / org transformation	12	0.2962405204819131
27.3.21	RNA.regulation of transcription.GRAS transcription factor family	1	0.2963823891081751
27.1.10	RNA.processing.plastidial RNA	1	0.29730688810654615
27.1.10.2	RNA.processing.plastidial RNA.splicing	1	0.29730688810654615
27.1.10.2.2	RNA.processing.plastidial RNA.splicing.CAF2	1	0.29730688810654615
27.3.23	RNA.regulation of transcription.HSF,Heat-shock transcription factor family	3	0.29897211800804085
23.2.1	nucleotide metabolism.degradation.pyrimidine	1	0.29916166381947545
23.2.1.2	nucleotide metabolism.degradation.pyrimidine.uridine nucleosidase	1	0.29916166381947545
13.1.5.3	amino acid metabolism.synthesis.serine-glycine-cysteine group.cysteine	2	0.29927931961790266
13.1.5.3.1	amino acid metabolism.synthesis.serine-glycine-cysteine group.cysteine.OASTL	2	0.29927931961790266
16.8	secondary metabolism.flavonoids	25	0.3024384606937449
1.1.4	PS.lightreaction.ATP synthase	2	0.30324158908185006
34.19.1	transport.Major Intrinsic Proteins.PIP	2	0.30556894353774605
34.4	transport.nitrate	2	0.307908113997362
10.5	cell wall.cell wall proteins	7	0.309089009654419
30.4.4	signalling.phosphinositides.phosphoinositide phospholipase C	1	0.3095007213679846
9.8	mitochondrial electron transport / ATP synthesis.uncoupling protein	1	0.3133182270073456
19	tetrapyrrole synthesis	11	0.3142054031249337
4.1.9	glycolysis.cytosolic branch.non-phosphorylating glyceraldehyde 3-phosphate dehydrogenase (NPGAP-DH)	1	0.3162016109807277
23.3.1	nucleotide metabolism.salvage.phosphoribosyltransferases	2	0.3215015695775539
2.2	major CHO metabolism.degradation	9	0.32253035686990117
29.3.1	protein.targeting.nucleus	7	0.3227672828370123
4.2.8	glycolysis.plastid branch.glyceraldehyde 3-phosphate dehydrogenase (GAP-DH)	1	0.3229970274798153
35.1	not assigned.no ontology	113	0.3239154496066554
17.1.1.1	hormone metabolism.abscisic acid.synthesis-degradation.synthesis	1	0.3259382838585764
17.1.1.1.10	hormone metabolism.abscisic acid.synthesis-degradation.synthesis.9-cis-epoxycarotenoid dioxygenase	1	0.3259382838585764
30.2.7	signalling.receptor kinases.leucine rich repeat VII	1	0.32692255999025077
10.6	cell wall.degradation	8	0.3277790432621568
31	cell	64	0.3277994281003664
13.99	amino acid metabolism.misc	1	0.3284025899640419
11.9.4.2	lipid metabolism.lipid degradation.beta-oxidation.acyl CoA DH	3	0.33060492019357934
31.2	cell.division	9	0.3307548417068488
27.3.11	RNA.regulation of transcription.C2H2 zinc finger family	3	0.3323277300709564
17.4.2	hormone metabolism.cytokinin.signal transduction	2	0.3330067554919745
4.1.13	glycolysis.cytosolic branch.enolase	1	0.333367352605812
28	DNA	26	0.3342750727818893
27.1.19	RNA.processing.ribonucleases	3	0.3346338144584049
19.16	tetrapyrrole synthesis.chlorophyll b synthase	1	0.3363693373135978
13.1.5.2	amino acid metabolism.synthesis.serine-glycine-cysteine group.glycine	1	0.33938865840779064
13.1.5.2.41	amino acid metabolism.synthesis.serine-glycine-cysteine group.glycine.sarcosine oxidase	1	0.33938865840779064
29.1	protein.aa activation	8	0.34465948144394565
3.4	minor CHO metabolism.myo-inositol	3	0.34572814325839607
8.1.9	TCA / org transformation.TCA.malate DH	1	0.3459899503274168
29.5.7	protein.degradation.metalloprotease	3	0.3483896956701531
19.99	tetrapyrrole synthesis.unspecified	1	0.34855054518867834
29.3.4	protein.targeting.secretory pathway	9	0.3503532850856472
18.1	Co-factor and vitamine metabolism.molybdenum cofactor	1	0.3521555516995405
10.2.1	cell wall.cellulose synthesis.cellulose synthase	7	0.35246284064938793
20.1.1	stress.biotic.respiratory burst	1	0.35267247281545855
17.3.2.1	hormone metabolism.brassinosteroid.signal transduction.BRI	2	0.35276507014147857
29.2.1.2.2	protein.synthesis.ribosomal protein.eukaryotic.60S subunit	8	0.35302896614350526
26	misc	141	0.35364271766208655
11.3	lipid metabolism.Phospholipid synthesis	1	0.35474495498705894
11.3.5	lipid metabolism.Phospholipid synthesis.diacylglycerol kinase	1	0.35474495498705894
29.8	protein.assembly and cofactor ligation	2	0.35938931154465625
10.6.2	cell wall.degradation.mannan-xylose-arabinose-fucose	3	0.3597704100283241
8.1	TCA / org transformation.TCA	8	0.36245710400779185
35.1.19	not assigned.no ontology.C2 domain-containing protein	1	0.3625850584365816
19.10	tetrapyrrole synthesis.magnesium chelatase	2	0.36459516903508016
11.1	lipid metabolism.FA synthesis and FA elongation	11	0.36514116136272534
31.5	cell.cell death	1	0.36840288274064625
31.5.1	cell.cell death.plants	1	0.36840288274064625
26.24	misc.GCN5-related N-acetyltransferase	4	0.3709192885384802
29.2.1.2	protein.synthesis.ribosomal protein.eukaryotic	9	0.37299465111766555
3.2.3	minor CHO metabolism.trehalose.potential TPS/TPP	3	0.373855643575011
34.5	transport.ammonium	1	0.3775076040898855
13.1.3.4	amino acid metabolism.synthesis.aspartate family.methionine	5	0.377846634491829
35.1.41	not assigned.no ontology.hydroxyproline rich proteins	3	0.38008465316700146
29.2.1.1.1.2.15	protein.synthesis.ribosomal protein.prokaryotic.chloroplast.50S subunit.L15	1	0.38021163553439963
9.99	mitochondrial electron transport / ATP synthesis.unspecified	1	0.3829275367961753
29.7	protein.glycosylation	6	0.3859985977566378
29.2.1.1.1.2.6	protein.synthesis.ribosomal protein.prokaryotic.chloroplast.50S subunit.L6	1	0.38674970953540955
35.1.26	not assigned.no ontology.DC1 domain containing protein	1	0.3872976282048489
33.99	development.unspecified	49	0.3879736534358498
31.1	cell.organisation	22	0.38838369400888606
16.8.1.12	secondary metabolism.flavonoids.anthocyanins.anthocyanidin 3-O-glucosyltransferase	2	0.38937753135573294
21.2.1	redox.ascorbate and glutathione.ascorbate	3	0.3905009923271243
8.1.3	TCA / org transformation.TCA.aconitase	1	0.39390951292031184
29.2.2.3.3	protein.synthesis.ribosome biogenesis.Pre-rRNA processing and modifications.methylotransferases	2	0.39406233465032314
16.5.1.1.1.3	secondary metabolism.sulfur-containing.glucosinolates.synthesis.aliphatic.methylthioalkylmalate isomerase large subunit (MAM-IL)	1	0.39779780705146667
27.4	RNA.RNA binding	17	0.39808581324712344
15.2	metal handling.binding, chelation and storage	6	0.40001646360852505
3.5	minor CHO metabolism.others	5	0.4002377738099727
2.2.2.10	major CHO metabolism.degradation.starch.laforin like phosphoglucan phosphatase (SEX4)	1	0.40058927135948164
17.6.3	hormone metabolism.gibberelin.induced-regulated-responsive-activated	3	0.4036814569364733
34.21	transport.calcium	2	0.4043290953050078
13.2.6.2	amino acid metabolism.degradation.aromatic aa.tyrosine	1	0.40620738941152923
2.2.2.1	major CHO metabolism.degradation.starch.starch cleavage	1	0.410735571985324
2.2.2.1.2	major CHO metabolism.degradation.starch.starch cleavage.beta amylase	1	0.410735571985324
10.5.4	cell wall.cell wall proteins.HRGP	2	0.41233443771680706
1.1.4.7	PS.lightreaction.ATP synthase.delta chain	1	0.4130108614868704
16.1.4.21	secondary metabolism.isoprenoids.carotenoids.violaxanthin de-epoxidase	1	0.4130108614868704
29.2.1.1.1.1.17	protein.synthesis.ribosomal protein.prokaryotic.chloroplast.30S subunit.S17	1	0.4130108614868704
26.26	misc.aminotransferases	1	0.4158654481862433
26.26.1	misc.aminotransferases.aminotransferase class IV family protein	1	0.4158654481862433
13.1.1.2	amino acid metabolism.synthesis.central amino acid metabolism.aspartate	3	0.4181186530021253
13.1.1.2.1	amino acid metabolism.synthesis.central amino acid metabolism.aspartate.aspartate aminotransferase	3	0.4181186530021253
13.1.3.4.13	amino acid metabolism.synthesis.aspartate family.methionine.methionine S-methyltransferase	1	0.4256577867154856
19.2	tetrapyrrole synthesis.glu-tRNA reductase	1	0.4279812755156113
30.2.2	signalling.receptor kinases.leucine rich repeat II	1	0.4303121303010606
34.2	transport.sugars	4	0.4304969241207117
34.8	transport.metabolite transporters at the envelope membrane	4	0.4325447368763955
29.2.1.1.1.1.13	protein.synthesis.ribosomal protein.prokaryotic.chloroplast.30S subunit.S13	1	0.43265033713914636
11.8.1	lipid metabolism.'exotics' (steroids, squalene etc).sphingolipids	3	0.43658617082161966
1.3	PS.calvin cycle	5	0.44255036870217435
29.2.1.1.1.1.83	protein.synthesis.ribosomal protein.prokaryotic.chloroplast.30S subunit.PSRP3	1	0.44445114494987026
26.7	misc.oxidases - copper, flavone etc	16	0.4507044251978319
23.4	nucleotide metabolism.phosphotransfer and pyrophosphatases	2	0.4516229371875031
35.1.21	not assigned.no ontology.epsin N-terminal homology (ENTH) domain-containing protein	3	0.45342787621559666
27.1.1	RNA.processing.splicing	8	0.45723440075295324
34.12	transport.metal	9	0.4574084537982436
27.3.30	RNA.regulation of transcription.Trihelix, Triple-Helix transcription factor family	2	0.4605850562651004
11.5	lipid metabolism.glyceral metabolism	1	0.46431842689735436
11.5.2	lipid metabolism.glyceral metabolism.Glycerol-3-phosphate dehydrogenase (NAD+)	1	0.46431842689735436
29.2.1.1.1.2.12	protein.synthesis.ribosomal protein.prokaryotic.chloroplast.50S subunit.L12	1	0.46431842689735436
29.5.4	protein.degradation.aspartate protease	6	0.46478834513063516
30.2.9	signalling.receptor kinases.leucine rich repeat IX	1	0.4649280836421056
29.2.1.1.1.2.24	protein.synthesis.ribosomal protein.prokaryotic.chloroplast.50S subunit.L24	1	0.46675972223414597
27.3.27	RNA.regulation of transcription.NAC domain transcription factor family	3	0.47133987146362977
17.7.1.2	hormone metabolism.jasmonate.synthesis-degradation.lipoxygenase	3	0.47169494513199267
26.1	misc.misc2	3	0.47418458508119343
29.2.1.1.1.1.31	protein.synthesis.ribosomal protein.prokaryotic.chloroplast.30S subunit.S31	1	0.4747429045149958
16.2.1.3	secondary metabolism.phenylpropanoids.lignin biosynthesis.4CL	1	0.48217804535460207
23.5	nucleotide metabolism.deoxynucleotide metabolism	1	0.48654427599549055
23.5.4	nucleotide metabolism.deoxynucleotide metabolism.ribonucleoside-diphosphate reductase	1	0.48654427599549055
4.2	glycolysis.plastid branch	3	0.486740431778845
22	polyamine metabolism	3	0.48746329526616894
11.9.3.1	lipid metabolism.lipid degradation.lysophospholipases.phospholipase D	2	0.4876163253290269
11.10.2	lipid metabolism.glycolipid synthesis.DGDG synthase	1	0.49030370243118093
30.3	signalling.calcium	19	0.4929609859530763
35.1.27	not assigned.no ontology.tetratricopeptide repeat (TPR)	1	0.4947093683117392
1.3.13	PS.calvin cycle.rubisco interacting	2	0.4951749562681962
34.19	transport.Major Intrinsic Proteins	4	0.49686382980666854
30.6	signalling.MAP kinases	6	0.4993724802718929
26.12	misc.peroxidases	5	0.5005764120963474
3.8	minor CHO metabolism.galactose	1	0.5118989984503131
3.8.2	minor CHO metabolism.galactose.alpha-galactosidases	1	0.5118989984503131
7.2.4	OPP.non-reductive PP.ribose 5-phosphate isomerase	1	0.51511612141584
7.1.3	OPP.oxidative PP.6-phosphogluconate dehydrogenase	1	0.5170514233720457
23.2	nucleotide metabolism.degradation	3	0.5183401328720127
29.5.11.3	protein.degradation.ubiquitin.E2	1	0.5222305778025396
17.3	hormone metabolism.brassinosteroid	9	0.5280062337353325
18.5	Co-factor and vitamine metabolism.folate & vitamine K	1	0.5300490030686382
18.5.2	Co-factor and vitamine metabolism.folate & vitamine K.vitamine K	1	0.5300490030686382
18.5.2.7	Co-factor and vitamine metabolism.folate & vitamine K.vitamine K.DHNA Phytyltransferase	1	0.5300490030686382
1.3.7	PS.calvin cycle.FBPase	1	0.5320128601726459
11.8	lipid metabolism.'exotics'(steroids, squalene etc)	5	0.5332348924501189
4.1.10	glycolysis.cytosolic branch.aldolase	1	0.5346370573998399
4.3	glycolysis.unclear/dually targeted	1	0.5346370573998399
4.3.10	glycolysis.unclear/dually targeted.aldolase	1	0.5346370573998399
29.2.1.2.2.9	protein.synthesis.ribosomal protein.eukaryotic.60S subunit.L9	1	0.5372677695256318
23.4.3	nucleotide metabolism.phosphotransfer and pyrophosphatases.uridylate kinase	1	0.5379264624833471
34.18	transport.unspecified anions	1	0.5379264624833471
27.3.44	RNA.regulation of transcription.Chromatin Remodeling Factors	2	0.5413424489323178
16.2.1.6	secondary metabolism.phenylpropanoids.lignin biosynthesis.CCoAOMT	1	0.5451987351583165
3.7	minor CHO metabolism.sugar kinases	1	0.5471905183861705
21.3	redox.heme	1	0.5471905183861705
31.3.1	cell.cycle.peptidylprolyl isomerase	5	0.5480218003775963
7.2.2	OPP.non-reductive PP.transaldolase	1	0.5505181384239632
11.1.20	lipid metabolism.FA synthesis and FA elongation.MCD	1	0.5531873870346198
2.2.2.6	major CHO metabolism.degradation.starch.transporter	1	0.5612329900361082
29.2.1.1.1.2.3	protein.synthesis.ribosomal protein.prokaryotic.chloroplast.50S subunit.L3	1	0.5625794079628221
35.1.5	not assigned.no ontology.pentatricopeptide (PPR) repeat-containing protein	12	0.565078198703066
13.1.6.1	amino acid metabolism.synthesis.aromatic aa.chorismate	2	0.5659227709842638
17.2.3	hormone metabolism.auxin.induced-regulated-responsive-activated	6	0.56662205998743
10.2.2	cell wall.cellulose synthesis.COBRA	2	0.5668787674047755
29.7.4	protein.glycosylation.UDP-glucose glycoprotein glucosyltransferase	1	0.5686575101569493
34.6	transport.sulphate	4	0.572394497546486
3.4.5	minor CHO metabolism.myo-inositol.inositol phosphatase	1	0.5747668213000092
27.3.6	RNA.regulation of transcription.bHLH,Basic Helix-Loop-Helix family	8	0.5748546573968856
17.3.2.99	hormone metabolism.brassinosteroid.signal transduction.other	2	0.5759991261419224
2.2.1.1	major CHO metabolism.degradation.sucrose.fructokinase	1	0.580223249178914
30.2.18	signalling.receptor kinases.extensin	1	0.5829605360143857
1.2.1	PS.photorespiration.phosphoglycolate phosphatase	2	0.5837327479280567
3.99	minor CHO metabolism.misc	2	0.5837327479280567
2.2.1	major CHO metabolism.degradation.sucrose	3	0.5845756298247318
35.1.9	not assigned.no ontology.BTB/POZ domain-containing protein	1	0.5870777219979963
16.1	secondary metabolism.isoprenoids	9	0.5887392963947091
29.2.1.99	protein.synthesis.ribosomal protein.unknown	1	0.5891413520066475
29.2.1.99.2	protein.synthesis.ribosomal protein.unknown.large subunit	1	0.5891413520066475
29.2.1.99.2.1185	protein.synthesis.ribosomal protein.unknown.large subunit.L18/L5	1	0.5891413520066475
16.8.3	secondary metabolism.flavonoids.dihydroflavonols	10	0.5984175808134051
27.3.37	RNA.regulation of transcription.AS2,Lateral Organ Boundaries Gene Family	1	0.6008979666613888
26.30	misc. other Ferredoxins and Rieske domain	1	0.6036795560899355
29.2.1.1.1.2.18	protein.synthesis.ribosomal protein.prokaryotic.chloroplast.50S subunit.L18	1	0.6036795560899355
27.3.66	RNA.regulation of transcription.Psudo ARR transcription factor family	2	0.6057387438549451
26.13	misc.acid and other phosphatases	7	0.6058975313322059
27.3.73	RNA.regulation of transcription.Zn-finger(CCHC)	1	0.6092600184869248
1.1.2.2	PS.lightreaction.photosystem I.PSI polypeptide subunits	1	0.6148633072820737
29.2.1.1.1.1.20	protein.synthesis.ribosomal protein.prokaryotic.chloroplast.30S subunit.S20	1	0.6148633072820737
1.1.30	PS.lightreaction.state transition	1	0.618376836515683
29.4.1	protein.postranslational modification.kinase	1	0.618376836515683
29.4.1.55	protein.postranslational modification.kinase.receptor like cytoplasmatic kinase V	1	0.618376836515683
29.7.7	protein.glycosylation.mannosyl-oligosaccharide-1,3-1,6-alpha-mannosidase(GMII)	1	0.6240166502481881
11.10.4	lipid metabolism.glycolipid synthesis.sulfolipid synthase	1	0.6261372982264617
21	redox	23	0.6281385259233657
13.1.6.1.7	amino acid metabolism.synthesis.aromatic aa.chorismate.chorismate synthase	1	0.635362365302994
29.2.1.1.1.2.5	protein.synthesis.ribosomal protein.prokaryotic.chloroplast.50S subunit.L5	1	0.6360743599444589
29.4	protein.postranslational modification	41	0.6363973393875011
12	N-metabolism	1	0.6396393683964754
12.2	N-metabolism.ammonia metabolism	1	0.6396393683964754
12.2.2	N-metabolism.ammonia metabolism.glutamine synthetase	1	0.6396393683964754
14	S-assimilation	1	0.6432127181330862
14.1	S-assimilation.ATPS	1	0.6432127181330862
29.2.1.1.1.2.86	protein.synthesis.ribosomal protein.prokaryotic.chloroplast.50S subunit.PSRP6	1	0.6432127181330862
27.1.3	RNA.processing.3' end processing	2	0.6462551402701467
27.1.3.15	RNA.processing.3' end processing.Pcf11p	2	0.6462551402701467
27.3.26	RNA.regulation of transcription.MYB-related transcription factor family	7	0.6463319967795866
29.2.1.1.1.2.29	protein.synthesis.ribosomal protein.prokaryotic.chloroplast.50S subunit.L29	1	0.6467943394335187
27.3.67	RNA.regulation of transcription.putative transcription regulator	14	0.6485211585233805
13.1	amino acid metabolism.synthesis	22	0.6504635501944424
23.4.99	nucleotide metabolism.phosphotransfer and pyrophosphatases.misc	1	0.6539821149765208
27.2	RNA.transcription	9	0.6575697416878129
11.1.10	lipid metabolism.FA synthesis and FA elongation.beta ketoacyl CoA synthase	1	0.6648240392059384
29.2.1.1.1.2.28	protein.synthesis.ribosomal protein.prokaryotic.chloroplast.50S subunit.L28	1	0.6699078748495138
29.2.1.1.3	protein.synthesis.ribosomal protein.prokaryotic.unknown organellar	2	0.6702654844205604
27.3.35	RNA.regulation of transcription.bZIP transcription factor family	4	0.6721883067735043
30.8	signalling.misc	1	0.6742775272860366
30.2.25	signalling.receptor kinases.wall associated kinase	3	0.6771328466052109
29.5.11	protein.degradation.ubiquitin	49	0.6798776354372799
27.3.59	RNA.regulation of transcription.Methyl binding domain proteins	1	0.6801208411585814
29.2.1.1.1.2.34	protein.synthesis.ribosomal protein.prokaryotic.chloroplast.50S subunit.L34	1	0.6808526168375182
17.5	hormone metabolism.ethylene	10	0.682123095513284
8.1.7	TCA / org transformation.TCA.succinate dehydrogenase	1	0.6837827187797655
10.1.21	cell wall.precursor synthesis.phosphomannomutase	1	0.6845159910332779
30.2.21	signalling.receptor kinases.lysine motif	3	0.6872881697517197
29.5.9	protein.degradation.AAA type	3	0.6877125508237532
4.1.16	glycolysis.cytosolic branch.phospho-enol-pyruvate carboxylase kinase (PPCK)	1	0.6881868024059495
33	development	54	0.6907876788954015
16.1.1	secondary metabolism.isoprenoids.non-mevalonate pathway	1	0.6918649744110508
16.1.1.10	secondary metabolism.isoprenoids.non-mevalonate pathway.geranylgeranyl pyrophosphate synthase	1	0.6918649744110508
29.2.1.1.1.2.13	protein.synthesis.ribosomal protein.prokaryotic.chloroplast.50S subunit.L13	1	0.6918649744110508
16.8.4	secondary metabolism.flavonoids.flavonols	3	0.6919617533150718
4.1.5	glycolysis.cytosolic branch.pyrophosphate-fructose-6-P phosphotransferase	1	0.6992430915421912
29.2.1.1.1.1.6	protein.synthesis.ribosomal protein.prokaryotic.chloroplast.30S subunit.S6	1	0.6992430915421912
33.4	development.organ development	1	0.7022023566384492
33.4.3	development.organ development.shoot development.shoot development	1	0.7022023566384492
35.1.12	not assigned.no ontology.pumilio/Puf RNA-binding domain-containing protein	2	0.7061274119647016
27.3.12	RNA.regulation of transcription.C3H zinc finger family	2	0.7087528203249167
13.1.1.3	amino acid metabolism.synthesis.central amino acid metabolism.alanine	1	0.7088771737701915
13.1.1.3.1	amino acid metabolism.synthesis.central amino acid metabolism.alanine.alanine aminotransferase	1	0.7088771737701915
27.3.24	RNA.regulation of transcription.MADS box transcription factor family	1	0.7193046312243228
19.7	tetrapyrrole synthesis.uroporphyrinogen decarboxylase	1	0.7230415405270025
30.5	signalling.G-proteins	15	0.7275741170195726
26.11.1	misc.alcohol dehydrogenases.cinnamyl alcohol dehydrogenase	2	0.7304092797048076
13.2.7	amino acid metabolism.degradation.histidine	1	0.731285915374163
13.1.6.1.2	amino acid metabolism.synthesis.aromatic aa.chorismate.3-dehydroquinate synthase	1	0.7357960323007344
34.14	transport.unspecified cations	8	0.7368830377066465
20.2.4	stress.abiotic.touch/wounding	1	0.7373014394018003
20.1.3	stress.biotic.signalling	1	0.7388078550387971
20.1.3.1	stress.biotic.signalling.MLO-like	1	0.7388078550387971
26.3.1	misc.gluco-, galacto- and mannosidases.alpha-galactosidase	1	0.7388078550387971
28.99	DNA.unspecified	3	0.7414955470065242
21.1.1	redox.thioredoxin.PDIL	1	0.7463548741853037
8.3	TCA / org transformation.carbonic anhydrases	2	0.7496042560741327
1.3.6	PS.calvin cycle.aldolase	1	0.7531680799523964
19.1	tetrapyrrole synthesis.glu-tRNA synthetase	1	0.7562023885965772
29.2.1.1.3.1	protein.synthesis.ribosomal protein.prokaryotic.unknown organellar.30S subunit	1	0.7562023885965772
29.2.1.1.3.1.6	protein.synthesis.ribosomal protein.prokaryotic.unknown organellar.30S subunit.S6	1	0.7562023885965772
34.99	transport.misc	13	0.7575631802552282
31.1.1.3	cell.organisation.cytoskeleton.Myosin	1	0.7577209572258553
31.1.1.2	cell.organisation.cytoskeleton.mikrotubuli	1	0.7660896608081993
31.1.1.2.5	cell.organisation.cytoskeleton.mikrotubuli.MAP70	1	0.7660896608081993
27.3.99	RNA.regulation of transcription.unclassified	30	0.766441415453369
29.2.1.1.1.2.4	protein.synthesis.ribosomal protein.prokaryotic.chloroplast.50S subunit.L4	1	0.767614212358956
34.3	transport.amino acids	8	0.7680256110895202
29.2.1.1.3.2	protein.synthesis.ribosomal protein.prokaryotic.unknown organellar.50S subunit	1	0.7706660091120061
29.2.1.1.3.2.35	protein.synthesis.ribosomal protein.prokaryotic.unknown organellar.50S subunit.L35	1	0.7706660091120061
23	nucleotide metabolism	11	0.7726653388128388
29.2.1.2.2.3	protein.synthesis.ribosomal protein.eukaryotic.60S subunit.L3	1	0.7737213603240976
29.2.1.2.2.15	protein.synthesis.ribosomal protein.eukaryotic.60S subunit.L15	1	0.7737213603240976
7.1	OPP.oxidative PP	2	0.7776034143227041
35.1.3	not assigned.no ontology.armadillo/beta-catenin repeat family protein	1	0.7783109540669788
10.1	cell wall.precursor synthesis	3	0.7788225085440685
2.2.1.3	major CHO metabolism.degradation.sucrose.invertases	2	0.7808535297788194
29.1.12	protein.aa activation.aspartate-tRNA ligase	1	0.7859774146054687
29.2.2.3	protein.synthesis.ribosome biogenesis.Pre-rRNA processing and modifications	5	0.7861522277510838
29.5.11.5	protein.degradation.ubiquitin.ubiquitin protease	1	0.7898184929590675
27.3.7	RNA.regulation of transcription.C2C2(Zn) CO-like, Constans-like zinc finger family	4	0.7900254148878014
20.2.3	stress.abiotic.drought/salt	4	0.7931048488169427
29.2.1.1.1.2.21	protein.synthesis.ribosomal protein.prokaryotic.chloroplast.50S subunit.L21	1	0.7990577755832455
29.6	protein.folding	15	0.8027816069346703
7.1.1	OPP.oxidative PP.G6PD	1	0.8036880766856163
19.21	tetrapyrrole synthesis.heme oxygenase	1	0.8036880766856163
2.2.1.3.1	major CHO metabolism.degradation.sucrose.invertases.neutral	1	0.8036880766856164
10.2	cell wall.cellulose synthesis	11	0.8044949856881809
29.2.2	protein.synthesis.ribosome biogenesis	6	0.8100228892895442
2.2.2.3	major CHO metabolism.degradation.starch.glucan water dikinase	1	0.8106464156908011
27.1	RNA.processing	24	0.8114308375640418
1.2	PS.photorespiration	3	0.8121904251664657
16.1.4.3	secondary metabolism.isoprenoids.carotenoids.zeta-carotene desaturase	1	0.8121947682755977
34.13	transport.peptides and oligopeptides	6	0.8125548883513375
29.5.11.20	protein.degradation.ubiquitin.proteasom	4	0.8131978345125882
13.1.1	amino acid metabolism.synthesis.central amino acid metabolism	5	0.8148203732267536
21.1	redox.thioredoxin	2	0.8157490273841249
27.3.60	RNA.regulation of transcription.NIN-like bZIP-related family	2	0.8157490273841249
29.2.1.1.1.1.5	protein.synthesis.ribosomal protein.prokaryotic.chloroplast.30S subunit.S5	1	0.816844210826811
29.3.4.3	protein.targeting.secretory pathway.vacuole	3	0.8198038567217714
19.9	tetrapyrrole synthesis.protoporphyrin IX oxidase	1	0.8230534805599843
29.1.10	protein.aa activation.methionine-tRNA ligase	1	0.8308306316001965
27.3.85	RNA.regulation of transcription.sigma like plant	1	0.8386243867941725
8.1.2	TCA / org transformation.TCA.CS	1	0.8394046469818779
23.3.3	nucleotide metabolism.salvage.NUDIX hydrolases	2	0.8394060599432809
13.1.2	amino acid metabolism.synthesis.glutamate family	3	0.8404882630903879
17.3.3	hormone metabolism.brassinosteroid.induced-regulated-responsive-activated	1	0.8417463717863212
29.2.1.2.2.141	protein.synthesis.ribosomal protein.eukaryotic.60S subunit.L4/L1	1	0.8417463717863212
17.3.1.2	hormone metabolism.brassinosteroid.synthesis-degradation.sterols	2	0.8443767095180292
13.1.3	amino acid metabolism.synthesis.aspartate family	6	0.8491564418673847
26.28	misc.GDSL-motif lipase	9	0.8494794242125916
30.2.6	signalling.receptor kinases.leucine rich repeat VI	1	0.8495621236814896
29.2.3	protein.synthesis.initiation	8	0.8524220523487741
13.1.5	amino acid metabolism.synthesis.serine-glycine-cysteine group	5	0.8524923434053919
17.3.1.1	hormone metabolism.brassinosteroid.synthesis-degradation.BRs	2	0.8532286160159215
8.1.4	TCA / org transformation.TCA.IDH	1	0.8542587333970618
28.1.3.2.3	DNA.synthesis/chromatin structure.histone.core.H3	1	0.8550420087492117
29.2.1.1.1.1.9	protein.synthesis.ribosomal protein.prokaryotic.chloroplast.30S subunit.S9	1	0.8573926889800632
11.1.1	lipid metabolism.FA synthesis and FA elongation.Acetyl CoA Carboxylation	3	0.8590181235676856
27.3.1	RNA.regulation of transcription.ABI3/VP1-related B3-domain-containing transcription factor family	1	0.8605288941533688
29.5.11.4.1	protein.degradation.ubiquitin.E3.HECT	4	0.861194382913693
7	OPP	4	0.8627649049810365
29.3.99	protein.targeting.unknown	1	0.8652373139269511
33.3	development.squamosa promoter binding like (SPL)	2	0.8665408593886323
35.1.40	not assigned.no ontology.glycine rich proteins	2	0.8776635552526759
25	C1-metabolism	1	0.8809657071743873
29.1.5	protein.aa activation.isoleucine-tRNA ligase	1	0.8825412379663311
2.2.1.3.2	major CHO metabolism.degradation.sucrose.invertases.cell wall	1	0.8849054038122102
11.10	lipid metabolism.glycolipid synthesis	2	0.886021580384558
19.8	tetrapyrrole synthesis.coproporphyrinogen III oxidase	1	0.8864820851813464
16.8.3.3	secondary metabolism.flavonoids.dihydroflavonols.flavonoid 3''-monooxygenase	3	0.888094881719152
23.3	nucleotide metabolism.salvage	5	0.8883846994234954
29.1.14	protein.aa activation.glycine-tRNA ligase	1	0.8888479480543581
35.1.2	not assigned.no ontology.agenet domain-containing protein	1	0.8935826244618902
29.5.11.4.2	protein.degradation.ubiquitin.E3.RING	22	0.8950557330900764
30.4.5	signalling.phosphinositides.inositol-1,3,4-trisphosphate 5/6-kinase	1	0.8975310943806546
30.7	signalling.14-3-3 proteins	3	0.8981269512739686
29.1.22	protein.aa activation.asparagine-tRNA ligase	1	0.8999014012120021
17.5.3	hormone metabolism.ethylene.induced-regulated-responsive-activated	2	0.8999793869432418
34.7	transport.phosphate	2	0.9022156243741154
26.3	misc.gluco-, galacto- and mannosidases	10	0.9022599252948686
29.3.4.2	protein.targeting.secretory pathway.golgi	4	0.9065415401177034
24.2	Biodegradation of Xenobiotics.lactoylglutathione lyase	2	0.9089289232186236
16.4	secondary metabolism.N misc	4	0.9200139609302844
16.4.1	secondary metabolism.N misc.alkaloid-like	4	0.9200139609302844
34.9	transport.metabolite transporters at the mitochondrial membrane	5	0.9209578506250475
13.1.3.4.12	amino acid metabolism.synthesis.aspartate family.methionine.homocysteine S-methyltransferase	2	0.9212532019808424
27.3.68	RNA.regulation of transcription.PWWP domain protein	1	0.925236036765234
29.2.1.2.2.21	protein.synthesis.ribosomal protein.eukaryotic.60S subunit.L21	1	0.9260291031816268
3	minor CHO metabolism	22	0.9262943668251151
35.1.42	not assigned.no ontology.proline rich family	2	0.9291059722994062
29.5.11.2	protein.degradation.ubiquitin.E1	1	0.9307890179137186
34.30	transport.H+ transporting pyrophosphatase	1	0.9307890179137186
29.5.11.4.3	protein.degradation.ubiquitin.E3.SCF	7	0.931324363995999
29.5.11.4.3.2	protein.degradation.ubiquitin.E3.SCF.FBOX	7	0.931324363995999
26.4	misc.beta 1,3 glucan hydrolases	6	0.9333192784038236
13.1.3.4.11	amino acid metabolism.synthesis.aspartate family.methionine.S-adenosylmethionine synthetase	1	0.9339636809113849
26.17	misc.dynamin	1	0.937139394490766
13.1.5.1	amino acid metabolism.synthesis.serine-glycine-cysteine group.serine	2	0.945393538885034
13.1.5.1.1	amino acid metabolism.synthesis.serine-glycine-cysteine group.serine.phosphoglycerate dehydrogenase	2	0.945393538885034
29.2.1.2.2.518	protein.synthesis.ribosomal protein.eukaryotic.60S subunit.L18A	1	0.9474671108697592
34.19.2	transport.Major Intrinsic Proteins.TIP	2	0.9487664588073637
29.5.11.1	protein.degradation.ubiquitin.ubiquitin	4	0.9502061945478806
29.1.17	protein.aa activation.glutamate-tRNA ligase	1	0.9546223478924499
29.2.1.2.2.18	protein.synthesis.ribosomal protein.eukaryotic.60S subunit.L18	1	0.9546223478924499
11.1.13	lipid metabolism.FA synthesis and FA elongation.acyl-CoA binding protein	2	0.9560775218865603
34.15	transport.potassium	5	0.9568687869748838
31.3	cell.cycle	8	0.9574102171317158
21.4	redox.glutaredoxins	2	0.9583278520898011
29.5.2	protein.degradation.autophagy	2	0.9605785144268655
8.1.1.1	TCA / org transformation.TCA.pyruvate DH.E1	1	0.9641682562462854
27.1.2	RNA.processing.RNA helicase	1	0.9641682562462854
29.2.1.2.1	protein.synthesis.ribosomal protein.eukaryotic.40S subunit	1	0.9641682562462854
29.2.1.2.1.6	protein.synthesis.ribosomal protein.eukaryotic.40S subunit.S6	1	0.9641682562462854
13.2.3	amino acid metabolism.degradation.aspartate family	2	0.9650807638627015
10.8	cell wall.pectin*esterases	5	0.9686246427237717
27.3.39	RNA.regulation of transcription.AtSR Transcription Factor family	1	0.968943222890122
7.2	OPP.non-reductive PP	2	0.9695841268419705
27.3.50	RNA.regulation of transcription.General Transcription	1	0.9761077075216451
17.6	hormone metabolism.gibberelin	4	0.9764854520885473
16.2.1.10	secondary metabolism.phenylpropanoids.lignin biosynthesis.CAD	1	0.9832741202421839
8.1.1.2	TCA / org transformation.TCA.pyruvate DH.E2	2	0.9847892996754644
31.1.1.1	cell.organisation.cytoskeleton.actin	1	0.9904418829337607
31.1.1.1.1	cell.organisation.cytoskeleton.actin.Actin	1	0.9904418829337607
8.1.1	TCA / org transformation.TCA.pyruvate DH	3	0.9917176006353274
17.3.1	hormone metabolism.brassinosteroid.synthesis-degradation	4	0.9936223179870027
29.5.11.4	protein.degradation.ubiquitin.E3	33	0.9946817387625901
16.10	secondary metabolism.simple phenols	6	0.9954409056071216
26.5	misc.acyl transferases	1	0.9992034713254132
31.1.1	cell.organisation.cytoskeleton	3	0.9995398584636459

## Sheet: To_HSt_6dpi
bin	name	elements	p-value
20.1	stress.biotic	42	1.374293266591171E-6
30.2	signalling.receptor kinases	35	4.173147245730831E-6
20	stress	70	4.990440065899518E-5
35.2	not assigned.unknown	203	6.666496193119542E-5
35	not assigned	248	1.4849392605764677E-5
30	signalling	67	6.013728537136294E-4
20.1.7	stress.biotic.PR-proteins	23	1.8908539618907994E-4
28.1.3	DNA.synthesis/chromatin structure.histone	8	0.001446125848744817
26.4	misc.beta 1,3 glucan hydrolases	5	0.0021363263308286757
26.4.1	misc.beta 1,3 glucan hydrolases.glucan endo-1,3-beta-glucosidase	5	0.0021363263308286757
11	lipid metabolism	16	0.003224984126910731
30.2.20	signalling.receptor kinases.wheat LRK10 like	6	0.0054879915996110485
29.2.1	protein.synthesis.ribosomal protein	27	0.008398242107088727
11.9.3.3	lipid metabolism.lipid degradation.lysophospholipases.glycerophosphodiester phosphodiesterase	5	0.009494140449559742
30.2.15	signalling.receptor kinases.thaumatin like	5	0.009494140449559742
28.1.3.1	DNA.synthesis/chromatin structure.histone.H1	3	0.009548062308807559
10.6.3	cell wall.degradation.pectate lyases and polygalacturonases	6	0.009825444670227067
10	cell wall	32	0.010563408632724567
29.4	protein.postranslational modification	29	0.010697818748487227
29.2	protein.synthesis	39	0.01252386305953701
27.3.64	RNA.regulation of transcription.PHOR1	3	0.015527372721618072
29.5.1	protein.degradation.subtilases	7	0.02263461379990204
27.3.80	RNA.regulation of transcription.zf-HD	4	0.02290691003407641
11.9	lipid metabolism.lipid degradation	11	0.024276129094505033
16.5.99	secondary metabolism.sulfur-containing.misc	2	0.02449010161824061
16.5.99.1	secondary metabolism.sulfur-containing.misc.alliinase	2	0.02449010161824061
30.2.16	signalling.receptor kinases.Catharanthus roseus-like RLK1	6	0.02476947840489215
11.9.3	lipid metabolism.lipid degradation.lysophospholipases	10	0.027792113644948695
27.3.35	RNA.regulation of transcription.bZIP transcription factor family	6	0.030099636999318724
34	transport	33	0.030717937157546667
27.3.5	RNA.regulation of transcription.ARR	2	0.03312562111579376
26.3	misc.gluco-, galacto- and mannosidases	8	0.03390942674219354
17.1.3	hormone metabolism.abscisic acid.induced-regulated-responsive-activated	4	0.03553271272683334
27.3.40	RNA.regulation of transcription.Aux/IAA family	3	0.0366475154476158
10.2	cell wall.cellulose synthesis	8	0.03993349258463623
29.2.1.2	protein.synthesis.ribosomal protein.eukaryotic	23	0.04088685981163476
27.3.26	RNA.regulation of transcription.MYB-related transcription factor family	2	0.0429007302305886
28.1.3.2	DNA.synthesis/chromatin structure.histone.core	5	0.04411651911001746
21.3	redox.heme	2	0.044518026360582885
2	major CHO metabolism	9	0.04461868104862002
2.2.1	major CHO metabolism.degradation.sucrose	3	0.04493303090184291
17.5.1	hormone metabolism.ethylene.synthesis-degradation	4	0.045911173271620864
2.2	major CHO metabolism.degradation	8	0.046271660060126556
11.1	lipid metabolism.FA synthesis and FA elongation	4	0.049610802789798555
27.3.11	RNA.regulation of transcription.C2H2 zinc finger family	3	0.050874356775543195
27.3.7	RNA.regulation of transcription.C2C2(Zn) CO-like, Constans-like zinc finger family	2	0.05213281930960978
10.2.1	cell wall.cellulose synthesis.cellulose synthase	6	0.05571285915980514
27.3.6	RNA.regulation of transcription.bHLH,Basic Helix-Loop-Helix family	4	0.06340158834497754
35.1.42	not assigned.no ontology.proline rich family	2	0.06614432271277122
28.1.3.2.4	DNA.synthesis/chromatin structure.histone.core.H4	2	0.0672952774032427
26.12	misc.peroxidases	5	0.06989607198887865
27.3.32	RNA.regulation of transcription.WRKY domain transcription factor family	4	0.07277938511911214
21	redox	12	0.07291422959659077
10.8	cell wall.pectin*esterases	4	0.07336463081602633
10.8.1	cell wall.pectin*esterases.PME	4	0.07336463081602633
26.10	misc.cytochrome P450	9	0.07693817526654811
20.1.1	stress.biotic.respiratory burst	3	0.07993547111615273
27	RNA	137	0.08060465928785376
17.5.1.1	hormone metabolism.ethylene.synthesis-degradation.1-aminocyclopropane-1-carboxylate synthase	2	0.0808516503736132
27.3.3	RNA.regulation of transcription.AP2/EREBP, APETALA2/Ethylene-responsive element binding protein family	11	0.08305074057436247
9.7	mitochondrial electron transport / ATP synthesis.cytochrome c oxidase	2	0.08662341319315536
26.1	misc.misc2	3	0.08747570448075792
30.2.26	signalling.receptor kinases.crinkly like	1	0.08893804844360612
27.3.27	RNA.regulation of transcription.NAC domain transcription factor family	6	0.08948594762618622
20.2.4	stress.abiotic.touch/wounding	1	0.0896255912513726
2.2.1.5	major CHO metabolism.degradation.sucrose.Susy	2	0.09297439204175124
34.16	transport.ABC transporters and multidrug resistance systems	8	0.09395452124582429
17.1	hormone metabolism.abscisic acid	5	0.10083613985229387
16.8.3	secondary metabolism.flavonoids.dihydroflavonols	1	0.10352045829161183
16.8.4	secondary metabolism.flavonoids.flavonols	1	0.10352045829161183
16.8.4.2	secondary metabolism.flavonoids.flavonols.flavonol 3-O-glycosyltransferase	1	0.10352045829161183
33.2	development.late embryogenesis abundant	1	0.10429673571359618
28	DNA	21	0.104747500954113
17.3.2	hormone metabolism.brassinosteroid.signal transduction	1	0.10586315711072092
17.3.2.99	hormone metabolism.brassinosteroid.signal transduction.other	1	0.10586315711072092
34.14	transport.unspecified cations	1	0.1066533350381226
16.8.2	secondary metabolism.flavonoids.chalcones	1	0.10665333503812269
30.2.11	signalling.receptor kinases.leucine rich repeat XI	3	0.10677177682694257
10.6	cell wall.degradation	11	0.108758527683433
29.2.1.2.1	protein.synthesis.ribosomal protein.eukaryotic.40S subunit	12	0.1093783398725201
17.6.2	hormone metabolism.gibberelin.signal transduction	1	0.11149300946626131
17.6.1.11	hormone metabolism.gibberelin.synthesis-degradation.GA20 oxidase	1	0.11314420302252759
29.2.1.1	protein.synthesis.ribosomal protein.prokaryotic	2	0.11518231386761157
29.2.1.1.3	protein.synthesis.ribosomal protein.prokaryotic.unknown organellar	2	0.11518231386761157
29.2.1.1.3.2	protein.synthesis.ribosomal protein.prokaryotic.unknown organellar.50S subunit	2	0.11518231386761157
30.2.8	signalling.receptor kinases.leucine rich repeat VIII	2	0.11758495770821298
30.2.8.2	signalling.receptor kinases.leucine rich repeat VIII.VIII-2	2	0.11758495770821298
1.1.30	PS.lightreaction.state transition	2	0.11849602426428474
29.4.1.55	protein.postranslational modification.kinase.receptor like cytoplasmatic kinase V	2	0.11849602426428474
27.3.30	RNA.regulation of transcription.Trihelix, Triple-Helix transcription factor family	1	0.11994238735064881
20.1.3	stress.biotic.signalling	2	0.12126246004054358
20.1.3.1	stress.biotic.signalling.MLO-like	2	0.12126246004054358
34.12	transport.metal	3	0.12613041024935034
27.3.14	RNA.regulation of transcription.CCAAT box binding factor family, HAP2	2	0.1275908266285144
26.28	misc.GDSL-motif lipase	7	0.1284131039808532
30.2.25	signalling.receptor kinases.wall associated kinase	1	0.12980723409725783
13.99	amino acid metabolism.misc	2	0.12986546300570745
9.8	mitochondrial electron transport / ATP synthesis.uncoupling protein	1	0.13166668072389842
16.8	secondary metabolism.flavonoids	4	0.1355454046893958
17.5	hormone metabolism.ethylene	8	0.13682540738203364
3.1	minor CHO metabolism.raffinose family	1	0.13736899376323272
3.1.1	minor CHO metabolism.raffinose family.galactinol synthases	1	0.13736899376323272
3.1.1.2	minor CHO metabolism.raffinose family.galactinol synthases.putative	1	0.13736899376323272
11.9.3.4	lipid metabolism.lipid degradation.lysophospholipases.phospholipase A2	1	0.1383376236651519
10.5	cell wall.cell wall proteins	1	0.13931150779471757
10.5.1	cell wall.cell wall proteins.AGPs	1	0.13931150779471757
10.5.1.1	cell wall.cell wall proteins.AGPs.AGP	1	0.13931150779471757
34.99	transport.misc	1	0.14526601273285666
34.5	transport.ammonium	1	0.14678466763356446
13.2.3	amino acid metabolism.degradation.aspartate family	1	0.14934270249185277
13.2.3.4	amino acid metabolism.degradation.aspartate family.methionine	1	0.14934270249185277
13.2.3.4.1	amino acid metabolism.degradation.aspartate family.methionine.methionine gamma-lyase	1	0.14934270249185277
16.8.1	secondary metabolism.flavonoids.anthocyanins	1	0.15193461795011984
16.8.1.21	secondary metabolism.flavonoids.anthocyanins.anthocyanin 5-aromatic acyltransferase	1	0.15193461795011984
11.9.4	lipid metabolism.lipid degradation.beta-oxidation	1	0.15350612572191305
11.9.4.5	lipid metabolism.lipid degradation.beta-oxidation.acyl-CoA thioesterase	1	0.15350612572191305
3	minor CHO metabolism	4	0.15629663530513183
11.1.8	lipid metabolism.FA synthesis and FA elongation.acyl coa ligase	1	0.15668617746930377
16.5.1.1	secondary metabolism.sulfur-containing.glucosinolates.synthesis	1	0.15668617746930377
16.5.1.1.1	secondary metabolism.sulfur-containing.glucosinolates.synthesis.aliphatic	1	0.15668617746930377
16.5.1.1.1.12	secondary metabolism.sulfur-containing.glucosinolates.synthesis.aliphatic.benzoate-CoA ligase	1	0.15668617746930377
17.5.2	hormone metabolism.ethylene.signal transduction	1	0.1566861774693038
27.3	RNA.regulation of transcription	115	0.1572870269976101
34.2	transport.sugars	1	0.15883380238354206
23.3	nucleotide metabolism.salvage	1	0.16209691026101647
23.3.3	nucleotide metabolism.salvage.NUDIX hydrolases	1	0.16209691026101647
26.3.4	misc.gluco-, galacto- and mannosidases.endoglucanase	1	0.16319578132271417
28.1	DNA.synthesis/chromatin structure	18	0.16400735722177728
27.3.50	RNA.regulation of transcription.General Transcription	1	0.16430025983658103
27.3.9	RNA.regulation of transcription.C2C2(Zn) GATA transcription factor family	2	0.17028013876229986
17.7	hormone metabolism.jasmonate	1	0.17799633294640557
17.7.1	hormone metabolism.jasmonate.synthesis-degradation	1	0.17799633294640557
17.7.1.2	hormone metabolism.jasmonate.synthesis-degradation.lipoxygenase	1	0.17799633294640557
27.3.62	RNA.regulation of transcription.Nucleosome/chromatin assembly factor group	2	0.1839492495243471
27.3.23	RNA.regulation of transcription.HSF,Heat-shock transcription factor family	1	0.1857611464777092
30.2.24	signalling.receptor kinases.S-locus glycoprotein like	4	0.18750036111442503
27.2	RNA.transcription	7	0.1934899298893631
17.6.1.13	hormone metabolism.gibberelin.synthesis-degradation.GA2 oxidase	1	0.1962892953685216
16.1.5	secondary metabolism.isoprenoids.terpenoids	1	0.1988288373358995
29.2.1.2.2	protein.synthesis.ribosomal protein.eukaryotic.60S subunit	11	0.2053945220513813
27.3.46	RNA.regulation of transcription.DNA methyltransferases	1	0.20593624997772358
29.5.11.4.3	protein.degradation.ubiquitin.E3.SCF	12	0.20625073616182865
29.5.11.4.3.2	protein.degradation.ubiquitin.E3.SCF.FBOX	12	0.20625073616182865
30.2.21	signalling.receptor kinases.lysine motif	2	0.20757666955704823
34.13	transport.peptides and oligopeptides	1	0.20790628520914883
35.1	not assigned.no ontology	45	0.2081043550252175
11.9.3.1	lipid metabolism.lipid degradation.lysophospholipases.phospholipase D	1	0.21188728347950894
21.6	redox.dismutases and catalases	1	0.2172805668788238
27.3.8	RNA.regulation of transcription.C2C2(Zn) DOF zinc finger family	3	0.21989879357650643
1.1.5	PS.lightreaction.other electron carrier (ox/red)	1	0.2269550706541663
1.1.5.2	PS.lightreaction.other electron carrier (ox/red).ferredoxin	1	0.2269550706541663
17.3	hormone metabolism.brassinosteroid	2	0.22731052203006774
26.22	misc.short chain dehydrogenase/reductase (SDR)	2	0.22830624780596342
23.5	nucleotide metabolism.deoxynucleotide metabolism	1	0.22906754132311113
23.5.3	nucleotide metabolism.deoxynucleotide metabolism.cytosine deaminase	1	0.22906754132311113
16.10	secondary metabolism.simple phenols	2	0.23080914326048813
26.21	misc.protease inhibitor/seed storage/lipid transfer protein (LTP) family protein	3	0.2312047166709308
34.8	transport.metabolite transporters at the envelope membrane	2	0.23638399944267252
30.2.14	signalling.receptor kinases.leucine rich repeat XIV	1	0.23838322641645032
16.8.5	secondary metabolism.flavonoids.isoflavones	1	0.24130266249927512
16.8.5.1	secondary metabolism.flavonoids.isoflavones.isoflavone reductase	1	0.24130266249927512
26	misc	72	0.24153492198385
11.1.1	lipid metabolism.FA synthesis and FA elongation.Acetyl CoA Carboxylation	2	0.2420534061782145
11.1.1.1	lipid metabolism.FA synthesis and FA elongation.Acetyl CoA Carboxylation.homomeric Enzyme	2	0.2420534061782145
16.1	secondary metabolism.isoprenoids	2	0.24309440064544274
27.3.29	RNA.regulation of transcription.TCP transcription factor family	1	0.2547513053148085
29.2.1.1.3.2.1712	protein.synthesis.ribosomal protein.prokaryotic.unknown organellar.50S subunit.L7/L12	1	0.2593478994387022
31.3.1	cell.cycle.peptidylprolyl isomerase	1	0.2608927851150924
29.2.1.99	protein.synthesis.ribosomal protein.unknown	2	0.26127409479579833
29.2.1.99.99	protein.synthesis.ribosomal protein.unknown.unknown	2	0.26127409479579833
21.2	redox.ascorbate and glutathione	5	0.26246010464414815
15.2	metal handling.binding, chelation and storage	1	0.2647828059946628
29.2.1.1.3.2.30	protein.synthesis.ribosomal protein.prokaryotic.unknown organellar.50S subunit.L30	1	0.2718851631559993
2.2.1.3	major CHO metabolism.degradation.sucrose.invertases	1	0.2734810160220958
2.2.1.3.2	major CHO metabolism.degradation.sucrose.invertases.cell wall	1	0.2734810160220958
4	glycolysis	1	0.2750832608201741
4.2	glycolysis.plastid branch	1	0.2750832608201741
4.2.4	glycolysis.plastid branch.phosphofructokinase (PFK)	1	0.2750832608201741
1.1	PS.lightreaction	5	0.2755672812412817
29.2.2	protein.synthesis.ribosome biogenesis	4	0.2836572679154501
30.2.99	signalling.receptor kinases.misc	5	0.2872577202104846
16.5	secondary metabolism.sulfur-containing	4	0.29362461346849944
27.3.25	RNA.regulation of transcription.MYB domain transcription factor family	9	0.29869028005475595
29.2.1.2.1.28	protein.synthesis.ribosomal protein.eukaryotic.40S subunit.S28	1	0.29988642687277967
26.3.2	misc.gluco-, galacto- and mannosidases.beta-galactosidase	1	0.30159140271870327
29.7	protein.glycosylation	2	0.3028152159523278
26.13	misc.acid and other phosphatases	5	0.30348685385898827
16	secondary metabolism	17	0.30408447520177573
34.19	transport.Major Intrinsic Proteins	1	0.30588202613431237
34.19.3	transport.Major Intrinsic Proteins.NIP	1	0.30588202613431237
33.1	development.storage proteins	1	0.3128308085729566
28.1.3.2.3	DNA.synthesis/chromatin structure.histone.core.H3	2	0.3315394735463517
3.8	minor CHO metabolism.galactose	1	0.3324718706945517
3.8.2	minor CHO metabolism.galactose.alpha-galactosidases	1	0.3324718706945517
30.2.7	signalling.receptor kinases.leucine rich repeat VII	1	0.3324718706945517
30.2.22	signalling.receptor kinases.proline extensin like	1	0.3324718706945517
1	PS	8	0.33355203285039625
30.3	signalling.calcium	11	0.33518765755314367
29.2.2.3.4	protein.synthesis.ribosome biogenesis.Pre-rRNA processing and modifications.WD-repeat proteins	1	0.33521062084916187
2.2.2	major CHO metabolism.degradation.starch	5	0.33609351546609306
35.1.40	not assigned.no ontology.glycine rich proteins	1	0.34258477287221356
33	development	31	0.3441215872245296
29.5.5	protein.degradation.serine protease	1	0.3500618213625406
22	polyamine metabolism	1	0.3519471409482368
22.1	polyamine metabolism.synthesis	1	0.3519471409482368
22.1.3	polyamine metabolism.synthesis.arginine decarboxylase	1	0.3519471409482368
27.3.38	RNA.regulation of transcription.AT-rich interaction domain containing transcription factor family	1	0.3566885054490349
29.3.2	protein.targeting.mitochondria	1	0.35668850544903496
29.5.11.4.2	protein.degradation.ubiquitin.E3.RING	19	0.3625072056938009
13.1.6	amino acid metabolism.synthesis.aromatic aa	1	0.3672603863424687
13.1.6.5	amino acid metabolism.synthesis.aromatic aa.tryptophan	1	0.3672603863424687
34.15	transport.potassium	2	0.36743396410732987
29.2.2.3	protein.synthesis.ribosome biogenesis.Pre-rRNA processing and modifications	2	0.37156652671285606
26.7	misc.oxidases - copper, flavone etc	4	0.37333126646918346
31.1.1.1	cell.organisation.cytoskeleton.actin	1	0.3780253679972468
31.1.1.1.1	cell.organisation.cytoskeleton.actin.Actin	1	0.3780253679972468
26.9	misc.glutathione S transferases	2	0.37991772273191216
34.3	transport.amino acids	2	0.3827268988978366
28.99	DNA.unspecified	3	0.3847371086932547
26.3.3	misc.gluco-, galacto- and mannosidases.alpha-mannosidase	3	0.3864700907050546
11.1.9	lipid metabolism.FA synthesis and FA elongation.long chain fatty acid CoA ligase	1	0.39503985216999726
5	fermentation	1	0.3950398521699974
5.10	fermentation.aldehyde dehydrogenase	1	0.3950398521699974
27.3.37	RNA.regulation of transcription.AS2,Lateral Organ Boundaries Gene Family	3	0.4005047789180252
29.6	protein.folding	2	0.407846495046516
27.3.55	RNA.regulation of transcription.HDA	1	0.4104305916125661
27.1.19	RNA.processing.ribonucleases	4	0.4138544106779247
21.2.1	redox.ascorbate and glutathione.ascorbate	1	0.41668531037557804
29.2.1.2.1.29	protein.synthesis.ribosomal protein.eukaryotic.40S subunit.S29	1	0.41773320298933037
16.2	secondary metabolism.phenylpropanoids	3	0.4190793380587255
2.2.2.6	major CHO metabolism.degradation.starch.transporter	1	0.42299590673031423
15	metal handling	3	0.4245654097165096
35.1.41	not assigned.no ontology.hydroxyproline rich proteins	1	0.44117700073671684
31.1.1	cell.organisation.cytoskeleton	2	0.44308111777947085
16.5.1	secondary metabolism.sulfur-containing.glucosinolates	2	0.4438492195391675
10.6.2	cell wall.degradation.mannan-xylose-arabinose-fucose	4	0.4475256648142425
29.5.2	protein.degradation.autophagy	1	0.450980753646133
27.3.22	RNA.regulation of transcription.HB,Homeobox transcription factor family	7	0.4510771417879007
26.2	misc.UDP glucosyl and glucoronyl transferases	12	0.45236625749652487
26.24	misc.GCN5-related N-acetyltransferase	1	0.45537725134198825
18	Co-factor and vitamine metabolism	2	0.45546162023352
17.2.3	hormone metabolism.auxin.induced-regulated-responsive-activated	7	0.4585940414204947
2.2.2.9	major CHO metabolism.degradation.starch.limit dextrinase/ pullulanase	1	0.4586903967045413
29.2.1.2.1.6	protein.synthesis.ribosomal protein.eukaryotic.40S subunit.S6	1	0.46090664623247823
35.1.20	not assigned.no ontology.formin homology 2 domain-containing protein	1	0.46090664623247823
20.2.2	stress.abiotic.cold	1	0.46535705118621146
29.2.2.50	protein.synthesis.ribosome biogenesis.BRIX	1	0.46871046856708243
11.9.3.2	lipid metabolism.lipid degradation.lysophospholipases.carboxylesterase	2	0.47758892251978474
24	Biodegradation of Xenobiotics	2	0.47758892251978474
16.2.1	secondary metabolism.phenylpropanoids.lignin biosynthesis	1	0.4788505100629445
16.2.1.3	secondary metabolism.phenylpropanoids.lignin biosynthesis.4CL	1	0.4788505100629445
35.1.21	not assigned.no ontology.epsin N-terminal homology (ENTH) domain-containing protein	1	0.4799845297888852
34.21	transport.calcium	2	0.4807972814989478
30.2.9	signalling.receptor kinases.leucine rich repeat IX	1	0.4833953584909836
17.5.3	hormone metabolism.ethylene.induced-regulated-responsive-activated	3	0.4843212145242911
1.1.1	PS.lightreaction.photosystem II	2	0.4872490687390135
1.1.1.1	PS.lightreaction.photosystem II.LHC-II	2	0.4872490687390135
13.1.3.4	amino acid metabolism.synthesis.aspartate family.methionine	1	0.48796352057845166
13.1.3.4.13	amino acid metabolism.synthesis.aspartate family.methionine.methionine S-methyltransferase	1	0.48796352057845166
29.2.1.2.2.14	protein.synthesis.ribosomal protein.eukaryotic.60S subunit.L14	1	0.49025630526518715
27.3.34	RNA.regulation of transcription.Orphan family	1	0.49255487120232583
31.3	cell.cycle	3	0.49626262659810294
31.1	cell.organisation	16	0.4975135019254671
10.7	cell wall.modification	9	0.5003806541313736
29.2.1.2.2.17	protein.synthesis.ribosomal protein.eukaryotic.60S subunit.L17	1	0.5041338484109996
31	cell	32	0.509651864383199
29.2.1.2.2.24	protein.synthesis.ribosomal protein.eukaryotic.60S subunit.L24	2	0.5151830593533728
20.2.3	stress.abiotic.drought/salt	5	0.5165732709495152
10.2.2	cell wall.cellulose synthesis.COBRA	1	0.5170346837563425
29.2.1.2.1.21	protein.synthesis.ribosomal protein.eukaryotic.40S subunit.S21	1	0.519398526200086
31.99	cell.unspecified	1	0.5445512817886926
13.2.7	amino acid metabolism.degradation.histidine	1	0.5518473623915081
23.1.2.7	nucleotide metabolism.synthesis.purine.SAICAR synthetase	1	0.5530680280326354
31.4	cell.vesicle transport	6	0.5545597945576802
31.5	cell.cell death	1	0.556737947722196
31.5.1	cell.cell death.plants	1	0.556737947722196
30.2.18	signalling.receptor kinases.extensin	1	0.5628807297971838
35.1.19	not assigned.no ontology.C2 domain-containing protein	2	0.5690576521495586
23.1.2	nucleotide metabolism.synthesis.purine	2	0.5716887443027585
17.2.2	hormone metabolism.auxin.signal transduction	2	0.5734460133208756
29.2.4	protein.synthesis.elongation	2	0.576086708251869
13	amino acid metabolism	10	0.576529693285476
17.1.1	hormone metabolism.abscisic acid.synthesis-degradation	1	0.5915509623835273
17.1.1.1	hormone metabolism.abscisic acid.synthesis-degradation.synthesis	1	0.5915509623835273
17.1.1.1.11	hormone metabolism.abscisic acid.synthesis-degradation.synthesis.short chain alcohol dehydrogenmase (ABA2)	1	0.5915509623835273
28.1.3.2.1	DNA.synthesis/chromatin structure.histone.core.H2A	1	0.5940754119004568
30.5	signalling.G-proteins	11	0.5965030367847817
9	mitochondrial electron transport / ATP synthesis	3	0.5971643173707992
29.2.1.2.1.27	protein.synthesis.ribosomal protein.eukaryotic.40S subunit.S27	1	0.5991390340567264
30.2.3	signalling.receptor kinases.leucine rich repeat III	2	0.6046047864583384
11.9.2	lipid metabolism.lipid degradation.lipases	1	0.6118828328302814
34.7	transport.phosphate	1	0.6118828328302814
29.5.4	protein.degradation.aspartate protease	3	0.6155891937028096
29.2.1.2.1.9	protein.synthesis.ribosomal protein.eukaryotic.40S subunit.S9	1	0.615729235917911
10.6.1	cell wall.degradation.cellulases and beta -1,4-glucanases	1	0.6170137267934038
29.4.1.57	protein.postranslational modification.kinase.receptor like cytoplasmatic kinase VII	3	0.6207925831106096
33.99	development.unspecified	29	0.6307858592478127
34.1	transport.p- and v-ATPases	2	0.631901204624336
29.3.4.3	protein.targeting.secretory pathway.vacuole	1	0.6338176631189079
13.1.3.2	amino acid metabolism.synthesis.aspartate family.threonine	1	0.6377228865248279
13.1.3.2.1	amino acid metabolism.synthesis.aspartate family.threonine.threonine synthase	1	0.6377228865248279
29.2.99	protein.synthesis.misc	1	0.6377228865248279
27.3.67	RNA.regulation of transcription.putative transcription regulator	4	0.6437287844813611
20.2	stress.abiotic	28	0.6489159733247574
29.4.1.51	protein.postranslational modification.kinase.receptor like cytoplasmatic kinase I	1	0.6560790754258873
30.2.6	signalling.receptor kinases.leucine rich repeat VI	1	0.6560790754258873
30.11	signalling.light	4	0.6595349745221384
13.1	amino acid metabolism.synthesis	5	0.6610798624801243
23.1	nucleotide metabolism.synthesis	4	0.6714906826495928
19	tetrapyrrole synthesis	1	0.685345142816669
19.99	tetrapyrrole synthesis.unspecified	1	0.685345142816669
29.2.1.2.2.523	protein.synthesis.ribosomal protein.eukaryotic.60S subunit.L23A	2	0.6879947770246961
16.4	secondary metabolism.N misc	2	0.6889454773719448
16.4.1	secondary metabolism.N misc.alkaloid-like	2	0.6889454773719448
30.4.5	signalling.phosphinositides.inositol-1,3,4-trisphosphate 5/6-kinase	1	0.6947596304774497
20.1.2	stress.biotic.receptors	2	0.7003918368620443
2.1	major CHO metabolism.synthesis	1	0.7015133096287026
2.1.2	major CHO metabolism.synthesis.starch	1	0.7015133096287026
2.1.2.1	major CHO metabolism.synthesis.starch.AGPase	1	0.7015133096287026
29.3.5	protein.targeting.peroxisomes	1	0.7028669004536765
30.4.1	signalling.phosphinositides.phosphatidylinositol-4-phosphate 5-kinase	1	0.71372923911671
27.3.20	RNA.regulation of transcription.G2-like transcription factor family, GARP	1	0.7150911746111044
29.2.1.2.2.36	protein.synthesis.ribosomal protein.eukaryotic.60S subunit.L36	1	0.7150911746111044
35.1.5	not assigned.no ontology.pentatricopeptide (PPR) repeat-containing protein	2	0.7167241227745323
17.6.1	hormone metabolism.gibberelin.synthesis-degradation	3	0.7174898825214733
34.11	transport.NDP-sugars at the ER	2	0.7215528982496199
29.2.1.2.1.7	protein.synthesis.ribosomal protein.eukaryotic.40S subunit.S7	1	0.7246499163169511
29.3	protein.targeting	10	0.7261357837714333
8.2	TCA / org transformation.other organic acid transformations	1	0.7301314997644989
8.2.10	TCA / org transformation.other organic acid transformatons.malic	1	0.7301314997644989
13.2	amino acid metabolism.degradation	3	0.7309342873625242
29.2.1.2.2.11	protein.synthesis.ribosomal protein.eukaryotic.60S subunit.L11	1	0.7328774907690967
29.2.1.2.2.16	protein.synthesis.ribosomal protein.eukaryotic.60S subunit.L16	1	0.7328774907690967
11.5	lipid metabolism.glyceral metabolism	1	0.7370028856336874
11.5.2	lipid metabolism.glyceral metabolism.Glycerol-3-phosphate dehydrogenase (NAD+)	1	0.7370028856336874
31.2	cell.division	5	0.7441495774267725
29.5	protein.degradation	52	0.7489367561741779
20.2.99	stress.abiotic.unspecified	2	0.7546744275053209
2.2.2.3	major CHO metabolism.degradation.starch.glucan water dikinase	2	0.7586022750691175
27.4	RNA.RNA binding	4	0.760152104610587
20.2.1	stress.abiotic.heat	16	0.7628664675146091
29.2.2.2	protein.synthesis.ribosome biogenesis.Assembly factors	1	0.7646941986109608
29.2.2.2.1	protein.synthesis.ribosome biogenesis.Assembly factors.DExD-box helicases	1	0.7646941986109608
29.2.2.3.5	protein.synthesis.ribosome biogenesis.Pre-rRNA processing and modifications.DExD-box helicases	1	0.7646941986109608
17.6.3	hormone metabolism.gibberelin.induced-regulated-responsive-activated	2	0.7664765936716038
29.2.1.2.2.518	protein.synthesis.ribosomal protein.eukaryotic.60S subunit.L18A	1	0.7744597553986177
27.3.99	RNA.regulation of transcription.unclassified	14	0.784029779977949
8	TCA / org transformation	3	0.7879387435208912
29.5.11.1	protein.degradation.ubiquitin.ubiquitin	2	0.7892473392196278
3.5	minor CHO metabolism.others	2	0.790241623445879
30.1	signalling.in sugar and nutrient physiology	2	0.7972110903502785
30.2.2	signalling.receptor kinases.leucine rich repeat II	1	0.7983222920400652
13.2.2	amino acid metabolism.degradation.glutamate family	1	0.8011425525694664
13.2.2.3	amino acid metabolism.degradation.glutamate family.arginine	1	0.8011425525694664
31.2.5	cell.division.plastid	1	0.8011425525694664
29.2.1.2.1.25	protein.synthesis.ribosomal protein.eukaryotic.40S subunit.S25	1	0.8025536578253876
34.18	transport.unspecified anions	1	0.8067908206850152
14	S-assimilation	1	0.8124491826347359
14.1	S-assimilation.ATPS	1	0.8124491826347359
29.5.11.3	protein.degradation.ubiquitin.E2	1	0.8181173543485469
17.6	hormone metabolism.gibberelin	6	0.8232418841448083
29.2.1.2.2.57	protein.synthesis.ribosomal protein.eukaryotic.60S subunit.L7A	1	0.8294819831359979
29.3.3	protein.targeting.chloroplast	2	0.8343061630217575
29.4.1	protein.postranslational modification.kinase	7	0.8355343168687186
23.1.2.31	nucleotide metabolism.synthesis.purine.GMP synthetase	1	0.8366031991515555
31.1.1.2	cell.organisation.cytoskeleton.mikrotubuli	1	0.8394554736722114
27.3.44	RNA.regulation of transcription.Chromatin Remodeling Factors	2	0.8403588259851924
27.1	RNA.processing	11	0.840838895062102
29.2.1.2.1.3	protein.synthesis.ribosomal protein.eukaryotic.40S subunit.S3	1	0.8408824044840577
21.4	redox.glutaredoxins	4	0.842063044600863
30.4	signalling.phosphinositides	3	0.84362561960734
29.2.1.2.1.8	protein.synthesis.ribosomal protein.eukaryotic.40S subunit.S8	1	0.8437378304111371
1.2	PS.photorespiration	2	0.8464209421234119
26.16	misc.myrosinases-lectin-jacalin	2	0.8474321893439923
23.2	nucleotide metabolism.degradation	1	0.8494548114781989
13.1.7	amino acid metabolism.synthesis.histidine	1	0.849454811478199
13.1.7.2	amino acid metabolism.synthesis.histidine.bifunctional phosphoribosyl-ATP diphosphatase and phosphoribosyl-AMP cyclohydrolase	1	0.849454811478199
29.8	protein.assembly and cofactor ligation	1	0.8537477659440869
29.5.11	protein.degradation.ubiquitin	35	0.8571283962464777
30.9	signalling.lipids	1	0.8580450555911223
1.2.6	PS.photorespiration.hydroxypyruvate reductase	1	0.8609122622828038
23	nucleotide metabolism	7	0.8610139866451427
29	protein	135	0.8637882166370943
2.2.2.1	major CHO metabolism.degradation.starch.starch cleavage	1	0.865216500194964
2.2.2.1.1	major CHO metabolism.degradation.starch.starch cleavage.alpha amylase	1	0.865216500194964
29.2.1.2.1.12	protein.synthesis.ribosomal protein.eukaryotic.40S subunit.S12	1	0.8666521417215942
30.10	signalling.phosphorelay	1	0.8709616879257496
13.1.3	amino acid metabolism.synthesis.aspartate family	3	0.8776026827917409
29.2.2.1	protein.synthesis.ribosome biogenesis.export from nucleus	1	0.8781527241481912
17	hormone metabolism	36	0.8817247107479513
27.3.2	RNA.regulation of transcription.Alfin-like	1	0.882472215870906
29.3.4.99	protein.targeting.secretory pathway.unspecified	4	0.8916724602211009
26.8	misc.nitrilases, *nitrile lyases, berberine bridge enzymes, reticuline oxidases, troponine reductases	4	0.8996257845913402
29.2.1.2.2.18	protein.synthesis.ribosomal protein.eukaryotic.60S subunit.L18	1	0.9012288019556975
30.2.17	signalling.receptor kinases.DUF 26	2	0.9013471804047462
27.3.12	RNA.regulation of transcription.C3H zinc finger family	3	0.9026113251997328
10.1	cell wall.precursor synthesis	1	0.904119600633134
26.26	misc.aminotransferases	1	0.904119600633134
26.26.1	misc.aminotransferases.aminotransferase class IV family protein	1	0.904119600633134
29.3.1	protein.targeting.nucleus	1	0.912799472953892
17.2	hormone metabolism.auxin	10	0.9173238619144153
17.4	hormone metabolism.cytokinin	4	0.9184632374437269
17.4.1	hormone metabolism.cytokinin.synthesis-degradation	4	0.9184632374437269
27.1.1	RNA.processing.splicing	2	0.918749923113731
1.2.5	PS.photorespiration.serine hydroxymethyltransferase	1	0.9214897603437922
27.3.66	RNA.regulation of transcription.Psudo ARR transcription factor family	1	0.9258384876934637
29.3.4	protein.targeting.secretory pathway	5	0.9270073319264496
17.3.1	hormone metabolism.brassinosteroid.synthesis-degradation	1	0.9287388788740014
17.3.1.2	hormone metabolism.brassinosteroid.synthesis-degradation.sterols	1	0.9287388788740014
17.3.1.2.2	hormone metabolism.brassinosteroid.synthesis-degradation.sterols.SMT2	1	0.9287388788740014
29.2.1.2.1.53	protein.synthesis.ribosomal protein.eukaryotic.40S subunit.S3A	1	0.9287388788740014
8.1	TCA / org transformation.TCA	2	0.9320846649764233
8.1.3	TCA / org transformation.TCA.aconitase	2	0.9320846649764233
17.1.2	hormone metabolism.abscisic acid.signal transduction	1	0.9359939159598432
29.5.11.4	protein.degradation.ubiquitin.E3	31	0.9386632572876485
27.3.63	RNA.regulation of transcription.PHD finger transcription factor	2	0.9454384961816187
34.9	transport.metabolite transporters at the mitochondrial membrane	3	0.9503745028703308
27.3.84	RNA.regulation of transcription.BBR/BPC	1	0.9534265606183054
13.1.3.6	amino acid metabolism.synthesis.aspartate family.misc	1	0.9650612345353904
13.1.3.6.1	amino acid metabolism.synthesis.aspartate family.misc.homoserine	1	0.9650612345353904
13.1.3.6.1.1	amino acid metabolism.synthesis.aspartate family.misc.homoserine.aspartate kinase	1	0.9650612345353904
13.1.3.6.1.10	amino acid metabolism.synthesis.aspartate family.misc.homoserine.bifunctional aspartate kinase/homoserine dehydrogenase	1	0.9650612345353904
23.1.1.1	nucleotide metabolism.synthesis.pyrimidine.carbamoyl phosphate synthetase	1	0.9679711628086349
35.1.3	not assigned.no ontology.armadillo/beta-catenin repeat family protein	2	0.9721884527052158
27.1.2	RNA.processing.RNA helicase	1	0.9723368428751159
23.1.1	nucleotide metabolism.synthesis.pyrimidine	2	0.9732181156338477
29.2.3	protein.synthesis.initiation	4	0.9737507086076047
25	C1-metabolism	1	0.983982354083121
25.6	C1-metabolism.methylenetetrahydrofolate reductase	1	0.983982354083121
26.27	misc.calcineurin-like phosphoesterase family protein	1	0.983982354083121
1.3	PS.calvin cycle	1	0.985438333947968
1.3.8	PS.calvin cycle.transketolase	1	0.985438333947968
7	OPP	1	0.985438333947968
7.2	OPP.non-reductive PP	1	0.985438333947968
7.2.1	OPP.non-reductive PP.transketolase	1	0.985438333947968
23.1.1.10	nucleotide metabolism.synthesis.pyrimidine.CTP synthetase	1	0.9941750619425997
20.2.5	stress.abiotic.light	1	0.9970875115677557

## Sheet: To_FDSt_6dpi
bin	name	elements	p-value
10	cell wall	46	1.424204477778385E-6
10.7	cell wall.modification	13	2.307164529074252E-5
1.1	PS.lightreaction	20	5.259044413197245E-5
10.6	cell wall.degradation	25	2.3394952677654355E-5
10.6.2	cell wall.degradation.mannan-xylose-arabinose-fucose	15	2.3674061795667152E-5
26.3	misc.gluco-, galacto- and mannosidases	11	4.848003352320738E-4
1	PS	37	1.0692175267323911E-4
30.2	signalling.receptor kinases	39	2.5028655835810347E-4
26.4	misc.beta 1,3 glucan hydrolases	7	0.001050186072590387
26.4.1	misc.beta 1,3 glucan hydrolases.glucan endo-1,3-beta-glucosidase	7	0.001050186072590387
26.8	misc.nitrilases, *nitrile lyases, berberine bridge enzymes, reticuline oxidases, troponine reductases	9	0.0019757339266408547
17.4.1	hormone metabolism.cytokinin.synthesis-degradation	7	0.0035184734763298213
34.12	transport.metal	9	0.004824504736440026
15.2	metal handling.binding, chelation and storage	5	0.005418522727971828
11.9	lipid metabolism.lipid degradation	19	0.00632835445337769
27.3.25	RNA.regulation of transcription.MYB domain transcription factor family	7	0.007206418415459136
26.12	misc.peroxidases	4	0.007400079914672469
35	not assigned	407	0.008140631194840209
16.8.1	secondary metabolism.flavonoids.anthocyanins	8	0.008932189720548322
17.4	hormone metabolism.cytokinin	8	0.009016848209592355
26.7	misc.oxidases - copper, flavone etc	12	0.009801811997738996
16.1	secondary metabolism.isoprenoids	11	0.010435989636097709
15	metal handling	6	0.01130031390860355
11.9.3	lipid metabolism.lipid degradation.lysophospholipases	12	0.011443258842170545
30.2.25	signalling.receptor kinases.wall associated kinase	5	0.014866452176967554
17.3.1.1	hormone metabolism.brassinosteroid.synthesis-degradation.BRs	4	0.014875328185992798
30.2.11	signalling.receptor kinases.leucine rich repeat XI	7	0.016653054235521336
34.3	transport.amino acids	8	0.020138090874925515
29.5.1	protein.degradation.subtilases	7	0.020737234338684036
1.3	PS.calvin cycle	11	0.022677618451967252
16.5.99	secondary metabolism.sulfur-containing.misc	2	0.02413563593632362
16.5.99.1	secondary metabolism.sulfur-containing.misc.alliinase	2	0.02413563593632362
26.3.2	misc.gluco-, galacto- and mannosidases.beta-galactosidase	4	0.025316395998298526
20.1	stress.biotic	40	0.025627726881310334
19	tetrapyrrole synthesis	6	0.027306710436694637
19.99	tetrapyrrole synthesis.unspecified	3	0.02913450385041161
29.2.4	protein.synthesis.elongation	4	0.029417665145439198
16.1.4	secondary metabolism.isoprenoids.carotenoids	5	0.030223030779421345
26.2	misc.UDP glucosyl and glucoronyl transferases	25	0.03085268702924948
2.2	major CHO metabolism.degradation	16	0.03107753470089251
28.1	DNA.synthesis/chromatin structure	18	0.03146889710898879
11.9.3.3	lipid metabolism.lipid degradation.lysophospholipases.glycerophosphodiester phosphodiesterase	4	0.032118758408741635
27.3.35	RNA.regulation of transcription.bZIP transcription factor family	5	0.033281227967635774
6	gluconeogenesis / glyoxylate cycle	3	0.03363514679244101
6.4	gluconeogenesis / glyoxylate cycle.PEPCK	3	0.03363514679244101
2.2.2	major CHO metabolism.degradation.starch	12	0.03412334211023067
30.2.15	signalling.receptor kinases.thaumatin like	3	0.03417562084667443
30.2.16	signalling.receptor kinases.Catharanthus roseus-like RLK1	3	0.03417562084667443
30.2.20	signalling.receptor kinases.wheat LRK10 like	3	0.03417562084667443
1.1.40	PS.lightreaction.cyclic electron flow-chlororespiration	2	0.03500061369227914
16.1.5	secondary metabolism.isoprenoids.terpenoids	2	0.03506247683403396
11.2	lipid metabolism.FA desaturation	2	0.036897546289759386
11.2.3	lipid metabolism.FA desaturation.omega 3 desaturase	2	0.036897546289759386
21.6	redox.dismutases and catalases	2	0.036897546289759386
1.1.1	PS.lightreaction.photosystem II	7	0.03957609925917516
27.3	RNA.regulation of transcription	184	0.04149589117192587
29.2	protein.synthesis	19	0.042098963634779496
20.1.7	stress.biotic.PR-proteins	17	0.042609246862599155
27.3.9	RNA.regulation of transcription.C2C2(Zn) GATA transcription factor family	3	0.043519005811254896
30.11	signalling.light	12	0.04446516223501318
35.2	not assigned.unknown	302	0.044821119282032695
4.1.9	glycolysis.cytosolic branch.non-phosphorylating glyceraldehyde 3-phosphate dehydrogenase (NPGAP-DH)	2	0.048068975664333324
1.1.1.2	PS.lightreaction.photosystem II.PSII polypeptide subunits	4	0.0483328716347855
27.3.14	RNA.regulation of transcription.CCAAT box binding factor family, HAP2	3	0.04834744900200394
27.3.22	RNA.regulation of transcription.HB,Homeobox transcription factor family	9	0.049083532424316845
2	major CHO metabolism	19	0.05002113085811883
1.3.13	PS.calvin cycle.rubisco interacting	5	0.052447959002935196
29.4.1.57	protein.postranslational modification.kinase.receptor like cytoplasmatic kinase VII	3	0.052969913476415886
30.2.99	signalling.receptor kinases.misc	5	0.05311239514864621
11.9.4	lipid metabolism.lipid degradation.beta-oxidation	3	0.05826562425012597
10.2	cell wall.cellulose synthesis	7	0.060090940380122096
27.3.5	RNA.regulation of transcription.ARR	3	0.06023203034287361
26	misc	140	0.06155323511066282
33.1	development.storage proteins	2	0.06265750128600357
2.2.2.1	major CHO metabolism.degradation.starch.starch cleavage	3	0.07054215004639999
26.28	misc.GDSL-motif lipase	7	0.07429397824163726
27.3.32	RNA.regulation of transcription.WRKY domain transcription factor family	5	0.07447177615206191
21.2	redox.ascorbate and glutathione	12	0.07631352478608622
27.3.66	RNA.regulation of transcription.Psudo ARR transcription factor family	4	0.07697967280696894
27	RNA	222	0.07703898855572477
30	signalling	105	0.0784425672048076
11.9.3.2	lipid metabolism.lipid degradation.lysophospholipases.carboxylesterase	4	0.08077240008603825
26.3.3	misc.gluco-, galacto- and mannosidases.alpha-mannosidase	2	0.08122722569148047
29.4.1	protein.postranslational modification.kinase	9	0.08194832477187619
1.1.6	PS.lightreaction.NADH DH	2	0.08621378650779854
8	TCA / org transformation	5	0.08644825309634
17.7.1.2	hormone metabolism.jasmonate.synthesis-degradation.lipoxygenase	1	0.08711459428063884
8.1.3	TCA / org transformation.TCA.aconitase	1	0.08899793811290699
16.8.4.2	secondary metabolism.flavonoids.flavonols.flavonol 3-O-glycosyltransferase	2	0.08926865928607391
16.99	secondary metabolism.unspecified	1	0.0948454355751772
27.3.24	RNA.regulation of transcription.MADS box transcription factor family	1	0.09645568507259158
27.3.26	RNA.regulation of transcription.MYB-related transcription factor family	11	0.09704436144752049
17.3.1.1.1	hormone metabolism.brassinosteroid.synthesis-degradation.BRs.DET2	1	0.09849917202137148
2.2.2.1.2	major CHO metabolism.degradation.starch.starch cleavage.beta amylase	2	0.09895914084846939
27.3.85	RNA.regulation of transcription.sigma like plant	1	0.10015872930459913
16.2.1.2	secondary metabolism.phenylpropanoids.lignin biosynthesis.C4H	1	0.10099682794389554
8.1	TCA / org transformation.TCA	4	0.10356373175185714
11.9.4.5	lipid metabolism.lipid degradation.beta-oxidation.acyl-CoA thioesterase	1	0.10483763072225276
3.1.1	minor CHO metabolism.raffinose family.galactinol synthases	1	0.10527145048186225
3.1.1.1	minor CHO metabolism.raffinose family.galactinol synthases.known	1	0.10527145048186225
3.1.1.2	minor CHO metabolism.raffinose family.galactinol synthases.putative	1	0.10527145048186225
20.1.7.6	stress.biotic.PR-proteins.proteinase inhibitors	1	0.10614336302119876
20.1.7.6.1	stress.biotic.PR-proteins.proteinase inhibitors.trypsin inhibitor	1	0.10614336302119876
11.1.8	lipid metabolism.FA synthesis and FA elongation.acyl coa ligase	3	0.10654824796075255
1.1.4	PS.lightreaction.ATP synthase	1	0.10746195761286126
1.1.4.1	PS.lightreaction.ATP synthase.alpha subunit	1	0.10746195761286126
11.3.7	lipid metabolism.Phospholipid synthesis.cyclopropane-fatty-acyl-phospholipid synthase	1	0.10834820476722617
27.3.37	RNA.regulation of transcription.AS2,Lateral Organ Boundaries Gene Family	1	0.11081522600473602
17.8	hormone metabolism.salicylic acid	1	0.11149569109543886
17.7.1.10	hormone metabolism.jasmonate.synthesis-degradation.jasmonate-O-methyltransferase	1	0.11149569109543886
17.8.1	hormone metabolism.salicylic acid.synthesis-degradation	1	0.11149569109543886
17.8.1.1	hormone metabolism.salicylic acid.synthesis-degradation.synthesis	1	0.11149569109543886
17.8.1.1.7	hormone metabolism.salicylic acid.synthesis-degradation.synthesis.methyl-SA methylesterase	1	0.11149569109543886
29.2.1	protein.synthesis.ribosomal protein	4	0.11232196711578646
5.10	fermentation.aldehyde dehydrogenase	2	0.1138178074271976
34.10	transport.nucleotides	1	0.11518068704059847
27.3.29	RNA.regulation of transcription.TCP transcription factor family	1	0.117532020462769
26.24	misc.GCN5-related N-acetyltransferase	3	0.1177578328153217
35.1.7	not assigned.no ontology.AT hook motif-containing protein	1	0.11944007648711907
35.1.5	not assigned.no ontology.pentatricopeptide (PPR) repeat-containing protein	12	0.12024506580444973
4.2	glycolysis.plastid branch	2	0.12326486169621288
4.2.2	glycolysis.plastid branch.phosphoglucomutase (PGM)	2	0.12326486169621288
35.1.42	not assigned.no ontology.proline rich family	1	0.12332892181563164
10.8.99	cell wall.pectin*esterases.misc	1	0.12332892181563171
16.8.4.1	secondary metabolism.flavonoids.flavonols.flavonol synthase (FLS)	1	0.12531006720375626
20.2.5	stress.abiotic.light	2	0.1266056815618426
13.99	amino acid metabolism.misc	2	0.12731791310493445
16.8.3	secondary metabolism.flavonoids.dihydroflavonols	5	0.13039993460048052
16.8.4.3	secondary metabolism.flavonoids.flavonols.flavonol-3-O-rhamnosyltransferase	1	0.131144154924292
35.1	not assigned.no ontology	105	0.13160588066066592
1.2.6	PS.photorespiration.hydroxypyruvate reductase	1	0.13192040266987437
34.21	transport.calcium	3	0.13210745043717625
13.2.7	amino acid metabolism.degradation.histidine	1	0.1350610398697743
11.1.11	lipid metabolism.FA synthesis and FA elongation.fatty acid elongase	1	0.13559005094204157
16.1.4.1	secondary metabolism.isoprenoids.carotenoids.phytoene synthase	2	0.13573429154582128
21.2.1.1	redox.ascorbate and glutathione.ascorbate.GME	1	0.1361206609968686
4.1.13	glycolysis.cytosolic branch.enolase	1	0.13718668867548967
34.14	transport.unspecified cations	3	0.13945979175970272
16.10	secondary metabolism.simple phenols	4	0.13966827866507667
17.2.1	hormone metabolism.auxin.synthesis-degradation	3	0.14071523106669664
27.1.19	RNA.processing.ribonucleases	1	0.1415152874744776
29.2.5	protein.synthesis.release	1	0.14206366052696184
17.6.1.12	hormone metabolism.gibberelin.synthesis-degradation.GA3 oxidase	1	0.14427348377564608
2.2.1.3	major CHO metabolism.degradation.sucrose.invertases	2	0.1443772611936637
2.2.1.3.1	major CHO metabolism.degradation.sucrose.invertases.neutral	2	0.1443772611936637
16.5.1.2	secondary metabolism.sulfur-containing.glucosinolates.regulation	1	0.14622860955163394
16.5.1.2.1	secondary metabolism.sulfur-containing.glucosinolates.regulation.aliphatic	1	0.14622860955163394
16.5.1.2.3	secondary metabolism.sulfur-containing.glucosinolates.regulation.indole	1	0.14622860955163394
16.5.1.1.1.7	secondary metabolism.sulfur-containing.glucosinolates.synthesis.aliphatic.CYP83A1 phenylacetaldoxime monooxygenase	1	0.14792051315270194
16.5.1.1.4	secondary metabolism.sulfur-containing.glucosinolates.synthesis.shared	1	0.14792051315270194
16.5.1.1.4.1	secondary metabolism.sulfur-containing.glucosinolates.synthesis.shared.CYP83B1 phenylacetaldoxime monooxygenase	1	0.14792051315270194
20	stress	88	0.15055483699994376
20.2.1	stress.abiotic.heat	27	0.151021699035458
35.1.40	not assigned.no ontology.glycine rich proteins	1	0.15425229907247567
34.30	transport.H+ transporting pyrophosphatase	1	0.15660514054031485
27.3.89	RNA.regulation of transcription.ovate family OFP	1	0.15808942612746313
20.2.99	stress.abiotic.unspecified	10	0.15827093065474251
26.19	misc.plastocyanin-like	1	0.15868611462365467
10.2.2	cell wall.cellulose synthesis.COBRA	1	0.15928450632365515
28.2	DNA.repair	5	0.16035618135040774
16.8.2	secondary metabolism.flavonoids.chalcones	8	0.16336920138750502
10.2.1	cell wall.cellulose synthesis.cellulose synthase	5	0.16430250618966952
34.1.2	transport.p- and v-ATPases.H+-exporting ATPase	1	0.16536262564438264
30.2.8	signalling.receptor kinases.leucine rich repeat VIII	2	0.16727495996381325
30.2.8.1	signalling.receptor kinases.leucine rich repeat VIII.VIII-1	2	0.16727495996381325
27.3.15	RNA.regulation of transcription.CCAAT box binding factor family, HAP3	1	0.16784216161849383
28.1.3.2.1	DNA.synthesis/chromatin structure.histone.core.H2A	1	0.16877915118684456
11	lipid metabolism	46	0.16979286596723656
26.11	misc.alcohol dehydrogenases	1	0.17066489644745045
27.3.64	RNA.regulation of transcription.PHOR1	1	0.17066489644745045
21	redox	24	0.17146902248010232
21.2.1.2	redox.ascorbate and glutathione.ascorbate.GDP-L-galactose-hexose-1-phosphate guanyltransferase	1	0.17161366750260942
27.3.57	RNA.regulation of transcription.JUMONJI family	1	0.17224837132491477
29.2.1.1.3	protein.synthesis.ribosomal protein.prokaryotic.unknown organellar	1	0.17577066303788946
29.2.1.1.3.2	protein.synthesis.ribosomal protein.prokaryotic.unknown organellar.50S subunit	1	0.17577066303788946
29.2.1.1.3.2.1712	protein.synthesis.ribosomal protein.prokaryotic.unknown organellar.50S subunit.L7/L12	1	0.17577066303788946
16.2.1	secondary metabolism.phenylpropanoids.lignin biosynthesis	6	0.1784334232481443
13.1.3.4.12	amino acid metabolism.synthesis.aspartate family.methionine.homocysteine S-methyltransferase	1	0.18164985274306122
31.1.1.1	cell.organisation.cytoskeleton.actin	1	0.18164985274306134
31.1.1.1.2	cell.organisation.cytoskeleton.actin.actin depolymerizing factors	1	0.18164985274306134
31	cell	70	0.18259010304477047
4.3	glycolysis.unclear/dually targeted	2	0.1841484839213916
4.3.12	glycolysis.unclear/dually targeted.phosphoglycerate mutase	2	0.1841484839213916
16.1.2	secondary metabolism.isoprenoids.mevalonate pathway	2	0.18795704662437562
29.4.1.56	protein.postranslational modification.kinase.receptor like cytoplasmatic kinase VI	1	0.18937288646530992
17.2	hormone metabolism.auxin	22	0.18942443462609357
34.7	transport.phosphate	2	0.19133695242350113
10.3	cell wall.hemicellulose synthesis	1	0.19315093155298457
10.3.2	cell wall.hemicellulose synthesis.glucuronoxylan	1	0.19315093155298457
16.1.2.8	secondary metabolism.isoprenoids.mevalonate pathway.geranyl diphosphate synthase	1	0.19453840501116226
27.3.7	RNA.regulation of transcription.C2C2(Zn) CO-like, Constans-like zinc finger family	10	0.19581215881848246
17.3.1.1.3	hormone metabolism.brassinosteroid.synthesis-degradation.BRs.CPD	1	0.19733526410815472
17.1.1	hormone metabolism.abscisic acid.synthesis-degradation	1	0.20122884168477784
11.10	lipid metabolism.glycolipid synthesis	2	0.20149216133584513
11.10.1	lipid metabolism.glycolipid synthesis.MGDG synthase	2	0.20149216133584513
31.1.1	cell.organisation.cytoskeleton	7	0.2019538519911546
11.1.13	lipid metabolism.FA synthesis and FA elongation.acyl-CoA binding protein	1	0.2026584922660403
30.1	signalling.in sugar and nutrient physiology	3	0.2064324405693898
17.6.1.3	hormone metabolism.gibberelin.synthesis-degradation.ent-kaurene oxidase	1	0.21139199610453382
1.2	PS.photorespiration	5	0.21364206083433573
16.1.4.6	secondary metabolism.isoprenoids.carotenoids.carotenoid beta ring hydroxylase	1	0.21436277777929869
3	minor CHO metabolism	15	0.21860540261680025
28.99	DNA.unspecified	8	0.21865097818740398
5	fermentation	3	0.22282761580016452
13.2.4.4	amino acid metabolism.degradation.branched chain group.leucine	2	0.22927909427254758
12.1	N-metabolism.nitrate metabolism	1	0.23084705347859713
12.1.1	N-metabolism.nitrate metabolism.NR	1	0.23084705347859713
1.3.6	PS.calvin cycle.aldolase	2	0.2309454863328686
31.1	cell.organisation	42	0.23178032787877081
17.3.1.1.4	hormone metabolism.brassinosteroid.synthesis-degradation.BRs.BR6OX	1	0.23841075395201972
17.3.1.1.99	hormone metabolism.brassinosteroid.synthesis-degradation.BRs.other	1	0.23841075395201972
29.2.1.2.2	protein.synthesis.ribosomal protein.eukaryotic.60S subunit	1	0.23921699295264087
29.2.1.2.2.34	protein.synthesis.ribosomal protein.eukaryotic.60S subunit.L34	1	0.23921699295264087
11.9.4.2	lipid metabolism.lipid degradation.beta-oxidation.acyl CoA DH	2	0.24141183551136303
17.3	hormone metabolism.brassinosteroid	7	0.24294350127188813
17.3.1	hormone metabolism.brassinosteroid.synthesis-degradation	7	0.24294350127188813
16.8.4	secondary metabolism.flavonoids.flavonols	7	0.2437167988073816
13.2.4	amino acid metabolism.degradation.branched chain group	3	0.24555386786884537
34.4	transport.nitrate	1	0.24573617254123192
1.1.2	PS.lightreaction.photosystem I	3	0.24769773143686513
16.7	secondary metabolism.wax	1	0.2519601250841119
17.5.3	hormone metabolism.ethylene.induced-regulated-responsive-activated	1	0.25237892884600266
29.5.9	protein.degradation.AAA type	1	0.2549019404084254
16.8.1.12	secondary metabolism.flavonoids.anthocyanins.anthocyanidin 3-O-glucosyltransferase	3	0.2549384304002542
29.2.1.1	protein.synthesis.ribosomal protein.prokaryotic	2	0.2578804131692283
10.6.1	cell wall.degradation.cellulases and beta -1,4-glucanases	2	0.2587841323347932
29.2.1.2	protein.synthesis.ribosomal protein.eukaryotic	2	0.2657855601652539
26.3.4	misc.gluco-, galacto- and mannosidases.endoglucanase	1	0.2686539755583091
4.1.16	glycolysis.cytosolic branch.phospho-enol-pyruvate carboxylase kinase (PPCK)	1	0.2739399995170886
17.6.3	hormone metabolism.gibberelin.induced-regulated-responsive-activated	1	0.27571769682003794
16.2	secondary metabolism.phenylpropanoids	14	0.2769339838815207
16.8.2.2	secondary metabolism.flavonoids.chalcones.chalcone isomerase	1	0.28109793503241115
19.16	tetrapyrrole synthesis.chlorophyll b synthase	1	0.28245405595555706
27.3.46	RNA.regulation of transcription.DNA methyltransferases	1	0.2842691064753491
34.8	transport.metabolite transporters at the envelope membrane	3	0.28431379160419956
1.1.2.1	PS.lightreaction.photosystem I.LHC-I	1	0.28838177893501094
17.5.2	hormone metabolism.ethylene.signal transduction	4	0.28864824582761006
2.2.2.9	major CHO metabolism.degradation.starch.limit dextrinase/ pullulanase	1	0.29485864437019665
30.3	signalling.calcium	21	0.2950362812796179
17.2.2	hormone metabolism.auxin.signal transduction	5	0.2975502122883986
29.5.11.4.5	protein.degradation.ubiquitin.E3.BTB/POZ Cullin3	3	0.29792695911611883
29.5.11.4.5.2	protein.degradation.ubiquitin.E3.BTB/POZ Cullin3.BTB/POZ	3	0.29792695911611883
35.1.12	not assigned.no ontology.pumilio/Puf RNA-binding domain-containing protein	1	0.29907342888554683
19.10	tetrapyrrole synthesis.magnesium chelatase	1	0.2995442079715416
26.10	misc.cytochrome P450	20	0.30122917214352896
10.1.30	cell wall.precursor synthesis.sugar kinases	1	0.30143226549839686
10.1.30.3	cell wall.precursor synthesis.sugar kinases.glucuronic acid kinase	1	0.30143226549839686
1.1.5	PS.lightreaction.other electron carrier (ox/red)	2	0.30274030441205624
17.3.1.2	hormone metabolism.brassinosteroid.synthesis-degradation.sterols	3	0.30310808519526944
34.98	transport.membrane system unknown	1	0.3057093098097454
27.3.50	RNA.regulation of transcription.General Transcription	1	0.3071438908817514
29.5.11.4.4	protein.degradation.ubiquitin.E3.APC	1	0.31002640624193345
34.1	transport.p- and v-ATPases	2	0.31086418496800444
31.2	cell.division	10	0.31164428036323877
29.5.11.3	protein.degradation.ubiquitin.E2	8	0.3127538660241993
1.1.5.2	PS.lightreaction.other electron carrier (ox/red).ferredoxin	1	0.31292672900302154
3.4	minor CHO metabolism.myo-inositol	1	0.31389746094451887
3.4.3	minor CHO metabolism.myo-inositol.InsP Synthases	1	0.31389746094451887
16.5	secondary metabolism.sulfur-containing	5	0.31509986873612905
30.4.4	signalling.phosphinositides.phosphoinositide phospholipase C	1	0.31731060736496014
18.2	Co-factor and vitamine metabolism.thiamine	3	0.3175926234681769
27.3.20	RNA.regulation of transcription.G2-like transcription factor family, GARP	5	0.3179433589245232
27.3.6	RNA.regulation of transcription.bHLH,Basic Helix-Loop-Helix family	13	0.31995597159173744
23.1.99	nucleotide metabolism.synthesis.unspecified	1	0.32222858538641347
21.2.2	redox.ascorbate and glutathione.glutathione	3	0.32328246944798167
1.1.30	PS.lightreaction.state transition	2	0.3247207642952752
29.4.1.55	protein.postranslational modification.kinase.receptor like cytoplasmatic kinase V	2	0.3247207642952752
16.8.2.1	secondary metabolism.flavonoids.chalcones.naringenin-chalcone synthase	3	0.33194104499282995
27.3.80	RNA.regulation of transcription.zf-HD	2	0.3400581219465413
27.3.62	RNA.regulation of transcription.Nucleosome/chromatin assembly factor group	1	0.34085509769396993
1.1.1.1	PS.lightreaction.photosystem II.LHC-II	2	0.34150808747483263
34	transport	87	0.3441277170745724
2.2.1.1	major CHO metabolism.degradation.sucrose.fructokinase	1	0.3465231144906338
29.2.2.3.3	protein.synthesis.ribosome biogenesis.Pre-rRNA processing and modifications.methylotransferases	1	0.34704134808879405
16.5.1.1.1.3	secondary metabolism.sulfur-containing.glucosinolates.synthesis.aliphatic.methylthioalkylmalate isomerase large subunit (MAM-IL)	1	0.3480792941390294
17.5	hormone metabolism.ethylene	13	0.3505723956996101
21.1	redox.thioredoxin	4	0.35156681483820695
34.6	transport.sulphate	4	0.355768364317846
17.3.1.2.2	hormone metabolism.brassinosteroid.synthesis-degradation.sterols.SMT2	1	0.3564537869376231
29.5.5	protein.degradation.serine protease	9	0.35761785465091
20.1.1	stress.biotic.respiratory burst	1	0.35856709006046233
27.3.3	RNA.regulation of transcription.AP2/EREBP, APETALA2/Ethylene-responsive element binding protein family	8	0.3619441887977852
12.2.1	N-metabolism.ammonia metabolism.glutamate synthase	1	0.3644191940085989
12.2.1.2	N-metabolism.ammonia metabolism.glutamate synthase.NADH dependent	1	0.3644191940085989
23.1.1.10	nucleotide metabolism.synthesis.pyrimidine.CTP synthetase	2	0.3721009274475645
2.1.2.3	major CHO metabolism.synthesis.starch.starch branching	1	0.3773931796806464
3.5	minor CHO metabolism.others	6	0.37991836403716794
14.1	S-assimilation.ATPS	1	0.38288201022846935
13.2.3.5	amino acid metabolism.degradation.aspartate family.lysine	1	0.3850911698012509
13.2.3.5.1	mino acid metabolism.degradation.aspartate family.lysine.lysine decarboxylase	1	0.3850911698012509
26.9	misc.glutathione S transferases	9	0.3865665271529111
27.3.8	RNA.regulation of transcription.C2C2(Zn) DOF zinc finger family	6	0.3907799059006809
13.2	amino acid metabolism.degradation	7	0.3919814254989745
22.1.2	polyamine metabolism.synthesis.SAM decarboxylase	1	0.3928843893223979
11.1	lipid metabolism.FA synthesis and FA elongation	12	0.39333006605656895
10.5	cell wall.cell wall proteins	2	0.39473354306889924
18.2.1	Co-factor and vitamine metabolism.thiamine.thiamine diphosphokinase	1	0.3962533941279913
34.99	transport.misc	10	0.39860795202528454
16.2.1.6	secondary metabolism.phenylpropanoids.lignin biosynthesis.CCoAOMT	1	0.39907417873511397
17.5.1	hormone metabolism.ethylene.synthesis-degradation	8	0.39949107484092616
24	Biodegradation of Xenobiotics	6	0.4009002192998611
17.6.1.2	hormone metabolism.gibberelin.synthesis-degradation.ent-kaurene synthase	1	0.40190701476657287
29.5.11.4	protein.degradation.ubiquitin.E3	48	0.40391213003694904
2.2.2.3	major CHO metabolism.degradation.starch.glucan water dikinase	2	0.4083797170870964
34.19	transport.Major Intrinsic Proteins	2	0.40919108774146856
2.2.2.2	major CHO metabolism.degradation.starch.starch phosphorylase	3	0.41249525100209444
11.7	lipid metabolism.unassigned	1	0.41567169265196124
13.1.3.6	amino acid metabolism.synthesis.aspartate family.misc	1	0.41625119865666454
13.1.3.6.1	amino acid metabolism.synthesis.aspartate family.misc.homoserine	1	0.41625119865666454
13.1.3.6.1.1	amino acid metabolism.synthesis.aspartate family.misc.homoserine.aspartate kinase	1	0.41625119865666454
30.2.23	signalling.receptor kinases.RKF3 like	1	0.41741164008559617
20.1.3	stress.biotic.signalling	3	0.4181813105993164
20.1.3.1	stress.biotic.signalling.MLO-like	3	0.4181813105993164
30.2.24	signalling.receptor kinases.S-locus glycoprotein like	4	0.42108094790932765
35.1.9	not assigned.no ontology.BTB/POZ domain-containing protein	1	0.42265717146191223
17.6.2	hormone metabolism.gibberelin.signal transduction	1	0.4244142261881412
2.2.2.1.1	major CHO metabolism.degradation.starch.starch cleavage.alpha amylase	1	0.4250008586140476
17.3.1.2.5	hormone metabolism.brassinosteroid.synthesis-degradation.sterols.HYD1	1	0.4250008586140476
27.3.99	RNA.regulation of transcription.unclassified	21	0.42932531856620826
33.3	development.squamosa promoter binding like (SPL)	2	0.4302033140260282
29.8	protein.assembly and cofactor ligation	5	0.43032678327581375
29.7	protein.glycosylation	3	0.43105697914373536
29.5.11.1	protein.degradation.ubiquitin.ubiquitin	2	0.4339753245803104
31.1.1.2	cell.organisation.cytoskeleton.mikrotubuli	4	0.4355362159821913
27.1.10	RNA.processing.plastidial RNA	1	0.4368326227605526
27.1.10.2	RNA.processing.plastidial RNA.splicing	1	0.4368326227605526
27.1.10.2.2	RNA.processing.plastidial RNA.splicing.CAF2	1	0.4368326227605526
4.1.4	glycolysis.cytosolic branch.phosphofructokinase (PFK)	1	0.4386236071406728
8.1.9	TCA / org transformation.TCA.malate DH	1	0.44221820730810196
3.1	minor CHO metabolism.raffinose family	2	0.4522589105840521
17.3.1.1.5	hormone metabolism.brassinosteroid.synthesis-degradation.BRs.metabolic regulation	1	0.4555416930206868
3.8	minor CHO metabolism.galactose	1	0.46105665111427446
3.8.2	minor CHO metabolism.galactose.alpha-galactosidases	1	0.46105665111427446
29.1.14	protein.aa activation.glycine-tRNA ligase	1	0.46413656843203277
26.27	misc.calcineurin-like phosphoesterase family protein	2	0.4652685486816177
24.2	Biodegradation of Xenobiotics.lactoylglutathione lyase	2	0.46701874903748286
23.2	nucleotide metabolism.degradation	3	0.4685231110094823
30.4.5	signalling.phosphinositides.inositol-1,3,4-trisphosphate 5/6-kinase	1	0.46908817394263536
2.2.2.8	major CHO metabolism.degradation.starch.ISA3	1	0.4703306254545523
13.2.3	amino acid metabolism.degradation.aspartate family	3	0.47247438183736423
10.6.3	cell wall.degradation.pectate lyases and polygalacturonases	7	0.48069155241921246
17.7.2	hormone metabolism.jasmonate.signal transduction	1	0.4841168505770692
29	protein	211	0.48547422177082034
16.4	secondary metabolism.N misc	4	0.4868984346812115
16.4.1	secondary metabolism.N misc.alkaloid-like	4	0.4868984346812115
1.3.11	PS.calvin cycle.RPE	1	0.48981919775727456
25.6	C1-metabolism.methylenetetrahydrofolate reductase	1	0.4910912767175169
21.2.1	redox.ascorbate and glutathione.ascorbate	4	0.49134808359990667
2.1.2.2	major CHO metabolism.synthesis.starch.starch synthase	2	0.4919011365123027
34.15	transport.potassium	1	0.49300271784817307
1.1.3	PS.lightreaction.cytochrome b6/f	1	0.49555749390947756
27.3.41	RNA.regulation of transcription.B3 transcription factor family	1	0.49555749390947756
17.7	hormone metabolism.jasmonate	5	0.49709026200719775
1.2.4	PS.photorespiration.glycine cleavage	1	0.505846885543116
1.2.4.1	PS.photorespiration.glycine cleavage.P subunit	1	0.505846885543116
17.7.1.5	hormone metabolism.jasmonate.synthesis-degradation.12-Oxo-PDA-reductase	1	0.505846885543116
1.1.2.2	PS.lightreaction.photosystem I.PSI polypeptide subunits	2	0.5064327794824353
31.1.1.2.6	cell.organisation.cytoskeleton.mikrotubuli.MAP65	1	0.5071409194732386
23.1	nucleotide metabolism.synthesis	6	0.5080723670761437
23.1.1	nucleotide metabolism.synthesis.pyrimidine	3	0.5095981815931617
27.3.40	RNA.regulation of transcription.Aux/IAA family	5	0.510668300330877
34.16	transport.ABC transporters and multidrug resistance systems	15	0.5147692745909187
34.19.1	transport.Major Intrinsic Proteins.PIP	1	0.5149414934601826
26.22	misc.short chain dehydrogenase/reductase (SDR)	5	0.5153344514915835
11.9.2	lipid metabolism.lipid degradation.lipases	5	0.516211812771487
16.8	secondary metabolism.flavonoids	24	0.5181223901458178
13.2.3.1	amino acid metabolism.degradation.aspartate family.asparagine	1	0.5214892654857111
13.2.3.1.1	amino acid metabolism.degradation.aspartate family.asparagine.L-asparaginase	1	0.5214892654857111
12.2	N-metabolism.ammonia metabolism	2	0.5225815320485875
2.2.1	major CHO metabolism.degradation.sucrose	4	0.5247452717763095
35.1.20	not assigned.no ontology.formin homology 2 domain-containing protein	1	0.5260980640147368
10.8	cell wall.pectin*esterases	4	0.5263955803895859
10.8.1	cell wall.pectin*esterases.PME	4	0.5263955803895859
25.7	C1-metabolism.GTP cyclohydrolase I	1	0.530064964907937
29.2.2.3	protein.synthesis.ribosome biogenesis.Pre-rRNA processing and modifications	2	0.53380589888117
30.2.7	signalling.receptor kinases.leucine rich repeat VII	2	0.5342762102628941
29.4	protein.postranslational modification	52	0.5358527230622263
23.4	nucleotide metabolism.phosphotransfer and pyrophosphatases	1	0.5373768742364695
23.4.1	nucleotide metabolism.phosphotransfer and pyrophosphatases.adenylate kinase	1	0.5373768742364695
17.6.1	hormone metabolism.gibberelin.synthesis-degradation	3	0.5446973110594162
34.18	transport.unspecified anions	2	0.5480055866125694
17.1.3	hormone metabolism.abscisic acid.induced-regulated-responsive-activated	3	0.5493624532890553
14.3	S-assimilation.sulfite redox	1	0.5507998071905114
29.5.11.4.3.1	protein.degradation.ubiquitin.E3.SCF.SKP	2	0.5532585152249152
17	hormone metabolism	63	0.557788708452504
27.3.55	RNA.regulation of transcription.HDA	1	0.5582520890999678
4.1	glycolysis.cytosolic branch	7	0.5616550294543721
8.2	TCA / org transformation.other organic acid transformations	1	0.5643856487635331
8.2.10	TCA / org transformation.other organic acid transformatons.malic	1	0.5643856487635331
3.6	minor CHO metabolism.callose	2	0.5652879832533856
3.2	minor CHO metabolism.trehalose	3	0.5666346866248898
26.21	misc.protease inhibitor/seed storage/lipid transfer protein (LTP) family protein	6	0.566669955313917
30.2.14	signalling.receptor kinases.leucine rich repeat XIV	1	0.5705514616837805
16.1.2.2	secondary metabolism.isoprenoids.mevalonate pathway.HMG-CoA synthase	1	0.5726138408540749
27.3.16	RNA.regulation of transcription.CCAAT box binding factor family, HAP5	2	0.5750011840556246
26.16	misc.myrosinases-lectin-jacalin	4	0.5760695267062632
3.1.2	minor CHO metabolism.raffinose family.raffinose synthases	1	0.5774397745979694
3.1.2.2	minor CHO metabolism.raffinose family.raffinose synthases.putative	1	0.5774397745979694
16.2.1.9	secondary metabolism.phenylpropanoids.lignin biosynthesis.COMT	1	0.5836725405620921
29.5.7	protein.degradation.metalloprotease	5	0.5838379816081138
16.5.1	secondary metabolism.sulfur-containing.glucosinolates	3	0.5853674138973172
29.1.7	protein.aa activation.alanine-tRNA ligase	1	0.5871486761512381
27.3.34	RNA.regulation of transcription.Orphan family	1	0.5878450519116805
28.1.3.2.3	DNA.synthesis/chromatin structure.histone.core.H3	2	0.5887307519424767
29.2.2.1	protein.synthesis.ribosome biogenesis.export from nucleus	2	0.5907044105772614
30.10	signalling.phosphorelay	2	0.5911983005111623
30.99	signalling.unspecified	1	0.5941295501075665
21.4	redox.glutaredoxins	3	0.595447434088608
26.30	misc. other Ferredoxins and Rieske domain	1	0.5990386318836887
34.19.2	transport.Major Intrinsic Proteins.TIP	1	0.6060833110513371
26.13	misc.acid and other phosphatases	6	0.6099625211902787
26.6	misc.O-methyl transferases	5	0.6118072087334141
22.1.7	polyamine metabolism.synthesis.spermine synthase	1	0.6124550246545776
29.7.4	protein.glycosylation.UDP-glucose glycoprotein glucosyltransferase	1	0.6181434976573214
34.13	transport.peptides and oligopeptides	6	0.6213029100314238
19.14	tetrapyrrole synthesis.protochlorophyllide reductase	1	0.6238549540112152
1.2.2	PS.photorespiration.glycolate oxydase	2	0.6302917207724544
27.3.11	RNA.regulation of transcription.C2H2 zinc finger family	11	0.6309802956258499
1.3.7	PS.calvin cycle.FBPase	1	0.6310261642660484
8.1.1	TCA / org transformation.TCA.pyruvate DH	1	0.6310261642660484
8.1.1.1	TCA / org transformation.TCA.pyruvate DH.E1	1	0.6310261642660484
16.1.4.2	secondary metabolism.isoprenoids.carotenoids.phytoene dehydrogenase	1	0.6339044547671309
34.11	transport.NDP-sugars at the ER	1	0.6367882945974508
35.1.19	not assigned.no ontology.C2 domain-containing protein	2	0.6399792107181104
33.99	development.unspecified	51	0.6418205326729884
11.8	lipid metabolism.'exotics'(steroids, squalene etc)	5	0.6422985946074579
27.3.67	RNA.regulation of transcription.putative transcription regulator	8	0.6424675676028408
31.1.1.3.11	cell.organisation.cytoskeleton.Myosin.Class XI	1	0.6425724757355833
25.5	C1-metabolism.Methylenetetrahydrofolate dehydrogenase & Methenyltetrahydrofolate cyclohydrolase	1	0.6483784121637886
11.1.10	lipid metabolism.FA synthesis and FA elongation.beta ketoacyl CoA synthase	1	0.6512894451776912
26.1	misc.misc2	1	0.6512894451776912
28	DNA	31	0.654048885368904
1.1.5.3	PS.lightreaction.other electron carrier (ox/red).ferredoxin reductase	1	0.6542058044017109
16.8.1.21	secondary metabolism.flavonoids.anthocyanins.anthocyanin 5-aromatic acyltransferase	1	0.6549357219747302
10.1.10	cell wall.precursor synthesis.RHM	1	0.6571274517887136
10.1.11	cell wall.precursor synthesis.UER	1	0.6571274517887136
27.3.82	RNA.regulation of transcription.plant TF (pbf2)	1	0.6571274517887136
34.22	transport.cyclic nucleotide or calcium regulated channels	1	0.6607868891473871
3.2.3	minor CHO metabolism.trehalose.potential TPS/TPP	1	0.6651889357382539
29.5.11.4.3.2	protein.degradation.ubiquitin.E3.SCF.FBOX	14	0.6705855375959969
11.8.10	lipid metabolism.'exotics' (steroids, squalene etc).phosphatidylcholinesterol O-acyltransferase	2	0.6720131525574717
29.3.2	protein.targeting.mitochondria	1	0.6732893152285744
10.1	cell wall.precursor synthesis	2	0.6767149288021951
1.3.9	PS.calvin cycle.seduheptulose bisphosphatase	1	0.6769839428663951
29.5.2	protein.degradation.autophagy	1	0.6769839428663952
16.2.1.10	secondary metabolism.phenylpropanoids.lignin biosynthesis.CAD	1	0.6806863598613555
18	Co-factor and vitamine metabolism	7	0.6820711666963407
29.5.11.4.3	protein.degradation.ubiquitin.E3.SCF	15	0.6825795248096546
17.7.1	hormone metabolism.jasmonate.synthesis-degradation	4	0.6826484790729626
30.2.6	signalling.receptor kinases.leucine rich repeat VI	1	0.682911516355851
31.2.5	cell.division.plastid	1	0.6866262330040958
29.2.1.2.1	protein.synthesis.ribosomal protein.eukaryotic.40S subunit	1	0.6918395601379821
29.2.1.2.1.29	protein.synthesis.ribosomal protein.eukaryotic.40S subunit.S29	1	0.6918395601379821
3.2.1	minor CHO metabolism.trehalose.TPS	2	0.6924778591163687
11.1.9	lipid metabolism.FA synthesis and FA elongation.long chain fatty acid CoA ligase	2	0.6940616412657503
29.4.1.59	protein.postranslational modification.kinase.receptor like cytoplasmatic kinase IX	1	0.7083186171987361
4	glycolysis	11	0.7095842052946051
23.3	nucleotide metabolism.salvage	2	0.71050455879698
23.3.3	nucleotide metabolism.salvage.NUDIX hydrolases	2	0.71050455879698
11.3.2	lipid metabolism.Phospholipid synthesis.choline kinase	1	0.7120833157463957
23.1.2	nucleotide metabolism.synthesis.purine	2	0.7169064198140647
20.2	stress.abiotic	49	0.7187478257751776
16.5.1.1	secondary metabolism.sulfur-containing.glucosinolates.synthesis	2	0.7190448276717643
16.5.1.1.1	secondary metabolism.sulfur-containing.glucosinolates.synthesis.aliphatic	2	0.7190448276717643
27.1	RNA.processing	16	0.719969091600006
7.3	OPP.electron transfer	1	0.7211471189289165
30.11.1	signalling.light.COP9 signalosome	1	0.7211471189289165
11.3	lipid metabolism.Phospholipid synthesis	3	0.7229218350790687
28.1.3.2	DNA.synthesis/chromatin structure.histone.core	3	0.7237973409579014
9	mitochondrial electron transport / ATP synthesis	1	0.7272115808692835
9.2	mitochondrial electron transport / ATP synthesis.NADH-DH	1	0.7272115808692835
9.2.1	mitochondrial electron transport / ATP synthesis.NADH-DH.type II	1	0.7272115808692835
9.2.1.2	mitochondrial electron transport / ATP synthesis.NADH-DH.type II.external	1	0.7272115808692835
27.1.3.7	RNA.processing.3' end processing.Fip1	1	0.7272115808692835
27.3.63	RNA.regulation of transcription.PHD finger transcription factor	2	0.7297695874164044
20.2.4	stress.abiotic.touch/wounding	2	0.7324591531679858
34.2.1	transport.sugars.sucrose	1	0.734054566454632
16	secondary metabolism	59	0.7344348951507187
17.6	hormone metabolism.gibberelin	5	0.7345458137924907
31.1.1.3	cell.organisation.cytoskeleton.Myosin	2	0.7362300653508351
17.4.2	hormone metabolism.cytokinin.signal transduction	1	0.7363402950506706
29.3.4.2	protein.targeting.secretory pathway.golgi	1	0.7371027245508565
11.9.2.1	lipid metabolism.lipid degradation.lipases.triacylglycerol lipase	3	0.7382945973850625
17.2.3	hormone metabolism.auxin.induced-regulated-responsive-activated	14	0.7392528399988313
29.5	protein.degradation	112	0.7405138654566673
29.2.99	protein.synthesis.misc	1	0.7432114202838989
11.6	lipid metabolism.lipid transfer proteins etc	2	0.7497489740523287
13.2.4.1	amino acid metabolism.degradation.branched chain group.shared	1	0.7562457717516093
27.1.3	RNA.processing.3' end processing	2	0.757897681265965
7.1	OPP.oxidative PP	2	0.7584418974618199
7.1.3	OPP.oxidative PP.6-phosphogluconate dehydrogenase	2	0.7584418974618199
8.1.4	TCA / org transformation.TCA.IDH	1	0.7616333250050952
35.1.41	not assigned.no ontology.hydroxyproline rich proteins	4	0.761816122858576
23.1.2.8	nucleotide metabolism.synthesis.purine.SAICAR lyase	1	0.7801913278968673
27.3.44	RNA.regulation of transcription.Chromatin Remodeling Factors	3	0.7823288581467882
13.1.3.4	amino acid metabolism.synthesis.aspartate family.methionine	3	0.7832262068243079
27.3.12	RNA.regulation of transcription.C3H zinc finger family	4	0.788948388002157
13.2.3.4	amino acid metabolism.degradation.aspartate family.methionine	1	0.7902968767165534
11.1.15	lipid metabolism.FA synthesis and FA elongation.ACP desaturase	1	0.7926340107574195
13.1.3.4.13	amino acid metabolism.synthesis.aspartate family.methionine.methionine S-methyltransferase	1	0.7926340107574195
29.3.3	protein.targeting.chloroplast	2	0.7935095928968026
27.3.27	RNA.regulation of transcription.NAC domain transcription factor family	5	0.7939247331753618
18.5	Co-factor and vitamine metabolism.folate & vitamine K	1	0.8012193012760949
18.5.2	Co-factor and vitamine metabolism.folate & vitamine K.vitamine K	1	0.8012193012760949
18.5.2.5	Co-factor and vitamine metabolism.folate & vitamine K.vitamine K.naphthoate synthase	1	0.8012193012760949
22	polyamine metabolism	2	0.8056652046603423
22.1	polyamine metabolism.synthesis	2	0.8056652046603423
33	development	56	0.8059121002470884
29.2.1.1.1	protein.synthesis.ribosomal protein.prokaryotic.chloroplast	1	0.8059123978242089
29.2.1.1.1.2	protein.synthesis.ribosomal protein.prokaryotic.chloroplast.50S subunit	1	0.8059123978242089
29.2.1.1.1.2.1	protein.synthesis.ribosomal protein.prokaryotic.chloroplast.50S subunit.L1	1	0.8059123978242089
29.5.11.4.2	protein.degradation.ubiquitin.E3.RING	29	0.8064766768146353
28.1.3	DNA.synthesis/chromatin structure.histone	4	0.8139819929766068
29.5.11	protein.degradation.ubiquitin	60	0.8144135197000902
13.1.7	amino acid metabolism.synthesis.histidine	1	0.8153194304712423
13.1.7.6	amino acid metabolism.synthesis.histidine.imidazoleglycerol-phosphate dehydratase	1	0.8153194304712423
23.1.2.1	nucleotide metabolism.synthesis.purine.amidophosphoribosyltransferase	1	0.8153194304712423
23	nucleotide metabolism	12	0.8218355188886428
27.3.84	RNA.regulation of transcription.BBR/BPC	1	0.8239660284109536
27.3.4	RNA.regulation of transcription.ARF, Auxin Response Factor family	2	0.828442453719676
30.2.2	signalling.receptor kinases.leucine rich repeat II	1	0.8326340454274634
21.3	redox.heme	3	0.8334486341982794
7.2.2	OPP.non-reductive PP.transaldolase	1	0.8413224597104837
10.5.4	cell wall.cell wall proteins.HRGP	1	0.8413224597104837
29.1.3	protein.aa activation.threonine-tRNA ligase	1	0.8421132914739409
30.2.17	signalling.receptor kinases.DUF 26	2	0.8440822182653156
7.2	OPP.non-reductive PP	2	0.8446419586190146
27.3.69	RNA.regulation of transcription.SET-domain transcriptional regulator family	3	0.8448623379614939
14	S-assimilation	2	0.8452017774237328
16.1.1.2	secondary metabolism.isoprenoids.non-mevalonate pathway.DXR	1	0.8452782037045545
27.3.2	RNA.regulation of transcription.Alfin-like	1	0.854787734440825
20.1.2	stress.biotic.receptors	3	0.8553918461706799
17.5.1.20	hormone metabolism.ethylene.synthesis-degradation.XBAT32	1	0.8611392497043178
30.4.1	signalling.phosphinositides.phosphatidylinositol-4-phosphate 5-kinase	3	0.8618138669249114
29.6	protein.folding	8	0.863199153992658
12	N-metabolism	3	0.8650283337851619
29.3.4.99	protein.targeting.secretory pathway.unspecified	5	0.8651919792112164
27.3.54	RNA.regulation of transcription.Histone acetyltransferases	1	0.86590881015913
13.1.3	amino acid metabolism.synthesis.aspartate family	4	0.8661903097458338
35.1.1	not assigned.no ontology.ABC1 family protein	1	0.8674997584027042
27.3.21	RNA.regulation of transcription.GRAS transcription factor family	3	0.8705440188517704
27.3.36	RNA.regulation of transcription.Argonaute	1	0.8722757988901565
13.1.4.1.4	amino acid metabolism.synthesis.branched chain group.common.branched-chain amino acid aminotransferase	1	0.8754624256386152
18.4	Co-factor and vitamine metabolism.pantothenate	1	0.8754624256386152
18.4.1	Co-factor and vitamine metabolism.pantothenate.branched-chain amino acid aminotransferase	1	0.8754624256386152
2.2.1.5	major CHO metabolism.degradation.sucrose.Susy	1	0.8818416898408196
27.3.30	RNA.regulation of transcription.Trihelix, Triple-Helix transcription factor family	2	0.8828738225951784
1.1.1.3	PS.lightreaction.photosystem II.biogenesis	1	0.8842359144150371
26.26	misc.aminotransferases	1	0.8842359144150371
26.26.1	misc.aminotransferases.aminotransferase class IV family protein	1	0.8842359144150371
28.1.3.1	DNA.synthesis/chromatin structure.histone.H1	1	0.8874298553871234
34.9	transport.metabolite transporters at the mitochondrial membrane	5	0.8887473164687829
11.1.7	lipid metabolism.FA synthesis and FA elongation.ACP thioesterase	1	0.8906256254947449
30.2.1	signalling.receptor kinases.leucine rich repeat I	2	0.8907821283070503
25	C1-metabolism	4	0.8925302560516168
11.1.1	lipid metabolism.FA synthesis and FA elongation.Acetyl CoA Carboxylation	1	0.8946228322545284
11.1.1.2	lipid metabolism.FA synthesis and FA elongation.Acetyl CoA Carboxylation.heteromeric Complex	1	0.8946228322545284
11.1.1.2.3	lipid metabolism.FA synthesis and FA elongation.Acetyl CoA Carboxylation.heteromeric Complex.Biotin Carboxyl Carrier Protein	1	0.8946228322545284
29.3	protein.targeting	11	0.8980595014659766
34.2	transport.sugars	7	0.898859051191302
16.1.1.10	secondary metabolism.isoprenoids.non-mevalonate pathway.geranylgeranyl pyrophosphate synthase	1	0.900223397620203
5.2	fermentation.PDC	1	0.9002233976202031
2.2.2.4	major CHO metabolism.degradation.starch.D enzyme	2	0.9032311483493469
17.1	hormone metabolism.abscisic acid	4	0.903742439278453
27.2	RNA.transcription	4	0.903742439278453
23.1.1.1	nucleotide metabolism.synthesis.pyrimidine.carbamoyl phosphate synthetase	1	0.9042268617821425
11.1.12	lipid metabolism.FA synthesis and FA elongation.ACP protein	1	0.917856257248924
20.2.3	stress.abiotic.drought/salt	5	0.9199449070332517
30.4	signalling.phosphinositides	7	0.9201029811109334
27.3.13	RNA.regulation of transcription.CCAAT box binding factor family, DR1	1	0.9210668360595626
7	OPP	5	0.9289347272700622
18.7	Co-factor and vitamine metabolism.iron-sulphur clusters	1	0.9290987996476987
27.1.3.1	RNA.processing.3' end processing.PAP	1	0.9307060859798982
29.5.3	protein.degradation.cysteine protease	6	0.9327923347007143
27.1.1	RNA.processing.splicing	4	0.9338636609147596
29.5.11.20	protein.degradation.ubiquitin.proteasom	1	0.9347255241798127
13.1	amino acid metabolism.synthesis	7	0.9362265212994753
13	amino acid metabolism	16	0.9366594168352753
1.3.8	PS.calvin cycle.transketolase	1	0.9387466270054711
7.2.1	OPP.non-reductive PP.transketolase	1	0.9387466270054711
13.1.4	amino acid metabolism.synthesis.branched chain group	2	0.9390019948420059
13.1.4.1	amino acid metabolism.synthesis.branched chain group.common	2	0.9390019948420059
1.2.5	PS.photorespiration.serine hydroxymethyltransferase	1	0.9403555113584152
11.9.3.1	lipid metabolism.lipid degradation.lysophospholipases.phospholipase D	1	0.9435740038977861
31.3.1	cell.cycle.peptidylprolyl isomerase	3	0.9441191995719468
4.1.5	glycolysis.cytosolic branch.pyrophosphate-fructose-6-P phosphotransferase	2	0.9464010378069173
11.8.6	lipid metabolism.'exotics' (steroids, squalene etc).cycloartenol synthase	1	0.9500137009611604
17.3.1.2.99	hormone metabolism.brassinosteroid.synthesis-degradation.sterols.other	1	0.9500137009611604
31.4	cell.vesicle transport	8	0.9514410893371414
29.2.2.3.5	protein.synthesis.ribosome biogenesis.Pre-rRNA processing and modifications.DExD-box helicases	1	0.9516241519938613
10.4	cell wall.pectin synthesis	1	0.9516241519938614
10.4.1	cell wall.pectin synthesis.homogalacturonan	1	0.9516241519938614
10.4.1.1	cell wall.pectin synthesis.homogalacturonan.Galacturonic Acid Trnasferase	1	0.9516241519938614
29.2.2	protein.synthesis.ribosome biogenesis	4	0.9523877669066603
33.30	development.multitarget	1	0.9580678663693267
33.30.1	development.multitarget.target of rapamycin	1	0.9580678663693267
2.1	major CHO metabolism.synthesis	3	0.9590052409472656
2.1.2	major CHO metabolism.synthesis.starch	3	0.9590052409472656
16.1.1	secondary metabolism.isoprenoids.non-mevalonate pathway	3	0.960867108639857
13.1.4.1.1	amino acid metabolism.synthesis.branched chain group.common.acetolactate synthase	1	0.9612907777624913
11.8.1	lipid metabolism.'exotics' (steroids, squalene etc).sphingolipids	1	0.964514321857159
27.1.2	RNA.processing.RNA helicase	2	0.9691935701087565
29.5.4	protein.degradation.aspartate protease	4	0.972148063471831
29.3.1	protein.targeting.nucleus	1	0.9758009488194328
31.3	cell.cycle	10	0.9759591199759039
30.2.3	signalling.receptor kinases.leucine rich repeat III	3	0.9794958511790858
30.5	signalling.G-proteins	16	0.9799467802217253
29.2.3	protein.synthesis.initiation	6	0.9802116357342446
29.3.4	protein.targeting.secretory pathway	6	0.9858176316942824
30.6	signalling.MAP kinases	5	0.9888026806888852
27.4	RNA.RNA binding	19	0.9903249157047344
27.3.52	RNA.regulation of transcription.Global transcription factor group	1	0.9935460004392186
29.1	protein.aa activation	3	0.9953394796503563
35.1.3	not assigned.no ontology.armadillo/beta-catenin repeat family protein	3	0.9958055271535144
12.2.2	N-metabolism.ammonia metabolism.glutamine synthetase	1	0.9975797274828426
