# Supplementary material for: Grapevine comparative early transcriptomic profiling suggests that Flavescence dorée phytoplasma represses plant responses induced by vector feeding in susceptible varieties
Source: BMC Genomics. 2019 Jun 26;20:526. doi: 10.1186/s12864-019-5908-6 (PMC6595628; doi:10.1186/s12864-019-5908-6)
Supplement: Supplementary file 24 — Details of differentially expressed genes involved in hormone-related pathways, cell wall and secondary metabolism modulated by HSt and FDSt at 3 and 6 days post infestation in Chardonnay and Tocai friulano. The bin numbers and names, the id numbers and the description of the genes, and the Log2 fold changes, as obtained from the DESeq2 output, are reported. (XLSX 176 kb) [file 12864_2019_5908_MOESM24_ESM.xlsx]

## Sheet: Hormone-related pathways_Char
Differentially expressed genes involved in different hormone - related pathways detected in Chardonnay at 3 and 6 days post HSt and FDSt attacks. Log2 fold changes as obtained from the DESeq2 output were used as MapMan inputs to represent expression changes. For each DEG the bin number and name, the gene id and the description of the gene are reported.
					3 dpi		6 dpi
Pathway	Bin Code	Bin name	id	Description	HSt	FDSt	HSt	FDSt
Jasmonic acid	17.7.1.2	hormone metabolism.jasmonate.synthesis-degradation.lipoxygenase	vit_06s0004g01510	(q8gsm2|lox23_horvu : 985.0) Lipoxygenase 2.3, chloroplast precursor (EC 1.13.11.12) (LOX2:Hv:3) - Hordeum vulgare (Barley) & (at3g45140 : 974.0) Chloroplast lipoxygenase required for wound-induced jasmonic acid accumulation in Arabidopsis.Mutants are resistant to Staphylococcus aureus and accumulate salicylic acid upon infection.; lipoxygenase 2 (LOX2); FUNCTIONS IN: lipoxygenase activity; INVOL…			-1099	-1708
Jasmonic acid	17.7.1.2	hormone metabolism.jasmonate.synthesis-degradation.lipoxygenase	vit_14s0128g00780	(ipr013819 : 1500.0) Lipoxygenase, C-terminal & (p37831|lox1_soltu : 1296.0) Lipoxygenase 1 (EC 1.13.11.12) - Solanum tuberosum (Potato) & (at1g55020 : 1282.0) lipoxygenase, a defense gene conferring resistance Xanthomonas campestris; lipoxygenase 1 (LOX1); CONTAINS InterPro DOMAIN/s: Lipoxygenase, iron binding site (InterPro:IPR020833), Lipoxygenase, C-terminal (InterPro:IPR013819), Lipoxygenase…				1587
Jasmonic acid	17.7.1.2	hormone metabolism.jasmonate.synthesis-degradation.lipoxygenase	vit_14s0128g00790	(ipr013819 : 1500.0) Lipoxygenase, C-terminal & (p37831|lox1_soltu : 1286.0) Lipoxygenase 1 (EC 1.13.11.12) - Solanum tuberosum (Potato) & (at1g55020 : 1263.0) lipoxygenase, a defense gene conferring resistance Xanthomonas campestris; lipoxygenase 1 (LOX1); CONTAINS InterPro DOMAIN/s: Lipoxygenase, iron binding site (InterPro:IPR020833), Lipoxygenase, C-terminal (InterPro:IPR013819), Lipoxygenase…				1411
Jasmonic acid	17.7.1.2	hormone metabolism.jasmonate.synthesis-degradation.lipoxygenase	vit_06s0004g01480	(at3g45140 : 980.0) Chloroplast lipoxygenase required for wound-induced jasmonic acid accumulation in Arabidopsis.Mutants are resistant to Staphylococcus aureus and accumulate salicylic acid upon infection.; lipoxygenase 2 (LOX2); FUNCTIONS IN: lipoxygenase activity; INVOLVED IN: in 7 processes; LOCATED IN: chloroplast thylakoid membrane, chloroplast stroma, chloroplast, chloroplast envelope; EXP…				1815
Jasmonic acid	17.7.1.2	hormone metabolism.jasmonate.synthesis-degradation.lipoxygenase	vit_01s0010g02750	(at1g67560 : 1087.0) PLAT/LH2 domain-containing lipoxygenase family protein; FUNCTIONS IN: oxidoreductase activity, acting on single donors with incorporation of molecular oxygen, incorporation of two atoms of oxygen, lipoxygenase activity, iron ion binding, metal ion binding; INVOLVED IN: oxidation reduction, growth; LOCATED IN: chloroplast; EXPRESSED IN: 22 plant structures; EXPRESSED DURING: 1…	0.693	1206
Jasmonic acid	17.7.1.2	hormone metabolism.jasmonate.synthesis-degradation.lipoxygenase	vit_09s0002g01080	(ipr013819 : 1500.0) Lipoxygenase, C-terminal & (at1g17420 : 1313.0) Lipoxygenase; lipoxygenase 3 (LOX3); FUNCTIONS IN: oxidoreductase activity, acting on single donors with incorporation of molecular oxygen, incorporation of two atoms of oxygen, lipoxygenase activity, iron ion binding, metal ion binding; INVOLVED IN: growth, response to fungus, jasmonic acid biosynthetic process, response to wou…	2031			-0.976
Jasmonic acid	17.7.1.2	hormone metabolism.jasmonate.synthesis-degradation.lipoxygenase	vit_06s0004g01470	(q84yk8|loxc2_orysa : 972.0) Probable lipoxygenase 8, chloroplast precursor (EC 1.13.11.12) - Oryza sativa (Rice) & (at3g45140 : 926.0) Chloroplast lipoxygenase required for wound-induced jasmonic acid accumulation in Arabidopsis.Mutants are resistant to Staphylococcus aureus and accumulate salicylic acid upon infection.; lipoxygenase 2 (LOX2); FUNCTIONS IN: lipoxygenase activity; INVOLVED IN: in…	1585
Jasmonic acid	17.7.1.3	hormone metabolism.jasmonate.synthesis-degradation.allene oxidase synthase	vit_03s0063g01860	(at5g42650 : 521.0) Encodes a member of the cytochrome p450 CYP74 gene family that functions as an allene oxide synthase. This enzyme catalyzes dehydration of the hydroperoxide to an unstable allene oxide in the JA biosynthetic pathway. It shows a dual catalytic activity, the major one being a 13-AOS but also expressing a 9-AOS activity.; allene oxide synthase (AOS); FUNCTIONS IN: hydro-lyase act…	-1709			2154
Jasmonic acid	17.7.1.5	hormone metabolism.jasmonate.synthesis-degradation.12-Oxo-PDA-reductase	vit_18s0122g01170	(at1g76690 : 544.0) Encodes one of the closely related 12-oxophytodienoic acid reductases. This enzyme is not expected to participate in jasmonic acid biosynthesis because during in vitro assays, it shows very little activity with the naturally occurring OPDA isomer. Shows activity towards 2,4,6-trinitrotoluene. Expressed predominately in root. Predicted to be a cytosolic protein.; 12-oxophytodie…	1156
Jasmonic acid	17.7.1.5	hormone metabolism.jasmonate.synthesis-degradation.12-Oxo-PDA-reductase	vit_18s0122g01160	(at1g76680 : 520.0) Encodes a member of an alpha/beta barrel fold family of FMN-containing oxidoreductases. One of the closely related 12-oxophytodienoic acid reductases. This enzyme is not expected to participate in jasmonic acid biosynthesis because during in vitro assays, it shows very little activity with the naturally occurring OPDA isomer. Shows activity towards 2,4,6-trinitrotoluene. Expre…	1113
Jasmonic acid	17.7.1.5	hormone metabolism.jasmonate.synthesis-degradation.12-Oxo-PDA-reductase	vit_18s0041g02080	(at1g76690 : 616.0) Encodes one of the closely related 12-oxophytodienoic acid reductases. This enzyme is not expected to participate in jasmonic acid biosynthesis because during in vitro assays, it shows very little activity with the naturally occurring OPDA isomer. Shows activity towards 2,4,6-trinitrotoluene. Expressed predominately in root. Predicted to be a cytosolic protein.; 12-oxophytodie…			-0.86
Jasmonic acid	17.7.1.10	hormone metabolism.jasmonate.synthesis-degradation.jasmonate-O-methyltransferase	vit_18s0001g12880	(at1g19640 : 402.0) Encodes a S-adenosyl-L-methionine:jasmonic acid carboxyl methyltransferase that catalyzes the formation of methyljasmonate from jasmonic acid. Its expression is induced in response to wounding or methyljasmonate treatment.; jasmonic acid carboxyl methyltransferase (JMT); CONTAINS InterPro DOMAIN/s: SAM dependent carboxyl methyltransferase (InterPro:IPR005299); BEST Arabidopsis…	1047
Jasmonic acid	17.7.1.10	hormone metabolism.jasmonate.synthesis-degradation.jasmonate-O-methyltransferase	vit_04s0023g02210	(q9fyz9|bamt_antma : 349.0) Benzoate carboxyl methyltransferase (EC 2.1.1.-) (S-adenosyl-L-methionine:benzoic acid carboxyl methyltransferase) - Antirrhinum majus (Garden snapdragon) & (at5g04370 : 316.0) A member of the Arabidopsis SABATH methyltransferase gene family. Encodes NAMT1, a methyltransferase that methylates nicotinic acid.; NAMT1; CONTAINS InterPro DOMAIN/s: SAM dependent carboxyl me…				1328
Jasmonic acid	17.7.1	hormone metabolism.jasmonate.synthesis-degradation	vit_03s0063g00060	(at4g36910 : 262.0) Has a cystathionine Beta-synthase domain.; LOSS OF THE TIMING OF ET AND JA BIOSYNTHESIS 2 (LEJ2); FUNCTIONS IN: molecular_function unknown; INVOLVED IN: biological_process unknown; LOCATED IN: chloroplast; EXPRESSED IN: 23 plant structures; EXPRESSED DURING: 13 growth stages; CONTAINS InterPro DOMAIN/s: Cystathionine beta-synthase, core (InterPro:IPR000644); BEST Arabidopsis t…				1248
Jasmonic acid	17.7.2	hormone metabolism.jasmonate.signal transduction	vit_11s0016g00710	(at1g19180 : 195.0) JAZ1 is a nuclear-localized protein involved in jasmonate signaling. JAZ1 transcript levels rise in response to a jasmonate stimulus. JAZ1 can interact with the COI1 F-box subunit of an SCF E3 ubiquitin ligase in a yeast-two-hybrid assay only in the presence of jasmonate-isoleucine (JA-ILE) or coronatine. Application of jasmonate methyl ester to Arabidopsis roots reduces the l…	0.999
Jasmonic acid	17.7.2	hormone metabolism.jasmonate.signal transduction	vit_17s0000g02230	(at3g17860 : 156.0) JAZs are direct targets of the SCFCOI1 E3 ubiquitin-ligase and JA treatment induces their proteasome-mediated degradation. Furthermore, JAI3 negatively regulates the key transcriptional activator of JA responses, AtMYC2. The C-terminal portion of JAZ3, including the Jas domain, appears to be important for JAZ3-COI1 binding in the presence of coronatine.; jasmonate-zim-domain p…	0.691
Jasmonic acid	17.7.2	hormone metabolism.jasmonate.signal transduction	vit_09s0002g00890	(at1g19180 : 157.0) JAZ1 is a nuclear-localized protein involved in jasmonate signaling. JAZ1 transcript levels rise in response to a jasmonate stimulus. JAZ1 can interact with the COI1 F-box subunit of an SCF E3 ubiquitin ligase in a yeast-two-hybrid assay only in the presence of jasmonate-isoleucine (JA-ILE) or coronatine. Application of jasmonate methyl ester to Arabidopsis roots reduces the l…	0.512
Jasmonic acid	17.7.2	hormone metabolism.jasmonate.signal transduction	vit_01s0011g05560	(at3g17860 : 191.0) JAZs are direct targets of the SCFCOI1 E3 ubiquitin-ligase and JA treatment induces their proteasome-mediated degradation. Furthermore, JAI3 negatively regulates the key transcriptional activator of JA responses, AtMYC2. The C-terminal portion of JAZ3, including the Jas domain, appears to be important for JAZ3-COI1 binding in the presence of coronatine.; jasmonate-zim-domain p…				0.518
Salicilic acid	17.8.1	hormone metabolism.salicylic acid.synthesis-degradation	vit_07s0151g00540	(at1g05680 : 445.0) Encodes a UDP-glucosyltransferase, UGT74E2, that acts on IBA (indole-3-butyric acid) and affects auxin homeostasis. The transcript and protein levels of this enzyme are strongly induced by H2O2 and may allow integration of ROS (reactive oxygen species) and auxin signaling. This enzyme can also transfer glycosyl groups to several compounds related to the explosive TNT when this…	-0.636
Salicilic acid	17.8.1	hormone metabolism.salicylic acid.synthesis-degradation	vit_17s0000g07790	(at1g24100 : 404.0) Encodes a UDP-glucose:thiohydroximate S-glucosyltransferase, involved in glucosinolate biosynthesis; UDP-glucosyl transferase 74B1 (UGT74B1); CONTAINS InterPro DOMAIN/s: UDP-glucuronosyl/UDP-glucosyltransferase (InterPro:IPR002213); BEST Arabidopsis thaliana protein match is: UDP-glycosyltransferase 74 F1 (TAIR:AT2G43840.1); Has 7754 Blast hits to 7677 proteins in 493 species:…	-0.632
Salicilic acid	17.8.1	hormone metabolism.salicylic acid.synthesis-degradation	vit_17s0000g02880	(at1g68040 : 295.0) S-adenosyl-L-methionine-dependent methyltransferases superfamily protein; FUNCTIONS IN: S-adenosylmethionine-dependent methyltransferase activity, methyltransferase activity; INVOLVED IN: biological_process unknown; LOCATED IN: cellular_component unknown; EXPRESSED IN: root; CONTAINS InterPro DOMAIN/s: SAM dependent carboxyl methyltransferase (InterPro:IPR005299); BEST Arabido…	-0.603
Salicilic acid	17.8.1	hormone metabolism.salicylic acid.synthesis-degradation	vit_01s0011g05930	(at1g68040 : 295.0) S-adenosyl-L-methionine-dependent methyltransferases superfamily protein; FUNCTIONS IN: S-adenosylmethionine-dependent methyltransferase activity, methyltransferase activity; INVOLVED IN: biological_process unknown; LOCATED IN: cellular_component unknown; EXPRESSED IN: root; CONTAINS InterPro DOMAIN/s: SAM dependent carboxyl methyltransferase (InterPro:IPR005299); BEST Arabido…		1081		1156
Salicilic acid	17.8.1	hormone metabolism.salicylic acid.synthesis-degradation	vit_04s0023g02170	(at4g36470 : 459.0) S-adenosyl-L-methionine-dependent methyltransferases superfamily protein; CONTAINS InterPro DOMAIN/s: SAM dependent carboxyl methyltransferase (InterPro:IPR005299); BEST Arabidopsis thaliana protein match is: S-adenosyl-L-methionine-dependent methyltransferases superfamily protein (TAIR:AT3G11480.1); Has 909 Blast hits to 891 proteins in 125 species: Archae - 0; Bacteria - 69;…				-0.961
Salicilic acid	17.8.1.1.4	hormone metabolism.salicylic acid.synthesis-degradation.synthesis.SA glucosyltransferase ether bond making SAG	vit_05s0094g00990	(at2g43820 : 501.0) Induced by Salicylic acid, virus, fungus and bacteria.Involved in the tryptophan synthesis pathway. Independent of NPR1 for their induction by salicylic acid. UGT74F1 transfers UDP:glucose to salicylic acid (forming a glucoside (SAG) and a glucose ester (SGE)), benzoic acid, and athranilate in vitro. UGT74F2 shows a weak ability to catalyze the formation of the p-aminobenzoate…				-0.632
Abscisic acid	17.1.1	hormone metabolism.abscisic acid.synthesis-degradation	vit_12s0034g00040	(at3g21760 : 403.0) Encodes HYR1, a UDP glycosyltransferase (UGT). HYR1 glucosylates hypostatin, an inhibitor of cell expansion in vivo to form a bioactive glucoside.; HYPOSTATIN RESISTANCE 1 (HYR1); FUNCTIONS IN: UDP-glycosyltransferase activity, transferase activity, transferring glycosyl groups; INVOLVED IN: metabolic process; LOCATED IN: cellular_component unknown; EXPRESSED IN: 21 plant stru…		1.69		1005
Abscisic acid	17.1.1	hormone metabolism.abscisic acid.synthesis-degradation	vit_12s0055g00180	(at3g21760 : 424.0) Encodes HYR1, a UDP glycosyltransferase (UGT). HYR1 glucosylates hypostatin, an inhibitor of cell expansion in vivo to form a bioactive glucoside.; HYPOSTATIN RESISTANCE 1 (HYR1); FUNCTIONS IN: UDP-glycosyltransferase activity, transferase activity, transferring glycosyl groups; INVOLVED IN: metabolic process; LOCATED IN: cellular_component unknown; EXPRESSED IN: 21 plant stru…		1487
Abscisic acid	17.1.1	hormone metabolism.abscisic acid.synthesis-degradation	vit_12s0034g00060	(at3g21760 : 436.0) Encodes HYR1, a UDP glycosyltransferase (UGT). HYR1 glucosylates hypostatin, an inhibitor of cell expansion in vivo to form a bioactive glucoside.; HYPOSTATIN RESISTANCE 1 (HYR1); FUNCTIONS IN: UDP-glycosyltransferase activity, transferase activity, transferring glycosyl groups; INVOLVED IN: metabolic process; LOCATED IN: cellular_component unknown; EXPRESSED IN: 21 plant stru…		1285
Abscisic acid	17.1.1	hormone metabolism.abscisic acid.synthesis-degradation	vit_12s0034g00080	(at3g21760 : 405.0) Encodes HYR1, a UDP glycosyltransferase (UGT). HYR1 glucosylates hypostatin, an inhibitor of cell expansion in vivo to form a bioactive glucoside.; HYPOSTATIN RESISTANCE 1 (HYR1); FUNCTIONS IN: UDP-glycosyltransferase activity, transferase activity, transferring glycosyl groups; INVOLVED IN: metabolic process; LOCATED IN: cellular_component unknown; EXPRESSED IN: 21 plant stru…		1176
Abscisic acid	17.1.1	hormone metabolism.abscisic acid.synthesis-degradation	vit_12s0034g00140	(at3g21760 : 437.0) Encodes HYR1, a UDP glycosyltransferase (UGT). HYR1 glucosylates hypostatin, an inhibitor of cell expansion in vivo to form a bioactive glucoside.; HYPOSTATIN RESISTANCE 1 (HYR1); FUNCTIONS IN: UDP-glycosyltransferase activity, transferase activity, transferring glycosyl groups; INVOLVED IN: metabolic process; LOCATED IN: cellular_component unknown; EXPRESSED IN: 21 plant stru…	0.932	1007
Abscisic acid	17.1.1.2.1	hormone metabolism.abscisic acid.synthesis-degradation.degradation.8-hydroxylase	vit_02s0087g00710	(at4g19230 : 738.0) Encodes a protein with ABA 8'-hydroxylase activity, involved in ABA catabolism. Member of the CYP707A gene family. CYP707A1 appears to play an important role in determining the ABA levels in dry seeds. Gene involved in postgermination growth. Overexpression of CYP707A1 leads to a decrease in ABA levels and a reduction in after-ripening period to break dormancy.; "cytochrome P4…	2.125			-1662
Abscisic acid	17.1.1.1.10	hormone metabolism.abscisic acid.synthesis-degradation.synthesis.9-cis-epoxycarotenoid dioxygenase	vit_10s0003g03750	(at1g30100 : 831.0) Encodes 9-cis-epoxycarotenoid dioxygenase, a key enzyme in the biosynthesis of abscisic acid. The expression of this gene increases during the first 6h of imbibition.; nine-cis-epoxycarotenoid dioxygenase 5 (NCED5); CONTAINS InterPro DOMAIN/s: Carotenoid oxygenase (InterPro:IPR004294); BEST Arabidopsis thaliana protein match is: nine-cis-epoxycarotenoid dioxygenase 2 (TAIR:AT4…	0.809		-1033
Abscisic acid	17.1.1.1.10	hormone metabolism.abscisic acid.synthesis-degradation.synthesis.9-cis-epoxycarotenoid dioxygenase	vit_19s0093g00550	(at1g30100 : 831.0) Encodes 9-cis-epoxycarotenoid dioxygenase, a key enzyme in the biosynthesis of abscisic acid. The expression of this gene increases during the first 6h of imbibition.; nine-cis-epoxycarotenoid dioxygenase 5 (NCED5); CONTAINS InterPro DOMAIN/s: Carotenoid oxygenase (InterPro:IPR004294); BEST Arabidopsis thaliana protein match is: nine-cis-epoxycarotenoid dioxygenase 2 (TAIR:AT4…	0.848
Abscisic acid	17.1.1.1.10	hormone metabolism.abscisic acid.synthesis-degradation.synthesis.9-cis-epoxycarotenoid dioxygenase	vit_06s0009g00770	aldehyde oxidase 4-like	0.541
Abscisic acid	17.1.2	hormone metabolism.abscisic acid.signal transduction	vit_00s0181g00260	(at4g32010 : 434.0) HSI2-like 1 (HSL1); CONTAINS InterPro DOMAIN/s: Transcriptional factor B3 (InterPro:IPR003340), Zinc finger, CW-type (InterPro:IPR011124); BEST Arabidopsis thaliana protein match is: high-level expression of sugar-inducible gene 2 (TAIR:AT2G30470.1); Has 1397 Blast hits to 1364 proteins in 123 species: Archae - 0; Bacteria - 0; Metazoa - 122; Fungi - 0; Plants - 1204; Viruses …			0.552	0.869
Abscisic acid	17.1.2	hormone metabolism.abscisic acid.signal transduction	vit_11s0016g03180	(at4g26080 : 283.0) Involved in abscisic acid (ABA) signal transduction. Negative regulator of ABA promotion of stomatal closure.; ABA INSENSITIVE 1 (ABI1); CONTAINS InterPro DOMAIN/s: Protein phosphatase 2C, manganese/magnesium aspartate binding site (InterPro:IPR000222), Protein phosphatase 2C-related (InterPro:IPR001932), Protein phosphatase 2C (InterPro:IPR015655), Protein phosphatase 2C, N-t…				1275
Abscisic acid	17.1.3	hormone metabolism.abscisic acid.induced-regulated-responsive-activated	vit_03s0038g01650	(at1g74520 : 144.0) Part of the AtHVA22a family. Protein expression is ABA- and stress-inducible.; HVA22 homologue A (HVA22A); FUNCTIONS IN: molecular_function unknown; INVOLVED IN: response to water deprivation, response to cold, hyperosmotic salinity response, response to abscisic acid stimulus; LOCATED IN: endomembrane system; EXPRESSED IN: 23 plant structures; EXPRESSED DURING: 13 growth stag…	1.496	-1.27
Abscisic acid	17.1.3	hormone metabolism.abscisic acid.induced-regulated-responsive-activated	vit_03s0132g00070	(at1g74520 : 145.0) Part of the AtHVA22a family. Protein expression is ABA- and stress-inducible.; HVA22 homologue A (HVA22A); FUNCTIONS IN: molecular_function unknown; INVOLVED IN: response to water deprivation, response to cold, hyperosmotic salinity response, response to abscisic acid stimulus; LOCATED IN: endomembrane system; EXPRESSED IN: 23 plant structures; EXPRESSED DURING: 13 growth stag…	1.922	-1958
Abscisic acid	17.1.3	hormone metabolism.abscisic acid.induced-regulated-responsive-activated	vit_03s0132g00100	(at1g74520 : 80.1) Part of the AtHVA22a family. Protein expression is ABA- and stress-inducible.; HVA22 homologue A (HVA22A); FUNCTIONS IN: molecular_function unknown; INVOLVED IN: response to water deprivation, response to cold, hyperosmotic salinity response, response to abscisic acid stimulus; LOCATED IN: endomembrane system; EXPRESSED IN: 23 plant structures; EXPRESSED DURING: 13 growth stage…	1.871
Ethylene	17.5.1	hormone metabolism.ethylene.synthesis-degradation	vit_05s0049g00220	(at1g06620 : 450.0) encodes a protein whose sequence is similar to a 2-oxoglutarate-dependent dioxygenase; 2-oxoglutarate (2OG) and Fe(II)-dependent oxygenase superfamily protein; CONTAINS InterPro DOMAIN/s: Oxoglutarate/iron-dependent oxygenase (InterPro:IPR005123); BEST Arabidopsis thaliana protein match is: 2-oxoglutarate (2OG) and Fe(II)-dependent oxygenase superfamily protein (TAIR:AT3G61400…	1.004	1209
Ethylene	17.5.1	hormone metabolism.ethylene.synthesis-degradation	vit_12s0028g02420	(at1g06620 : 367.0) encodes a protein whose sequence is similar to a 2-oxoglutarate-dependent dioxygenase; 2-oxoglutarate (2OG) and Fe(II)-dependent oxygenase superfamily protein; CONTAINS InterPro DOMAIN/s: Oxoglutarate/iron-dependent oxygenase (InterPro:IPR005123); BEST Arabidopsis thaliana protein match is: 2-oxoglutarate (2OG) and Fe(II)-dependent oxygenase superfamily protein (TAIR:AT3G61400…		0.649
Ethylene	17.5.1.1	hormone metabolism.ethylene.synthesis-degradation.1-aminocyclopropane-1-carboxylate synthase	vit_11s0016g02560	(at4g26200 : 669.0) Member of a family of proteins in Arabidopsis that encode 1-Amino-cyclopropane-1-carboxylate synthase, an enzyme involved in ethylene biosynthesis. Not expressed in response to IAA.; 1-amino-cyclopropane-1-carboxylate synthase 7 (ACS7); CONTAINS InterPro DOMAIN/s: 1-aminocyclopropane-1-carboxylate synthase (InterPro:IPR001176), Pyridoxal phosphate-dependent transferase, major …	1.792
Ethylene	17.5.1.1	hormone metabolism.ethylene.synthesis-degradation.1-aminocyclopropane-1-carboxylate synthase	vit_15s0046g02220	(q07262|1a1c_tobac : 603.0) 1-aminocyclopropane-1-carboxylate synthase (EC 4.4.1.14) (ACC synthase) (S-adenosyl-L-methionine methylthioadenosine-lyase) - Nicotiana tabacum (Common tobacco) & (at3g61510 : 573.0) Encodes a member of the 1-aminocyclopropane-1-carboxylate (ACC) synthase (S-adenosyl-L-methionine methylthioadenosine-lyase, EC 4.4.1.14) gene family. The gene is transcriptionally active …				3069
Ethylene	17.5.1.2	hormone metabolism.ethylene.synthesis-degradation.1-aminocyclopropane-1-carboxylate oxidase	vit_12s0059g01380	(q08507|acco3_pethy : 524.0) 1-aminocyclopropane-1-carboxylate oxidase 3 (EC 1.14.17.4) (ACC oxidase 3) (Ethylene-forming enzyme) (EFE) - Petunia hybrida (Petunia) & (at1g05010 : 464.0) Encodes 1-aminocyclopropane-1-carboxylate oxidase; ethylene-forming enzyme (EFE); FUNCTIONS IN: 1-aminocyclopropane-1-carboxylate oxidase activity; INVOLVED IN: response to fungus, ethylene biosynthetic process; E…	0.722		-0.953
Ethylene	17.5.1	hormone metabolism.ethylene.synthesis-degradation	vit_03s0091g01080	(at5g20400 : 175.0) encodes a protein whose sequence is similar to flavanone 3 hydroxylase from Malus.; 2-oxoglutarate (2OG) and Fe(II)-dependent oxygenase superfamily protein; CONTAINS InterPro DOMAIN/s: Oxoglutarate/iron-dependent oxygenase (InterPro:IPR005123); BEST Arabidopsis thaliana protein match is: 2-oxoglutarate (2OG) and Fe(II)-dependent oxygenase superfamily protein (TAIR:AT1G49390.1)…				1114
Ethylene	17.5.2	hormone metabolism.ethylene.signal transduction	vit_07s0031g00710	(at4g34410 : 121.0) encodes a member of the ERF (ethylene response factor) subfamily B-3 of ERF/AP2 transcription factor family. The protein contains one AP2 domain. There are 18 members in this subfamily including ATERF-1, ATERF-2, AND ATERF-5.; redox responsive transcription factor 1 (RRTF1); CONTAINS InterPro DOMAIN/s: DNA-binding, integrase-type (InterPro:IPR016177), Pathogenesis-related tran…	2.049
Ethylene	17.5.2	hormone metabolism.ethylene.signal transduction	vit_16s0013g01090	(q40478|erf5_tobac : 158.0) Ethylene-responsive transcription factor 5 (Ethylene-responsive element-binding factor 5 homolog) (EREBP-4) (NtERF4) - Nicotiana tabacum (Common tobacco) & (at5g61600 : 126.0) encodes a member of the ERF (ethylene response factor) subfamily B-3 of ERF/AP2 transcription factor family. The protein contains one AP2 domain. There are 18 members in this subfamily including …	1.968
Ethylene	17.5.2	hormone metabolism.ethylene.signal transduction	vit_12s0028g03270	(q9lw49|erf4_nicsy : 121.0) Ethylene-responsive transcription factor 4 (Ethylene-responsive element-binding factor 4 homolog) (EREBP-3) (NsERF3) - Nicotiana sylvestris (Wood tobacco) & (at5g44210 : 95.9) encodes a member of the ERF (ethylene response factor) subfamily B-1 of ERF/AP2 transcription factor family (ATERF-9). The protein contains one AP2 domain. There are 15 members in this subfamily …	1.579
Ethylene	17.5.2	hormone metabolism.ethylene.signal transduction	vit_16s0013g01110	(q40478|erf5_tobac : 107.0) Ethylene-responsive transcription factor 5 (Ethylene-responsive element-binding factor 5 homolog) (EREBP-4) (NtERF4) - Nicotiana tabacum (Common tobacco) & (at5g51190 : 99.0) encodes a member of the ERF (ethylene response factor) subfamily B-3 of ERF/AP2 transcription factor family. The protein contains one AP2 domain. There are 18 members in this subfamily including A…	1.509
Ethylene	17.5.2	hormone metabolism.ethylene.signal transduction	vit_18s0089g01030	(at4g36900 : 70.5) encodes a member of the DREB subfamily A-5 of ERF/AP2 transcription factor family (RAP2.10). The protein contains one AP2 domain. There are 16 members in this subfamily including RAP2.9 and RAP2.1.; related to AP2 10 (RAP2.10); FUNCTIONS IN: DNA binding, sequence-specific DNA binding transcription factor activity; INVOLVED IN: regulation of transcription, DNA-dependent; EXPRESS…	1.452
Ethylene	17.5.2	hormone metabolism.ethylene.signal transduction	vit_16s0013g00950	(q40478|erf5_tobac : 146.0) Ethylene-responsive transcription factor 5 (Ethylene-responsive element-binding factor 5 homolog) (EREBP-4) (NtERF4) - Nicotiana tabacum (Common tobacco) & (at5g61600 : 135.0) encodes a member of the ERF (ethylene response factor) subfamily B-3 of ERF/AP2 transcription factor family. The protein contains one AP2 domain. There are 18 members in this subfamily including …	1.267
Ethylene	17.5.2	hormone metabolism.ethylene.signal transduction	vit_10s0003g00130	(at1g28360 : 149.0) encodes a member of the ERF (ethylene response factor) subfamily B-1 of ERF/AP2 transcription factor family (ERF12). The protein contains one AP2 domain. There are 15 members in this subfamily including ATERF-3, ATERF-4, ATERF-7, and leafy petiole.; ERF domain protein 12 (ERF12); CONTAINS InterPro DOMAIN/s: DNA-binding, integrase-type (InterPro:IPR016177), Pathogenesis-related…	1.142
Ethylene	17.5.2	hormone metabolism.ethylene.signal transduction	vit_10s0003g00140	(q9lw49|erf4_nicsy : 99.4) Ethylene-responsive transcription factor 4 (Ethylene-responsive element-binding factor 4 homolog) (EREBP-3) (NsERF3) - Nicotiana sylvestris (Wood tobacco) & (at5g44210 : 98.6) encodes a member of the ERF (ethylene response factor) subfamily B-1 of ERF/AP2 transcription factor family (ATERF-9). The protein contains one AP2 domain. There are 15 members in this subfamily i…	0.84
Ethylene	17.5.2	hormone metabolism.ethylene.signal transduction	vit_19s0014g02240	(q40477|erf4_tobac : 97.4) Ethylene-responsive transcription factor 4 (Ethylene-responsive element-binding factor 4 homolog) (EREBP-3) (NtERF3) - Nicotiana tabacum (Common tobacco) & (at3g15210 : 97.1) Encodes a member of the ERF (ethylene response factor) subfamily B-1 of ERF/AP2 transcription factor family (ATERF-4). The protein contains one AP2 domain. Acts as a negative regulator of JA-respon…	0.835
Ethylene	17.5.2	hormone metabolism.ethylene.signal transduction	vit_07s0031g00190	(at2g23340 : 163.0) encodes a member of the DREB subfamily A-5 of ERF/AP2 transcription factor family. The protein contains one AP2 domain. There are 16 members in this subfamily including RAP2.1, RAP2.9 and RAP2.10.; DREB and EAR motif protein 3 (DEAR3); FUNCTIONS IN: DNA binding, sequence-specific DNA binding transcription factor activity; INVOLVED IN: regulation of transcription, DNA-dependent…	-0.911
Ethylene	17.5.2	hormone metabolism.ethylene.signal transduction	vit_09s0002g09140	(at5g25190 : 121.0) encodes a member of the ERF (ethylene response factor) subfamily B-6 of ERF/AP2 transcription factor family. The protein contains one AP2 domain. There are 12 members in this subfamily including RAP2.11.; Integrase-type DNA-binding superfamily protein; CONTAINS InterPro DOMAIN/s: DNA-binding, integrase-type (InterPro:IPR016177), Pathogenesis-related transcriptional factor/ERF,…	-1.052
Ethylene	17.5.2	hormone metabolism.ethylene.signal transduction	vit_04s0008g06000	(at5g25190 : 179.0) encodes a member of the ERF (ethylene response factor) subfamily B-6 of ERF/AP2 transcription factor family. The protein contains one AP2 domain. There are 12 members in this subfamily including RAP2.11.; Integrase-type DNA-binding superfamily protein; CONTAINS InterPro DOMAIN/s: DNA-binding, integrase-type (InterPro:IPR016177), Pathogenesis-related transcriptional factor/ERF,…				-1.68
Ethylene	17.5.2	hormone metabolism.ethylene.signal transduction	vit_16s0013g00980	(q40478|erf5_tobac : 146.0) Ethylene-responsive transcription factor 5 (Ethylene-responsive element-binding factor 5 homolog) (EREBP-4) (NtERF4) - Nicotiana tabacum (Common tobacco) & (at5g61600 : 134.0) encodes a member of the ERF (ethylene response factor) subfamily B-3 of ERF/AP2 transcription factor family. The protein contains one AP2 domain. There are 18 members in this subfamily including …		1.56
Ethylene	17.5.2	hormone metabolism.ethylene.signal transduction	vit_16s0013g00990	(q40478|erf5_tobac : 184.0) Ethylene-responsive transcription factor 5 (Ethylene-responsive element-binding factor 5 homolog) (EREBP-4) (NtERF4) - Nicotiana tabacum (Common tobacco) & (at5g51190 : 160.0) encodes a member of the ERF (ethylene response factor) subfamily B-3 of ERF/AP2 transcription factor family. The protein contains one AP2 domain. There are 18 members in this subfamily including …		1259
Ethylene	17.5.2	hormone metabolism.ethylene.signal transduction	vit_16s0013g01000	(q40478|erf5_tobac : 171.0) Ethylene-responsive transcription factor 5 (Ethylene-responsive element-binding factor 5 homolog) (EREBP-4) (NtERF4) - Nicotiana tabacum (Common tobacco) & (at5g51190 : 150.0) encodes a member of the ERF (ethylene response factor) subfamily B-3 of ERF/AP2 transcription factor family. The protein contains one AP2 domain. There are 18 members in this subfamily including …		0.866
Ethylene	17.5.2	hormone metabolism.ethylene.signal transduction	vit_16s0013g01070	(q40478|erf5_tobac : 149.0) Ethylene-responsive transcription factor 5 (Ethylene-responsive element-binding factor 5 homolog) (EREBP-4) (NtERF4) - Nicotiana tabacum (Common tobacco) & (at5g51190 : 125.0) encodes a member of the ERF (ethylene response factor) subfamily B-3 of ERF/AP2 transcription factor family. The protein contains one AP2 domain. There are 18 members in this subfamily including …		1482
Ethylene	17.5.2	hormone metabolism.ethylene.signal transduction	vit_16s0013g01120	(q40478|erf5_tobac : 134.0) Ethylene-responsive transcription factor 5 (Ethylene-responsive element-binding factor 5 homolog) (EREBP-4) (NtERF4) - Nicotiana tabacum (Common tobacco) & (at5g51190 : 126.0) encodes a member of the ERF (ethylene response factor) subfamily B-3 of ERF/AP2 transcription factor family. The protein contains one AP2 domain. There are 18 members in this subfamily including …	0.586	0.919
Ethylene	17.5.2	hormone metabolism.ethylene.signal transduction	vit_09s0002g09120	(at5g25190 : 154.0) encodes a member of the ERF (ethylene response factor) subfamily B-6 of ERF/AP2 transcription factor family. The protein contains one AP2 domain. There are 12 members in this subfamily including RAP2.11.; Integrase-type DNA-binding superfamily protein; CONTAINS InterPro DOMAIN/s: DNA-binding, integrase-type (InterPro:IPR016177), Pathogenesis-related transcriptional factor/ERF,…				-2744
Ethylene	17.5.2	hormone metabolism.ethylene.signal transduction	vit_15s0021g01630	(at5g47220 : 109.0) Encodes a member of the ERF (ethylene response factor) subfamily B-3 of ERF/AP2 transcription factor family (ATERF-2). The protein contains one AP2 domain. Functions as activator of GCC boxÃ±dependent transcription. Positive regulator of JA-responsive defense genes and resistance to F. oxysporum and enhances JA inhibition of root elongation.; ethylene responsive element bindin…				1805
Ethylene	17.5.3	hormone metabolism.ethylene.induced-regulated-responsive-activated	vit_10s0003g05330	(at4g20880 : 134.0) ethylene-responsive nuclear protein / ethylene-regulated nuclear protein (ERT2); BEST Arabidopsis thaliana protein match is: ethylene-responsive nuclear protein -related (TAIR:AT5G44350.1); Has 2205 Blast hits to 1471 proteins in 187 species: Archae - 2; Bacteria - 107; Metazoa - 617; Fungi - 120; Plants - 79; Viruses - 12; Other Eukaryotes - 1268 (source: NCBI BLink). & (gnl|…	0.686
Ethylene	17.5.3	hormone metabolism.ethylene.induced-regulated-responsive-activated	vit_19s0014g04670	(at3g20640 : 293.0) basic helix-loop-helix (bHLH) DNA-binding superfamily protein; FUNCTIONS IN: sequence-specific DNA binding transcription factor activity; INVOLVED IN: regulation of transcription; LOCATED IN: nucleus, chloroplast; CONTAINS InterPro DOMAIN/s: Helix-loop-helix DNA-binding domain (InterPro:IPR001092), Helix-loop-helix DNA-binding (InterPro:IPR011598); BEST Arabidopsis thaliana pr…		-0.988
Ethylene	17.5.3	hormone metabolism.ethylene.induced-regulated-responsive-activated	vit_00s0253g00150	(at3g50440 : 240.0) Encodes a protein shown to have methyl jasmonate esterase activity in vitro. This protein does not act on methyl IAA, MeSA, MeGA4, or MEGA9 in vitro.; methyl esterase 10 (MES10); CONTAINS InterPro DOMAIN/s: Alpha/beta hydrolase fold-1 (InterPro:IPR000073); BEST Arabidopsis thaliana protein match is: methyl esterase 1 (TAIR:AT2G23620.1); Has 1602 Blast hits to 1600 proteins in …		0.64		0.855
Ethylene	17.5.3	hormone metabolism.ethylene.induced-regulated-responsive-activated	vit_14s0060g01300	(at3g62550 : 149.0) Adenine nucleotide alpha hydrolases-like superfamily protein; FUNCTIONS IN: molecular_function unknown; INVOLVED IN: response to stress; LOCATED IN: vacuole; EXPRESSED IN: 21 plant structures; EXPRESSED DURING: 13 growth stages; CONTAINS InterPro DOMAIN/s: UspA (InterPro:IPR006016), Rossmann-like alpha/beta/alpha sandwich fold (InterPro:IPR014729), Universal stress protein A (…			1.51
Ethylene	17.5.3	hormone metabolism.ethylene.induced-regulated-responsive-activated	vit_07s0005g01350	(at3g62550 : 176.0) Adenine nucleotide alpha hydrolases-like superfamily protein; FUNCTIONS IN: molecular_function unknown; INVOLVED IN: response to stress; LOCATED IN: vacuole; EXPRESSED IN: 21 plant structures; EXPRESSED DURING: 13 growth stages; CONTAINS InterPro DOMAIN/s: UspA (InterPro:IPR006016), Rossmann-like alpha/beta/alpha sandwich fold (InterPro:IPR014729), Universal stress protein A (…				-1.12
Ethylene	17.5.3	hormone metabolism.ethylene.induced-regulated-responsive-activated	vit_00s0274g00070	(at3g20640 : 265.0) basic helix-loop-helix (bHLH) DNA-binding superfamily protein; FUNCTIONS IN: sequence-specific DNA binding transcription factor activity; INVOLVED IN: regulation of transcription; LOCATED IN: nucleus, chloroplast; CONTAINS InterPro DOMAIN/s: Helix-loop-helix DNA-binding domain (InterPro:IPR001092), Helix-loop-helix DNA-binding (InterPro:IPR011598); BEST Arabidopsis thaliana pr…				-1062
Ethylene	27.3.3	RNA.regulation of transcription.AP2/EREBP, APETALA2/Ethylene-responsive element binding protein family	vit_02s0025g04440	(at5g52020 : 145.0) encodes a member of the DREB subfamily A-4 of ERF/AP2 transcription factor family. The protein contains one AP2 domain. There are 17 members in this subfamily including TINY.; Integrase-type DNA-binding superfamily protein; FUNCTIONS IN: DNA binding, transcription activator activity, sequence-specific DNA binding transcription factor activity; INVOLVED IN: defense response to …	3.308
Ethylene	27.3.3	RNA.regulation of transcription.AP2/EREBP, APETALA2/Ethylene-responsive element binding protein family	vit_02s0025g04460	(at1g63030 : 186.0) encodes a member of the DREB subfamily A-1 of ERF/AP2 transcription factor family (DDF2). The protein contains one AP2 domain. There are six members in this subfamily, including CBF1, CBF2, and CBF3. Overexpression of this gene results in the reduction of gibberellic acid biosynthesis. This gene is expressed in all tissues examined, but most abundantly expressed in rosette lea…	3.273
Ethylene	27.3.3	RNA.regulation of transcription.AP2/EREBP, APETALA2/Ethylene-responsive element binding protein family	vit_16s0100g00380	(at5g51990 : 175.0) encodes a member of the DREB subfamily A-1 of ERF/AP2 transcription factor family (CBF4). The protein contains one AP2 domain. There are six members in this subfamily, including CBF1, CBF2, and CBF3. This gene is involved in response to drought stress and abscisic acid treatment, but not to low temperature.; C-repeat-binding factor 4 (CBF4); FUNCTIONS IN: DNA binding, transcri…	2.628
Ethylene	27.3.3	RNA.regulation of transcription.AP2/EREBP, APETALA2/Ethylene-responsive element binding protein family	vit_08s0007g03810	(at2g36450 : 157.0) encodes a member of the DREB subfamily A-4 of ERF/AP2 transcription factor family. The protein contains one AP2 domain. There are 17 members in this subfamily including TINY. Ectopic overexpression of HRD increases the density of the root network and improves water and salt stress tolerance in Arabidopsis. Overexpression of HRD in rice causes an increase in plant biomass and d…	2.215
Ethylene	27.3.3	RNA.regulation of transcription.AP2/EREBP, APETALA2/Ethylene-responsive element binding protein family	vit_11s0016g00660	(at1g19210 : 189.0) encodes a member of the DREB subfamily A-5 of ERF/AP2 transcription factor family. The protein contains one AP2 domain. There are 15 members in this subfamily including RAP2.1, RAP2.9 and RAP2.10.; Integrase-type DNA-binding superfamily protein; FUNCTIONS IN: DNA binding, sequence-specific DNA binding transcription factor activity; INVOLVED IN: regulation of transcription, DNA…	1.942
Ethylene	27.3.3	RNA.regulation of transcription.AP2/EREBP, APETALA2/Ethylene-responsive element binding protein family	vit_16s0100g00400	(at5g52020 : 146.0) encodes a member of the DREB subfamily A-4 of ERF/AP2 transcription factor family. The protein contains one AP2 domain. There are 17 members in this subfamily including TINY.; Integrase-type DNA-binding superfamily protein; FUNCTIONS IN: DNA binding, transcription activator activity, sequence-specific DNA binding transcription factor activity; INVOLVED IN: defense response to …	1.905
Ethylene	27.3.3	RNA.regulation of transcription.AP2/EREBP, APETALA2/Ethylene-responsive element binding protein family	vit_11s0016g03350	(at5g11590 : 150.0) encodes a member of the DREB subfamily A-4 of ERF/AP2 transcription factor family. The protein contains one AP2 domain. There are 17 members in this subfamily including TINY.; TINY2 (TINY2); FUNCTIONS IN: DNA binding, sequence-specific DNA binding transcription factor activity; INVOLVED IN: regulation of transcription, DNA-dependent; LOCATED IN: nucleus; EXPRESSED IN: shoot ap…	1.773
Ethylene	27.3.3	RNA.regulation of transcription.AP2/EREBP, APETALA2/Ethylene-responsive element binding protein family	vit_05s0077g01860	(at3g16770 : 132.0) Encodes a member of the ERF (ethylene response factor) subfamily B-2 of the plant specific ERF/AP2 transcription factor family (RAP2.3). The protein contains one AP2 domain. There are 5 members in this subfamily including RAP2.2 AND RAP2.12.It is localized to the nucleus and acts as a transcriptional activator through the GCC-box. It has been identified as a suppressor of Bax-…	1.071
Ethylene	27.3.3	RNA.regulation of transcription.AP2/EREBP, APETALA2/Ethylene-responsive element binding protein family	vit_01s0011g03070	(at1g25560 : 410.0) Encodes a member of the RAV transcription factor family that contains AP2 and B3 binding domains. Involved in the regulation of flowering under long days. Loss of function results in early flowering. Overexpression causes late flowering and repression of expression of FT. Novel transcriptional regulator involved in ethylene signaling. Promoter bound by EIN3. EDF1 in turn, bind…	1.033
Ethylene	27.3.3	RNA.regulation of transcription.AP2/EREBP, APETALA2/Ethylene-responsive element binding protein family	vit_07s0005g00820	(at2g47520 : 129.0) encodes a member of the ERF (ethylene response factor) subfamily B-2 of ERF/AP2 transcription factor family. The protein contains one AP2 domain. There are 5 members in this subfamily including RAP2.2 AND RAP2.12.; HYPOXIA RESPONSIVE ERF (ETHYLENE RESPONSE FACTOR) 2 (HRE2); CONTAINS InterPro DOMAIN/s: DNA-binding, integrase-type (InterPro:IPR016177), Pathogenesis-related trans…	0.841
Ethylene	27.3.3	RNA.regulation of transcription.AP2/EREBP, APETALA2/Ethylene-responsive element binding protein family	vit_04s0008g03400	(at5g11590 : 193.0) encodes a member of the DREB subfamily A-4 of ERF/AP2 transcription factor family. The protein contains one AP2 domain. There are 17 members in this subfamily including TINY.; TINY2 (TINY2); FUNCTIONS IN: DNA binding, sequence-specific DNA binding transcription factor activity; INVOLVED IN: regulation of transcription, DNA-dependent; LOCATED IN: nucleus; EXPRESSED IN: shoot ap…	0.789
Ethylene	27.3.3	RNA.regulation of transcription.AP2/EREBP, APETALA2/Ethylene-responsive element binding protein family	vit_18s0001g05250	(at1g78080 : 206.0) Encodes a member of the DREB subfamily A-6 of ERF/AP2 transcription factor family (RAP2.4). The protein contains one AP2 domain. Role in mediating light and ethylene signaling.; related to AP2 4 (RAP2.4); CONTAINS InterPro DOMAIN/s: DNA-binding, integrase-type (InterPro:IPR016177), Pathogenesis-related transcriptional factor/ERF, DNA-binding (InterPro:IPR001471); BEST Arabidop…	0.55
Ethylene	27.3.3	RNA.regulation of transcription.AP2/EREBP, APETALA2/Ethylene-responsive element binding protein family	vit_00s0662g00040	(at1g78080 : 187.0) Encodes a member of the DREB subfamily A-6 of ERF/AP2 transcription factor family (RAP2.4). The protein contains one AP2 domain. Role in mediating light and ethylene signaling.; related to AP2 4 (RAP2.4); CONTAINS InterPro DOMAIN/s: DNA-binding, integrase-type (InterPro:IPR016177), Pathogenesis-related transcriptional factor/ERF, DNA-binding (InterPro:IPR001471); BEST Arabidop…	0.477
Ethylene	27.3.3	RNA.regulation of transcription.AP2/EREBP, APETALA2/Ethylene-responsive element binding protein family	vit_09s0002g00470	(at1g53910 : 244.0) encodes a member of the ERF (ethylene response factor) subfamily B-2 of ERF/AP2 transcription factor family (RAP2.12). The protein contains one AP2 domain. There are 5 members in this subfamily including RAP2.2 AND RAP2.12.; related to AP2 12 (RAP2.12); FUNCTIONS IN: DNA binding, sequence-specific DNA binding transcription factor activity; INVOLVED IN: regulation of transcript…	0.422
Ethylene	27.3.3	RNA.regulation of transcription.AP2/EREBP, APETALA2/Ethylene-responsive element binding protein family	vit_02s0025g01360	(at1g64380 : 164.0) encodes a member of the DREB subfamily A-6 of ERF/AP2 transcription factor family. The protein contains one AP2 domain. There are 8 members in this subfamily including RAP2.4.; Integrase-type DNA-binding superfamily protein; CONTAINS InterPro DOMAIN/s: DNA-binding, integrase-type (InterPro:IPR016177), Pathogenesis-related transcriptional factor/ERF, DNA-binding (InterPro:IPR00…	-1.013
Ethylene	27.3.3	RNA.regulation of transcription.AP2/EREBP, APETALA2/Ethylene-responsive element binding protein family	vit_14s0108g00050	(at3g54320 : 283.0) WRINKLED1 encodes transcription factor of the AP2/ERWEBP class. Protein has two plant-specific (AP2/EREB) DNA-binding domains and is involved in the control of storage compound biosynthesis in Arabidopsis. Mutants have wrinkled seed phenotype, due to a defect in the incorporation of sucrose and glucose into triacylglycerols. Transgenic sGsL plants (21-day-old) grown on 6% sucr…	-1.59
Ethylene	27.3.3	RNA.regulation of transcription.AP2/EREBP, APETALA2/Ethylene-responsive element binding protein family	vit_07s0031g01980	(at5g64750 : 132.0) Encodes a putative transcription factor containing an AP2 domain. Is a member of the ERF (ethylene response factor) subfamily B-4 of ERF/AP2 transcription factor family. Expressed in response to ABA, osmotic stress, sugar stress and drought. Mutants are hypersensitive to these stresses. May be involved in regulation of ABA mediated stress response.; ABA REPRESSOR1 (ABR1); CONT…	-1.66

## Sheet: Hormone-related pathways_Tocai
Differentially expressed genes involved in different hormone - related pathways detected in Tocai friulano at 3 and 6 days post HSt and FDSt attacks. Log2 fold changes as obtained from the DESeq2 output were used as MapMan inputs to represent expression changes. For each DEG the bin number and name, the gene id and the description of the gene are reported.
					3 dpi		6 dpi
Pathway	Bin Code	Bin name	id	Description	HSt	FDSt	HSt	FDSt
Jasmonic acid	17.7.1	hormone metabolism.jasmonate.synthesis-degradation	vit_07s0031g00200	(at4g36910 : 292.0) Has a cystathionine Beta-synthase domain.; LOSS OF THE TIMING OF ET AND JA BIOSYNTHESIS 2 (LEJ2); FUNCTIONS IN: molecular_function unknown; INVOLVED IN: biological_process unknown; LOCATED IN: chloroplast; EXPRESSED IN: 23 plant structures; EXPRESSED DURING: 13 growth stages; CONTAINS InterPro DOMAIN/s: Cystathionine beta-synthase, core (InterPro:IPR000644); BEST Arabidopsis t…				0.259
Jasmonic acid	17.7.1.2	hormone metabolism.jasmonate.synthesis-degradation.lipoxygenase	vit_06s0004g01450	(at3g45140 : 886.0) Chloroplast lipoxygenase required for wound-induced jasmonic acid accumulation in Arabidopsis.Mutants are resistant to Staphylococcus aureus and accumulate salicylic acid upon infection.; lipoxygenase 2 (LOX2); FUNCTIONS IN: lipoxygenase activity; INVOLVED IN: in 7 processes; LOCATED IN: chloroplast thylakoid membrane, chloroplast stroma, chloroplast, chloroplast envelope; EXP…	1544	1555
Jasmonic acid	17.7.1.2	hormone metabolism.jasmonate.synthesis-degradation.lipoxygenase	vit_14s0128g00780	(ipr013819 : 1500.0) Lipoxygenase, C-terminal & (p37831|lox1_soltu : 1296.0) Lipoxygenase 1 (EC 1.13.11.12) - Solanum tuberosum (Potato) & (at1g55020 : 1282.0) lipoxygenase, a defense gene conferring resistance Xanthomonas campestris; lipoxygenase 1 (LOX1); CONTAINS InterPro DOMAIN/s: Lipoxygenase, iron binding site (InterPro:IPR020833), Lipoxygenase, C-terminal (InterPro:IPR013819), Lipoxygenase…		-1434
Jasmonic acid	17.7.1.2	hormone metabolism.jasmonate.synthesis-degradation.lipoxygenase	vit_14s0128g00790	(ipr013819 : 1500.0) Lipoxygenase, C-terminal & (p37831|lox1_soltu : 1286.0) Lipoxygenase 1 (EC 1.13.11.12) - Solanum tuberosum (Potato) & (at1g55020 : 1263.0) lipoxygenase, a defense gene conferring resistance Xanthomonas campestris; lipoxygenase 1 (LOX1); CONTAINS InterPro DOMAIN/s: Lipoxygenase, iron binding site (InterPro:IPR020833), Lipoxygenase, C-terminal (InterPro:IPR013819), Lipoxygenase…		-1394
Jasmonic acid	17.7.1.2	hormone metabolism.jasmonate.synthesis-degradation.lipoxygenase	vit_09s0002g01080	(ipr013819 : 1500.0) Lipoxygenase, C-terminal & (at1g17420 : 1313.0) Lipoxygenase; lipoxygenase 3 (LOX3); FUNCTIONS IN: oxidoreductase activity, acting on single donors with incorporation of molecular oxygen, incorporation of two atoms of oxygen, lipoxygenase activity, iron ion binding, metal ion binding; INVOLVED IN: growth, response to fungus, jasmonic acid biosynthetic process, response to wou…			-1298
Jasmonic acid	17.7.1.2	hormone metabolism.jasmonate.synthesis-degradation.lipoxygenase	vit_06s0004g01480	(at3g45140 : 980.0) Chloroplast lipoxygenase required for wound-induced jasmonic acid accumulation in Arabidopsis.Mutants are resistant to Staphylococcus aureus and accumulate salicylic acid upon infection.; lipoxygenase 2 (LOX2); FUNCTIONS IN: lipoxygenase activity; INVOLVED IN: in 7 processes; LOCATED IN: chloroplast thylakoid membrane, chloroplast stroma, chloroplast, chloroplast envelope; EXP…				2035
Jasmonic acid	17.7.1.3	hormone metabolism.jasmonate.synthesis-degradation.allene oxidase synthase	vit_18s0001g11630	(at5g42650 : 690.0) Encodes a member of the cytochrome p450 CYP74 gene family that functions as an allene oxide synthase. This enzyme catalyzes dehydration of the hydroperoxide to an unstable allene oxide in the JA biosynthetic pathway. It shows a dual catalytic activity, the major one being a 13-AOS but also expressing a 9-AOS activity.; allene oxide synthase (AOS); FUNCTIONS IN: hydro-lyase act…	-1587	-1542
Jasmonic acid	17.7.1.5	hormone metabolism.jasmonate.synthesis-degradation.12-Oxo-PDA-reductase	vit_18s0041g02080	(at1g76690 : 616.0) Encodes one of the closely related 12-oxophytodienoic acid reductases. This enzyme is not expected to participate in jasmonic acid biosynthesis because during in vitro assays, it shows very little activity with the naturally occurring OPDA isomer. Shows activity towards 2,4,6-trinitrotoluene. Expressed predominately in root. Predicted to be a cytosolic protein.; 12-oxophytodie…	-0.742	-1385
Jasmonic acid	17.7.1.5	hormone metabolism.jasmonate.synthesis-degradation.12-Oxo-PDA-reductase	vit_18s0041g02020	(at1g76690 : 594.0) Encodes one of the closely related 12-oxophytodienoic acid reductases. This enzyme is not expected to participate in jasmonic acid biosynthesis because during in vitro assays, it shows very little activity with the naturally occurring OPDA isomer. Shows activity towards 2,4,6-trinitrotoluene. Expressed predominately in root. Predicted to be a cytosolic protein.; 12-oxophytodie…		-1775
Jasmonic acid	17.7.1.5	hormone metabolism.jasmonate.synthesis-degradation.12-Oxo-PDA-reductase	vit_18s0041g02060	(at1g76690 : 613.0) Encodes one of the closely related 12-oxophytodienoic acid reductases. This enzyme is not expected to participate in jasmonic acid biosynthesis because during in vitro assays, it shows very little activity with the naturally occurring OPDA isomer. Shows activity towards 2,4,6-trinitrotoluene. Expressed predominately in root. Predicted to be a cytosolic protein.; 12-oxophytodie…		-2923
Jasmonic acid	17.7.1.5	hormone metabolism.jasmonate.synthesis-degradation.12-Oxo-PDA-reductase	vit_18s0122g01170	(at1g76690 : 544.0) Encodes one of the closely related 12-oxophytodienoic acid reductases. This enzyme is not expected to participate in jasmonic acid biosynthesis because during in vitro assays, it shows very little activity with the naturally occurring OPDA isomer. Shows activity towards 2,4,6-trinitrotoluene. Expressed predominately in root. Predicted to be a cytosolic protein.; 12-oxophytodie…				0.5
Jasmonic acid	17.7.1.10	hormone metabolism.jasmonate.synthesis-degradation.jasmonate-O-methyltransferase	vit_03s0038g04540	(at1g19640 : 123.0) Encodes a S-adenosyl-L-methionine:jasmonic acid carboxyl methyltransferase that catalyzes the formation of methyljasmonate from jasmonic acid. Its expression is induced in response to wounding or methyljasmonate treatment.; jasmonic acid carboxyl methyltransferase (JMT); CONTAINS InterPro DOMAIN/s: SAM dependent carboxyl methyltransferase (InterPro:IPR005299); BEST Arabidopsis…	-1895	-2026
Jasmonic acid	17.7.1.10	hormone metabolism.jasmonate.synthesis-degradation.jasmonate-O-methyltransferase	vit_04s0023g02210	(q9fyz9|bamt_antma : 349.0) Benzoate carboxyl methyltransferase (EC 2.1.1.-) (S-adenosyl-L-methionine:benzoic acid carboxyl methyltransferase) - Antirrhinum majus (Garden snapdragon) & (at5g04370 : 316.0) A member of the Arabidopsis SABATH methyltransferase gene family. Encodes NAMT1, a methyltransferase that methylates nicotinic acid.; NAMT1; CONTAINS InterPro DOMAIN/s: SAM dependent carboxyl me…				-1449
Jasmonic acid	17.7.2	hormone metabolism.jasmonate.signal transduction	vit_01s0011g05560	(at3g17860 : 191.0) JAZs are direct targets of the SCFCOI1 E3 ubiquitin-ligase and JA treatment induces their proteasome-mediated degradation. Furthermore, JAI3 negatively regulates the key transcriptional activator of JA responses, AtMYC2. The C-terminal portion of JAZ3, including the Jas domain, appears to be important for JAZ3-COI1 binding in the presence of coronatine.; jasmonate-zim-domain p…				0.514
Salicilic acid	17.8.1	hormone metabolism.salicylic acid.synthesis-degradation	vit_01s0011g05930	(at1g68040 : 332.0) S-adenosyl-L-methionine-dependent methyltransferases superfamily protein; FUNCTIONS IN: S-adenosylmethionine-dependent methyltransferase activity, methyltransferase activity; INVOLVED IN: biological_process unknown; LOCATED IN: cellular_component unknown; EXPRESSED IN: root; CONTAINS InterPro DOMAIN/s: SAM dependent carboxyl methyltransferase (InterPro:IPR005299); BEST Arabido…		-0.621
Abscisic acid	17.1.1	hormone metabolism.abscisic acid.synthesis-degradation	vit_19s0027g01090	(at1g16540 : 1068.0) Encodes molybdenum cofactor sulfurase. Involved in Moco biosynthesis. Involved in the conversion of ABA-aldehyde to ABA, the last step of abscisic acid (ABA) biosynthesis. <i>sir</i> loss-of-function mutants are resistant to sirtinol, a modulator of auxin signaling.N terminal domain is similar to bacterial NifS suggesting a common mechanism for sulphur mobilization and transf…	-0.603	-0.559
Abscisic acid	17.1.1	hormone metabolism.abscisic acid.synthesis-degradation	vit_12s0142g00440	(at2g42820 : 169.0) HVA22-like protein F (HVA22F); FUNCTIONS IN: molecular_function unknown; INVOLVED IN: biological_process unknown; LOCATED IN: endomembrane system; CONTAINS InterPro DOMAIN/s: TB2/DP1/HVA22 related protein (InterPro:IPR004345); BEST Arabidopsis thaliana protein match is: HVA22 homologue A (TAIR:AT1G74520.1); Has 35333 Blast hits to 34131 proteins in 2444 species: Archae - 798; …	1531
Abscisic acid	17.1.1	hormone metabolism.abscisic acid.synthesis-degradation	vit_12s0034g00040	(at3g21760 : 403.0) Encodes HYR1, a UDP glycosyltransferase (UGT). HYR1 glucosylates hypostatin, an inhibitor of cell expansion in vivo to form a bioactive glucoside.; HYPOSTATIN RESISTANCE 1 (HYR1); FUNCTIONS IN: UDP-glycosyltransferase activity, transferase activity, transferring glycosyl groups; INVOLVED IN: metabolic process; LOCATED IN: cellular_component unknown; EXPRESSED IN: 21 plant stru…				0.787
Abscisic acid	17.1.1.1.10	hormone metabolism.abscisic acid.synthesis-degradation.synthesis.9-cis-epoxycarotenoid dioxygenase	vit_02s0087g00930	(at4g19170 : 752.0) chloroplast-targeted member of a family of enzymes similar to nine-cis-epoxycarotenoid dioxygenase; nine-cis-epoxycarotenoid dioxygenase 4 (NCED4); LOCATED IN: chloroplast, plastoglobule; EXPRESSED IN: 16 plant structures; EXPRESSED DURING: 9 growth stages; CONTAINS InterPro DOMAIN/s: Carotenoid oxygenase (InterPro:IPR004294); BEST Arabidopsis thaliana protein match is: nine-c…		-0.861
Abscisic acid	17.1.1.1.10	hormone metabolism.abscisic acid.synthesis-degradation.synthesis.9-cis-epoxycarotenoid dioxygenase	vit_19s0093g00550	(at3g14440 : 864.0) Encodes 9-<i>cis</i>-epoxycarotenoid dioxygenase, a key enzyme in the biosynthesis of abscisic acid. Regulated in response to drought and salinity. Expressed in roots, flowers and seeds. Localized to the chloroplast stroma and thylakoid membrane.; nine-cis-epoxycarotenoid dioxygenase 3 (NCED3); CONTAINS InterPro DOMAIN/s: Carotenoid oxygenase (InterPro:IPR004294); BEST Arabido…	-1.49
Abscisic acid	17.1.1.1.11	hormone metabolism.abscisic acid.synthesis-degradation.synthesis.short chain alcohol dehydrogenmase (ABA2)	vit_13s0019g01010	(at1g52340 : 395.0) Encodes a cytosolic short-chain dehydrogenase/reductase involved in the conversion of xanthoxin to ABA-aldehyde during ABA biosynthesis. Mutants are insensitive to sucrose and glucose.; ABA DEFICIENT 2 (ABA2); CONTAINS InterPro DOMAIN/s: NAD(P)-binding domain (InterPro:IPR016040), Glucose/ribitol dehydrogenase (InterPro:IPR002347), Short-chain dehydrogenase/reductase SDR (Inte…			0.531
Abscisic acid	17.1.2	hormone metabolism.abscisic acid.signal transduction	vit_03s0063g00310	(at3g19290 : 340.0) bZIP transcription factor with specificity for abscisic acid-responsive elements (ABRE). Mediate ABA-dependent stress responses.; ABRE binding factor 4 (ABF4); CONTAINS InterPro DOMAIN/s: Basic-leucine zipper (bZIP) transcription factor (InterPro:IPR004827), bZIP transcription factor, bZIP-1 (InterPro:IPR011616); BEST Arabidopsis thaliana protein match is: abscisic acid respon…		-0.859	-0.445
Abscisic acid	17.1.2	hormone metabolism.abscisic acid.signal transduction	vit_11s0016g03180	(at4g26080 : 283.0) Involved in abscisic acid (ABA) signal transduction. Negative regulator of ABA promotion of stomatal closure.; ABA INSENSITIVE 1 (ABI1); CONTAINS InterPro DOMAIN/s: Protein phosphatase 2C, manganese/magnesium aspartate binding site (InterPro:IPR000222), Protein phosphatase 2C-related (InterPro:IPR001932), Protein phosphatase 2C (InterPro:IPR015655), Protein phosphatase 2C, N-t…	-1353	-1424
Abscisic acid	17.1.2	hormone metabolism.abscisic acid.signal transduction	vit_08s0058g01300	(at4g32010 : 756.0) HSI2-like 1 (HSL1); CONTAINS InterPro DOMAIN/s: Transcriptional factor B3 (InterPro:IPR003340), Zinc finger, CW-type (InterPro:IPR011124); BEST Arabidopsis thaliana protein match is: high-level expression of sugar-inducible gene 2 (TAIR:AT2G30470.1); Has 1397 Blast hits to 1364 proteins in 123 species: Archae - 0; Bacteria - 0; Metazoa - 122; Fungi - 0; Plants - 1204; Viruses …		-0.446
Abscisic acid	17.1.3	hormone metabolism.abscisic acid.induced-regulated-responsive-activated	vit_07s0005g00140	(at2g47770 : 154.0) Encodes a membrane-bound protein designated AtTSPO (Arabidopsis thaliana TSPO-related). AtTSPO is related to the bacterial outer membrane tryptophan-rich sensory protein (TspO) and the mammalian mitochondrial 18 kDa Translocator Protein (18 kDa TSPO), members of the TspO/MBR domain-containing membrane proteins. Mainly detected in dry seeds, but can be induced in vegetative tis…	-1647	-2.4
Abscisic acid	17.1.3	hormone metabolism.abscisic acid.induced-regulated-responsive-activated	vit_06s0004g05460	(at5g59220 : 410.0) highly ABA-induced PP2C gene 1 (HAI1); FUNCTIONS IN: protein serine/threonine phosphatase activity, catalytic activity; INVOLVED IN: response to water deprivation, response to abscisic acid stimulus; LOCATED IN: chloroplast; EXPRESSED IN: 18 plant structures; EXPRESSED DURING: 11 growth stages; CONTAINS InterPro DOMAIN/s: Protein phosphatase 2C-related (InterPro:IPR001932), Pr…	-1004	-1294
Abscisic acid	17.1.3	hormone metabolism.abscisic acid.induced-regulated-responsive-activated	vit_16s0050g02680	(at1g07430 : 201.0) highly ABA-induced PP2C gene 2 (HAI2); FUNCTIONS IN: protein serine/threonine phosphatase activity, catalytic activity; INVOLVED IN: protein amino acid dephosphorylation; LOCATED IN: protein serine/threonine phosphatase complex; EXPRESSED IN: 17 plant structures; EXPRESSED DURING: 9 growth stages; CONTAINS InterPro DOMAIN/s: Protein phosphatase 2C, manganese/magnesium aspartat…	-1169	-1584	-1688	-1459
Abscisic acid	17.1.3	hormone metabolism.abscisic acid.induced-regulated-responsive-activated	vit_14s0068g01360	(at5g13200 : 307.0) GRAM domain family protein; CONTAINS InterPro DOMAIN/s: GRAM (InterPro:IPR004182); BEST Arabidopsis thaliana protein match is: GRAM domain family protein (TAIR:AT2G22475.1); Has 1807 Blast hits to 1807 proteins in 277 species: Archae - 0; Bacteria - 0; Metazoa - 736; Fungi - 347; Plants - 385; Viruses - 0; Other Eukaryotes - 339 (source: NCBI BLink). & (gnl|cdd|33678 : 60.1) n…	-0.792	-1221	-0.976
Abscisic acid	17.1.3	hormone metabolism.abscisic acid.induced-regulated-responsive-activated	vit_01s0026g02190	(at1g74520 : 248.0) Part of the AtHVA22a family. Protein expression is ABA- and stress-inducible.; HVA22 homologue A (HVA22A); FUNCTIONS IN: molecular_function unknown; INVOLVED IN: response to water deprivation, response to cold, hyperosmotic salinity response, response to abscisic acid stimulus; LOCATED IN: endomembrane system; EXPRESSED IN: 23 plant structures; EXPRESSED DURING: 13 growth stag…	1568
Abscisic acid	17.1.3	hormone metabolism.abscisic acid.induced-regulated-responsive-activated	vit_01s0010g01840	(at5g13200 : 372.0) GRAM domain family protein; CONTAINS InterPro DOMAIN/s: GRAM (InterPro:IPR004182); BEST Arabidopsis thaliana protein match is: GRAM domain family protein (TAIR:AT2G22475.1); Has 1807 Blast hits to 1807 proteins in 277 species: Archae - 0; Bacteria - 0; Metazoa - 736; Fungi - 347; Plants - 385; Viruses - 0; Other Eukaryotes - 339 (source: NCBI BLink). & (gnl|cdd|33678 : 54.7) n…	-0.626	-0.545
Abscisic acid	17.1.3	hormone metabolism.abscisic acid.induced-regulated-responsive-activated	vit_03s0132g00070	(at1g74520 : 145.0) Part of the AtHVA22a family. Protein expression is ABA- and stress-inducible.; HVA22 homologue A (HVA22A); FUNCTIONS IN: molecular_function unknown; INVOLVED IN: response to water deprivation, response to cold, hyperosmotic salinity response, response to abscisic acid stimulus; LOCATED IN: endomembrane system; EXPRESSED IN: 23 plant structures; EXPRESSED DURING: 13 growth stag…		1822	-1.39	0.924
Abscisic acid	17.1.3	hormone metabolism.abscisic acid.induced-regulated-responsive-activated	vit_03s0038g01650	(at1g74520 : 144.0) Part of the AtHVA22a family. Protein expression is ABA- and stress-inducible.; HVA22 homologue A (HVA22A); FUNCTIONS IN: molecular_function unknown; INVOLVED IN: response to water deprivation, response to cold, hyperosmotic salinity response, response to abscisic acid stimulus; LOCATED IN: endomembrane system; EXPRESSED IN: 23 plant structures; EXPRESSED DURING: 13 growth stag…		1182
Abscisic acid	17.1.3	hormone metabolism.abscisic acid.induced-regulated-responsive-activated	vit_03s0132g00100	(at1g74520 : 80.1) Part of the AtHVA22a family. Protein expression is ABA- and stress-inducible.; HVA22 homologue A (HVA22A); FUNCTIONS IN: molecular_function unknown; INVOLVED IN: response to water deprivation, response to cold, hyperosmotic salinity response, response to abscisic acid stimulus; LOCATED IN: endomembrane system; EXPRESSED IN: 23 plant structures; EXPRESSED DURING: 13 growth stage…		1696
Abscisic acid	17.1.3	hormone metabolism.abscisic acid.induced-regulated-responsive-activated	vit_18s0001g10450	(at1g45249 : 289.0) Leucine zipper transcription factor that binds to the abscisic acid (ABA)Ã±responsive element (ABRE) motif in the promoter region of ABA-inducible genes. Enhances drought tolerance in vegetative tissues. Required for normal glucose response. Localized in the nucleus. Expressed constitutively in roots, leaf vascular tissues, and hydathodes or in all tissues under stress conditi…		-0.84		-0.657
Ethylene	17.5.1	hormone metabolism.ethylene.synthesis-degradation	vit_09s0002g08090	(at1g49390 : 315.0) 2-oxoglutarate (2OG) and Fe(II)-dependent oxygenase superfamily protein; FUNCTIONS IN: oxidoreductase activity, acting on paired donors, with incorporation or reduction of molecular oxygen, 2-oxoglutarate as one donor, and incorporation of one atom each of oxygen into both donors, oxidoreductase activity; INVOLVED IN: flavonoid biosynthetic process; LOCATED IN: cellular_compon…	0.646
Ethylene	17.5.1	hormone metabolism.ethylene.synthesis-degradation	vit_03s0063g00060	(at4g36910 : 262.0) Has a cystathionine Beta-synthase domain.; LOSS OF THE TIMING OF ET AND JA BIOSYNTHESIS 2 (LEJ2); FUNCTIONS IN: molecular_function unknown; INVOLVED IN: biological_process unknown; LOCATED IN: chloroplast; EXPRESSED IN: 23 plant structures; EXPRESSED DURING: 13 growth stages; CONTAINS InterPro DOMAIN/s: Cystathionine beta-synthase, core (InterPro:IPR000644); BEST Arabidopsis t…	-1044
Ethylene	17.5.1	hormone metabolism.ethylene.synthesis-degradation	vit_05s0049g00400	(at1g06620 : 439.0) encodes a protein whose sequence is similar to a 2-oxoglutarate-dependent dioxygenase; 2-oxoglutarate (2OG) and Fe(II)-dependent oxygenase superfamily protein; CONTAINS InterPro DOMAIN/s: Oxoglutarate/iron-dependent oxygenase (InterPro:IPR005123); BEST Arabidopsis thaliana protein match is: 2-oxoglutarate (2OG) and Fe(II)-dependent oxygenase superfamily protein (TAIR:AT3G61400…		-0.624
Ethylene	17.5.1	hormone metabolism.ethylene.synthesis-degradation	vit_05s0049g00430	(at1g06620 : 382.0) encodes a protein whose sequence is similar to a 2-oxoglutarate-dependent dioxygenase; 2-oxoglutarate (2OG) and Fe(II)-dependent oxygenase superfamily protein; CONTAINS InterPro DOMAIN/s: Oxoglutarate/iron-dependent oxygenase (InterPro:IPR005123); BEST Arabidopsis thaliana protein match is: 2-oxoglutarate (2OG) and Fe(II)-dependent oxygenase superfamily protein (TAIR:AT3G61400…		-1133
Ethylene	17.5.1	hormone metabolism.ethylene.synthesis-degradation	vit_05s0049g00410	(at1g06620 : 442.0) encodes a protein whose sequence is similar to a 2-oxoglutarate-dependent dioxygenase; 2-oxoglutarate (2OG) and Fe(II)-dependent oxygenase superfamily protein; CONTAINS InterPro DOMAIN/s: Oxoglutarate/iron-dependent oxygenase (InterPro:IPR005123); BEST Arabidopsis thaliana protein match is: 2-oxoglutarate (2OG) and Fe(II)-dependent oxygenase superfamily protein (TAIR:AT3G61400…		-0.683	-0.431
Ethylene	17.5.1	hormone metabolism.ethylene.synthesis-degradation	vit_12s0028g02430	(at1g06620 : 357.0) encodes a protein whose sequence is similar to a 2-oxoglutarate-dependent dioxygenase; 2-oxoglutarate (2OG) and Fe(II)-dependent oxygenase superfamily protein; CONTAINS InterPro DOMAIN/s: Oxoglutarate/iron-dependent oxygenase (InterPro:IPR005123); BEST Arabidopsis thaliana protein match is: 2-oxoglutarate (2OG) and Fe(II)-dependent oxygenase superfamily protein (TAIR:AT3G61400…			1224
Ethylene	17.5.1	hormone metabolism.ethylene.synthesis-degradation	vit_08s0058g00260	(at3g51770 : 1343.0) Encodes a negative regulator of 1-aminocyclopropane-1-carboxylic acid synthase5(ACS5), which catalyze the rate-limiting step in ethylene biosynthesis. ETO1 directly interacts with ACS5 and inhibits its enzyme activity and targets it for degradation via proteasome-dependent pathway. It also interacts with CUL3 (a component of ubiquitin ligase complexes). eto1 (and eto3) mutati…		-0.742		-0.386
Ethylene	17.5.1	hormone metabolism.ethylene.synthesis-degradation	vit_05s0049g00220	(at1g06620 : 450.0) encodes a protein whose sequence is similar to a 2-oxoglutarate-dependent dioxygenase; 2-oxoglutarate (2OG) and Fe(II)-dependent oxygenase superfamily protein; CONTAINS InterPro DOMAIN/s: Oxoglutarate/iron-dependent oxygenase (InterPro:IPR005123); BEST Arabidopsis thaliana protein match is: 2-oxoglutarate (2OG) and Fe(II)-dependent oxygenase superfamily protein (TAIR:AT3G61400…				1006
Ethylene	17.5.1	hormone metabolism.ethylene.synthesis-degradation	vit_06s0004g07020	(at3g51770 : 1225.0) Encodes a negative regulator of 1-aminocyclopropane-1-carboxylic acid synthase5(ACS5), which catalyze the rate-limiting step in ethylene biosynthesis. ETO1 directly interacts with ACS5 and inhibits its enzyme activity and targets it for degradation via proteasome-dependent pathway. It also interacts with CUL3 (a component of ubiquitin ligase complexes). eto1 (and eto3) mutati…				-0.454
Ethylene	17.5.1	hormone metabolism.ethylene.synthesis-degradation	vit_05s0049g00390	(at1g06620 : 442.0) encodes a protein whose sequence is similar to a 2-oxoglutarate-dependent dioxygenase; 2-oxoglutarate (2OG) and Fe(II)-dependent oxygenase superfamily protein; CONTAINS InterPro DOMAIN/s: Oxoglutarate/iron-dependent oxygenase (InterPro:IPR005123); BEST Arabidopsis thaliana protein match is: 2-oxoglutarate (2OG) and Fe(II)-dependent oxygenase superfamily protein (TAIR:AT3G61400…				0.545
Ethylene	17.5.1	hormone metabolism.ethylene.synthesis-degradation	vit_03s0091g01080	(at5g20400 : 175.0) encodes a protein whose sequence is similar to flavanone 3 hydroxylase from Malus.; 2-oxoglutarate (2OG) and Fe(II)-dependent oxygenase superfamily protein; CONTAINS InterPro DOMAIN/s: Oxoglutarate/iron-dependent oxygenase (InterPro:IPR005123); BEST Arabidopsis thaliana protein match is: 2-oxoglutarate (2OG) and Fe(II)-dependent oxygenase superfamily protein (TAIR:AT1G49390.1)…				0.774
Ethylene	17.5.1	hormone metabolism.ethylene.synthesis-degradation	vit_11s0118g00360	(at5g20400 : 393.0) encodes a protein whose sequence is similar to flavanone 3 hydroxylase from Malus.; 2-oxoglutarate (2OG) and Fe(II)-dependent oxygenase superfamily protein; CONTAINS InterPro DOMAIN/s: Oxoglutarate/iron-dependent oxygenase (InterPro:IPR005123); BEST Arabidopsis thaliana protein match is: 2-oxoglutarate (2OG) and Fe(II)-dependent oxygenase superfamily protein (TAIR:AT1G49390.1)…				-0.454
Ethylene	17.5.1.1	hormone metabolism.ethylene.synthesis-degradation.1-aminocyclopropane-1-carboxylate synthase	vit_15s0046g02220	(q07262|1a1c_tobac : 603.0) 1-aminocyclopropane-1-carboxylate synthase (EC 4.4.1.14) (ACC synthase) (S-adenosyl-L-methionine methylthioadenosine-lyase) - Nicotiana tabacum (Common tobacco) & (at3g61510 : 573.0) Encodes a member of the 1-aminocyclopropane-1-carboxylate (ACC) synthase (S-adenosyl-L-methionine methylthioadenosine-lyase, EC 4.4.1.14) gene family. The gene is transcriptionally active …	-1737
Ethylene	17.5.1.1	hormone metabolism.ethylene.synthesis-degradation.1-aminocyclopropane-1-carboxylate synthase	vit_02s0025g04980	(at1g62960 : 288.0) Encodes an aminotransferase with broad specificity for aspartate and aromatic amino aids such as tyrosine and phenylalanine. It does not act on branched chain amino acids and does not have ACC synthase activity.; ACC synthase 10 (ACS10); CONTAINS InterPro DOMAIN/s: 1-aminocyclopropane-1-carboxylate synthase (InterPro:IPR001176), Aminotransferase, class I/classII (InterPro:IPR0…			0.838
Ethylene	17.5.1.1	hormone metabolism.ethylene.synthesis-degradation.1-aminocyclopropane-1-carboxylate synthase	vit_00s1764g00010	(at1g62960 : 444.0) Encodes an aminotransferase with broad specificity for aspartate and aromatic amino aids such as tyrosine and phenylalanine. It does not act on branched chain amino acids and does not have ACC synthase activity.; ACC synthase 10 (ACS10); CONTAINS InterPro DOMAIN/s: 1-aminocyclopropane-1-carboxylate synthase (InterPro:IPR001176), Aminotransferase, class I/classII (InterPro:IPR0…			0.823
Ethylene	17.5.1.20	hormone metabolism.ethylene.synthesis-degradation.XBAT32	vit_11s0037g01410	(at5g57740 : 621.0) ubiquitin ligase; XB3 ortholog 2 in Arabidopsis thaliana (XBAT32); FUNCTIONS IN: zinc ion binding; EXPRESSED IN: 23 plant structures; EXPRESSED DURING: 15 growth stages; CONTAINS InterPro DOMAIN/s: Zinc finger, RING-type, conserved site (InterPro:IPR017907), Zinc finger, RING-type (InterPro:IPR001841), Ankyrin repeat-containing domain (InterPro:IPR020683), Ankyrin repeat (Inte…				-0.369
Ethylene	17.5.2	hormone metabolism.ethylene.signal transduction	vit_09s0002g09120	(at5g25190 : 154.0) encodes a member of the ERF (ethylene response factor) subfamily B-6 of ERF/AP2 transcription factor family. The protein contains one AP2 domain. There are 12 members in this subfamily including RAP2.11.; Integrase-type DNA-binding superfamily protein; CONTAINS InterPro DOMAIN/s: DNA-binding, integrase-type (InterPro:IPR016177), Pathogenesis-related transcriptional factor/ERF,…	2048
Ethylene	17.5.2	hormone metabolism.ethylene.signal transduction	vit_07s0005g00850	(q9m7m1|etr1_prupe : 930.0) Ethylene receptor (EC 2.7.13.3) - Prunus persica (Peach) & (at2g40940 : 915.0) Ethylene receptor, subfamily 1. Has histidine kinase activity.; ethylene response sensor 1 (ERS1); FUNCTIONS IN: ethylene binding, protein histidine kinase activity, receptor activity; INVOLVED IN: negative regulation of ethylene mediated signaling pathway; LOCATED IN: membrane; EXPRESSED IN…				0.365
Ethylene	17.5.2	hormone metabolism.ethylene.signal transduction	vit_14s0081g00630	(at3g04580 : 892.0) Ethylene receptor, subfamily 2. Has serine kinase activity.; ETHYLENE INSENSITIVE 4 (EIN4); FUNCTIONS IN: ethylene binding, protein histidine kinase activity, receptor activity, glycogen synthase kinase 3 activity; INVOLVED IN: negative regulation of ethylene mediated signaling pathway; LOCATED IN: endomembrane system, endoplasmic reticulum membrane, membrane; EXPRESSED IN: 22…				-0.452
Ethylene	17.5.2	hormone metabolism.ethylene.signal transduction	vit_10s0003g00130	(at1g28360 : 149.0) encodes a member of the ERF (ethylene response factor) subfamily B-1 of ERF/AP2 transcription factor family (ERF12). The protein contains one AP2 domain. There are 15 members in this subfamily including ATERF-3, ATERF-4, ATERF-7, and leafy petiole.; ERF domain protein 12 (ERF12); CONTAINS InterPro DOMAIN/s: DNA-binding, integrase-type (InterPro:IPR016177), Pathogenesis-related…				0.679
Ethylene	17.5.3	hormone metabolism.ethylene.induced-regulated-responsive-activated	vit_07s0005g01350	(at3g62550 : 176.0) Adenine nucleotide alpha hydrolases-like superfamily protein; FUNCTIONS IN: molecular_function unknown; INVOLVED IN: response to stress; LOCATED IN: vacuole; EXPRESSED IN: 21 plant structures; EXPRESSED DURING: 13 growth stages; CONTAINS InterPro DOMAIN/s: UspA (InterPro:IPR006016), Rossmann-like alpha/beta/alpha sandwich fold (InterPro:IPR014729), Universal stress protein A (…	1516
Ethylene	17.5.3	hormone metabolism.ethylene.induced-regulated-responsive-activated	vit_17s0000g09130	(at5g63120 : 598.0) P-loop containing nucleoside triphosphate hydrolases superfamily protein; FUNCTIONS IN: helicase activity, nucleic acid binding, ATP binding, ATP-dependent helicase activity; EXPRESSED IN: 22 plant structures; EXPRESSED DURING: 10 growth stages; CONTAINS InterPro DOMAIN/s: DNA/RNA helicase, DEAD/DEAH box type, N-terminal (InterPro:IPR011545), RNA helicase, DEAD-box type, Q mot…	-0.457
Ethylene	17.5.2	hormone metabolism.ethylene.signal transduction	vit_18s0089g01030	(at4g36900 : 70.5) encodes a member of the DREB subfamily A-5 of ERF/AP2 transcription factor family (RAP2.10). The protein contains one AP2 domain. There are 16 members in this subfamily including RAP2.9 and RAP2.1.; related to AP2 10 (RAP2.10); FUNCTIONS IN: DNA binding, sequence-specific DNA binding transcription factor activity; INVOLVED IN: regulation of transcription, DNA-dependent; EXPRESS…			0.981	0.705
Ethylene	17.5.3	hormone metabolism.ethylene.induced-regulated-responsive-activated	vit_19s0014g04670	(at3g20640 : 293.0) basic helix-loop-helix (bHLH) DNA-binding superfamily protein; FUNCTIONS IN: sequence-specific DNA binding transcription factor activity; INVOLVED IN: regulation of transcription; LOCATED IN: nucleus, chloroplast; CONTAINS InterPro DOMAIN/s: Helix-loop-helix DNA-binding domain (InterPro:IPR001092), Helix-loop-helix DNA-binding (InterPro:IPR011598); BEST Arabidopsis thaliana pr…			-1937
Ethylene	17.5.3	hormone metabolism.ethylene.induced-regulated-responsive-activated	vit_14s0060g01300	(at3g62550 : 149.0) Adenine nucleotide alpha hydrolases-like superfamily protein; FUNCTIONS IN: molecular_function unknown; INVOLVED IN: response to stress; LOCATED IN: vacuole; EXPRESSED IN: 21 plant structures; EXPRESSED DURING: 13 growth stages; CONTAINS InterPro DOMAIN/s: UspA (InterPro:IPR006016), Rossmann-like alpha/beta/alpha sandwich fold (InterPro:IPR014729), Universal stress protein A (…			1784
Ethylene	17.5.3	hormone metabolism.ethylene.induced-regulated-responsive-activated	vit_00s0274g00070	(at3g20640 : 265.0) basic helix-loop-helix (bHLH) DNA-binding superfamily protein; FUNCTIONS IN: sequence-specific DNA binding transcription factor activity; INVOLVED IN: regulation of transcription; LOCATED IN: nucleus, chloroplast; CONTAINS InterPro DOMAIN/s: Helix-loop-helix DNA-binding domain (InterPro:IPR001092), Helix-loop-helix DNA-binding (InterPro:IPR011598); BEST Arabidopsis thaliana pr…			-1119
Ethylene	17.5.3	hormone metabolism.ethylene.induced-regulated-responsive-activated	vit_11s0016g04080	(at3g24500 : 226.0) One of three genes in A. thaliana encoding multiprotein bridging factor 1, a highly conserved transcriptional coactivator. May serve as a bridging factor between a bZIP factor and TBP. Its expression is specifically elevated in response to pathogen infection, salinity, drought, heat, hydrogen peroxide, and application of abscisic acid or salicylic acid. Constitutive expression…				-0.825

## Sheet: Cell wall_Char
Differentially expressed genes involved in cell wall metabolism detected in Chardonnay at 3 and 6 days post HSt and FDSt attacks. Log2 fold changes as obtained from the DESeq2 output were used as MapMan inputs to represent expression changes. For each DEG the bin number and name, the gene id and the description of the gene are reported.
				3 dpi		6 dpi
Bin Code	Bin name	id	Description	HSt	FDSt	HSt	FDSt
10.1	cell wall.precursor synthesis	vit_06s0061g01120	(at1g08200 : 721.0) Encodes a putative UDP-D-apiose/UPD-D-xylose synthetase.; UDP-D-apiose/UDP-D-xylose synthase 2 (AXS2); FUNCTIONS IN: UDP-glucuronate decarboxylase activity; INVOLVED IN: nucleotide-sugar biosynthetic process; LOCATED IN: apoplast, cytoplasm; EXPRESSED IN: fruit, guard cell, cultured cell, leaf; EXPRESSED DURING: seedling growth; CONTAINS InterPro DOMAIN/s: NAD-dependent epimer…	0.462
10.1	cell wall.precursor synthesis	vit_01s0011g00690	(q96558|ugdh_soybn : 886.0) UDP-glucose 6-dehydrogenase (EC 1.1.1.22) (UDP-Glc dehydrogenase) (UDP-GlcDH) (UDPGDH) - Glycine max (Soybean) & (at5g15490 : 885.0) UDP-glucose 6-dehydrogenase family protein; FUNCTIONS IN: in 7 functions; INVOLVED IN: oxidation reduction, metabolic process; LOCATED IN: cytosol, cell wall, nucleus; EXPRESSED IN: 24 plant structures; EXPRESSED DURING: 13 growth stages;…	1.403		-0.58
10.1	cell wall.precursor synthesis	vit_14s0108g01610	(q96558|ugdh_soybn : 218.0) UDP-glucose 6-dehydrogenase (EC 1.1.1.22) (UDP-Glc dehydrogenase) (UDP-GlcDH) (UDPGDH) - Glycine max (Soybean) & (at5g15490 : 214.0) UDP-glucose 6-dehydrogenase family protein; FUNCTIONS IN: in 7 functions; INVOLVED IN: oxidation reduction, metabolic process; LOCATED IN: cytosol, cell wall, nucleus; EXPRESSED IN: 24 plant structures; EXPRESSED DURING: 13 growth stages;…	0.948
10.1	cell wall.precursor synthesis	vit_14s0108g01600	(at3g29360 : 206.0) UDP-glucose 6-dehydrogenase family protein; FUNCTIONS IN: in 6 functions; INVOLVED IN: oxidation reduction, metabolic process; LOCATED IN: cytosol, nucleus; EXPRESSED IN: 25 plant structures; EXPRESSED DURING: 16 growth stages; CONTAINS InterPro DOMAIN/s: UDP-glucose/GDP-mannose dehydrogenase, N-terminal (InterPro:IPR001732), 6-phosphogluconate dehydrogenase, C-terminal-like (…	0.903
10.1	cell wall.precursor synthesis	vit_14s0108g01590	(q96558|ugdh_soybn : 451.0) UDP-glucose 6-dehydrogenase (EC 1.1.1.22) (UDP-Glc dehydrogenase) (UDP-GlcDH) (UDPGDH) - Glycine max (Soybean) & (at5g15490 : 442.0) UDP-glucose 6-dehydrogenase family protein; FUNCTIONS IN: in 7 functions; INVOLVED IN: oxidation reduction, metabolic process; LOCATED IN: cytosol, cell wall, nucleus; EXPRESSED IN: 24 plant structures; EXPRESSED DURING: 13 growth stages;…	0.836
10.1	cell wall.precursor synthesis	vit_05s0029g00420	(at3g23820 : 742.0) UDP-D-glucuronate 4-epimerase; UDP-D-glucuronate 4-epimerase 6 (GAE6); FUNCTIONS IN: UDP-glucuronate 4-epimerase activity, catalytic activity; INVOLVED IN: cellular metabolic process, carbohydrate metabolic process, nucleotide-sugar metabolic process, metabolic process; LOCATED IN: cellular_component unknown; EXPRESSED IN: 26 plant structures; EXPRESSED DURING: 15 growth stage…	0.479
10.1	cell wall.precursor synthesis	vit_14s0006g02820	(at3g02570 : 559.0) Encodes a protein with phosphomannose isomerase activity.; MATERNAL EFFECT EMBRYO ARREST 31 (MEE31); CONTAINS InterPro DOMAIN/s: Mannose-6-phosphate isomerase (InterPro:IPR016305), Cupin, RmlC-type (InterPro:IPR011051), Mannose-6-phosphate isomerase, type I (InterPro:IPR001250), RmlC-like jelly roll fold (InterPro:IPR014710), Phosphomannose isomerase, type I, conserved site (I…	-0.922
10.1	cell wall.precursor synthesis	vit_15s0048g00340	(at4g00110 : 702.0) Encodes a putative membrane-anchored UDP-D-glucuronate 4-epimerase.; UDP-D-glucuronate 4-epimerase 3 (GAE3); FUNCTIONS IN: UDP-glucuronate 4-epimerase activity, catalytic activity; INVOLVED IN: cellular metabolic process, carbohydrate metabolic process, nucleotide-sugar metabolic process, metabolic process; LOCATED IN: membrane; EXPRESSED IN: 23 plant structures; EXPRESSED DUR…				-1076
10.1	cell wall.precursor synthesis	vit_15s0046g03520	(at2g45790 : 421.0) encodes a phosphomannomutase, involved in ascorbate biosynthesis; phosphomannomutase (PMM); FUNCTIONS IN: protein binding, phosphomannomutase activity; INVOLVED IN: L-ascorbic acid biosynthetic process, response to salt stress, mannose biosynthetic process; LOCATED IN: cytoplasm; EXPRESSED IN: 24 plant structures; EXPRESSED DURING: 13 growth stages; CONTAINS InterPro DOMAIN/s:…		-0.854
10.1	cell wall.precursor synthesis	vit_01s0011g01420	(at1g31070 : 768.0) Encodes a protein that functions as an N-acetylglucosamine-1-phosphate uridylyltransferase that catalyzes the formation of UDP-N-acetylglucosamine (UDP-GlcNAc). This is an essential precursor for glycolipid and glycoprotein synthesis and is also used for regulatory protein modification in signaling pathways. The enzyme can also catalyze the reverse reaction using both UDP-GlcN…				0.676
10.1.2	cell wall.precursor synthesis.UGE	vit_02s0025g04210	(at1g12780 : 627.0) Encodes a UDP-glucose epimerase that catalyzes the interconversion of the sugar nucleotides UDP-glucose UDP-galactose via a UDP-4-keto-hexose intermediate. Responsive to stress.; UDP-D-glucose/UDP-D-galactose 4-epimerase 1 (UGE1); FUNCTIONS IN: UDP-glucose 4-epimerase activity, protein dimerization activity; INVOLVED IN: response to stress, galactose biosynthetic process; LOCA…				1279
10.1.5	cell wall.precursor synthesis.UXS	vit_13s0019g00840	(at3g46440 : 648.0) encodes a protein similar to UDP-glucuronic acid decarboxylase. UDP-glucuronic acid decarboxylase produces UDP-xylose, which is a substrate for many cell wall carbohydrates including hemicellulose and pectin. UDP-xylose is also known to feedback regulate several cell wall biosynthetic enzymes.; UDP-XYL synthase 5 (UXS5); FUNCTIONS IN: UDP-glucuronate decarboxylase activity, ca…			0.951	2372
10.1.30.3	cell wall.precursor synthesis.sugar kinases.glucuronic acid kinase	vit_14s0066g00340	(at3g01640 : 572.0) AtGlcAK is a sugar kinase able to phosphorylate D-GlcA to D-GlcA-1-phosphate in the presence of ATP.; glucuronokinase G (GLCAK); FUNCTIONS IN: poly(U) RNA binding, glucuronokinase activity, ATP binding; INVOLVED IN: cell wall biogenesis, inositol metabolic process, pollen tube development; LOCATED IN: cytoplasm; EXPRESSED IN: 24 plant structures; EXPRESSED DURING: 15 growth st…				1236
10.1.30.2	ell wall.precursor synthesis.sugar kinases.arabinose-1-kinase	vit_04s0008g02830	(at4g16130 : 1578.0) Similar to galactokinase.; arabinose kinase (ARA1); FUNCTIONS IN: L-arabinokinase activity, ATP binding, galactokinase activity; INVOLVED IN: arabinose metabolic process; LOCATED IN: cytoplasm; EXPRESSED IN: 23 plant structures; EXPRESSED DURING: 13 growth stages; CONTAINS InterPro DOMAIN/s: Mevalonate/galactokinase (InterPro:IPR006206), Galactokinase galactose-binding domain…			0.84	2.19
10.2.1	cell wall.cellulose synthesis.cellulose synthase	vit_18s0001g08580	(at4g07960 : 972.0) encodes a gene similar to cellulose synthase; Cellulose-synthase-like C12 (CSLC12); FUNCTIONS IN: cellulose synthase activity, transferase activity, transferring glycosyl groups; INVOLVED IN: biological_process unknown; LOCATED IN: cellular_component unknown; EXPRESSED IN: 24 plant structures; EXPRESSED DURING: 15 growth stages; CONTAINS InterPro DOMAIN/s: Glycosyl transferase…	0.805
10.2.1	cell wall.cellulose synthesis.cellulose synthase	vit_16s0039g02020	(at3g03050 : 2000.0) encodes a cellulose synthase like protein. mutations initiate root hairs that rupture at their tip soon after initiation. is required for the synthesis of a noncellulosic wall polysaccharide.; cellulose synthase-like D3 (CSLD3); FUNCTIONS IN: cellulose synthase activity, transferase activity, transferring glycosyl groups; INVOLVED IN: response to cyclopentenone, plant-type ce…	1.504	-1099	-0.981	-1265
10.2.1	cell wall.cellulose synthesis.cellulose synthase	vit_02s0012g02190	(at5g16910 : 1731.0) encodes a gene similar to cellulose synthase. Located in golgi membranes.; cellulose-synthase like D2 (CSLD2); FUNCTIONS IN: cellulose synthase activity, transferase activity, transferring glycosyl groups; INVOLVED IN: plant-type cell wall biogenesis, response to cold, polysaccharide biosynthetic process, root hair elongation; LOCATED IN: Golgi apparatus, plasma membrane, int…	1.237
10.2.1	cell wall.cellulose synthesis.cellulose synthase	vit_05s0077g01470	(at4g16120 : 898.0) putative membrane-anchored cell wall protein; COBRA-like protein-7 precursor (COBL7); FUNCTIONS IN: molecular_function unknown; INVOLVED IN: biological_process unknown; LOCATED IN: anchored to plasma membrane, Golgi apparatus, anchored to membrane; EXPRESSED IN: 25 plant structures; EXPRESSED DURING: 13 growth stages; CONTAINS InterPro DOMAIN/s: Glycosyl-phosphatidyl inositol-…	1.082	-0.77
10.2.1	cell wall.cellulose synthesis.cellulose synthase	vit_18s0072g00370	(at4g39350 : 1684.0) Encodes a cellulose synthase isomer, related to CESA6. As inferred from the null role of secondary wall-type CesAs, included in a set of five primary wall-type CesAs that may support trichome cell wall thickening.; cellulose synthase A2 (CESA2); FUNCTIONS IN: cellulose synthase activity, transferase activity, transferring glycosyl groups; INVOLVED IN: primary cell wall biogen…	0.524
10.2.1	cell wall.cellulose synthesis.cellulose synthase	vit_05s0049g00040	(at4g23990 : 129.0) encodes a protein similar to cellulose synthase; cellulose synthase like G3 (CSLG3); FUNCTIONS IN: cellulose synthase activity, transferase activity, transferring glycosyl groups, transferase activity; INVOLVED IN: cellulose biosynthetic process, polysaccharide biosynthetic process; LOCATED IN: membrane; EXPRESSED IN: 13 plant structures; EXPRESSED DURING: 8 growth stages; CON…	1.411
10.2.1	cell wall.cellulose synthesis.cellulose synthase	vit_02s0025g01750	(at4g23990 : 848.0) encodes a protein similar to cellulose synthase; cellulose synthase like G3 (CSLG3); FUNCTIONS IN: cellulose synthase activity, transferase activity, transferring glycosyl groups, transferase activity; INVOLVED IN: cellulose biosynthetic process, polysaccharide biosynthetic process; LOCATED IN: membrane; EXPRESSED IN: 13 plant structures; EXPRESSED DURING: 8 growth stages; CON…	1.276
10.2.1	cell wall.cellulose synthesis.cellulose synthase	vit_00s0975g00020	(at1g55850 : 206.0) encodes a protein similar to cellulose synthase; cellulose synthase like E1 (CSLE1); FUNCTIONS IN: cellulose synthase activity, transferase activity, transferring glycosyl groups; INVOLVED IN: plant-type cell wall biogenesis, cellulose biosynthetic process, polysaccharide biosynthetic process; LOCATED IN: endoplasmic reticulum, plasma membrane; EXPRESSED IN: 24 plant structure…	0.975
10.2.1	cell wall.cellulose synthesis.cellulose synthase	vit_19s0015g00730	(at1g55850 : 727.0) encodes a protein similar to cellulose synthase; cellulose synthase like E1 (CSLE1); FUNCTIONS IN: cellulose synthase activity, transferase activity, transferring glycosyl groups; INVOLVED IN: plant-type cell wall biogenesis, cellulose biosynthetic process, polysaccharide biosynthetic process; LOCATED IN: endoplasmic reticulum, plasma membrane; EXPRESSED IN: 24 plant structure…	0.883	1367
10.2.1	cell wall.cellulose synthesis.cellulose synthase	vit_07s0005g01030	(at1g02730 : 1818.0) Encodes a gene similar to cellulose synthase. Knock-out mutant has reduced growth, reduced xylan level and reduced xylan synthase activity in stems.; cellulose synthase-like D5 (CSLD5); CONTAINS InterPro DOMAIN/s: Cellulose synthase (InterPro:IPR005150); BEST Arabidopsis thaliana protein match is: cellulose synthase-like D3 (TAIR:AT3G03050.1); Has 3375 Blast hits to 3003 prot…	-0.962
10.2.1	cell wall.cellulose synthesis.cellulose synthase	vit_02s0025g01900	(at4g23990 : 681.0) encodes a protein similar to cellulose synthase; cellulose synthase like G3 (CSLG3); FUNCTIONS IN: cellulose synthase activity, transferase activity, transferring glycosyl groups, transferase activity; INVOLVED IN: cellulose biosynthetic process, polysaccharide biosynthetic process; LOCATED IN: membrane; EXPRESSED IN: 13 plant structures; EXPRESSED DURING: 8 growth stages; CON…				1469
10.2.1	cell wall.cellulose synthesis.cellulose synthase	vit_02s0025g01940	(at4g23990 : 762.0) encodes a protein similar to cellulose synthase; cellulose synthase like G3 (CSLG3); FUNCTIONS IN: cellulose synthase activity, transferase activity, transferring glycosyl groups, transferase activity; INVOLVED IN: cellulose biosynthetic process, polysaccharide biosynthetic process; LOCATED IN: membrane; EXPRESSED IN: 13 plant structures; EXPRESSED DURING: 8 growth stages; CON…				1385
10.2.1	cell wall.cellulose synthesis.cellulose synthase	vit_18s0122g00120	(at4g39350 : 1565.0) Encodes a cellulose synthase isomer, related to CESA6. As inferred from the null role of secondary wall-type CesAs, included in a set of five primary wall-type CesAs that may support trichome cell wall thickening.; cellulose synthase A2 (CESA2); FUNCTIONS IN: cellulose synthase activity, transferase activity, transferring glycosyl groups; INVOLVED IN: primary cell wall biogen…				0.522
10.2.1	cell wall.cellulose synthesis.cellulose synthase	vit_12s0059g00960	(at2g32540 : 681.0) encodes a gene similar to cellulose synthase; cellulose synthase-like B4 (CSLB04); FUNCTIONS IN: cellulose synthase activity, transferase activity, transferring glycosyl groups, transferase activity; INVOLVED IN: cellulose biosynthetic process, polysaccharide biosynthetic process; LOCATED IN: membrane; CONTAINS InterPro DOMAIN/s: Cellulose synthase (InterPro:IPR005150); BEST A…				1092
10.2.1	cell wall.cellulose synthesis.cellulose synthase	vit_00s1349g00010	(at1g55850 : 779.0) encodes a protein similar to cellulose synthase; cellulose synthase like E1 (CSLE1); FUNCTIONS IN: cellulose synthase activity, transferase activity, transferring glycosyl groups; INVOLVED IN: plant-type cell wall biogenesis, cellulose biosynthetic process, polysaccharide biosynthetic process; LOCATED IN: endoplasmic reticulum, plasma membrane; EXPRESSED IN: 24 plant structure…				-0.739
10.3.2	cell wall.hemicellulose synthesis	vit_17s0000g05410	(at5g62620 : 892.0) Galactosyltransferase family protein; FUNCTIONS IN: transferase activity, transferring hexosyl groups, sugar binding, galactosyltransferase activity; INVOLVED IN: protein amino acid glycosylation; EXPRESSED IN: 22 plant structures; EXPRESSED DURING: 13 growth stages; CONTAINS InterPro DOMAIN/s: Galectin, carbohydrate recognition domain (InterPro:IPR001079), Glycosyl transferas…	0.643
10.3.2	cell wall.hemicellulose synthesis	vit_06s0061g00560	(at2g28110 : 578.0) Homolog to AT5G22940, a member of glycosyltransferase family 47 that is involved in secondary cell wall biosynthesis. It exhibits high sequence similarity to tobacco (Nicotiana plumbaginifolia) pectin glucuronyltransferase. Protein has a domain that shares significant similarity with the pfam03016 domain. It is expressed specifically in developing vessels and fiber cells, and …			0.788
10.4.3.6	cell wall.pectin synthesis.rhamnogalacturonan II.Xylose Transferase with Fucose Acceptor	vit_13s0019g04760	(at4g01220 : 513.0) Nucleotide-diphospho-sugar transferase family protein; FUNCTIONS IN: molecular_function unknown; INVOLVED IN: biological_process unknown; LOCATED IN: endoplasmic reticulum; EXPRESSED IN: 22 plant structures; EXPRESSED DURING: 13 growth stages; CONTAINS InterPro DOMAIN/s: Reticulon (InterPro:IPR003388), Nucleotide-diphospho-sugar transferase, predicted (InterPro:IPR005069); BES…				-1194
10.5	cell wall.cell wall proteins	vit_12s0059g01830	(at2g20870 : 65.1) cell wall protein precursor, putative; FUNCTIONS IN: molecular_function unknown; INVOLVED IN: biological_process unknown; LOCATED IN: endomembrane system; EXPRESSED IN: 16 plant structures; EXPRESSED DURING: 7 growth stages; BEST Arabidopsis thaliana protein match is: hydroxyproline-rich glycoprotein family protein (TAIR:AT4G28160.1); Has 75 Blast hits to 75 proteins in 18 spec…			-1016
10.5.5	cell wall.cell wall proteins.RGP	vit_17s0000g05030	(p80607|uptg_maize : 671.0) Alpha-1,4-glucan-protein synthase [UDP-forming] (EC 2.4.1.112) (UDP-glucose:protein transglucosylase) (UPTG) (Amylogenin) (Golgi-associated protein se-wap41) - Zea mays (Maize) & (at3g08900 : 656.0) Encodes a reversible autoglycosylated protein peripherally associated with cell membranes. Highly expressed in roots ans suspension-cultured cells.; reversibly glycosylated…			-0.467
10.5.1.1	cell wall.cell wall proteins.AGPs.AGP	vit_15s0046g01360	(at2g46330 : 63.5) Encodes arabinogalactan protein (AGP16).; arabinogalactan protein 16 (AGP16); CONTAINS InterPro DOMAIN/s: Protein of unknown function DUF1070 (InterPro:IPR009424); BEST Arabidopsis thaliana protein match is: arabinogalactan protein 20 (TAIR:AT3G61640.1); Has 35333 Blast hits to 34131 proteins in 2444 species: Archae - 798; Bacteria - 22429; Metazoa - 974; Fungi - 991; Plants - …				0.955
10.5.4	cell wall.cell wall proteins.HRGP	vit_05s0020g03470	(at3g22440 : 704.0) FRIGIDA-like protein; CONTAINS InterPro DOMAIN/s: Frigida-like (InterPro:IPR012474); BEST Arabidopsis thaliana protein match is: FRIGIDA-like protein (TAIR:AT4G14900.1); Has 1385 Blast hits to 1327 proteins in 123 species: Archae - 0; Bacteria - 9; Metazoa - 139; Fungi - 70; Plants - 1142; Viruses - 0; Other Eukaryotes - 25 (source: NCBI BLink). & (ipr012474 : 240.38515) Frigi…				0.912
10.6	cell wall.degradation	vit_08s0007g07690	(at5g06860 : 388.0) Encodes a polygalacturonase inhibiting protein involved in defense response. PGIPs inhibit the function of cell wall pectin degrading enzymes such as those produced by fungal pathogens. PGIP1 is induced by fungal infection.; polygalacturonase inhibiting protein 1 (PGIP1); FUNCTIONS IN: polygalacturonase inhibitor activity; INVOLVED IN: signal transduction, defense response; LO…	-0.738
10.6	cell wall.degradation	vit_13s0064g01370	(at5g06860 : 306.0) Encodes a polygalacturonase inhibiting protein involved in defense response. PGIPs inhibit the function of cell wall pectin degrading enzymes such as those produced by fungal pathogens. PGIP1 is induced by fungal infection.; polygalacturonase inhibiting protein 1 (PGIP1); FUNCTIONS IN: polygalacturonase inhibitor activity; INVOLVED IN: signal transduction, defense response; LO…	-1.01
10.6	cell wall.degradation	vit_15s0048g01080	(at5g62150 : 103.0) peptidoglycan-binding LysM domain-containing protein; FUNCTIONS IN: molecular_function unknown; INVOLVED IN: cell wall macromolecule catabolic process; LOCATED IN: endomembrane system; EXPRESSED IN: 15 plant structures; EXPRESSED DURING: 6 growth stages; BEST Arabidopsis thaliana protein match is: peptidoglycan-binding LysM domain-containing protein (TAIR:AT4G25433.1); Has 63 …			1162	1661
10.6	cell wall.degradation	vit_11s0118g00420	(at5g34940 : 669.0) The protein is predicted (WoLF PSORT program) to be membrane-associated.; glucuronidase 3 (GUS3); FUNCTIONS IN: beta-glucuronidase activity; INVOLVED IN: biological_process unknown; LOCATED IN: plant-type cell wall; EXPRESSED IN: 22 plant structures; EXPRESSED DURING: 11 growth stages; CONTAINS InterPro DOMAIN/s: Glycoside hydrolase family 79, N-terminal (InterPro:IPR005199); …		-0.655
10.6.1	cell wall.degradation.cellulases and beta -1,4-glucanases	vit_18s0089g00210	(ipr001701 : 1500.0) Glycoside hydrolase, family 9 & (at1g22880 : 734.0) cellulase 5 (CEL5); FUNCTIONS IN: hydrolase activity, hydrolyzing O-glycosyl compounds, catalytic activity; INVOLVED IN: carbohydrate metabolic process; LOCATED IN: cell wall, plasma membrane, plant-type cell wall; EXPRESSED IN: root; CONTAINS InterPro DOMAIN/s: Six-hairpin glycosidase (InterPro:IPR012341), Glycoside hydrola…		-1084
10.6.1	cell wall.degradation.cellulases and beta -1,4-glucanases	vit_08s0032g00470	(at5g20950 : 913.0) Glycosyl hydrolase family protein; FUNCTIONS IN: hydrolase activity, hydrolyzing O-glycosyl compounds; INVOLVED IN: carbohydrate metabolic process; LOCATED IN: cell wall, membrane, plant-type cell wall; EXPRESSED IN: 25 plant structures; EXPRESSED DURING: 13 growth stages; CONTAINS InterPro DOMAIN/s: Glycoside hydrolase, family 3, N-terminal (InterPro:IPR001764), Glycoside hyd…				-0.86
10.6.1	cell wall.degradation.cellulases and beta -1,4-glucanases	vit_02s0025g02650	(q6yxt7|gun19_orysa : 629.0) Endoglucanase 19 precursor (EC 3.2.1.4) (Endo-1,4-beta glucanase 19) - Oryza sativa (Rice) & (at1g02800 : 589.0) Encodes a protein with similarity to endo-1,4-b-glucanases and is a member of Glycoside Hydrolase Family 9. CEL2 is induced by nemotodes and is expressed in syncitia induced by Heterodera schachtii.May be involved in the development and function of syncitia…				1422
10.6.2	cell wall.degradation.mannan-xylose-arabinose-fucose	vit_11s0052g01320	(at4g25810 : 426.0) xyloglucan endotransglycosylase-related protein (XTR6); xyloglucan endotransglycosylase 6 (XTR6); FUNCTIONS IN: hydrolase activity, acting on glycosyl bonds, xyloglucan:xyloglucosyl transferase activity, hydrolase activity, hydrolyzing O-glycosyl compounds; INVOLVED IN: carbohydrate metabolic process, cellular glucan metabolic process; LOCATED IN: cell wall; EXPRESSED IN: 14 p…	2.195
10.6.2	cell wall.degradation.mannan-xylose-arabinose-fucose	vit_05s0077g01280	(at5g49360 : 1070.0) Encodes a bifunctional {beta}-D-xylosidase/{alpha}-L-arabinofuranosidase required for pectic arabinan modification. Located in the extracellular matrix. Gene is expressed specifically in tissues undergoing secondary wall thickening. This is a member of glycosyl hydrolase family 3 and has six other closely related members.; beta-xylosidase 1 (BXL1); FUNCTIONS IN: alpha-N-arabi…				1414
10.6.2	cell wall.degradation.mannan-xylose-arabinose-fucose	vit_11s0052g01250	(p35694|bru1_soybn : 402.0) Brassinosteroid-regulated protein BRU1 precursor - Glycine max (Soybean) & (at4g25810 : 390.0) xyloglucan endotransglycosylase-related protein (XTR6); xyloglucan endotransglycosylase 6 (XTR6); FUNCTIONS IN: hydrolase activity, acting on glycosyl bonds, xyloglucan:xyloglucosyl transferase activity, hydrolase activity, hydrolyzing O-glycosyl compounds; INVOLVED IN: carbo…				1103
10.6.3	cell wall.degradation.mannan-xylose-arabinose-fucose	vit_11s0052g01300	(at4g25810 : 421.0) xyloglucan endotransglycosylase-related protein (XTR6); xyloglucan endotransglycosylase 6 (XTR6); FUNCTIONS IN: hydrolase activity, acting on glycosyl bonds, xyloglucan:xyloglucosyl transferase activity, hydrolase activity, hydrolyzing O-glycosyl compounds; INVOLVED IN: carbohydrate metabolic process, cellular glucan metabolic process; LOCATED IN: cell wall; EXPRESSED IN: 14 p…	1.937	-1271		-1842
10.6.3	cell wall.degradation.pectate lyases and polygalacturonases	vit_04s0044g01420	(at4g33440 : 694.0) Pectin lyase-like superfamily protein; FUNCTIONS IN: polygalacturonase activity; INVOLVED IN: carbohydrate metabolic process; LOCATED IN: endomembrane system; EXPRESSED IN: 16 plant structures; EXPRESSED DURING: 9 growth stages; CONTAINS InterPro DOMAIN/s: Pectin lyase fold/virulence factor (InterPro:IPR011050), Glycoside hydrolase, family 28 (InterPro:IPR000743), Pectin lyase…	0.758
10.6.3	cell wall.degradation.pectate lyases and polygalacturonases	vit_05s0051g00590	(at1g04680 : 688.0) Pectin lyase-like superfamily protein; FUNCTIONS IN: lyase activity, pectate lyase activity; INVOLVED IN: biological_process unknown; LOCATED IN: membrane; EXPRESSED IN: 23 plant structures; EXPRESSED DURING: 13 growth stages; CONTAINS InterPro DOMAIN/s: Pectin lyase fold/virulence factor (InterPro:IPR011050), AmbAllergen (InterPro:IPR018082), Pectate lyase/Amb allergen (Inter…	-0.715
10.6.3	cell wall.degradation.pectate lyases and polygalacturonases	vit_08s0007g07880	(at3g57790 : 593.0) Pectin lyase-like superfamily protein; FUNCTIONS IN: polygalacturonase activity; INVOLVED IN: carbohydrate metabolic process; LOCATED IN: plasma membrane; EXPRESSED IN: 23 plant structures; EXPRESSED DURING: 14 growth stages; CONTAINS InterPro DOMAIN/s: Pectin lyase fold/virulence factor (InterPro:IPR011050), Pectin lyase fold (InterPro:IPR012334), Glycoside hydrolase, family …	-1.172		0.786
10.6.3	cell wall.degradation.pectate lyases and polygalacturonases	vit_09s0002g06380	(at1g80170 : 483.0) Pectin lyase-like superfamily protein; FUNCTIONS IN: polygalacturonase activity; INVOLVED IN: carbohydrate metabolic process; LOCATED IN: plant-type cell wall; EXPRESSED IN: 15 plant structures; EXPRESSED DURING: 6 growth stages; CONTAINS InterPro DOMAIN/s: Pectin lyase fold/virulence factor (InterPro:IPR011050), Pectin lyase fold (InterPro:IPR012334), Glycoside hydrolase, fam…				-0.999
10.6.3	cell wall.degradation.pectate lyases and polygalacturonases	vit_19s0015g00510	(at5g63180 : 534.0) Pectin lyase-like superfamily protein; CONTAINS InterPro DOMAIN/s: Pectin lyase fold/virulence factor (InterPro:IPR011050), AmbAllergen (InterPro:IPR018082), Pectate lyase/Amb allergen (InterPro:IPR002022), Pectin lyase fold (InterPro:IPR012334), Parallel beta-helix repeat (InterPro:IPR006626); BEST Arabidopsis thaliana protein match is: Pectin lyase-like superfamily protein (…		-1934
10.6.3	cell wall.degradation.pectate lyases and polygalacturonases	vit_01s0127g00870	(at1g23760 : 816.0) Encodes aromatic rich glycoprotein JP630.; JP630; CONTAINS InterPro DOMAIN/s: BURP (InterPro:IPR004873); BEST Arabidopsis thaliana protein match is: polygalacturonase 2 (TAIR:AT1G70370.2); Has 1783 Blast hits to 1423 proteins in 248 species: Archae - 0; Bacteria - 362; Metazoa - 287; Fungi - 197; Plants - 556; Viruses - 4; Other Eukaryotes - 377 (source: NCBI BLink). & (ipr004…			-0.894	-1457
10.6.3	cell wall.degradation.pectate lyases and polygalacturonases	vit_08s0007g04820	(at3g53190 : 627.0) Pectin lyase-like superfamily protein; CONTAINS InterPro DOMAIN/s: Pectin lyase fold/virulence factor (InterPro:IPR011050), AmbAllergen (InterPro:IPR018082), Pectate lyase/Amb allergen (InterPro:IPR002022), Pectin lyase fold (InterPro:IPR012334); BEST Arabidopsis thaliana protein match is: Pectin lyase-like superfamily protein (TAIR:AT5G04310.1); Has 1735 Blast hits to 1728 pr…		-1415		-1696
10.6.3	cell wall.degradation.pectate lyases and polygalacturonases	vit_05s0094g01300	(p48979|pglr_prupe : 555.0) Polygalacturonase precursor (EC 3.2.1.15) (PG) (Pectinase) - Prunus persica (Peach) & (at3g59850 : 511.0) Pectin lyase-like superfamily protein; FUNCTIONS IN: polygalacturonase activity; INVOLVED IN: carbohydrate metabolic process; LOCATED IN: endomembrane system; EXPRESSED IN: embryo, pedicel; EXPRESSED DURING: 4 anthesis, C globular stage; CONTAINS InterPro DOMAIN/s:…				3006
10.6.3	cell wall.degradation.pectate lyases and polygalacturonases	vit_08s0007g08330	(p35336|pglr_actch : 545.0) Polygalacturonase precursor (EC 3.2.1.15) (PG) (Pectinase) - Actinidia chinensis (Kiwi) (Yangtao) & (at2g41850 : 416.0) ADPG2.; polygalacturonase abscission zone A. thaliana (PGAZAT); FUNCTIONS IN: polygalacturonase activity; INVOLVED IN: cell wall modification involved in abscission, fruit dehiscence, floral organ abscission, anther dehiscence, carbohydrate metabolic …				2352
10.6.3	cell wall.degradation.pectate lyases and polygalacturonases	vit_19s0027g01290	(q05967|pglr_tobac : 162.0) Polygalacturonase precursor (EC 3.2.1.15) (PG) (Pectinase) - Nicotiana tabacum (Common tobacco) & (at3g07850 : 158.0) Pectin lyase-like superfamily protein; FUNCTIONS IN: polygalacturonase activity; INVOLVED IN: carbohydrate metabolic process; LOCATED IN: endomembrane system; EXPRESSED IN: male gametophyte, pollen tube; EXPRESSED DURING: L mature pollen stage, M germin…				0.975
10.6.3	cell wall.degradation.pectate lyases and polygalacturonases	vit_01s0127g00390	(at1g23450 : 661.0) pentatricopeptide (PPR) repeat-containing protein; Tetratricopeptide repeat (TPR)-like superfamily protein; LOCATED IN: mitochondrion; EXPRESSED IN: root, pedicel; EXPRESSED DURING: 4 anthesis; CONTAINS InterPro DOMAIN/s: Pentatricopeptide repeat (InterPro:IPR002885); BEST Arabidopsis thaliana protein match is: pentatricopeptide (PPR) repeat-containing protein (TAIR:AT1G74600.…		-1267
10.6.4	cell wall.degradation.mannan-xylose-arabinose-fucose	vit_11s0052g01260	(at4g25810 : 418.0) xyloglucan endotransglycosylase-related protein (XTR6); xyloglucan endotransglycosylase 6 (XTR6); FUNCTIONS IN: hydrolase activity, acting on glycosyl bonds, xyloglucan:xyloglucosyl transferase activity, hydrolase activity, hydrolyzing O-glycosyl compounds; INVOLVED IN: carbohydrate metabolic process, cellular glucan metabolic process; LOCATED IN: cell wall; EXPRESSED IN: 14 p…	1.919			-1713
10.6.5	cell wall.degradation.mannan-xylose-arabinose-fucose	vit_11s0052g01330	(at4g25810 : 392.0) xyloglucan endotransglycosylase-related protein (XTR6); xyloglucan endotransglycosylase 6 (XTR6); FUNCTIONS IN: hydrolase activity, acting on glycosyl bonds, xyloglucan:xyloglucosyl transferase activity, hydrolase activity, hydrolyzing O-glycosyl compounds; INVOLVED IN: carbohydrate metabolic process, cellular glucan metabolic process; LOCATED IN: cell wall; EXPRESSED IN: 14 p…	1.867
10.6.6	cell wall.degradation.mannan-xylose-arabinose-fucose	vit_11s0052g01340	(at4g25810 : 349.0) xyloglucan endotransglycosylase-related protein (XTR6); xyloglucan endotransglycosylase 6 (XTR6); FUNCTIONS IN: hydrolase activity, acting on glycosyl bonds, xyloglucan:xyloglucosyl transferase activity, hydrolase activity, hydrolyzing O-glycosyl compounds; INVOLVED IN: carbohydrate metabolic process, cellular glucan metabolic process; LOCATED IN: cell wall; EXPRESSED IN: 14 p…	1.719
10.6.7	cell wall.degradation.mannan-xylose-arabinose-fucose	vit_11s0052g01190	(at4g25810 : 425.0) xyloglucan endotransglycosylase-related protein (XTR6); xyloglucan endotransglycosylase 6 (XTR6); FUNCTIONS IN: hydrolase activity, acting on glycosyl bonds, xyloglucan:xyloglucosyl transferase activity, hydrolase activity, hydrolyzing O-glycosyl compounds; INVOLVED IN: carbohydrate metabolic process, cellular glucan metabolic process; LOCATED IN: cell wall; EXPRESSED IN: 14 p…	1.679			-2449
10.6.8	cell wall.degradation.mannan-xylose-arabinose-fucose	vit_11s0052g01200	(at4g25810 : 432.0) xyloglucan endotransglycosylase-related protein (XTR6); xyloglucan endotransglycosylase 6 (XTR6); FUNCTIONS IN: hydrolase activity, acting on glycosyl bonds, xyloglucan:xyloglucosyl transferase activity, hydrolase activity, hydrolyzing O-glycosyl compounds; INVOLVED IN: carbohydrate metabolic process, cellular glucan metabolic process; LOCATED IN: cell wall; EXPRESSED IN: 14 p…	1.659			-1998
10.6.10	cell wall.degradation.mannan-xylose-arabinose-fucose	vit_11s0052g01180	(at4g25810 : 431.0) xyloglucan endotransglycosylase-related protein (XTR6); xyloglucan endotransglycosylase 6 (XTR6); FUNCTIONS IN: hydrolase activity, acting on glycosyl bonds, xyloglucan:xyloglucosyl transferase activity, hydrolase activity, hydrolyzing O-glycosyl compounds; INVOLVED IN: carbohydrate metabolic process, cellular glucan metabolic process; LOCATED IN: cell wall; EXPRESSED IN: 14 p…				-1956
10.7	cell wall.modification	vit_03s0038g03430	(at4g38400 : 355.0) member of EXPANSIN-LIKE. Naming convention from the Expansin Working Group (Kende et al, 2004. Plant Mol Bio); expansin-like A2 (EXLA2); INVOLVED IN: response to cyclopentenone, plant-type cell wall organization, unidimensional cell growth, plant-type cell wall loosening; LOCATED IN: endomembrane system, extracellular region; EXPRESSED IN: 18 plant structures; EXPRESSED DURING…	1.146	-1453		-0.72
10.7	cell wall.modification	vit_07s0005g04330	(at4g30380 : 102.0) Encodes a Plant Natriuretic Peptide (PNP). PNPs are a class of systemically mobile molecules distantly related to expansins; their biological role has remained elusive.; Barwin-related endoglucanase; FUNCTIONS IN: molecular_function unknown; INVOLVED IN: biological_process unknown; LOCATED IN: endomembrane system; CONTAINS InterPro DOMAIN/s: Barwin-related endoglucanase (Inter…	0.94
10.7	cell wall.modification	vit_12s0134g00160	(at4g03210 : 449.0) encodes a member of xyloglucan endotransglucosylase/hydrolases (XTHs) that catalyze the cleavage and molecular grafting of xyloglucan chains function in loosening and rearrangement of the cell wall. Gene is expressed in shoot apex region, flower buds, flower stalks and internodes bearing flowers.; xyloglucan endotransglucosylase/hydrolase 9 (XTH9); FUNCTIONS IN: hydrolase acti…	-1.113
10.7	cell wall.modification	vit_05s0062g00240	(p35694|bru1_soybn : 446.0) Brassinosteroid-regulated protein BRU1 precursor - Glycine max (Soybean) & (at4g14130 : 417.0) xyloglucan endotransglycosylase-related protein (XTR7); xyloglucan endotransglucosylase/hydrolase 15 (XTH15); FUNCTIONS IN: hydrolase activity, acting on glycosyl bonds, xyloglucan:xyloglucosyl transferase activity, hydrolase activity, hydrolyzing O-glycosyl compounds; INVOLV…		-1.15
10.7	cell wall.modification	vit_12s0059g00190	(at4g28250 : 354.0) putative beta-expansin/allergen protein. Naming convention from the Expansin Working Group (Kende et al, 2004. Plant Mol Bio). Involved in the formation of nematode-induced syncytia in roots of Arabidopsis thaliana.; expansin B3 (EXPB3); INVOLVED IN: response to cyclopentenone, syncytium formation, plant-type cell wall organization, unidimensional cell growth, plant-type cell …			-1021
10.7	cell wall.modification	vit_02s0012g00830	(q850k7|exlb1_orysa : 321.0) Expansin-like B1 precursor (OsEXLB1) (Expensin-related 1) (OsEXPR1) (OsaEXPb3.1) - Oryza sativa (Rice) & (at4g17030 : 194.0) Encodes EXLB1 (expansin-like B1), a member of the expansin family.; expansin-like B1 (EXLB1); INVOLVED IN: sexual reproduction, unidimensional cell growth, plant-type cell wall loosening; LOCATED IN: endomembrane system, extracellular region; EX…				2097
10.7	cell wall.modification	vit_14s0108g01020	(at1g26770 : 390.0) Encodes an expansin. Naming convention from the Expansin Working Group (Kende et al, Plant Mol Bio). Involved in the formation of nematode-induced syncytia in roots of Arabidopsis thaliana.; expansin A10 (EXPA10); CONTAINS InterPro DOMAIN/s: Pollen allergen, N-terminal (InterPro:IPR014734), Rare lipoprotein A (InterPro:IPR005132), Pollen allergen/expansin, C-terminal (InterPro…				-0.914
10.7	cell wall.modification	vit_13s0019g01650	(at2g39700 : 477.0) putative expansin. Naming convention from the Expansin Working Group (Kende et al, 2004. Plant Mol Bio). Involved in the formation of nematode-induced syncytia in roots of Arabidopsis thaliana.; expansin A4 (EXPA4); CONTAINS InterPro DOMAIN/s: Barwin-related endoglucanase (InterPro:IPR009009), Pollen allergen, N-terminal (InterPro:IPR014734), Expansin (InterPro:IPR002963), Rar…				-1646
10.8	cell wall.pectin*esterases	vit_03s0038g03570	(at1g76160 : 855.0) SKU5 similar 5 (sks5); FUNCTIONS IN: oxidoreductase activity, copper ion binding; INVOLVED IN: oxidation reduction; LOCATED IN: apoplast, cell wall, plant-type cell wall; EXPRESSED IN: 24 plant structures; EXPRESSED DURING: 13 growth stages; CONTAINS InterPro DOMAIN/s: Multicopper oxidase, type 3 (InterPro:IPR011707), Cupredoxin (InterPro:IPR008972), Multicopper oxidase, type …	0.918	-1576
10.8	cell wall.pectin*esterases	vit_07s0005g02440	(at3g62060 : 580.0) Pectinacetylesterase family protein; FUNCTIONS IN: carboxylesterase activity; INVOLVED IN: biological_process unknown; LOCATED IN: endomembrane system; EXPRESSED IN: 22 plant structures; EXPRESSED DURING: 13 growth stages; CONTAINS InterPro DOMAIN/s: Pectinacetylesterase (InterPro:IPR004963); BEST Arabidopsis thaliana protein match is: Pectinacetylesterase family protein (TAIR…	-0.462
10.8	cell wall.pectin*esterases	vit_06s0009g02590	(o04887|pme2_citsi : 712.0) Pectinesterase-2 precursor (EC 3.1.1.11) (Pectin methylesterase) (PE) - Citrus sinensis (Sweet orange) & (at2g45220 : 660.0) Plant invertase/pectin methylesterase inhibitor superfamily; FUNCTIONS IN: enzyme inhibitor activity, pectinesterase activity; INVOLVED IN: cell wall modification; LOCATED IN: membrane, plant-type cell wall; EXPRESSED IN: 9 plant structures; EXPR…	-2.16
10.8	cell wall.pectin*esterases	vit_11s0016g00300	(at2g26440 : 697.0) Plant invertase/pectin methylesterase inhibitor superfamily; FUNCTIONS IN: enzyme inhibitor activity, pectinesterase activity; INVOLVED IN: cell wall modification; LOCATED IN: endomembrane system, cell wall, plant-type cell wall; EXPRESSED IN: 20 plant structures; EXPRESSED DURING: 13 growth stages; CONTAINS InterPro DOMAIN/s: Pectinesterase, active site (InterPro:IPR018040), …	1.464	2506
10.8	cell wall.pectin*esterases	vit_09s0002g00320	(p83948|pme3_citsi : 866.0) Pectinesterase-3 precursor (EC 3.1.1.11) (Pectin methylesterase 3) (PE 3) - Citrus sinensis (Sweet orange) & (at3g14310 : 796.0) encodes a pectin methylesterase, targeted by a cellulose binding protein (CBP) from the parasitic nematode Heterodera schachtii during parasitism.; pectin methylesterase 3 (PME3); FUNCTIONS IN: pectinesterase activity; INVOLVED IN: response t…	-0.732
10.8	cell wall.pectin*esterases	vit_07s0005g01940	(at5g19730 : 253.0) Pectin lyase-like superfamily protein; FUNCTIONS IN: pectinesterase activity; INVOLVED IN: cell wall modification; LOCATED IN: cell wall, plant-type cell wall, cytoplasm; EXPRESSED IN: 17 plant structures; EXPRESSED DURING: 8 growth stages; CONTAINS InterPro DOMAIN/s: Pectinesterase, active site (InterPro:IPR018040), Pectin lyase fold/virulence factor (InterPro:IPR011050), Pec…	-1.446
10.8	cell wall.pectin*esterases	vit_03s0017g01950	(at1g05310 : 502.0) Pectin lyase-like superfamily protein; FUNCTIONS IN: pectinesterase activity; INVOLVED IN: cell wall modification; LOCATED IN: endomembrane system, cell wall, plant-type cell wall; EXPRESSED IN: 12 plant structures; EXPRESSED DURING: 6 growth stages; CONTAINS InterPro DOMAIN/s: Pectinesterase, active site (InterPro:IPR018040), Pectin lyase fold/virulence factor (InterPro:IPR01…	-1.496	-1.64
10.8	cell wall.pectin*esterases	vit_14s0060g00230	(at3g05910 : 635.0) Pectinacetylesterase family protein; FUNCTIONS IN: carboxylesterase activity; INVOLVED IN: biological_process unknown; LOCATED IN: endomembrane system; EXPRESSED IN: 22 plant structures; EXPRESSED DURING: 13 growth stages; CONTAINS InterPro DOMAIN/s: Pectinacetylesterase (InterPro:IPR004963); BEST Arabidopsis thaliana protein match is: Pectinacetylesterase family protein (TAIR…			-0.542	-1443
10.8	cell wall.pectin*esterases	vit_12s0035g01900	(q43062|pme_prupe : 697.0) Pectinesterase PPE8B precursor (EC 3.1.1.11) (Pectin methylesterase) (PE) - Prunus persica (Peach) & (at3g43270 : 663.0) Plant invertase/pectin methylesterase inhibitor superfamily; FUNCTIONS IN: enzyme inhibitor activity, pectinesterase activity; INVOLVED IN: cell wall modification; LOCATED IN: plant-type cell wall; EXPRESSED IN: 21 plant structures; EXPRESSED DURING: …				-1298
10.8.1	cell wall.pectin*esterases.PME	vit_12s0059g00770	(at1g76160 : 851.0) SKU5 similar 5 (sks5); FUNCTIONS IN: oxidoreductase activity, copper ion binding; INVOLVED IN: oxidation reduction; LOCATED IN: apoplast, cell wall, plant-type cell wall; EXPRESSED IN: 24 plant structures; EXPRESSED DURING: 13 growth stages; CONTAINS InterPro DOMAIN/s: Multicopper oxidase, type 3 (InterPro:IPR011707), Cupredoxin (InterPro:IPR008972), Multicopper oxidase, type …				-1026
10.8.1	cell wall.pectin*esterases.PME	vit_14s0060g01960	(at3g05620 : 663.0) Plant invertase/pectin methylesterase inhibitor superfamily; FUNCTIONS IN: enzyme inhibitor activity, pectinesterase activity; INVOLVED IN: cell wall modification; LOCATED IN: endomembrane system, cell wall, plant-type cell wall; EXPRESSED IN: shoot, leaf apex, hypocotyl, flower, pollen tube; EXPRESSED DURING: petal differentiation and expansion stage; CONTAINS InterPro DOMAIN…		-1468
10.8.1	cell wall.pectin*esterases.PME	vit_04s0044g01000	(at5g09760 : 696.0) Plant invertase/pectin methylesterase inhibitor superfamily; FUNCTIONS IN: enzyme inhibitor activity, pectinesterase activity; INVOLVED IN: cell wall modification; LOCATED IN: cell wall, chloroplast, plant-type cell wall; EXPRESSED IN: 23 plant structures; EXPRESSED DURING: 13 growth stages; CONTAINS InterPro DOMAIN/s: Pectin lyase fold/virulence factor (InterPro:IPR011050), P…			-0.573	-0.798
10.8.1	cell wall.pectin*esterases.PME	vit_11s0016g00330	(at5g20860 : 444.0) Plant invertase/pectin methylesterase inhibitor superfamily; FUNCTIONS IN: enzyme inhibitor activity, pectinesterase activity; INVOLVED IN: cell wall modification; LOCATED IN: endomembrane system, cell wall, plant-type cell wall; EXPRESSED IN: flower; CONTAINS InterPro DOMAIN/s: Pectinesterase, active site (InterPro:IPR018040), Pectin lyase fold/virulence factor (InterPro:IPR0…			0.791
10.8.1	cell wall.pectin*esterases.PME	vit_14s0108g01170	(at3g29090 : 558.0) Encodes an atypical pectin methylesterase that does not require salt for its activity and has a blockwise mode of pectin demethylesterification.; pectin methylesterase 31 (PME31); FUNCTIONS IN: pectinesterase activity; INVOLVED IN: pectin metabolic process; LOCATED IN: cell wall, plant-type cell wall; EXPRESSED IN: 23 plant structures; EXPRESSED DURING: 13 growth stages; CONTA…		0.606

## Sheet: Cell wall_Tocai
Differentially expressed genes involved in cell wall metabolism detected in Tocai friulano at 3 and 6 days post HSt and FDSt attacks. Log2 fold changes as obtained from the DESeq2 output were used as MapMan inputs to represent expression changes. For each DEG the bin number and name, the gene id and the description of the gene are reported.
				3 dpi		6 dpi
Bin Code	Bin name	id	Description	HSt	FDSt	HSt	FDSt
10	cell wall	vit_02s0025g02620	(at4g24140 : 552.0) alpha/beta-Hydrolases superfamily protein; FUNCTIONS IN: hydrolase activity; LOCATED IN: endomembrane system; EXPRESSED IN: 10 plant structures; EXPRESSED DURING: 4 anthesis, F mature embryo stage, petal differentiation and expansion stage, E expanded cotyledon stage, D bilateral stage; CONTAINS InterPro DOMAIN/s: Alpha/beta hydrolase fold-1 (InterPro:IPR000073); BEST Arabidop…		1288	-1637
10.1	cell wall.precursor synthesis	vit_01s0011g01420	(at1g31070 : 768.0) Encodes a protein that functions as an N-acetylglucosamine-1-phosphate uridylyltransferase that catalyzes the formation of UDP-N-acetylglucosamine (UDP-GlcNAc). This is an essential precursor for glycolipid and glycoprotein synthesis and is also used for regulatory protein modification in signaling pathways. The enzyme can also catalyze the reverse reaction using both UDP-GlcN…			0.389
10.1.4	cell wall.precursor synthesis.UDP-Glc dehydrogenase (UGD)	vit_17s0000g06960	(q96558|ugdh_soybn : 880.0) UDP-glucose 6-dehydrogenase (EC 1.1.1.22) (UDP-Glc dehydrogenase) (UDP-GlcDH) (UDPGDH) - Glycine max (Soybean) & (at3g29360 : 867.0) UDP-glucose 6-dehydrogenase family protein; FUNCTIONS IN: in 6 functions; INVOLVED IN: oxidation reduction, metabolic process; LOCATED IN: cytosol, nucleus; EXPRESSED IN: 25 plant structures; EXPRESSED DURING: 16 growth stages; CONTAINS I…	-0.655
10.1.5	cell wall.precursor synthesis.UXS	vit_07s0005g00490	(at3g62830 : 689.0) encodes an isoform of UDP-glucuronic acid decarboxylase, which is predicted to be membrane-bound by PSORT. This enzyme produces UDP-xylose, which is a substrate for many cell wall carbohydrates including hemicellulose and pectin. UDP-xylose is also known to feedback regulate several cell wall biosynthetic enzymes.; UDP-GLUCURONIC ACID DECARBOXYLASE 2 (UXS2); FUNCTIONS IN: UDP-…		-0.938
10.1.9	cell wall.precursor synthesis.MUR4	vit_10s0003g05640	(at1g30620 : 686.0) encodes a type-II membrane protein that catalyzes 4-epimerization of UDP-D-Xylose to UDP-L-Arabinose in vitro, the nucleotide sugar used by glycosyltransferases in the arabinosylation of cell wall polysaccharides and wall-resident proteoglycans.; MURUS 4 (MUR4); FUNCTIONS IN: UDP-arabinose 4-epimerase activity, catalytic activity; INVOLVED IN: plant-type cell wall biogenesis, …	-0.547
10.1.10	cell wall.precursor synthesis.RHM	vit_02s0025g04610	(at1g63000 : 532.0) nucleotide-rhamnose synthase/epimerase-reductase (NRS/ER); FUNCTIONS IN: UDP-4-keto-rhamnose-4-keto-reductase activity, dTDP-4-dehydrorhamnose reductase activity, UDP-4-keto-6-deoxy-glucose-3,5-epimerase activity, dTDP-4-dehydrorhamnose 3,5-epimerase activity; INVOLVED IN: dTDP-rhamnose biosynthetic process, UDP-rhamnose biosynthetic process; LOCATED IN: soluble fraction, plas…				0.419
10.1.21	cell wall.precursor synthesis.phosphomannomutase	vit_15s0046g03520	(at2g45790 : 421.0) encodes a phosphomannomutase, involved in ascorbate biosynthesis; phosphomannomutase (PMM); FUNCTIONS IN: protein binding, phosphomannomutase activity; INVOLVED IN: L-ascorbic acid biosynthetic process, response to salt stress, mannose biosynthetic process; LOCATED IN: cytoplasm; EXPRESSED IN: 24 plant structures; EXPRESSED DURING: 13 growth stages; CONTAINS InterPro DOMAIN/s:…		0.581
10.1.30.1	cell wall.precursor synthesis.sugar kinases.galacturonic acid kinase	vit_11s0078g00420	(at3g10700 : 178.0) Encodes a GHMP kinase family protein that acts as a galacturonic acid-1-phosphate kinase that catalyzes the production of galacturonic acid-1-phosphate. This is a precursor of the important cell wall building block UDP-galacturonic acid. Based on gene trap line GT8007, the gene appears to be expressed in a petal and stamen-specific manner, between flower stages 8 to 11, howeve…		1.01
10.1.30.3	cell wall.precursor synthesis.sugar kinases.glucuronic acid kinase	vit_14s0066g00340	(at3g01640 : 572.0) AtGlcAK is a sugar kinase able to phosphorylate D-GlcA to D-GlcA-1-phosphate in the presence of ATP.; glucuronokinase G (GLCAK); FUNCTIONS IN: poly(U) RNA binding, glucuronokinase activity, ATP binding; INVOLVED IN: cell wall biogenesis, inositol metabolic process, pollen tube development; LOCATED IN: cytoplasm; EXPRESSED IN: 24 plant structures; EXPRESSED DURING: 15 growth st…				-0.754
10.2	cell wall.cellulose synthesis	vit_06s0061g01230	(at5g22740 : 900.0) encodes a beta-mannan synthase based on in vitro enzyme assays from heterologously expressed protein; cellulose synthase-like A02 (CSLA02); CONTAINS InterPro DOMAIN/s: Glycosyl transferase, family 2 (InterPro:IPR001173); BEST Arabidopsis thaliana protein match is: Nucleotide-diphospho-sugar transferases superfamily protein (TAIR:AT5G03760.1); Has 5133 Blast hits to 5129 protei…	1022			-0.475
10.2	cell wall.cellulose synthesis	vit_04s0069g00780	(at4g31590 : 1086.0) encodes a gene similar to cellulose synthase; Cellulose-synthase-like C5 (CSLC5); FUNCTIONS IN: cellulose synthase activity, transferase activity, transferring glycosyl groups; INVOLVED IN: biological_process unknown; LOCATED IN: nucleus; EXPRESSED IN: 23 plant structures; EXPRESSED DURING: 13 growth stages; CONTAINS InterPro DOMAIN/s: Glycosyl transferase, family 2 (InterPro…			-0.628
10.2	cell wall.cellulose synthesis	vit_14s0066g01730	(at3g28180 : 940.0) encodes a gene similar to cellulose synthase; Cellulose-synthase-like C4 (CSLC04); FUNCTIONS IN: cellulose synthase activity, transferase activity, transferring glycosyl groups; INVOLVED IN: biological_process unknown; LOCATED IN: plasma membrane; EXPRESSED IN: 24 plant structures; EXPRESSED DURING: 13 growth stages; CONTAINS InterPro DOMAIN/s: Glycosyl transferase, family 2 (…		0.595
10.2	cell wall.cellulose synthesis	vit_00s0340g00050	(q7xuk4|gun12_orysa : 480.0) Endoglucanase 12 (EC 3.2.1.4) (Endo-1,4-beta glucanase 12) (OsGLU3) - Oryza sativa (Rice) & (at1g65610 : 477.0) KORRIGAN 2 (KOR2); FUNCTIONS IN: hydrolase activity, hydrolyzing O-glycosyl compounds, catalytic activity; INVOLVED IN: carbohydrate metabolic process; LOCATED IN: cellular_component unknown; EXPRESSED IN: stem, sepal, root, leaf, stamen; EXPRESSED DURING: L…		-1195
10.2.1	cell wall.cellulose synthesis.cellulose synthase	vit_02s0025g01750	(at4g23990 : 848.0) encodes a protein similar to cellulose synthase; cellulose synthase like G3 (CSLG3); FUNCTIONS IN: cellulose synthase activity, transferase activity, transferring glycosyl groups, transferase activity; INVOLVED IN: cellulose biosynthetic process, polysaccharide biosynthetic process; LOCATED IN: membrane; EXPRESSED IN: 13 plant structures; EXPRESSED DURING: 8 growth stages; CON…	1054	1179
10.2.1	cell wall.cellulose synthesis.cellulose synthase	vit_02s0025g01850	(at4g23990 : 738.0) encodes a protein similar to cellulose synthase; cellulose synthase like G3 (CSLG3); FUNCTIONS IN: cellulose synthase activity, transferase activity, transferring glycosyl groups, transferase activity; INVOLVED IN: cellulose biosynthetic process, polysaccharide biosynthetic process; LOCATED IN: membrane; EXPRESSED IN: 13 plant structures; EXPRESSED DURING: 8 growth stages; CON…	-0.576
10.2.1	cell wall.cellulose synthesis.cellulose synthase	vit_08s0007g08380	(at5g05170 : 1757.0) Encodes a cellulose synthase isomer. CESA3 mutants have cellulose defect in the primary cell wall. Multiple lines of evidence suggest that CESA3, along with CESA1 and CESA6 are present in the same plasma membrane complex for cellulose biosynthesis. As inferred from the null role of secondary wall-type CesAs, included in a set of five primary wall-type CesAs that may support t…			-0.621
10.2.1	cell wall.cellulose synthesis.cellulose synthase	vit_03s0038g04250	(ipr005150 : 1500.0) Cellulose synthase & (at4g39350 : 1492.0) Encodes a cellulose synthase isomer, related to CESA6. As inferred from the null role of secondary wall-type CesAs, included in a set of five primary wall-type CesAs that may support trichome cell wall thickening.; cellulose synthase A2 (CESA2); FUNCTIONS IN: cellulose synthase activity, transferase activity, transferring glycosyl gro…		0.463	-0.616
10.2.1	cell wall.cellulose synthesis.cellulose synthase	vit_02s0012g02190	(at5g16910 : 1731.0) encodes a gene similar to cellulose synthase. Located in golgi membranes.; cellulose-synthase like D2 (CSLD2); FUNCTIONS IN: cellulose synthase activity, transferase activity, transferring glycosyl groups; INVOLVED IN: plant-type cell wall biogenesis, response to cold, polysaccharide biosynthetic process, root hair elongation; LOCATED IN: Golgi apparatus, plasma membrane, int…			-1743
10.2.1	cell wall.cellulose synthesis.cellulose synthase	vit_16s0039g02020	(at3g03050 : 2000.0) encodes a cellulose synthase like protein. mutations initiate root hairs that rupture at their tip soon after initiation. is required for the synthesis of a noncellulosic wall polysaccharide.; cellulose synthase-like D3 (CSLD3); FUNCTIONS IN: cellulose synthase activity, transferase activity, transferring glycosyl groups; INVOLVED IN: response to cyclopentenone, plant-type ce…			-1138
10.2.1	cell wall.cellulose synthesis.cellulose synthase	vit_12s0059g01000	(at2g32540 : 668.0) encodes a gene similar to cellulose synthase; cellulose synthase-like B4 (CSLB04); FUNCTIONS IN: cellulose synthase activity, transferase activity, transferring glycosyl groups, transferase activity; INVOLVED IN: cellulose biosynthetic process, polysaccharide biosynthetic process; LOCATED IN: membrane; CONTAINS InterPro DOMAIN/s: Cellulose synthase (InterPro:IPR005150); BEST A…			-0.477
10.2.1	cell wall.cellulose synthesis.cellulose synthase	vit_00s0414g00030	(at1g55850 : 822.0) encodes a protein similar to cellulose synthase; cellulose synthase like E1 (CSLE1); FUNCTIONS IN: cellulose synthase activity, transferase activity, transferring glycosyl groups; INVOLVED IN: plant-type cell wall biogenesis, cellulose biosynthetic process, polysaccharide biosynthetic process; LOCATED IN: endoplasmic reticulum, plasma membrane; EXPRESSED IN: 24 plant structure…			-0.805
10.2.1	cell wall.cellulose synthesis.cellulose synthase	vit_07s0005g04110	(at5g44030 : 1645.0) Encodes a cellulose synthase involved in secondary cell wall biosynthesis. Confers resistance towards bacterial and fungal pathogens, independent of salicylic acid, ethylene and jasmonate signaling.; cellulose synthase A4 (CESA4); FUNCTIONS IN: cellulose synthase activity, transferase activity, transferring glycosyl groups; INVOLVED IN: cellulose biosynthetic process, plant-t…		1286		-0.822
10.2.1	cell wall.cellulose synthesis.cellulose synthase	vit_02s0025g01920	(at4g23990 : 745.0) encodes a protein similar to cellulose synthase; cellulose synthase like G3 (CSLG3); FUNCTIONS IN: cellulose synthase activity, transferase activity, transferring glycosyl groups, transferase activity; INVOLVED IN: cellulose biosynthetic process, polysaccharide biosynthetic process; LOCATED IN: membrane; EXPRESSED IN: 13 plant structures; EXPRESSED DURING: 8 growth stages; CON…		-0.752		0.675
10.2.1	cell wall.cellulose synthesis.cellulose synthase	vit_02s0025g01950	(at4g23990 : 565.0) encodes a protein similar to cellulose synthase; cellulose synthase like G3 (CSLG3); FUNCTIONS IN: cellulose synthase activity, transferase activity, transferring glycosyl groups, transferase activity; INVOLVED IN: cellulose biosynthetic process, polysaccharide biosynthetic process; LOCATED IN: membrane; EXPRESSED IN: 13 plant structures; EXPRESSED DURING: 8 growth stages; CON…		-1625
10.2.1	cell wall.cellulose synthesis.cellulose synthase	vit_19s0015g00730	(at1g55850 : 727.0) encodes a protein similar to cellulose synthase; cellulose synthase like E1 (CSLE1); FUNCTIONS IN: cellulose synthase activity, transferase activity, transferring glycosyl groups; INVOLVED IN: plant-type cell wall biogenesis, cellulose biosynthetic process, polysaccharide biosynthetic process; LOCATED IN: endoplasmic reticulum, plasma membrane; EXPRESSED IN: 24 plant structure…		0.692
10.2.1	cell wall.cellulose synthesis.cellulose synthase	vit_10s0003g01560	(at4g18780 : 1593.0) Encodes a member of the cellulose synthase family involved in secondary cell wall biosynthesis. Mutants have abnormal xylem formation, reduced cellulose content, and enhanced drought and osmotic stress tolerance. Mediates resistance towards bacterial pathogens via ABA. Confers resistance towards bacterial and fungal pathogens, independent of salicylic acid, ethylene and jasmo…		1183		-0.685
10.2.1	cell wall.cellulose synthesis.cellulose synthase	vit_02s0025g01980	(at4g23990 : 777.0) encodes a protein similar to cellulose synthase; cellulose synthase like G3 (CSLG3); FUNCTIONS IN: cellulose synthase activity, transferase activity, transferring glycosyl groups, transferase activity; INVOLVED IN: cellulose biosynthetic process, polysaccharide biosynthetic process; LOCATED IN: membrane; EXPRESSED IN: 13 plant structures; EXPRESSED DURING: 8 growth stages; CON…				-0.706
10.2.1	cell wall.cellulose synthesis.cellulose synthase	vit_11s0037g00530	(at5g17420 : 1765.0) Encodes a xylem-specific cellulose synthase that is phosphorylated on one or more serine residues (on either S185 or one of S180 or S181).; IRREGULAR XYLEM 3 (IRX3); FUNCTIONS IN: cellulose synthase activity; INVOLVED IN: cellulose biosynthetic process, plant-type cell wall biogenesis, secondary cell wall biogenesis, rhamnogalacturonan I side chain metabolic process; LOCATED …				-0.882
10.2.2	cell wall.cellulose synthesis.COBRA	vit_03s0038g01420	(at3g29810 : 220.0) COBRA-like protein 2 precursor (COBL2); FUNCTIONS IN: molecular_function unknown; INVOLVED IN: biological_process unknown; LOCATED IN: anchored to plasma membrane, anchored to membrane; EXPRESSED IN: 24 plant structures; EXPRESSED DURING: 13 growth stages; CONTAINS InterPro DOMAIN/s: Glycosyl-phosphatidyl inositol-anchored, plant (InterPro:IPR006918), COBRA-like (InterPro:IPR0…	-1652	-2033
10.2.2	cell wall.cellulose synthesis.COBRA	vit_05s0077g01470	(at4g16120 : 898.0) putative membrane-anchored cell wall protein; COBRA-like protein-7 precursor (COBL7); FUNCTIONS IN: molecular_function unknown; INVOLVED IN: biological_process unknown; LOCATED IN: anchored to plasma membrane, Golgi apparatus, anchored to membrane; EXPRESSED IN: 25 plant structures; EXPRESSED DURING: 13 growth stages; CONTAINS InterPro DOMAIN/s: Glycosyl-phosphatidyl inositol-…			-0.74
10.2.2	cell wall.cellulose synthesis.COBRA	vit_17s0000g05070	(at5g60920 : 785.0) Encodes a glycosylphosphatidylinositol-anchored protein localized primarily in the plasma membrane of the longitudinal sides of root cells. Necessary for oriented cell expansion in Arabidopsis. Cob mutants have abnormal roots that expand radially rather than longitudinally under certain growth conditions.; COBRA (COB); FUNCTIONS IN: molecular_function unknown; INVOLVED IN: res…		0.782
10.2.2	cell wall.cellulose synthesis.COBRA	vit_14s0083g01150	(at5g15630 : 765.0) Encodes a member of the COBRA family, similar to phytochelatin synthetase. Involved in secondary cell wall biosynthesis. Mutants make smaller plants with reduced levels of cellulose and cell wall sugars.; IRREGULAR XYLEM 6 (IRX6); INVOLVED IN: secondary cell wall biogenesis; LOCATED IN: plasma membrane, anchored to membrane; EXPRESSED IN: 21 plant structures; EXPRESSED DURING:…				-1042
10.3.2	cell wall.hemicellulose synthesis.glucuronoxylan	vit_19s0014g05130	(at5g54690 : 880.0) Encodes a protein with putative galacturonosyltransferase activity. Mutants defective in this gene displayed a notable reduction in xylose (>50%) in the cell walls from stems and roots and a reduction in cellulose (~25%).; galacturonosyltransferase 12 (GAUT12); CONTAINS InterPro DOMAIN/s: Glycosyl transferase, family 8 (InterPro:IPR002495); BEST Arabidopsis thaliana protein ma…				-0.946
10.4.1.1	cell wall.pectin synthesis.homogalacturonan.Galacturonic Acid Trnasferase	vit_15s0048g01300	(at3g61130 : 999.0) Encodes a protein with putative galacturonosyltransferase activity.; galacturonosyltransferase 1 (GAUT1); CONTAINS InterPro DOMAIN/s: Glycosyl transferase, family 8 (InterPro:IPR002495); BEST Arabidopsis thaliana protein match is: galacturonosyltransferase 3 (TAIR:AT4G38270.2); Has 1521 Blast hits to 1503 proteins in 273 species: Archae - 4; Bacteria - 491; Metazoa - 148; Fung…				-0.304
10.5	cell wall.cell wall proteins	vit_17s0000g01460	(at3g48530 : 532.0) SNF1-related protein kinase regulatory subunit gamma 1 (KING1); FUNCTIONS IN: molecular_function unknown; INVOLVED IN: biological_process unknown; LOCATED IN: plant-type cell wall; EXPRESSED IN: 23 plant structures; EXPRESSED DURING: 13 growth stages; CONTAINS InterPro DOMAIN/s: Cystathionine beta-synthase, core (InterPro:IPR000644); BEST Arabidopsis thaliana protein match is:…		-0.741		-0.743
10.5.1.1	cell wall.cell wall proteins.AGPs.AGP	vit_16s0050g02310	(at3g61640 : 78.2) arabinogalactan protein 20 (AGP20); CONTAINS InterPro DOMAIN/s: Protein of unknown function DUF1070 (InterPro:IPR009424); BEST Arabidopsis thaliana protein match is: arabinogalactan protein 16 (TAIR:AT2G46330.1); Has 106 Blast hits to 106 proteins in 13 species: Archae - 0; Bacteria - 0; Metazoa - 0; Fungi - 0; Plants - 106; Viruses - 0; Other Eukaryotes - 0 (source: NCBI BLink…			1055
10.5.1.1	cell wall.cell wall proteins.AGPs.AGP	vit_19s0015g00530	(at5g55730 : 404.0) fasciclin-like arabinogalactan-protein 1 (Fla1); FASCICLIN-like arabinogalactan 1 (FLA1); CONTAINS InterPro DOMAIN/s: FAS1 domain (InterPro:IPR000782); BEST Arabidopsis thaliana protein match is: FASCICLIN-like arabinogalactan 2 (TAIR:AT4G12730.1). & (gnl|cdd|36433 : 54.3) no description available & (reliability: 808.0) & (original description: cdna:novel chromosome:IGGP_12x:1…	0.983	1025
10.5.1.1	cell wall.cell wall proteins.AGPs.AGP	vit_08s0040g01970	(at5g03170 : 206.0) FASCICLIN-like arabinogalactan-protein 11 (FLA11); CONTAINS InterPro DOMAIN/s: FAS1 domain (InterPro:IPR000782); BEST Arabidopsis thaliana protein match is: FASCICLIN-like arabinogalactan-protein 12 (TAIR:AT5G60490.1); Has 965 Blast hits to 948 proteins in 162 species: Archae - 18; Bacteria - 233; Metazoa - 22; Fungi - 18; Plants - 634; Viruses - 0; Other Eukaryotes - 40 (sour…		1654
10.5.1.1	cell wall.cell wall proteins.AGPs.AGP	vit_06s0004g03050	(at5g03170 : 227.0) FASCICLIN-like arabinogalactan-protein 11 (FLA11); CONTAINS InterPro DOMAIN/s: FAS1 domain (InterPro:IPR000782); BEST Arabidopsis thaliana protein match is: FASCICLIN-like arabinogalactan-protein 12 (TAIR:AT5G60490.1); Has 965 Blast hits to 948 proteins in 162 species: Archae - 18; Bacteria - 233; Metazoa - 22; Fungi - 18; Plants - 634; Viruses - 0; Other Eukaryotes - 40 (sour…		1189
10.5.1.1	cell wall.cell wall proteins.AGPs.AGP	vit_12s0059g00570	(at2g04780 : 249.0) fasciclin-like arabinogalactan-protein 7 (Fla7); FASCICLIN-like arabinoogalactan 7 (FLA7); LOCATED IN: anchored to plasma membrane, plasma membrane, anchored to membrane, membrane; EXPRESSED IN: 22 plant structures; EXPRESSED DURING: 13 growth stages; CONTAINS InterPro DOMAIN/s: FAS1 domain (InterPro:IPR000782); BEST Arabidopsis thaliana protein match is: FASCICLIN-like arabin…		0.704
10.5.3	cell wall.cell wall proteins.LRR	vit_18s0001g10040	(at3g19320 : 323.0) Leucine-rich repeat (LRR) family protein; LOCATED IN: endomembrane system; EXPRESSED IN: root; CONTAINS InterPro DOMAIN/s: Leucine-rich repeat (InterPro:IPR001611); BEST Arabidopsis thaliana protein match is: Leucine-rich repeat (LRR) family protein (TAIR:AT1G49750.1); Has 128497 Blast hits to 47794 proteins in 2067 species: Archae - 184; Bacteria - 14728; Metazoa - 28641; Fun…	1.03
10.5.3	cell wall.cell wall proteins.LRR	vit_15s0048g02970	(at2g46630 : 77.4) unknown protein; LOCATED IN: chloroplast; EXPRESSED IN: 22 plant structures; EXPRESSED DURING: 13 growth stages; Has 110095 Blast hits to 59224 proteins in 2216 species: Archae - 177; Bacteria - 15429; Metazoa - 38345; Fungi - 18843; Plants - 13341; Viruses - 3084; Other Eukaryotes - 20876 (source: NCBI BLink). & (gnl|cdd|38301 : 68.1) no description available & (gnl|cdd|76379 …	0.759
10.5.4	cell wall.cell wall proteins.HRGP	vit_12s0028g03730	(at4g28300 : 151.0) Encodes a protein with 13.6% proline amino acids that is predicted to localize to the cell wall.; Protein of unknown function (DUF1421); CONTAINS InterPro DOMAIN/s: Protein of unknown function DUF1421 (InterPro:IPR010820); BEST Arabidopsis thaliana protein match is: Protein of unknown function (DUF1421) (TAIR:AT5G14540.1); Has 35333 Blast hits to 34131 proteins in 2444 species…		-0.51		-0.382
10.5.4	cell wall.cell wall proteins.HRGP	vit_12s0028g03740	(at4g28300 : 184.0) Encodes a protein with 13.6% proline amino acids that is predicted to localize to the cell wall.; Protein of unknown function (DUF1421); CONTAINS InterPro DOMAIN/s: Protein of unknown function DUF1421 (InterPro:IPR010820); BEST Arabidopsis thaliana protein match is: Protein of unknown function (DUF1421) (TAIR:AT5G14540.1); Has 35333 Blast hits to 34131 proteins in 2444 species…		-0.716
10.5.5	cell wall.cell wall proteins.RGP	vit_17s0000g01290	(p80607|uptg_maize : 665.0) Alpha-1,4-glucan-protein synthase [UDP-forming] (EC 2.4.1.112) (UDP-glucose:protein transglucosylase) (UPTG) (Amylogenin) (Golgi-associated protein se-wap41) - Zea mays (Maize) & (at3g02230 : 660.0) reversibly glycosylated polypeptide possibly involved in plant cell wall synthesis; reversibly glycosylated polypeptide 1 (RGP1); FUNCTIONS IN: cellulose synthase (UDP-form…	1147
10.6	cell wall.degradation	vit_15s0048g01080	(at5g62150 : 103.0) peptidoglycan-binding LysM domain-containing protein; FUNCTIONS IN: molecular_function unknown; INVOLVED IN: cell wall macromolecule catabolic process; LOCATED IN: endomembrane system; EXPRESSED IN: 15 plant structures; EXPRESSED DURING: 6 growth stages; BEST Arabidopsis thaliana protein match is: peptidoglycan-binding LysM domain-containing protein (TAIR:AT4G25433.1); Has 63 …	-0.692	-0.89
10.6	cell wall.degradation	vit_11s0118g00420	(at5g34940 : 669.0) The protein is predicted (WoLF PSORT program) to be membrane-associated.; glucuronidase 3 (GUS3); FUNCTIONS IN: beta-glucuronidase activity; INVOLVED IN: biological_process unknown; LOCATED IN: plant-type cell wall; EXPRESSED IN: 22 plant structures; EXPRESSED DURING: 11 growth stages; CONTAINS InterPro DOMAIN/s: Glycoside hydrolase family 79, N-terminal (InterPro:IPR005199); …				-0.898
10.6.1	cell wall.degradation.cellulases and beta -1,4-glucanases	vit_08s0032g00470	(at5g20950 : 913.0) Glycosyl hydrolase family protein; FUNCTIONS IN: hydrolase activity, hydrolyzing O-glycosyl compounds; INVOLVED IN: carbohydrate metabolic process; LOCATED IN: cell wall, membrane, plant-type cell wall; EXPRESSED IN: 25 plant structures; EXPRESSED DURING: 13 growth stages; CONTAINS InterPro DOMAIN/s: Glycoside hydrolase, family 3, N-terminal (InterPro:IPR001764), Glycoside hyd…			-0.655	-0.674
10.6.1	cell wall.degradation.cellulases and beta -1,4-glucanases	vit_06s0009g00810	(at5g20950 : 942.0) Glycosyl hydrolase family protein; FUNCTIONS IN: hydrolase activity, hydrolyzing O-glycosyl compounds; INVOLVED IN: carbohydrate metabolic process; LOCATED IN: cell wall, membrane, plant-type cell wall; EXPRESSED IN: 25 plant structures; EXPRESSED DURING: 13 growth stages; CONTAINS InterPro DOMAIN/s: Glycoside hydrolase, family 3, N-terminal (InterPro:IPR001764), Glycoside hyd…				-0.59
10.6.2	cell wall.degradation.mannan-xylose-arabinose-fucose	vit_04s0023g02130	(at5g66460 : 585.0) Glycosyl hydrolase superfamily protein; FUNCTIONS IN: cation binding, hydrolase activity, hydrolyzing O-glycosyl compounds, catalytic activity; INVOLVED IN: carbohydrate metabolic process; LOCATED IN: endomembrane system; EXPRESSED IN: 17 plant structures; EXPRESSED DURING: 4 anthesis, C globular stage, 4 leaf senescence stage, petal differentiation and expansion stage, E expa…	0.84
10.6.2	cell wall.degradation.mannan-xylose-arabinose-fucose	vit_18s0001g12830	(at5g66460 : 575.0) Glycosyl hydrolase superfamily protein; FUNCTIONS IN: cation binding, hydrolase activity, hydrolyzing O-glycosyl compounds, catalytic activity; INVOLVED IN: carbohydrate metabolic process; LOCATED IN: endomembrane system; EXPRESSED IN: 17 plant structures; EXPRESSED DURING: 4 anthesis, C globular stage, 4 leaf senescence stage, petal differentiation and expansion stage, E expa…	1664	0.974
10.6.2	cell wall.degradation.mannan-xylose-arabinose-fucose	vit_18s0001g08370	(at1g58370 : 1294.0) Encodes a protein with xylanase activity.; RXF12; FUNCTIONS IN: endo-1,4-beta-xylanase activity, hydrolase activity, hydrolyzing O-glycosyl compounds; INVOLVED IN: carbohydrate metabolic process; LOCATED IN: cell wall; EXPRESSED IN: 24 plant structures; EXPRESSED DURING: 10 growth stages; CONTAINS InterPro DOMAIN/s: Glycoside hydrolase, family 10 (InterPro:IPR001000), Carbohy…			-0.438	-0.538
10.6.2	cell wall.degradation.mannan-xylose-arabinose-fucose	vit_11s0052g01220	(at4g25810 : 424.0) xyloglucan endotransglycosylase-related protein (XTR6); xyloglucan endotransglycosylase 6 (XTR6); FUNCTIONS IN: hydrolase activity, acting on glycosyl bonds, xyloglucan:xyloglucosyl transferase activity, hydrolase activity, hydrolyzing O-glycosyl compounds; INVOLVED IN: carbohydrate metabolic process, cellular glucan metabolic process; LOCATED IN: cell wall; EXPRESSED IN: 14 p…		-1456		-1458
10.6.2	cell wall.degradation.mannan-xylose-arabinose-fucose	vit_08s0032g00890	(at5g64570 : 1175.0) Encodes a beta-d-xylosidase that belongs to family 3 of glycoside hydrolases.; beta-D-xylosidase 4 (XYL4); FUNCTIONS IN: xylan 1,4-beta-xylosidase activity, hydrolase activity, hydrolyzing O-glycosyl compounds; INVOLVED IN: xylan catabolic process; LOCATED IN: apoplast, cell wall; EXPRESSED IN: 24 plant structures; EXPRESSED DURING: 13 growth stages; CONTAINS InterPro DOMAIN/…				0.685
10.6.2	cell wall.degradation.mannan-xylose-arabinose-fucose	vit_08s0040g00320	(at3g10740 : 833.0) Encodes a bifunctional alpha-l-arabinofuranosidase/beta-d-xylosidase that belongs to family 51 of glycoside hydrolases. It may be involved in cell wall modification.; alpha-L-arabinofuranosidase 1 (ASD1); FUNCTIONS IN: hydrolase activity, acting on glycosyl bonds, xylan 1,4-beta-xylosidase activity, alpha-N-arabinofuranosidase activity; INVOLVED IN: xylan catabolic process; LO…				-0.445
10.6.2	cell wall.degradation.mannan-xylose-arabinose-fucose	vit_07s0005g01300	(at1g02640 : 1165.0) encodes a protein similar to a beta-xylosidase located in the extracellular matrix. This is a member of glycosyl hydrolase family 3 and has six other closely related members.; beta-xylosidase 2 (BXL2); FUNCTIONS IN: hydrolase activity, hydrolyzing O-glycosyl compounds; INVOLVED IN: carbohydrate metabolic process; LOCATED IN: plant-type cell wall; EXPRESSED IN: 23 plant struct…				-1374
10.6.2	cell wall.degradation.mannan-xylose-arabinose-fucose	vit_18s0001g05180	(at1g78060 : 1022.0) Glycosyl hydrolase family protein; FUNCTIONS IN: hydrolase activity, hydrolyzing O-glycosyl compounds; INVOLVED IN: carbohydrate metabolic process; LOCATED IN: apoplast, cell wall, chloroplast, plant-type cell wall; EXPRESSED IN: 22 plant structures; EXPRESSED DURING: 13 growth stages; CONTAINS InterPro DOMAIN/s: Glycoside hydrolase, family 3, N-terminal (InterPro:IPR001764),…				-0.741
10.6.2	cell wall.degradation.mannan-xylose-arabinose-fucose	vit_15s0048g01850	(at4g30290 : 102.0) Encodes a xyloglucan endotransglucosylase/hydrolase with only only the endotransglucosylase (XET; EC 2.4.1.207) activity towards xyloglucan and non-detectable endohydrolytic (XEH; EC 3.2.1.151) activity. Expressed throughout both the main and the lateral root, with intensive expression at the dividing and elongating regions. Is expressed in lateral root primordia but expressio…				-0.626
10.6.2	cell wall.degradation.mannan-xylose-arabinose-fucose	vit_11s0052g01180	(at4g25810 : 431.0) xyloglucan endotransglycosylase-related protein (XTR6); xyloglucan endotransglycosylase 6 (XTR6); FUNCTIONS IN: hydrolase activity, acting on glycosyl bonds, xyloglucan:xyloglucosyl transferase activity, hydrolase activity, hydrolyzing O-glycosyl compounds; INVOLVED IN: carbohydrate metabolic process, cellular glucan metabolic process; LOCATED IN: cell wall; EXPRESSED IN: 14 p…				-1585
10.6.2	cell wall.degradation.mannan-xylose-arabinose-fucose	vit_11s0052g01190	(at4g25810 : 425.0) xyloglucan endotransglycosylase-related protein (XTR6); xyloglucan endotransglycosylase 6 (XTR6); FUNCTIONS IN: hydrolase activity, acting on glycosyl bonds, xyloglucan:xyloglucosyl transferase activity, hydrolase activity, hydrolyzing O-glycosyl compounds; INVOLVED IN: carbohydrate metabolic process, cellular glucan metabolic process; LOCATED IN: cell wall; EXPRESSED IN: 14 p…				-2613
10.6.2	cell wall.degradation.mannan-xylose-arabinose-fucose	vit_11s0052g01200	(at4g25810 : 432.0) xyloglucan endotransglycosylase-related protein (XTR6); xyloglucan endotransglycosylase 6 (XTR6); FUNCTIONS IN: hydrolase activity, acting on glycosyl bonds, xyloglucan:xyloglucosyl transferase activity, hydrolase activity, hydrolyzing O-glycosyl compounds; INVOLVED IN: carbohydrate metabolic process, cellular glucan metabolic process; LOCATED IN: cell wall; EXPRESSED IN: 14 p…				-1059
10.6.2	cell wall.degradation.mannan-xylose-arabinose-fucose	vit_11s0052g01300	(at4g25810 : 421.0) xyloglucan endotransglycosylase-related protein (XTR6); xyloglucan endotransglycosylase 6 (XTR6); FUNCTIONS IN: hydrolase activity, acting on glycosyl bonds, xyloglucan:xyloglucosyl transferase activity, hydrolase activity, hydrolyzing O-glycosyl compounds; INVOLVED IN: carbohydrate metabolic process, cellular glucan metabolic process; LOCATED IN: cell wall; EXPRESSED IN: 14 p…				-2067
10.6.2	cell wall.degradation.mannan-xylose-arabinose-fucose	vit_00s0415g00080	(at5g10560 : 1021.0) Glycosyl hydrolase family protein; FUNCTIONS IN: xylan 1,4-beta-xylosidase activity, hydrolase activity, hydrolyzing O-glycosyl compounds; INVOLVED IN: carbohydrate metabolic process; LOCATED IN: plasma membrane, vacuole; EXPRESSED IN: 24 plant structures; EXPRESSED DURING: 13 growth stages; CONTAINS InterPro DOMAIN/s: Glycoside hydrolase, family 3, N-terminal (InterPro:IPR00…				-0.516
10.6.3	cell wall.degradation.pectate lyases and polygalacturonases	vit_08s0007g04820	(at3g53190 : 627.0) Pectin lyase-like superfamily protein; CONTAINS InterPro DOMAIN/s: Pectin lyase fold/virulence factor (InterPro:IPR011050), AmbAllergen (InterPro:IPR018082), Pectate lyase/Amb allergen (InterPro:IPR002022), Pectin lyase fold (InterPro:IPR012334); BEST Arabidopsis thaliana protein match is: Pectin lyase-like superfamily protein (TAIR:AT5G04310.1); Has 1735 Blast hits to 1728 pr…	1862			-0.812
10.6.3	cell wall.degradation.pectate lyases and polygalacturonases	vit_05s0051g00590	(at1g04680 : 688.0) Pectin lyase-like superfamily protein; FUNCTIONS IN: lyase activity, pectate lyase activity; INVOLVED IN: biological_process unknown; LOCATED IN: membrane; EXPRESSED IN: 23 plant structures; EXPRESSED DURING: 13 growth stages; CONTAINS InterPro DOMAIN/s: Pectin lyase fold/virulence factor (InterPro:IPR011050), AmbAllergen (InterPro:IPR018082), Pectate lyase/Amb allergen (Inter…	1084	1539	-1.04	-0.766
10.6.3	cell wall.degradation.pectate lyases and polygalacturonases	vit_17s0000g09810	(at1g67750 : 608.0) Pectate lyase family protein; FUNCTIONS IN: pectate lyase activity; INVOLVED IN: biological_process unknown; LOCATED IN: endomembrane system; EXPRESSED IN: 21 plant structures; EXPRESSED DURING: 13 growth stages; CONTAINS InterPro DOMAIN/s: Pectin lyase fold/virulence factor (InterPro:IPR011050), AmbAllergen (InterPro:IPR018082), Pectate lyase/Amb allergen (InterPro:IPR002022)…	1273			-0.635
10.6.3	cell wall.degradation.pectate lyases and polygalacturonases	vit_01s0127g00400	(at1g60590 : 634.0) Pectin lyase-like superfamily protein; FUNCTIONS IN: polygalacturonase activity; INVOLVED IN: carbohydrate metabolic process; EXPRESSED IN: 20 plant structures; EXPRESSED DURING: 10 growth stages; CONTAINS InterPro DOMAIN/s: Pectin lyase fold/virulence factor (InterPro:IPR011050), Pectin lyase fold (InterPro:IPR012334), Glycoside hydrolase, family 28 (InterPro:IPR000743), Para…	1.0	1036	-1554
10.6.3	cell wall.degradation.pectate lyases and polygalacturonases	vit_18s0001g07850	(at1g09890 : 981.0) Rhamnogalacturonate lyase family protein; CONTAINS InterPro DOMAIN/s: Rhamnogalacturonate lyase (InterPro:IPR010325), Carbohydrate-binding-like fold (InterPro:IPR013784), Galactose-binding domain-like (InterPro:IPR008979); BEST Arabidopsis thaliana protein match is: Rhamnogalacturonate lyase family protein (TAIR:AT1G09910.1); Has 301 Blast hits to 285 proteins in 64 species: A…			-0.963
10.6.3	cell wall.degradation.pectate lyases and polygalacturonases	vit_13s0139g00110	(at3g61490 : 117.0) Pectin lyase-like superfamily protein; FUNCTIONS IN: polygalacturonase activity; INVOLVED IN: carbohydrate metabolic process; LOCATED IN: endomembrane system; EXPRESSED IN: 22 plant structures; EXPRESSED DURING: 14 growth stages; CONTAINS InterPro DOMAIN/s: Pectin lyase fold/virulence factor (InterPro:IPR011050), Glycoside hydrolase, family 28 (InterPro:IPR000743), Pectin lyas…			-0.81
10.6.3	cell wall.degradation.pectate lyases and polygalacturonases	vit_01s0137g00240	(at1g67750 : 662.0) Pectate lyase family protein; FUNCTIONS IN: pectate lyase activity; INVOLVED IN: biological_process unknown; LOCATED IN: endomembrane system; EXPRESSED IN: 21 plant structures; EXPRESSED DURING: 13 growth stages; CONTAINS InterPro DOMAIN/s: Pectin lyase fold/virulence factor (InterPro:IPR011050), AmbAllergen (InterPro:IPR018082), Pectate lyase/Amb allergen (InterPro:IPR002022)…		1649	-0.908	-0.587
10.6.3	cell wall.degradation.pectate lyases and polygalacturonases	vit_01s0127g00870	(at1g23760 : 816.0) Encodes aromatic rich glycoprotein JP630.; JP630; CONTAINS InterPro DOMAIN/s: BURP (InterPro:IPR004873); BEST Arabidopsis thaliana protein match is: polygalacturonase 2 (TAIR:AT1G70370.2); Has 1783 Blast hits to 1423 proteins in 248 species: Archae - 0; Bacteria - 362; Metazoa - 287; Fungi - 197; Plants - 556; Viruses - 4; Other Eukaryotes - 377 (source: NCBI BLink). & (ipr004…		0.995	-0.833
10.6.3	cell wall.degradation.pectate lyases and polygalacturonases	vit_08s0007g07750	(ipr012334 : 1500.0) Pectin lyase fold & (p35336|pglr_actch : 527.0) Polygalacturonase precursor (EC 3.2.1.15) (PG) (Pectinase) - Actinidia chinensis (Kiwi) (Yangtao) & (at2g41850 : 427.0) ADPG2.; polygalacturonase abscission zone A. thaliana (PGAZAT); FUNCTIONS IN: polygalacturonase activity; INVOLVED IN: cell wall modification involved in abscission, fruit dehiscence, floral organ abscission, a…				2542
10.6.3	cell wall.degradation.pectate lyases and polygalacturonases	vit_09s0002g06380	(at1g80170 : 483.0) Pectin lyase-like superfamily protein; FUNCTIONS IN: polygalacturonase activity; INVOLVED IN: carbohydrate metabolic process; LOCATED IN: plant-type cell wall; EXPRESSED IN: 15 plant structures; EXPRESSED DURING: 6 growth stages; CONTAINS InterPro DOMAIN/s: Pectin lyase fold/virulence factor (InterPro:IPR011050), Pectin lyase fold (InterPro:IPR012334), Glycoside hydrolase, fam…				0.669
10.6.3	cell wall.degradation.pectate lyases and polygalacturonases	vit_08s0007g07880	(at3g57790 : 593.0) Pectin lyase-like superfamily protein; FUNCTIONS IN: polygalacturonase activity; INVOLVED IN: carbohydrate metabolic process; LOCATED IN: plasma membrane; EXPRESSED IN: 23 plant structures; EXPRESSED DURING: 14 growth stages; CONTAINS InterPro DOMAIN/s: Pectin lyase fold/virulence factor (InterPro:IPR011050), Pectin lyase fold (InterPro:IPR012334), Glycoside hydrolase, family …				-0.722
10.7	cell wall.modification	vit_03s0038g03430	(at4g38400 : 355.0) member of EXPANSIN-LIKE. Naming convention from the Expansin Working Group (Kende et al, 2004. Plant Mol Bio); expansin-like A2 (EXLA2); INVOLVED IN: response to cyclopentenone, plant-type cell wall organization, unidimensional cell growth, plant-type cell wall loosening; LOCATED IN: endomembrane system, extracellular region; EXPRESSED IN: 18 plant structures; EXPRESSED DURING…		0.978
10.7	cell wall.modification	vit_02s0012g00830	(q850k7|exlb1_orysa : 321.0) Expansin-like B1 precursor (OsEXLB1) (Expensin-related 1) (OsEXPR1) (OsaEXPb3.1) - Oryza sativa (Rice) & (at4g17030 : 194.0) Encodes EXLB1 (expansin-like B1), a member of the expansin family.; expansin-like B1 (EXLB1); INVOLVED IN: sexual reproduction, unidimensional cell growth, plant-type cell wall loosening; LOCATED IN: endomembrane system, extracellular region; EX…	-1163
10.7	cell wall.modification	vit_17s0053g00990	(at2g03090 : 362.0) member of Alpha-Expansin Gene Family. Naming convention from the Expansin Working Group (Kende et al, 2004. Plant Mol Bio). Involved in the formation of nematode-induced syncytia in roots of Arabidopsis thaliana.; expansin A15 (EXPA15); INVOLVED IN: plant-type cell wall modification involved in multidimensional cell growth, syncytium formation, unidimensional cell growth, plan…	1781	1422		1216
10.7	cell wall.modification	vit_13s0019g01650	(at2g39700 : 477.0) putative expansin. Naming convention from the Expansin Working Group (Kende et al, 2004. Plant Mol Bio). Involved in the formation of nematode-induced syncytia in roots of Arabidopsis thaliana.; expansin A4 (EXPA4); CONTAINS InterPro DOMAIN/s: Barwin-related endoglucanase (InterPro:IPR009009), Pollen allergen, N-terminal (InterPro:IPR014734), Expansin (InterPro:IPR002963), Rar…	1906	1352
10.7	cell wall.modification	vit_01s0026g02620	(at1g26770 : 409.0) Encodes an expansin. Naming convention from the Expansin Working Group (Kende et al, Plant Mol Bio). Involved in the formation of nematode-induced syncytia in roots of Arabidopsis thaliana.; expansin A10 (EXPA10); CONTAINS InterPro DOMAIN/s: Pollen allergen, N-terminal (InterPro:IPR014734), Rare lipoprotein A (InterPro:IPR005132), Pollen allergen/expansin, C-terminal (InterPro…	1609	1268
10.7	cell wall.modification	vit_06s0004g07970	(at2g40610 : 374.0) member of Alpha-Expansin Gene Family. Naming convention from the Expansin Working Group (Kende et al, 2004. Plant Mol Bio). Involved in the formation of nematode-induced syncytia in roots of Arabidopsis thaliana.; expansin A8 (EXPA8); INVOLVED IN: plant-type cell wall modification involved in multidimensional cell growth, syncytium formation, unidimensional cell growth, plant-…			-0.794	-1136
10.7	cell wall.modification	vit_13s0067g02930	(at2g40610 : 407.0) member of Alpha-Expansin Gene Family. Naming convention from the Expansin Working Group (Kende et al, 2004. Plant Mol Bio). Involved in the formation of nematode-induced syncytia in roots of Arabidopsis thaliana.; expansin A8 (EXPA8); INVOLVED IN: plant-type cell wall modification involved in multidimensional cell growth, syncytium formation, unidimensional cell growth, plant-…			-1312
10.7	cell wall.modification	vit_12s0059g00190	(at4g28250 : 354.0) putative beta-expansin/allergen protein. Naming convention from the Expansin Working Group (Kende et al, 2004. Plant Mol Bio). Involved in the formation of nematode-induced syncytia in roots of Arabidopsis thaliana.; expansin B3 (EXPB3); INVOLVED IN: response to cyclopentenone, syncytium formation, plant-type cell wall organization, unidimensional cell growth, plant-type cell …			-0.788	-0.963
10.7	cell wall.modification	vit_12s0134g00160	(at4g03210 : 449.0) encodes a member of xyloglucan endotransglucosylase/hydrolases (XTHs) that catalyze the cleavage and molecular grafting of xyloglucan chains function in loosening and rearrangement of the cell wall. Gene is expressed in shoot apex region, flower buds, flower stalks and internodes bearing flowers.; xyloglucan endotransglucosylase/hydrolase 9 (XTH9); FUNCTIONS IN: hydrolase acti…			1095
10.7	cell wall.modification	vit_01s0011g06250	(at2g01850 : 447.0) EXGT-A3 has homology to xyloglucan endotransglucosylases/hydrolases (XTHs). Mutants in this gene show a lesion mimic phenotype associated with leaf maturation and a reduction in the number of tertiary veins. Individual tracheary elements in the mutants are shorter, but phloem transport activity is not severely affected. EXGT-A3 plays a role in xyloglucan degradation in the dif…			0.666
10.7	cell wall.modification	vit_00s0386g00050	(at4g37800 : 182.0) xyloglucan endotransglucosylase/hydrolase 7 (XTH7); FUNCTIONS IN: hydrolase activity, acting on glycosyl bonds, xyloglucan:xyloglucosyl transferase activity, hydrolase activity, hydrolyzing O-glycosyl compounds; INVOLVED IN: carbohydrate metabolic process, cellular glucan metabolic process; LOCATED IN: endomembrane system, cell wall, apoplast; EXPRESSED IN: 17 plant structures…			0.624
10.7	cell wall.modification	vit_11s0052g01250	(p35694|bru1_soybn : 402.0) Brassinosteroid-regulated protein BRU1 precursor - Glycine max (Soybean) & (at4g25810 : 390.0) xyloglucan endotransglycosylase-related protein (XTR6); xyloglucan endotransglycosylase 6 (XTR6); FUNCTIONS IN: hydrolase activity, acting on glycosyl bonds, xyloglucan:xyloglucosyl transferase activity, hydrolase activity, hydrolyzing O-glycosyl compounds; INVOLVED IN: carbo…	-0.785		1.4
10.7	cell wall.modification	vit_11s0052g01280	(at4g25810 : 421.0) xyloglucan endotransglycosylase-related protein (XTR6); xyloglucan endotransglycosylase 6 (XTR6); FUNCTIONS IN: hydrolase activity, acting on glycosyl bonds, xyloglucan:xyloglucosyl transferase activity, hydrolase activity, hydrolyzing O-glycosyl compounds; INVOLVED IN: carbohydrate metabolic process, cellular glucan metabolic process; LOCATED IN: cell wall; EXPRESSED IN: 14 p…	-1097			-1877
10.7	cell wall.modification	vit_10s0116g00520	(at1g11545 : 500.0) xyloglucan endotransglucosylase/hydrolase 8 (XTH8); FUNCTIONS IN: hydrolase activity, acting on glycosyl bonds, xyloglucan:xyloglucosyl transferase activity, hydrolase activity, hydrolyzing O-glycosyl compounds; INVOLVED IN: carbohydrate metabolic process, cellular glucan metabolic process; LOCATED IN: endomembrane system, cell wall, apoplast; EXPRESSED IN: 21 plant structures…	1422	1215
10.7	cell wall.modification	vit_11s0052g01260	(at4g25810 : 418.0) xyloglucan endotransglycosylase-related protein (XTR6); xyloglucan endotransglycosylase 6 (XTR6); FUNCTIONS IN: hydrolase activity, acting on glycosyl bonds, xyloglucan:xyloglucosyl transferase activity, hydrolase activity, hydrolyzing O-glycosyl compounds; INVOLVED IN: carbohydrate metabolic process, cellular glucan metabolic process; LOCATED IN: cell wall; EXPRESSED IN: 14 p…			-1.59	-1.14
10.7	cell wall.modification	vit_05s0062g00250	(p35694|bru1_soybn : 450.0) Brassinosteroid-regulated protein BRU1 precursor - Glycine max (Soybean) & (at4g14130 : 416.0) xyloglucan endotransglycosylase-related protein (XTR7); xyloglucan endotransglucosylase/hydrolase 15 (XTH15); FUNCTIONS IN: hydrolase activity, acting on glycosyl bonds, xyloglucan:xyloglucosyl transferase activity, hydrolase activity, hydrolyzing O-glycosyl compounds; INVOLV…		-1196	1137	-0.948
10.7	cell wall.modification	vit_06s0004g04860	(at2g39700 : 482.0) putative expansin. Naming convention from the Expansin Working Group (Kende et al, 2004. Plant Mol Bio). Involved in the formation of nematode-induced syncytia in roots of Arabidopsis thaliana.; expansin A4 (EXPA4); CONTAINS InterPro DOMAIN/s: Barwin-related endoglucanase (InterPro:IPR009009), Pollen allergen, N-terminal (InterPro:IPR014734), Expansin (InterPro:IPR002963), Rar…				-0.578
10.8.1	cell wall.pectin*esterases.PME	vit_15s0048g00510	(o04887|pme2_citsi : 763.0) Pectinesterase-2 precursor (EC 3.1.1.11) (Pectin methylesterase) (PE) - Citrus sinensis (Sweet orange) & (at2g45220 : 706.0) Plant invertase/pectin methylesterase inhibitor superfamily; FUNCTIONS IN: enzyme inhibitor activity, pectinesterase activity; INVOLVED IN: cell wall modification; LOCATED IN: membrane, plant-type cell wall; EXPRESSED IN: 9 plant structures; EXPR…		-2051		1125
10.8.1	cell wall.pectin*esterases.PME	vit_07s0005g00730	(at4g02320 : 513.0) Plant invertase/pectin methylesterase inhibitor superfamily; FUNCTIONS IN: enzyme inhibitor activity, pectinesterase activity; INVOLVED IN: cell wall modification; LOCATED IN: endomembrane system, cell wall, plant-type cell wall; EXPRESSED IN: flower; CONTAINS InterPro DOMAIN/s: Pectinesterase, active site (InterPro:IPR018040), Pectin lyase fold/virulence factor (InterPro:IPR0…			-0.424	-0.408
10.8.1	cell wall.pectin*esterases.PME	vit_03s0038g03570	(at1g76160 : 855.0) SKU5 similar 5 (sks5); FUNCTIONS IN: oxidoreductase activity, copper ion binding; INVOLVED IN: oxidation reduction; LOCATED IN: apoplast, cell wall, plant-type cell wall; EXPRESSED IN: 24 plant structures; EXPRESSED DURING: 13 growth stages; CONTAINS InterPro DOMAIN/s: Multicopper oxidase, type 3 (InterPro:IPR011707), Cupredoxin (InterPro:IPR008972), Multicopper oxidase, type …			-1467	-0.708
10.8.1	cell wall.pectin*esterases.PME	vit_11s0016g03020	(at5g19730 : 595.0) Pectin lyase-like superfamily protein; FUNCTIONS IN: pectinesterase activity; INVOLVED IN: cell wall modification; LOCATED IN: cell wall, plant-type cell wall, cytoplasm; EXPRESSED IN: 17 plant structures; EXPRESSED DURING: 8 growth stages; CONTAINS InterPro DOMAIN/s: Pectinesterase, active site (InterPro:IPR018040), Pectin lyase fold/virulence factor (InterPro:IPR011050), Pec…			-0.902
10.8.1	cell wall.pectin*esterases.PME	vit_10s0116g00590	(at1g11580 : 588.0) methylesterase PCR A (PMEPCRA); FUNCTIONS IN: enzyme inhibitor activity, pectinesterase activity; INVOLVED IN: cell wall modification; LOCATED IN: cell wall, plasma membrane, plant-type cell wall; EXPRESSED IN: 25 plant structures; EXPRESSED DURING: 13 growth stages; CONTAINS InterPro DOMAIN/s: Pectinesterase, active site (InterPro:IPR018040), Pectin lyase fold/virulence facto…			-1006	-1442
10.8.2	cell wall.pectin*esterases.acetyl esterase	vit_02s0087g00400	(at4g19420 : 586.0) Pectinacetylesterase family protein; CONTAINS InterPro DOMAIN/s: Pectinacetylesterase (InterPro:IPR004963); BEST Arabidopsis thaliana protein match is: Pectinacetylesterase family protein (TAIR:AT4G19410.1); Has 543 Blast hits to 535 proteins in 96 species: Archae - 2; Bacteria - 44; Metazoa - 119; Fungi - 0; Plants - 298; Viruses - 0; Other Eukaryotes - 80 (source: NCBI BLink…	0.818	0.638
10.8.1	cell wall.pectin*esterases.PME	vit_06s0009g02560	(o04887|pme2_citsi : 720.0) Pectinesterase-2 precursor (EC 3.1.1.11) (Pectin methylesterase) (PE) - Citrus sinensis (Sweet orange) & (at2g45220 : 654.0) Plant invertase/pectin methylesterase inhibitor superfamily; FUNCTIONS IN: enzyme inhibitor activity, pectinesterase activity; INVOLVED IN: cell wall modification; LOCATED IN: membrane, plant-type cell wall; EXPRESSED IN: 9 plant structures; EXPR…		-2934
10.8.1	cell wall.pectin*esterases.PME	vit_11s0016g00330	(at5g20860 : 444.0) Plant invertase/pectin methylesterase inhibitor superfamily; FUNCTIONS IN: enzyme inhibitor activity, pectinesterase activity; INVOLVED IN: cell wall modification; LOCATED IN: endomembrane system, cell wall, plant-type cell wall; EXPRESSED IN: flower; CONTAINS InterPro DOMAIN/s: Pectinesterase, active site (InterPro:IPR018040), Pectin lyase fold/virulence factor (InterPro:IPR0…		1233
10.8.2	cell wall.pectin*esterases.acetyl esterase	vit_05s0020g01110	(at5g26670 : 588.0) Pectinacetylesterase family protein; CONTAINS InterPro DOMAIN/s: Pectinacetylesterase (InterPro:IPR004963); BEST Arabidopsis thaliana protein match is: Pectinacetylesterase family protein (TAIR:AT3G05910.1); Has 35333 Blast hits to 34131 proteins in 2444 species: Archae - 798; Bacteria - 22429; Metazoa - 974; Fungi - 991; Plants - 531; Viruses - 0; Other Eukaryotes - 9610 (sou…		1382

## Sheet: Secondary metabolism_Char
Differentially expressed genes involved in secondary metabolisms detected in Chardonnay at 3 and 6 days post HSt and FDSt attacks. Log2 fold changes as obtained from the DESeq2 output were used as MapMan inputs to represent expression changes. For each DEG the bin number and name, the gene id and the description of the gene are reported.
						3 dpi		6 dpi
Bin Code	Pathway	Bin name	id	Description		HSt	FDSt	HSt	FDSt
16.1	Isoprenoids	secondary metabolism.isoprenoids	vit_09s0054g01520	(at1g78950 : 1217.0) Terpenoid cyclases family protein; CONTAINS InterPro DOMAIN/s: Terpene synthase, conserved site (InterPro:IPR002365), Squalene cyclase (InterPro:IPR018333), Terpenoid cylases/protein prenyltransferase alpha-alpha toroid (InterPro:IPR008930), Prenyltransferase/squalene oxidase (InterPro:IPR001330); BEST Arabidopsis thaliana protein match is: camelliol C synthase 1 (TAIR:AT1G78…			1404
16.1.1	Isoprenoids	secondary metabolism.isoprenoids.non-mevalonate pathway	vit_17s0000g06280	(at1g74470 : 743.0) Encodes for a multifunctional protein with geranylgeranyl reductase activity shown to catalyze the reduction of prenylated geranylgeranyl-chlorophyll a to phytyl-chlorophyll a (chlorophyll a) and free geranylgeranyl pyrophosphate to phytyl pyrophosphate.; Pyridine nucleotide-disulphide oxidoreductase family protein; FUNCTIONS IN: geranylgeranyl reductase activity; INVOLVED IN:…				-0.706
16.1.3.3	Isoprenoids	secondary metabolism.isoprenoids.tocopherol biosynthesis.MPBQ/MSBQ methyltransferase	vit_05s0020g04430	(p23525|in37_spiol : 407.0) 37 kDa inner envelope membrane protein, chloroplast precursor (E37) - Spinacia oleracea (Spinach) & (at3g63410 : 401.0) Encodes a MPBQ/MSBQ methyltransferase located in the chloroplast inner envelope membrane. Mutant plants lack plastoquinone (PQ), suggesting that the APG1 protein is involved in the methylation step of PQ biosynthesis. The gene product is also involved…				-0.37
16.1.5	Isoprenoids	secondary metabolism.isoprenoids.terpenoids_D-cadinene synthase	vit_19s0014g01070	(p93665|dcs1_goshi : 521.0) (+)-delta-cadinene synthase (EC 4.2.3.13) (D-cadinene synthase) - Gossypium hirsutum (Upland cotton) & (at5g23960 : 410.0) Encodes a sesquiterpene synthase involved in generating all of the group A sesquiterpenes found in the Arabidopsis floral volatile blend. Strongly expressed in the stigma.; terpene synthase 21 (TPS21); CONTAINS InterPro DOMAIN/s: Terpene synthase, …	(+)-delta-cadinene synthase (EC 4.2.3.13) (D-cadinene synthase)	2.975
16.1.5	Isoprenoids	secondary metabolism.isoprenoids.terpenoids_D-cadinene synthase	vit_19s0014g04930	(p93665|dcs1_goshi : 593.0) (+)-delta-cadinene synthase (EC 4.2.3.13) (D-cadinene synthase) - Gossypium hirsutum (Upland cotton) & (at5g23960 : 429.0) Encodes a sesquiterpene synthase involved in generating all of the group A sesquiterpenes found in the Arabidopsis floral volatile blend. Strongly expressed in the stigma.; terpene synthase 21 (TPS21); CONTAINS InterPro DOMAIN/s: Terpene synthase, …	(+)-delta-cadinene synthase (EC 4.2.3.13) (D-cadinene synthase)	2.776
16.1.5	Isoprenoids	secondary metabolism.isoprenoids.terpenoids_D-cadinene synthase	vit_19s0014g04900	(p93665|dcs1_goshi : 574.0) (+)-delta-cadinene synthase (EC 4.2.3.13) (D-cadinene synthase) - Gossypium hirsutum (Upland cotton) & (at5g23960 : 416.0) Encodes a sesquiterpene synthase involved in generating all of the group A sesquiterpenes found in the Arabidopsis floral volatile blend. Strongly expressed in the stigma.; terpene synthase 21 (TPS21); CONTAINS InterPro DOMAIN/s: Terpene synthase, …	(+)-delta-cadinene synthase (EC 4.2.3.13) (D-cadinene synthase)	1.507
16.2.1.1	General phenylpropanoid pathway	secondary metabolism.general phenylpropanoid pathway.PAL	vit_13s0019g04460	(p25872|pal1_tobac : 1207.0) Phenylalanine ammonia-lyase (EC 4.3.1.5) - Nicotiana tabacum (Common tobacco) & (at3g53260 : 1170.0) Encodes phenylalanine lyase. Arabidopsis has four PALs: AT2G37040 (PAL1), AT3G53260 (PAL2), AT5G04230 (PAL3) and AT3G10340 (PAL4).; phenylalanine ammonia-lyase 2 (PAL2); FUNCTIONS IN: phenylalanine ammonia-lyase activity; INVOLVED IN: response to oxidative stress, resp…	PAL	-0.387
16.2.1.1	General phenylpropanoid pathway	secondary metabolism.general phenylpropanoid pathway.PAL	vit_16s0039g01100	(p45729|pal3_petcr : 1215.0) Phenylalanine ammonia-lyase 3 (EC 4.3.1.5) - Petroselinum crispum (Parsley) (Petroselinum hortense) & (at2g37040 : 1201.0) Encodes PAL1, a phenylalanine ammonia-lyase. Arabidopsis has four PALs: AT2G37040 (PAL1), AT3G53260 (PAL2), AT5G04230 (PAL3) and AT3G10340 (PAL4).; PHE ammonia lyase 1 (PAL1); FUNCTIONS IN: phenylalanine ammonia-lyase activity; INVOLVED IN: in 10 …	PAL				1933
16.2.1.2	General phenylpropanoid pathway	secondary metabolism.general phenylpropanoid pathway.C4H	vit_11s0078g00290	(p37115|tcmo_phaau : 610.0) Trans-cinnamate 4-monooxygenase (EC 1.14.13.11) (Cinnamic acid 4-hydroxylase) (CA4H) (C4H) (P450C4H) (Cytochrome P450 73) - Phaseolus aureus (Mung bean) (Vigna radiata) & (at2g30490 : 600.0) Encodes a cinnamate-4-hydroxylase. Mutations in this gene impact phenylpropanoid metabolism, growth and development.; cinnamate-4-hydroxylase (C4H); FUNCTIONS IN: trans-cinnamate 4…	C4H	-1.623			2351
16.2.1.2	General phenylpropanoid pathway	secondary metabolism.general phenylpropanoid pathway.C4H	vit_11s0065g00350	(q42797|tcmo_soybn : 639.0) Trans-cinnamate 4-monooxygenase (EC 1.14.13.11) (Cinnamic acid 4-hydroxylase) (CA4H) (C4H) (P450C4H) (Cytochrome P450 73) - Glycine max (Soybean) & (at2g30490 : 628.0) Encodes a cinnamate-4-hydroxylase. Mutations in this gene impact phenylpropanoid metabolism, growth and development.; cinnamate-4-hydroxylase (C4H); FUNCTIONS IN: trans-cinnamate 4-monooxygenase activity…	C4H				1901
16.2.1.2	General phenylpropanoid pathway	secondary metabolism.general phenylpropanoid pathway.C4H	vit_06s0004g08150	(p48522|tcmo_catro : 815.0) Trans-cinnamate 4-monooxygenase (EC 1.14.13.11) (Cinnamic acid 4-hydroxylase) (CA4H) (C4H) (P450C4H) (Cytochrome P450 73) - Catharanthus roseus (Rosy periwinkle) (Madagascar periwinkle) & (at2g30490 : 776.0) Encodes a cinnamate-4-hydroxylase. Mutations in this gene impact phenylpropanoid metabolism, growth and development.; cinnamate-4-hydroxylase (C4H); FUNCTIONS IN: …	C4H		0.601
16.2.1.3	General phenylpropanoid pathway	secondary metabolism.general phenylpropanoid pathway.4CL	vit_18s0001g00280	(at1g20510 : 732.0) OPC-8:0 CoA ligase1 (OPCL1); FUNCTIONS IN: 4-coumarate-CoA ligase activity; INVOLVED IN: phenylpropanoid metabolic process, jasmonic acid biosynthetic process, response to wounding; LOCATED IN: peroxisome; EXPRESSED IN: 22 plant structures; EXPRESSED DURING: 13 growth stages; CONTAINS InterPro DOMAIN/s: AMP-binding, conserved site (InterPro:IPR020845), AMP-dependent synthetase…	4CL	1.094
16.2.1.3	General phenylpropanoid pathway	secondary metabolism.general phenylpropanoid pathway.4CL	vit_18s0001g00290	(at1g20510 : 781.0) OPC-8:0 CoA ligase1 (OPCL1); FUNCTIONS IN: 4-coumarate-CoA ligase activity; INVOLVED IN: phenylpropanoid metabolic process, jasmonic acid biosynthetic process, response to wounding; LOCATED IN: peroxisome; EXPRESSED IN: 22 plant structures; EXPRESSED DURING: 13 growth stages; CONTAINS InterPro DOMAIN/s: AMP-binding, conserved site (InterPro:IPR020845), AMP-dependent synthetase…	4CL	0.697
16.2.1.3	General phenylpropanoid pathway	secondary metabolism.general phenylpropanoid pathway.4CL	vit_06s0061g00450	(at4g05160 : 749.0) Encodes a peroxisomal protein involved in the activation of fatty acids through esterification with CoA. At4g05160 preferentially activates fatty acids with medium chain length (C6:0 and C7:0) as well as even-numbered long-chain fatty acids (C14:0, C16:0 and C18:0). At4g05160 was also able to catalyze the conversion of OPC-6:0 to its CoA ester and is therefore thought to be in…	4CL	-0.891
16.2.1.3	General phenylpropanoid pathway	secondary metabolism.general phenylpropanoid pathway.4CL	vit_11s0052g01110	(o24145|4cl1_tobac : 842.0) 4-coumarate--CoA ligase 1 (EC 6.2.1.12) (4CL 1) (4-coumaroyl-CoA synthase 1) - Nicotiana tabacum (Common tobacco) & (at1g51680 : 751.0) encodes an isoform of 4-coumarate:CoA ligase (4CL), which is involved in the last step of the general phenylpropanoid pathway. In addition to 4-coumarate, it also converts ferulate. The catalytic efficiency was in the following (descen…	4CL		2074
16.2.1.6	Monolignol biosynthesis	secondary metabolism.phenylpropanoids.lignin biosynthesis.CCoAOMT	vit_11s0016g02610	(at4g26220 : 296.0) S-adenosyl-L-methionine-dependent methyltransferases superfamily protein; FUNCTIONS IN: O-methyltransferase activity; LOCATED IN: cytosol; EXPRESSED IN: shoot, inflorescence meristem, root, flower; EXPRESSED DURING: petal differentiation and expansion stage, seed development stages; CONTAINS InterPro DOMAIN/s: O-methyltransferase, family 3 (InterPro:IPR002935); BEST Arabidopsi…	CCoAOMT		2049
16.2.1.7	Monolignol biosynthesis	secondary metabolism.phenylpropanoids.lignin biosynthesis.CCR1	vit_14s0066g01150	(at5g14700 : 331.0) NAD(P)-binding Rossmann-fold superfamily protein; FUNCTIONS IN: coenzyme binding, binding, cinnamoyl-CoA reductase activity, catalytic activity; INVOLVED IN: lignin biosynthetic process, cellular metabolic process, metabolic process; LOCATED IN: cellular_component unknown; EXPRESSED IN: 22 plant structures; EXPRESSED DURING: 13 growth stages; CONTAINS InterPro DOMAIN/s: NAD-de…	CCR1				1296
16.2.1.7	Monolignol biosynthesis	secondary metabolism.phenylpropanoids.lignin biosynthesis.CCR1	vit_11s0037g01030	(at4g30470 : 368.0) NAD(P)-binding Rossmann-fold superfamily protein; FUNCTIONS IN: coenzyme binding, binding, cinnamoyl-CoA reductase activity, catalytic activity; INVOLVED IN: lignin biosynthetic process, cellular metabolic process, metabolic process; LOCATED IN: cellular_component unknown; EXPRESSED IN: 23 plant structures; EXPRESSED DURING: 13 growth stages; CONTAINS InterPro DOMAIN/s: NAD-de…	CCR1				2039
16.2.1.7	Monolignol biosynthesis	secondary metabolism.phenylpropanoids.lignin biosynthesis.CCR1	vit_02s0012g01570	(at2g23910 : 259.0) NAD(P)-binding Rossmann-fold superfamily protein; FUNCTIONS IN: coenzyme binding, binding, cinnamoyl-CoA reductase activity, catalytic activity; INVOLVED IN: lignin biosynthetic process, response to karrikin; LOCATED IN: cellular_component unknown; EXPRESSED IN: 19 plant structures; EXPRESSED DURING: 13 growth stages; CONTAINS InterPro DOMAIN/s: NAD-dependent epimerase/dehydra…	CCR1				1347
16.2.1.7	Monolignol biosynthesis	secondary metabolism.phenylpropanoids.lignin biosynthesis.CCR1	vit_18s0122g00620	(at2g33590 : 456.0) NAD(P)-binding Rossmann-fold superfamily protein; FUNCTIONS IN: coenzyme binding, binding, cinnamoyl-CoA reductase activity, catalytic activity; INVOLVED IN: response to cadmium ion, lignin biosynthetic process; LOCATED IN: cellular_component unknown; EXPRESSED IN: 23 plant structures; EXPRESSED DURING: 13 growth stages; CONTAINS InterPro DOMAIN/s: NAD-dependent epimerase/dehy…	CCR1			-1.18	-1109
16.2.1.8	Monolignol biosynthesis	secondary metabolism.phenylpropanoids.lignin biosynthesis.F5H	vit_19s0015g00100	(o48923|c71da_soybn : 536.0) Cytochrome P450 71D10 (EC 1.14.-.-) - Glycine max (Soybean) & (at3g26210 : 389.0) putative cytochrome P450; "cytochrome P450, family 71, subfamily B, polypeptide 23" (CYP71B23); FUNCTIONS IN: electron carrier activity, monooxygenase activity, iron ion binding, oxygen binding, heme binding; INVOLVED IN: oxidation reduction; LOCATED IN: endomembrane system; EXPRESSED IN…	F5H	1.316
16.2.1.8	Monolignol biosynthesis	secondary metabolism.phenylpropanoids.lignin biosynthesis.F5H	vit_19s0015g00110	(o48923|c71da_soybn : 547.0) Cytochrome P450 71D10 (EC 1.14.-.-) - Glycine max (Soybean) & (at5g25140 : 388.0) putative cytochrome P450; "cytochrome P450, family 71, subfamily B, polypeptide 13" (CYP71B13); FUNCTIONS IN: electron carrier activity, monooxygenase activity, iron ion binding, oxygen binding, heme binding; INVOLVED IN: oxidation reduction; LOCATED IN: endomembrane system; EXPRESSED IN…	F5H	0.953	1737
16.2.1.8	Monolignol biosynthesis	secondary metabolism.phenylpropanoids.lignin biosynthesis.F5H	vit_04s0023g02900	(at4g36220 : 674.0) encodes ferulate 5-hydroxylase (F5H). Involved in lignin biosynthesis.; ferulic acid 5-hydroxylase 1 (FAH1); FUNCTIONS IN: ferulate 5-hydroxylase activity, monooxygenase activity; INVOLVED IN: lignin biosynthetic process, response to UV-B, phenylpropanoid biosynthetic process; LOCATED IN: endoplasmic reticulum; EXPRESSED IN: 20 plant structures; EXPRESSED DURING: 12 growth sta…	F5H	-0.598
16.2.1.8	Monolignol biosynthesis	secondary metabolism.phenylpropanoids.lignin biosynthesis.F5H	vit_07s0031g01370	(at4g36220 : 282.0) encodes ferulate 5-hydroxylase (F5H). Involved in lignin biosynthesis.; ferulic acid 5-hydroxylase 1 (FAH1); FUNCTIONS IN: ferulate 5-hydroxylase activity, monooxygenase activity; INVOLVED IN: lignin biosynthetic process, response to UV-B, phenylpropanoid biosynthetic process; LOCATED IN: endoplasmic reticulum; EXPRESSED IN: 20 plant structures; EXPRESSED DURING: 12 growth sta…	F5H		2467
16.2.1.10	Monolignol biosynthesis	secondary metabolism.phenylpropanoids.lignin biosynthesis.CAD	vit_00s0615g00020	(q9zrf1|mtdh_fraan : 548.0) Probable mannitol dehydrogenase (EC 1.1.1.255) (NAD-dependent mannitol dehydrogenase) - Fragaria ananassa (Strawberry) & (at4g37990 : 490.0) Encodes an aromatic alcohol:NADP+ oxidoreductase whose mRNA levels are increased in response to treatment with a variety of phytopathogenic bacteria. Though similar to mannitol dehydrogenases, this enzyme does not have mannitol de…	CAD	1.342
16.2.1.10	Monolignol biosynthesis	secondary metabolism.phenylpropanoids.lignin biosynthesis.CAD	vit_18s0001g14910	(at4g39330 : 406.0) cinnamyl alcohol dehydrogenase 9 (CAD9); FUNCTIONS IN: oxidoreductase activity, zinc ion binding; INVOLVED IN: oxidation reduction; LOCATED IN: apoplast; EXPRESSED IN: 25 plant structures; EXPRESSED DURING: 15 growth stages; CONTAINS InterPro DOMAIN/s: GroES-like (InterPro:IPR011032), Alcohol dehydrogenase GroES-like (InterPro:IPR013154), Alcohol dehydrogenase, zinc-containing…	CAD	-1.697
16.2.1.10	Monolignol biosynthesis	secondary metabolism.phenylpropanoids.lignin biosynthesis.CAD	vit_00s0615g00030	(q9zrf1|mtdh_fraan : 530.0) Probable mannitol dehydrogenase (EC 1.1.1.255) (NAD-dependent mannitol dehydrogenase) - Fragaria ananassa (Strawberry) & (at4g37990 : 476.0) Encodes an aromatic alcohol:NADP+ oxidoreductase whose mRNA levels are increased in response to treatment with a variety of phytopathogenic bacteria. Though similar to mannitol dehydrogenases, this enzyme does not have mannitol de…	CAD		-1082		-1647
16.2.1	Monolignol biosynthesis	secondary metabolism.phenylpropanoids.lignin biosynthesis	vit_04s0023g01290	(at3g50740 : 485.0) UGT72E1 is an UDPG:coniferyl alcohol glucosyltransferase which specifically glucosylates sinapyl- and coniferyl aldehydes. The enzyme is thought to be involved in lignin metabolism.; UDP-glucosyl transferase 72E1 (UGT72E1); CONTAINS InterPro DOMAIN/s: UDP-glucuronosyl/UDP-glucosyltransferase (InterPro:IPR002213); BEST Arabidopsis thaliana protein match is: UDP-Glycosyltransfer…			1348
16.8.2	Stilbene biosynthesis	secondary metabolism.flavonoids.chalcones_ Stilbene synthase	vit_10s0042g00930	(p28343|ths1_vitvi : 688.0) Stilbene synthase 1 (EC 2.3.1.95) (Resveratrol synthase 1) (Trihydroxystilbene synthase 1) (PSV25) - Vitis vinifera (Grape) & (at5g13930 : 555.0) Encodes chalcone synthase (CHS), a key enzyme involved in the biosynthesis of flavonoids. Required for the accumulation of purple anthocyanins in leaves and stems. Also involved in the regulation of auxin transport and the mo…	STS1	1.549
16.8.2	Stilbene biosynthesis	secondary metabolism.flavonoids.chalcones_ Stilbene synthase	vit_10s0042g00890	(p28343|ths1_vitvi : 566.0) Stilbene synthase 1 (EC 2.3.1.95) (Resveratrol synthase 1) (Trihydroxystilbene synthase 1) (PSV25) - Vitis vinifera (Grape) & (at5g13930 : 466.0) Encodes chalcone synthase (CHS), a key enzyme involved in the biosynthesis of flavonoids. Required for the accumulation of purple anthocyanins in leaves and stems. Also involved in the regulation of auxin transport and the mo…	STS1	1.521
16.8.2	Stilbene biosynthesis	secondary metabolism.flavonoids.chalcones_ Stilbene synthase	vit_16s0100g01200	(p28343|ths1_vitvi : 751.0) Stilbene synthase 1 (EC 2.3.1.95) (Resveratrol synthase 1) (Trihydroxystilbene synthase 1) (PSV25) - Vitis vinifera (Grape) & (at5g13930 : 571.0) Encodes chalcone synthase (CHS), a key enzyme involved in the biosynthesis of flavonoids. Required for the accumulation of purple anthocyanins in leaves and stems. Also involved in the regulation of auxin transport and the mo…	STS1	-1.302			2337
16.8.2	Stilbene biosynthesis	secondary metabolism.flavonoids.chalcones_ Stilbene synthase	vit_16s0100g01100	(p28343|ths1_vitvi : 688.0) Stilbene synthase 1 (EC 2.3.1.95) (Resveratrol synthase 1) (Trihydroxystilbene synthase 1) (PSV25) - Vitis vinifera (Grape) & (at5g13930 : 536.0) Encodes chalcone synthase (CHS), a key enzyme involved in the biosynthesis of flavonoids. Required for the accumulation of purple anthocyanins in leaves and stems. Also involved in the regulation of auxin transport and the mo…	STS1	-0.968	1603		1.9
16.8.2	Stilbene biosynthesis	secondary metabolism.flavonoids.chalcones_ Stilbene synthase	vit_16s0100g01070	(p28343|ths1_vitvi : 751.0) Stilbene synthase 1 (EC 2.3.1.95) (Resveratrol synthase 1) (Trihydroxystilbene synthase 1) (PSV25) - Vitis vinifera (Grape) & (at5g13930 : 572.0) Encodes chalcone synthase (CHS), a key enzyme involved in the biosynthesis of flavonoids. Required for the accumulation of purple anthocyanins in leaves and stems. Also involved in the regulation of auxin transport and the mo…	STS1	-1.33			2824
16.8.2	Stilbene biosynthesis	secondary metabolism.flavonoids.chalcones_ Stilbene synthase	vit_16s0100g00750	(p28343|ths1_vitvi : 743.0) Stilbene synthase 1 (EC 2.3.1.95) (Resveratrol synthase 1) (Trihydroxystilbene synthase 1) (PSV25) - Vitis vinifera (Grape) & (at5g13930 : 571.0) Encodes chalcone synthase (CHS), a key enzyme involved in the biosynthesis of flavonoids. Required for the accumulation of purple anthocyanins in leaves and stems. Also involved in the regulation of auxin transport and the mo…	STS1				3.15
16.8.2	Stilbene biosynthesis	secondary metabolism.flavonoids.chalcones_ Stilbene synthase	vit_16s0100g00780	(p28343|ths1_vitvi : 712.0) Stilbene synthase 1 (EC 2.3.1.95) (Resveratrol synthase 1) (Trihydroxystilbene synthase 1) (PSV25) - Vitis vinifera (Grape) & (at5g13930 : 546.0) Encodes chalcone synthase (CHS), a key enzyme involved in the biosynthesis of flavonoids. Required for the accumulation of purple anthocyanins in leaves and stems. Also involved in the regulation of auxin transport and the mo…	STS1				2814
16.8.2	Stilbene biosynthesis	secondary metabolism.flavonoids.chalcones_ Stilbene synthase	vit_16s0100g00770	(p28343|ths1_vitvi : 748.0) Stilbene synthase 1 (EC 2.3.1.95) (Resveratrol synthase 1) (Trihydroxystilbene synthase 1) (PSV25) - Vitis vinifera (Grape) & (at5g13930 : 569.0) Encodes chalcone synthase (CHS), a key enzyme involved in the biosynthesis of flavonoids. Required for the accumulation of purple anthocyanins in leaves and stems. Also involved in the regulation of auxin transport and the mo…	STS1				2.86
16.8.2	Stilbene biosynthesis	secondary metabolism.flavonoids.chalcones_ Stilbene synthase	vit_16s0100g01190	(p28343|ths1_vitvi : 751.0) Stilbene synthase 1 (EC 2.3.1.95) (Resveratrol synthase 1) (Trihydroxystilbene synthase 1) (PSV25) - Vitis vinifera (Grape) & (at5g13930 : 573.0) Encodes chalcone synthase (CHS), a key enzyme involved in the biosynthesis of flavonoids. Required for the accumulation of purple anthocyanins in leaves and stems. Also involved in the regulation of auxin transport and the mo…	STS1				2125
16.8.2	Stilbene biosynthesis	secondary metabolism.flavonoids.chalcones_ Stilbene synthase	vit_16s0100g01160	(p28343|ths1_vitvi : 751.0) Stilbene synthase 1 (EC 2.3.1.95) (Resveratrol synthase 1) (Trihydroxystilbene synthase 1) (PSV25) - Vitis vinifera (Grape) & (at5g13930 : 571.0) Encodes chalcone synthase (CHS), a key enzyme involved in the biosynthesis of flavonoids. Required for the accumulation of purple anthocyanins in leaves and stems. Also involved in the regulation of auxin transport and the mo…	STS1				2763
16.8.2	Stilbene biosynthesis	secondary metabolism.flavonoids.chalcones_ Stilbene synthase	vit_16s0100g01040	(p28343|ths1_vitvi : 707.0) Stilbene synthase 1 (EC 2.3.1.95) (Resveratrol synthase 1) (Trihydroxystilbene synthase 1) (PSV25) - Vitis vinifera (Grape) & (at5g13930 : 568.0) Encodes chalcone synthase (CHS), a key enzyme involved in the biosynthesis of flavonoids. Required for the accumulation of purple anthocyanins in leaves and stems. Also involved in the regulation of auxin transport and the mo…	STS1				2589
16.8.2	Stilbene biosynthesis	secondary metabolism.flavonoids.chalcones_ Stilbene synthase	vit_16s0100g00880	(p28343|ths1_vitvi : 712.0) Stilbene synthase 1 (EC 2.3.1.95) (Resveratrol synthase 1) (Trihydroxystilbene synthase 1) (PSV25) - Vitis vinifera (Grape) & (at5g13930 : 564.0) Encodes chalcone synthase (CHS), a key enzyme involved in the biosynthesis of flavonoids. Required for the accumulation of purple anthocyanins in leaves and stems. Also involved in the regulation of auxin transport and the mo…	STS1				2143
16.8.2	Stilbene biosynthesis	secondary metabolism.flavonoids.chalcones_ Stilbene synthase	vit_16s0100g00900	(p28343|ths1_vitvi : 717.0) Stilbene synthase 1 (EC 2.3.1.95) (Resveratrol synthase 1) (Trihydroxystilbene synthase 1) (PSV25) - Vitis vinifera (Grape) & (at5g13930 : 568.0) Encodes chalcone synthase (CHS), a key enzyme involved in the biosynthesis of flavonoids. Required for the accumulation of purple anthocyanins in leaves and stems. Also involved in the regulation of auxin transport and the mo…	STS1				1785
16.8.2	Stilbene biosynthesis	secondary metabolism.flavonoids.chalcones_ Stilbene synthase	vit_16s0100g00910	(p28343|ths1_vitvi : 714.0) Stilbene synthase 1 (EC 2.3.1.95) (Resveratrol synthase 1) (Trihydroxystilbene synthase 1) (PSV25) - Vitis vinifera (Grape) & (at5g13930 : 551.0) Encodes chalcone synthase (CHS), a key enzyme involved in the biosynthesis of flavonoids. Required for the accumulation of purple anthocyanins in leaves and stems. Also involved in the regulation of auxin transport and the mo…	STS1				2394
16.8.2.1	Stilbene biosynthesis	secondary metabolism.flavonoids.chalcones_ Stilbene synthase	vit_16s0100g00860	(p28343|ths1_vitvi : 623.0) Stilbene synthase 1 (EC 2.3.1.95) (Resveratrol synthase 1) (Trihydroxystilbene synthase 1) (PSV25) - Vitis vinifera (Grape) & (at5g13930 : 487.0) Encodes chalcone synthase (CHS), a key enzyme involved in the biosynthesis of flavonoids. Required for the accumulation of purple anthocyanins in leaves and stems. Also involved in the regulation of auxin transport and the mo…	STS1				1561
16.8.2	Stilbene biosynthesis	secondary metabolism.flavonoids.chalcones_ Stilbene synthase	vit_16s0100g01020	(p28343|ths1_vitvi : 713.0) Stilbene synthase 1 (EC 2.3.1.95) (Resveratrol synthase 1) (Trihydroxystilbene synthase 1) (PSV25) - Vitis vinifera (Grape) & (at5g13930 : 569.0) Encodes chalcone synthase (CHS), a key enzyme involved in the biosynthesis of flavonoids. Required for the accumulation of purple anthocyanins in leaves and stems. Also involved in the regulation of auxin transport and the mo…	STS1				2067
16.8.2	Stilbene biosynthesis	secondary metabolism.flavonoids.chalcones_ Stilbene synthase	vit_16s0100g01120	(p28343|ths1_vitvi : 711.0) Stilbene synthase 1 (EC 2.3.1.95) (Resveratrol synthase 1) (Trihydroxystilbene synthase 1) (PSV25) - Vitis vinifera (Grape) & (at5g13930 : 550.0) Encodes chalcone synthase (CHS), a key enzyme involved in the biosynthesis of flavonoids. Required for the accumulation of purple anthocyanins in leaves and stems. Also involved in the regulation of auxin transport and the mo…	STS1				2621
16.8.2	Stilbene biosynthesis	secondary metabolism.flavonoids.chalcones_ Stilbene synthase	vit_16s0100g01130	(p28343|ths1_vitvi : 747.0) Stilbene synthase 1 (EC 2.3.1.95) (Resveratrol synthase 1) (Trihydroxystilbene synthase 1) (PSV25) - Vitis vinifera (Grape) & (at5g13930 : 572.0) Encodes chalcone synthase (CHS), a key enzyme involved in the biosynthesis of flavonoids. Required for the accumulation of purple anthocyanins in leaves and stems. Also involved in the regulation of auxin transport and the mo…	STS1				2074
16.8.2	Stilbene biosynthesis	secondary metabolism.flavonoids.chalcones_ Stilbene synthase	vit_16s0100g01140	(p28343|ths1_vitvi : 719.0) Stilbene synthase 1 (EC 2.3.1.95) (Resveratrol synthase 1) (Trihydroxystilbene synthase 1) (PSV25) - Vitis vinifera (Grape) & (at5g13930 : 550.0) Encodes chalcone synthase (CHS), a key enzyme involved in the biosynthesis of flavonoids. Required for the accumulation of purple anthocyanins in leaves and stems. Also involved in the regulation of auxin transport and the mo…	STS1				2495
16.8.2	Stilbene biosynthesis	secondary metabolism.flavonoids.chalcones_ Stilbene synthase	vit_16s0100g01170	(p28343|ths1_vitvi : 715.0) Stilbene synthase 1 (EC 2.3.1.95) (Resveratrol synthase 1) (Trihydroxystilbene synthase 1) (PSV25) - Vitis vinifera (Grape) & (at5g13930 : 548.0) Encodes chalcone synthase (CHS), a key enzyme involved in the biosynthesis of flavonoids. Required for the accumulation of purple anthocyanins in leaves and stems. Also involved in the regulation of auxin transport and the mo…	STS1				2047
16.8.2	Stilbene biosynthesis	secondary metabolism.flavonoids.chalcones_ Stilbene synthase	vit_16s0100g01010	(p51070|ths2_vitvi : 748.0) Stilbene synthase 2 (EC 2.3.1.95) (Resveratrol synthase 2) (Trihydroxystilbene synthase 2) (PSV21) - Vitis vinifera (Grape) & (at5g13930 : 569.0) Encodes chalcone synthase (CHS), a key enzyme involved in the biosynthesis of flavonoids. Required for the accumulation of purple anthocyanins in leaves and stems. Also involved in the regulation of auxin transport and the mo…	STS2				2338
16.8.2.1	Stilbene biosynthesis	secondary metabolism.flavonoids.chalcones_ Stilbene synthase	vit_16s0100g00950	(p51070|ths2_vitvi : 206.0) Stilbene synthase 2 (EC 2.3.1.95) (Resveratrol synthase 2) (Trihydroxystilbene synthase 2) (PSV21) - Vitis vinifera (Grape) & (at5g13930 : 171.0) Encodes chalcone synthase (CHS), a key enzyme involved in the biosynthesis of flavonoids. Required for the accumulation of purple anthocyanins in leaves and stems. Also involved in the regulation of auxin transport and the mo…	STS2				1664
16.8.2	Stilbene biosynthesis	secondary metabolism.flavonoids.chalcones_ Stilbene synthase	vit_16s0100g01030	(p51071|ths3_vitvi : 746.0) Stilbene synthase 3 (EC 2.3.1.95) (Resveratrol synthase 3) (Trihydroxystilbene synthase 3) (PSV368) (Fragment) - Vitis vinifera (Grape) & (at5g13930 : 569.0) Encodes chalcone synthase (CHS), a key enzyme involved in the biosynthesis of flavonoids. Required for the accumulation of purple anthocyanins in leaves and stems. Also involved in the regulation of auxin transpor…	STS3	-1.116			1887
16.8.2	Stilbene biosynthesis	secondary metabolism.flavonoids.chalcones_ Stilbene synthase	vit_16s0100g00760	(p51071|ths3_vitvi : 189.0) Stilbene synthase 3 (EC 2.3.1.95) (Resveratrol synthase 3) (Trihydroxystilbene synthase 3) (PSV368) (Fragment) - Vitis vinifera (Grape) & (at5g13930 : 150.0) Encodes chalcone synthase (CHS), a key enzyme involved in the biosynthesis of flavonoids. Required for the accumulation of purple anthocyanins in leaves and stems. Also involved in the regulation of auxin transpor…	STS3				2432
16.10	Laccase	secondary metabolism.simple phenols - Laccase	vit_08s0007g06460	(at5g03260 : 959.0) putative laccase, a member of laccase family of genes (17 members in Arabidopsis).; laccase 11 (LAC11); FUNCTIONS IN: laccase activity; INVOLVED IN: oxidation reduction, lignin catabolic process; LOCATED IN: endomembrane system, apoplast; EXPRESSED IN: 24 plant structures; EXPRESSED DURING: 13 growth stages; CONTAINS InterPro DOMAIN/s: Multicopper oxidase, type 3 (InterPro:IPR…	LAC11	-1.655	-1914
16.10	Laccase	secondary metabolism.simple phenols - Laccase	vit_08s0040g01790	(at5g03260 : 975.0) putative laccase, a member of laccase family of genes (17 members in Arabidopsis).; laccase 11 (LAC11); FUNCTIONS IN: laccase activity; INVOLVED IN: oxidation reduction, lignin catabolic process; LOCATED IN: endomembrane system, apoplast; EXPRESSED IN: 24 plant structures; EXPRESSED DURING: 13 growth stages; CONTAINS InterPro DOMAIN/s: Multicopper oxidase, type 3 (InterPro:IPR…	LAC11		-1.61
16.10	Laccase	secondary metabolism.simple phenols - Laccase	vit_04s0023g01960	(at5g03260 : 892.0) putative laccase, a member of laccase family of genes (17 members in Arabidopsis).; laccase 11 (LAC11); FUNCTIONS IN: laccase activity; INVOLVED IN: oxidation reduction, lignin catabolic process; LOCATED IN: endomembrane system, apoplast; EXPRESSED IN: 24 plant structures; EXPRESSED DURING: 13 growth stages; CONTAINS InterPro DOMAIN/s: Multicopper oxidase, type 3 (InterPro:IPR…	LAC11		-1697		-1079
16.10	Laccase	secondary metabolism.simple phenols - Laccase	vit_13s0067g01970	(at5g05390 : 900.0) putative laccase, a member of laccase family of genes (17 members in Arabidopsis).; laccase 12 (LAC12); FUNCTIONS IN: laccase activity; INVOLVED IN: oxidation reduction, lignin catabolic process; LOCATED IN: endomembrane system, apoplast; EXPRESSED IN: 7 plant structures; EXPRESSED DURING: petal differentiation and expansion stage; CONTAINS InterPro DOMAIN/s: Multicopper oxida…	LAC12	1.867
16.10	Laccase	secondary metabolism.simple phenols - Laccase	vit_18s0075g00670	(at5g09360 : 526.0) putative laccase, a member of laccase family of genes (17 members in Arabidopsis).; laccase 14 (LAC14); FUNCTIONS IN: laccase activity; INVOLVED IN: oxidation reduction, lignin catabolic process; LOCATED IN: endomembrane system, apoplast; EXPRESSED IN: central cell, fruit; CONTAINS InterPro DOMAIN/s: Multicopper oxidase, type 3 (InterPro:IPR011707), Laccase (InterPro:IPR017761…	LAC14				2674
16.10	Laccase	secondary metabolism.simple phenols - Laccase	vit_18s0075g00620	(at5g09360 : 494.0) putative laccase, a member of laccase family of genes (17 members in Arabidopsis).; laccase 14 (LAC14); FUNCTIONS IN: laccase activity; INVOLVED IN: oxidation reduction, lignin catabolic process; LOCATED IN: endomembrane system, apoplast; EXPRESSED IN: central cell, fruit; CONTAINS InterPro DOMAIN/s: Multicopper oxidase, type 3 (InterPro:IPR011707), Laccase (InterPro:IPR017761…	LAC14		1846
16.10	Laccase	secondary metabolism.simple phenols - Laccase	vit_18s0075g00700	(at5g09360 : 311.0) putative laccase, a member of laccase family of genes (17 members in Arabidopsis).; laccase 14 (LAC14); FUNCTIONS IN: laccase activity; INVOLVED IN: oxidation reduction, lignin catabolic process; LOCATED IN: endomembrane system, apoplast; EXPRESSED IN: central cell, fruit; CONTAINS InterPro DOMAIN/s: Multicopper oxidase, type 3 (InterPro:IPR011707), Laccase (InterPro:IPR017761…	LAC14				2437
16.10	Laccase	secondary metabolism.simple phenols - Laccase	vit_18s0117g00590	(at5g09360 : 527.0) putative laccase, a member of laccase family of genes (17 members in Arabidopsis).; laccase 14 (LAC14); FUNCTIONS IN: laccase activity; INVOLVED IN: oxidation reduction, lignin catabolic process; LOCATED IN: endomembrane system, apoplast; EXPRESSED IN: central cell, fruit; CONTAINS InterPro DOMAIN/s: Multicopper oxidase, type 3 (InterPro:IPR011707), Laccase (InterPro:IPR017761…	LAC14	-1.377
16.10	Laccase	secondary metabolism.simple phenols - Laccase	vit_18s0075g00780	(at5g09360 : 547.0) putative laccase, a member of laccase family of genes (17 members in Arabidopsis).; laccase 14 (LAC14); FUNCTIONS IN: laccase activity; INVOLVED IN: oxidation reduction, lignin catabolic process; LOCATED IN: endomembrane system, apoplast; EXPRESSED IN: central cell, fruit; CONTAINS InterPro DOMAIN/s: Multicopper oxidase, type 3 (InterPro:IPR011707), Laccase (InterPro:IPR017761…	LAC14				3015
16.10	Laccase	secondary metabolism.simple phenols - Laccase	vit_18s0164g00100	(at5g09360 : 645.0) putative laccase, a member of laccase family of genes (17 members in Arabidopsis).; laccase 14 (LAC14); FUNCTIONS IN: laccase activity; INVOLVED IN: oxidation reduction, lignin catabolic process; LOCATED IN: endomembrane system, apoplast; EXPRESSED IN: central cell, fruit; CONTAINS InterPro DOMAIN/s: Multicopper oxidase, type 3 (InterPro:IPR011707), Laccase (InterPro:IPR017761…	LAC14	2.005
16.10	Laccase	secondary metabolism.simple phenols - Laccase	vit_18s0001g00680	(at5g09360 : 632.0) putative laccase, a member of laccase family of genes (17 members in Arabidopsis).; laccase 14 (LAC14); FUNCTIONS IN: laccase activity; INVOLVED IN: oxidation reduction, lignin catabolic process; LOCATED IN: endomembrane system, apoplast; EXPRESSED IN: central cell, fruit; CONTAINS InterPro DOMAIN/s: Multicopper oxidase, type 3 (InterPro:IPR011707), Laccase (InterPro:IPR017761…	LAC14			1244
16.10	Laccase	secondary metabolism.simple phenols - Laccase	vit_18s0122g00690	(at5g09360 : 657.0) putative laccase, a member of laccase family of genes (17 members in Arabidopsis).; laccase 14 (LAC14); FUNCTIONS IN: laccase activity; INVOLVED IN: oxidation reduction, lignin catabolic process; LOCATED IN: endomembrane system, apoplast; EXPRESSED IN: central cell, fruit; CONTAINS InterPro DOMAIN/s: Multicopper oxidase, type 3 (InterPro:IPR011707), Laccase (InterPro:IPR017761…	LAC14				1686
16.10	Laccase	secondary metabolism.simple phenols - Laccase	vit_18s0122g01150	(at5g09360 : 616.0) putative laccase, a member of laccase family of genes (17 members in Arabidopsis).; laccase 14 (LAC14); FUNCTIONS IN: laccase activity; INVOLVED IN: oxidation reduction, lignin catabolic process; LOCATED IN: endomembrane system, apoplast; EXPRESSED IN: central cell, fruit; CONTAINS InterPro DOMAIN/s: Multicopper oxidase, type 3 (InterPro:IPR011707), Laccase (InterPro:IPR017761…	LAC14				2768
16.10	Laccase	secondary metabolism.simple phenols - Laccase	vit_18s0001g01280	(at5g09360 : 479.0) putative laccase, a member of laccase family of genes (17 members in Arabidopsis).; laccase 14 (LAC14); FUNCTIONS IN: laccase activity; INVOLVED IN: oxidation reduction, lignin catabolic process; LOCATED IN: endomembrane system, apoplast; EXPRESSED IN: central cell, fruit; CONTAINS InterPro DOMAIN/s: Multicopper oxidase, type 3 (InterPro:IPR011707), Laccase (InterPro:IPR017761…	LAC14				2377
16.10	Laccase	secondary metabolism.simple phenols - Laccase	vit_18s0075g00540	(at5g09360 : 551.0) putative laccase, a member of laccase family of genes (17 members in Arabidopsis).; laccase 14 (LAC14); FUNCTIONS IN: laccase activity; INVOLVED IN: oxidation reduction, lignin catabolic process; LOCATED IN: endomembrane system, apoplast; EXPRESSED IN: central cell, fruit; CONTAINS InterPro DOMAIN/s: Multicopper oxidase, type 3 (InterPro:IPR011707), Laccase (InterPro:IPR017761…	LAC14				2.46
16.10	Laccase	secondary metabolism.simple phenols - Laccase	vit_18s0075g00590	(at5g09360 : 286.0) putative laccase, a member of laccase family of genes (17 members in Arabidopsis).; laccase 14 (LAC14); FUNCTIONS IN: laccase activity; INVOLVED IN: oxidation reduction, lignin catabolic process; LOCATED IN: endomembrane system, apoplast; EXPRESSED IN: central cell, fruit; CONTAINS InterPro DOMAIN/s: Multicopper oxidase, type 3 (InterPro:IPR011707), Laccase (InterPro:IPR017761…	LAC14				2.93
16.10	Laccase	secondary metabolism.simple phenols - Laccase	vit_06s0004g04050	(at5g60020 : 885.0) putative laccase, a member of laccase family of genes (17 members in Arabidopsis).; laccase 17 (LAC17); FUNCTIONS IN: laccase activity; INVOLVED IN: oxidation reduction, lignin catabolic process; LOCATED IN: endomembrane system, apoplast; EXPRESSED IN: 14 plant structures; EXPRESSED DURING: LP.04 four leaves visible, 4 anthesis, C globular stage, petal differentiation and expa…	LAC17	-1.381
16.10	Laccase	secondary metabolism.simple phenols - Laccase	vit_18s0117g00550	(at5g48100 : 622.0) Encodes a protein that is similar to laccase-like polyphenol oxidases. Involved in lignin and flavonoids biosynthesis. It has four conserved copper binding domains. Expressed in developing testa, where it colocalizes with the flavonoid end products proanthocyanidins and flavonols. Mutant plants exhibited a delay in developmentally determined browning of the testa, characterize…	LAC		1112		2449
16.10	Laccase	secondary metabolism.simple phenols - Laccase	vit_18s0117g00600	(at5g48100 : 377.0) Encodes a protein that is similar to laccase-like polyphenol oxidases. Involved in lignin and flavonoids biosynthesis. It has four conserved copper binding domains. Expressed in developing testa, where it colocalizes with the flavonoid end products proanthocyanidins and flavonols. Mutant plants exhibited a delay in developmentally determined browning of the testa, characterize…	LAC		2275
16.10	Laccase	secondary metabolism.simple phenols - Laccase	vit_18s0001g00080	(at5g48100 : 611.0) Encodes a protein that is similar to laccase-like polyphenol oxidases. Involved in lignin and flavonoids biosynthesis. It has four conserved copper binding domains. Expressed in developing testa, where it colocalizes with the flavonoid end products proanthocyanidins and flavonols. Mutant plants exhibited a delay in developmentally determined browning of the testa, characterize…	LAC				3295
16.10	Laccase	secondary metabolism.simple phenols - Laccase	vit_18s0001g00340	(at5g48100 : 615.0) Encodes a protein that is similar to laccase-like polyphenol oxidases. Involved in lignin and flavonoids biosynthesis. It has four conserved copper binding domains. Expressed in developing testa, where it colocalizes with the flavonoid end products proanthocyanidins and flavonols. Mutant plants exhibited a delay in developmentally determined browning of the testa, characterize…	LAC				3394
16.7	Wax	secondary metabolism.wax	vit_03s0063g02640	(at1g19440 : 891.0) Encodes KCS4, a member of the 3-ketoacyl-CoA synthase family involved in the biosynthesis of VLCFA (very long chain fatty acids).; 3-ketoacyl-CoA synthase 4 (KCS4); FUNCTIONS IN: transferase activity, transferring acyl groups other than amino-acyl groups, catalytic activity; INVOLVED IN: very long-chain fatty acid metabolic process, cuticle development; LOCATED IN: membrane; E…				-0.322
16.7	Wax	secondary metabolism.wax	vit_11s0037g01210	(at5g57800 : 907.0) encodes a transmembrane protein with similarity to the sterol desaturase family at the N-terminus and to the short-chain dehydrogenase/reductase family at the C-terminus. Mutant analyses indicate this protein is involved in cuticle membrane and wax biosynthesis.; ECERIFERUM 3 (CER3); FUNCTIONS IN: oxidoreductase activity, binding, iron ion binding, catalytic activity; INVOLVED…					-0.97
16.8.1	Flavonoids	secondary metabolism.flavonoids.anthocyanins	vit_03s0091g01080	(at5g20400 : 175.0) encodes a protein whose sequence is similar to flavanone 3 hydroxylase from Malus.; 2-oxoglutarate (2OG) and Fe(II)-dependent oxygenase superfamily protein; CONTAINS InterPro DOMAIN/s: Oxoglutarate/iron-dependent oxygenase (InterPro:IPR005123); BEST Arabidopsis thaliana protein match is: 2-oxoglutarate (2OG) and Fe(II)-dependent oxygenase superfamily protein (TAIR:AT1G49390.1)…					1114
16.8.1	Flavonoids	secondary metabolism.flavonoids.anthocyanins	vit_13s0067g01020	(at5g05600 : 503.0) 2-oxoglutarate (2OG) and Fe(II)-dependent oxygenase superfamily protein; FUNCTIONS IN: oxidoreductase activity, iron ion binding; INVOLVED IN: response to salt stress, response to karrikin; EXPRESSED IN: 15 plant structures; EXPRESSED DURING: 9 growth stages; CONTAINS InterPro DOMAIN/s: Isopenicillin N synthase (InterPro:IPR002283), Oxoglutarate/iron-dependent oxygenase (Inter…					1132
16.8.1.2	Flavonoids	secondary metabolism.flavonoids.anthocyanins.anthocyanidin reductase	vit_15s0046g01170	(at1g61720 : 194.0) Negative regulator of flavonoid biosynthesis, mutants accumulate flavonoid pigments in their seed coat, putative oxidoreductase. It is thought that a ternary complex composed of TT2, TT8 and TTG1 is necessary for correct expression of BAN in seed endothelium.; BANYULS (BAN); FUNCTIONS IN: oxidoreductase activity, anthocyanidin reductase activity; INVOLVED IN: negative regulati…		2.223
16.8.1.12	Flavonoids	secondary metabolism.flavonoids.anthocyanins.anthocyanidin 3-O-glucosyltransferase	vit_11s0016g01850	(at5g49690 : 441.0) UDP-Glycosyltransferase superfamily protein; FUNCTIONS IN: transferase activity, transferring glycosyl groups; INVOLVED IN: metabolic process; CONTAINS InterPro DOMAIN/s: UDP-glucuronosyl/UDP-glucosyltransferase (InterPro:IPR002213); BEST Arabidopsis thaliana protein match is: UDP-Glycosyltransferase superfamily protein (TAIR:AT5G65550.1); Has 1807 Blast hits to 1807 proteins …		-0.617
16.8.1.21	Flavonoids	secondary metabolism.flavonoids.anthocyanins.anthocyanin 5-aromatic acyltransferase	vit_12s0134g00590	(at1g03495 : 120.0) HXXXD-type acyl-transferase family protein; FUNCTIONS IN: transferase activity, transferring acyl groups other than amino-acyl groups, transferase activity; INVOLVED IN: biological_process unknown; CONTAINS InterPro DOMAIN/s: Transferase (InterPro:IPR003480); BEST Arabidopsis thaliana protein match is: HXXXD-type acyl-transferase family protein (TAIR:AT1G03940.1); Has 1920 Bla…					-0.883
16.8.2	Flavonoids	secondary metabolism.flavonoids.chalcones	vit_08s0007g01030	(at2g37770 : 464.0) NAD(P)-linked oxidoreductase superfamily protein; FUNCTIONS IN: oxidoreductase activity; INVOLVED IN: oxidation reduction; EXPRESSED IN: 12 plant structures; EXPRESSED DURING: LP.04 four leaves visible, 4 anthesis, petal differentiation and expansion stage; CONTAINS InterPro DOMAIN/s: Aldo/keto reductase (InterPro:IPR001395), Aldo/keto reductase subgroup (InterPro:IPR020471), …				-0.68
16.8.2	Flavonoids	secondary metabolism.flavonoids.chalcones	vit_01s0011g06470	(q7g764|nado1_orysa : 391.0) Probable NAD(P)H-dependent oxidoreductase 1 (EC 1.1.1.-) - Oryza sativa (Rice) & (at1g59950 : 381.0) NAD(P)-linked oxidoreductase superfamily protein; FUNCTIONS IN: oxidoreductase activity; INVOLVED IN: oxidation reduction; CONTAINS InterPro DOMAIN/s: Aldo/keto reductase (InterPro:IPR001395), Aldo/keto reductase subgroup (InterPro:IPR020471), Aldo/keto reductase, cons…					-2318
16.8.2	Flavonoids	secondary metabolism.flavonoids.chalcones	vit_01s0011g06450	(at1g59950 : 362.0) NAD(P)-linked oxidoreductase superfamily protein; FUNCTIONS IN: oxidoreductase activity; INVOLVED IN: oxidation reduction; CONTAINS InterPro DOMAIN/s: Aldo/keto reductase (InterPro:IPR001395), Aldo/keto reductase subgroup (InterPro:IPR020471), Aldo/keto reductase, conserved site (InterPro:IPR018170); BEST Arabidopsis thaliana protein match is: NAD(P)-linked oxidoreductase supe…			0.789
16.8.2	Flavonoids	secondary metabolism.flavonoids.chalcones	vit_01s0011g06460	(at1g59950 : 373.0) NAD(P)-linked oxidoreductase superfamily protein; FUNCTIONS IN: oxidoreductase activity; INVOLVED IN: oxidation reduction; CONTAINS InterPro DOMAIN/s: Aldo/keto reductase (InterPro:IPR001395), Aldo/keto reductase subgroup (InterPro:IPR020471), Aldo/keto reductase, conserved site (InterPro:IPR018170); BEST Arabidopsis thaliana protein match is: NAD(P)-linked oxidoreductase supe…			1137
16.8.3	Flavonoids	secondary metabolism.flavonoids.dihydroflavonols	vit_15s0046g01190	(at4g01070 : 608.0) the glycosyltransferase (UGT72B1) is involved in metabolizing xenobiotica (chloroaniline and chlorophenole). Comparison between wild type and knock-out mutant demonstrates the central role of this gene for metabolizing chloroaniline but significantly less for chlorophenole. The glucosyltransferase preferred UDP-xylose over UDP-glucose indicating its (additional) functioning as…				-0.606
16.8.3	Flavonoids	secondary metabolism.flavonoids.dihydroflavonols	vit_15s0021g02060	(at4g01070 : 514.0) the glycosyltransferase (UGT72B1) is involved in metabolizing xenobiotica (chloroaniline and chlorophenole). Comparison between wild type and knock-out mutant demonstrates the central role of this gene for metabolizing chloroaniline but significantly less for chlorophenole. The glucosyltransferase preferred UDP-xylose over UDP-glucose indicating its (additional) functioning as…		-1.31			1678
16.8.3	Flavonoids	secondary metabolism.flavonoids.dihydroflavonols	vit_06s0004g06390	(at1g07250 : 443.0) UDP-glucosyl transferase 71C4 (UGT71C4); FUNCTIONS IN: quercetin 3-O-glucosyltransferase activity, quercetin 7-O-glucosyltransferase activity, UDP-glucosyltransferase activity, transferase activity, transferring glycosyl groups; INVOLVED IN: metabolic process; LOCATED IN: cellular_component unknown; EXPRESSED IN: 22 plant structures; EXPRESSED DURING: 13 growth stages; CONTAIN…					-1044
16.8.3	Flavonoids	secondary metabolism.flavonoids.dihydroflavonols	vit_02s0025g01240	(at4g01070 : 534.0) the glycosyltransferase (UGT72B1) is involved in metabolizing xenobiotica (chloroaniline and chlorophenole). Comparison between wild type and knock-out mutant demonstrates the central role of this gene for metabolizing chloroaniline but significantly less for chlorophenole. The glucosyltransferase preferred UDP-xylose over UDP-glucose indicating its (additional) functioning as…		2.432
16.8.3	Flavonoids	secondary metabolism.flavonoids.dihydroflavonols	vit_02s0012g00360	(at4g25310 : 288.0) 2-oxoglutarate (2OG) and Fe(II)-dependent oxygenase superfamily protein; FUNCTIONS IN: oxidoreductase activity, acting on paired donors, with incorporation or reduction of molecular oxygen, 2-oxoglutarate as one donor, and incorporation of one atom each of oxygen into both donors, oxidoreductase activity; INVOLVED IN: flavonoid biosynthetic process; LOCATED IN: cellular_compon…		0.637
16.8.3	Flavonoids	secondary metabolism.flavonoids.dihydroflavonols	vit_16s0098g00860	(at5g24530 : 500.0) Encodes a putative 2OG-Fe(II) oxygenase that is defense-associated but required for susceptibility to downy mildew.; DOWNY MILDEW RESISTANT 6 (DMR6); FUNCTIONS IN: oxidoreductase activity, acting on paired donors, with incorporation or reduction of molecular oxygen, 2-oxoglutarate as one donor, and incorporation of one atom each of oxygen into both donors, oxidoreductase activ…		-1.141
16.8.3.1	Flavonoids	secondary metabolism.flavonoids.dihydroflavonols.dihydroflavonol 4-reductase	vit_15s0048g00980	(at2g45400 : 327.0) involved in the regulation of brassinosteroid metabolic pathway; BEN1; FUNCTIONS IN: coenzyme binding, oxidoreductase activity, acting on CH-OH group of donors, binding, catalytic activity; INVOLVED IN: regulation of brassinosteroid biosynthetic process, brassinosteroid metabolic process, response to light intensity, flavonoid biosynthetic process; LOCATED IN: cytoplasm; EXPRE…					2393
16.8.3.1	Flavonoids	secondary metabolism.flavonoids.dihydroflavonols.dihydroflavonol 4-reductase	vit_15s0048g01000	(at2g45400 : 326.0) involved in the regulation of brassinosteroid metabolic pathway; BEN1; FUNCTIONS IN: coenzyme binding, oxidoreductase activity, acting on CH-OH group of donors, binding, catalytic activity; INVOLVED IN: regulation of brassinosteroid biosynthetic process, brassinosteroid metabolic process, response to light intensity, flavonoid biosynthetic process; LOCATED IN: cytoplasm; EXPRE…				1412
16.8.3.1	Flavonoids	secondary metabolism.flavonoids.dihydroflavonols.dihydroflavonol 4-reductase	vit_15s0048g01010	(at2g45400 : 331.0) involved in the regulation of brassinosteroid metabolic pathway; BEN1; FUNCTIONS IN: coenzyme binding, oxidoreductase activity, acting on CH-OH group of donors, binding, catalytic activity; INVOLVED IN: regulation of brassinosteroid biosynthetic process, brassinosteroid metabolic process, response to light intensity, flavonoid biosynthetic process; LOCATED IN: cytoplasm; EXPRE…				0.655	0.978
16.8.3.3	Flavonoids	secondary metabolism.flavonoids.dihydroflavonols.flavonoid 3''-monooxygenase	vit_09s0002g01090	(q9sbq9|f3ph_pethy : 408.0) Flavonoid 3'-monooxygenase (EC 1.14.13.21) (Flavonoid 3'-hydroxylase) (Cytochrome P450 75B2) - Petunia hybrida (Petunia) & (at5g07990 : 400.0) Required for flavonoid 3' hydroxylase activity.; TRANSPARENT TESTA 7 (TT7); CONTAINS InterPro DOMAIN/s: Cytochrome P450 (InterPro:IPR001128), Cytochrome P450, E-class, group I (InterPro:IPR002401), Cytochrome P450, conserved sit…				-0.864	-1018
16.8.3.3	Flavonoids	secondary metabolism.flavonoids.dihydroflavonols.flavonoid 3''-monooxygenase	vit_00s0555g00020	(at4g12320 : 572.0) member of CYP706A; "cytochrome P450, family 706, subfamily A, polypeptide 6" (CYP706A6); FUNCTIONS IN: electron carrier activity, monooxygenase activity, iron ion binding, oxygen binding, heme binding; INVOLVED IN: oxidation reduction; LOCATED IN: endomembrane system; CONTAINS InterPro DOMAIN/s: Cytochrome P450 (InterPro:IPR001128), Cytochrome P450, conserved site (InterPro:IP…					-1.09
16.8.4	Flavonoids	secondary metabolism.flavonoids.flavonols	vit_11s0118g00360	(at5g20400 : 393.0) encodes a protein whose sequence is similar to flavanone 3 hydroxylase from Malus.; 2-oxoglutarate (2OG) and Fe(II)-dependent oxygenase superfamily protein; CONTAINS InterPro DOMAIN/s: Oxoglutarate/iron-dependent oxygenase (InterPro:IPR005123); BEST Arabidopsis thaliana protein match is: 2-oxoglutarate (2OG) and Fe(II)-dependent oxygenase superfamily protein (TAIR:AT1G49390.1)…		-0.917
16.8.4	Flavonoids	secondary metabolism.flavonoids.flavonols	vit_08s0007g04580	(at2g36780 : 384.0) UDP-Glycosyltransferase superfamily protein; FUNCTIONS IN: UDP-glycosyltransferase activity, transferase activity, transferring glycosyl groups; INVOLVED IN: metabolic process; LOCATED IN: cellular_component unknown; CONTAINS InterPro DOMAIN/s: UDP-glucuronosyl/UDP-glucosyltransferase (InterPro:IPR002213); BEST Arabidopsis thaliana protein match is: UDP-Glycosyltransferase sup…					-0.946
16.8.4.2	Flavonoids	secondary metabolism.flavonoids.flavonols.flavonol 3-O-glycosyltransferase	vit_03s0063g00050	(at2g15490 : 402.0) UDP-glycosyltransferase 73B4 (UGT73B4); FUNCTIONS IN: quercetin 3-O-glucosyltransferase activity, UDP-glycosyltransferase activity, quercetin 7-O-glucosyltransferase activity, UDP-glucosyltransferase activity, transferase activity, transferring glycosyl groups; INVOLVED IN: response to other organism; LOCATED IN: endomembrane system; EXPRESSED IN: root; CONTAINS InterPro DOMAI…				-0.916
16.8.4.3	Flavonoids	secondary metabolism.flavonoids.flavonols.flavonol-3-O-rhamnosyltransferase	vit_16s0039g02230	(at5g17050 : 490.0) The At5g17050 encodes a anthocyanidin 3-O-glucosyltransferase which specifically glucosylates the 3-position of the flavonoid C-ring. Anthocyanidins such as cyanidin and pelargonidin as well as flavonols such as kaempferol and quercetin are accepted substrates.; UDP-glucosyl transferase 78D2 (UGT78D2); CONTAINS InterPro DOMAIN/s: UDP-glucuronosyl/UDP-glucosyltransferase (Inter…		-1.012	-2365
16.8.5.1	Flavonoids	secondary metabolism.flavonoids.isoflavones.isoflavone reductase	vit_17s0000g04150	(p52579|ifrh_tobac : 241.0) Isoflavone reductase homolog A622 (EC 1.3.1.-) - Nicotiana tabacum (Common tobacco) & (at1g75290 : 226.0) encodes a protein whose sequence is similar to an isoflavone reductase; NAD(P)-binding Rossmann-fold superfamily protein; FUNCTIONS IN: oxidoreductase activity, acting on NADH or NADPH; INVOLVED IN: metabolic process; LOCATED IN: cellular_component unknown; EXPRESS…				-0.588	-0.973
16.8.5.1	Flavonoids	secondary metabolism.flavonoids.isoflavones.isoflavone reductase	vit_03s0038g04670	(p52578|ifrh_soltu : 485.0) Isoflavone reductase homolog (EC 1.3.1.-) (CP100) - Solanum tuberosum (Potato) & (at4g39230 : 479.0) encodes a protein whose sequence is similar to phenylcoumaran benzylic ether reductase (PCBER), which catalyzes NADPH-dependent reduction of 8-5' linked lignans such as dehydrodiconiferyl alcohol to give isodihydrodehydrodiconiferyl alcohol.; NmrA-like negative transcri…					-0.74
16.4.1	Alkaloids-like metabolites	secondary metabolism.N misc.alkaloid-like	vit_04s0210g00080	(at3g51430 : 412.0) Although this enzyme is predicted to encode a strictosidine synthase (SS), it lacks a conserved catalytic glutamate residue found in active SS enzymes and it is not expected to have SS activity.; YELLOW-LEAF-SPECIFIC GENE 2 (YLS2); CONTAINS InterPro DOMAIN/s: Strictosidine synthase (InterPro:IPR004141), Strictosidine synthase, conserved region (InterPro:IPR018119), Six-bladed …	strictosidine synthase (SS)	1.063
16.4.1	Alkaloids-like metabolites	secondary metabolism.N misc.alkaloid-like	vit_10s0003g05450	(at4g20840 : 587.0) FAD-binding Berberine family protein; FUNCTIONS IN: electron carrier activity, oxidoreductase activity, FAD binding, catalytic activity; LOCATED IN: apoplast, plasma membrane; EXPRESSED IN: 21 plant structures; EXPRESSED DURING: 10 growth stages; CONTAINS InterPro DOMAIN/s: FAD-binding, type 2 (InterPro:IPR016166), Berberine/berberine-like (InterPro:IPR012951), FAD linked oxid…	strictosidine synthase (SS)	0.95
16.4.1	Alkaloids-like metabolites	secondary metabolism.N misc.alkaloid-like	vit_04s0210g00050	(at3g51430 : 412.0) Although this enzyme is predicted to encode a strictosidine synthase (SS), it lacks a conserved catalytic glutamate residue found in active SS enzymes and it is not expected to have SS activity.; YELLOW-LEAF-SPECIFIC GENE 2 (YLS2); CONTAINS InterPro DOMAIN/s: Strictosidine synthase (InterPro:IPR004141), Strictosidine synthase, conserved region (InterPro:IPR018119), Six-bladed …	strictosidine synthase (SS)	-1.054
16.4.1	Alkaloids-like metabolites	secondary metabolism.N misc.alkaloid-like	vit_10s0003g04890	(at3g51420 : 112.0) Although this enzyme is predicted to encode a strictosidine synthase (SS), it lacks a conserved catalytic glutamate residue found in active SS enzymes and it is not expected to have SS activity.; strictosidine synthase-like 4 (SSL4); FUNCTIONS IN: strictosidine synthase activity; INVOLVED IN: alkaloid biosynthetic process, biosynthetic process; LOCATED IN: endomembrane system;…	strictosidine synthase (SS)	-1.079
16.4.1	Alkaloids-like metabolites	secondary metabolism.N misc.alkaloid-like	vit_13s0019g02180	(at5g06060 : 379.0) NAD(P)-binding Rossmann-fold superfamily protein; FUNCTIONS IN: oxidoreductase activity, binding, catalytic activity; INVOLVED IN: oxidation reduction, metabolic process; EXPRESSED IN: 23 plant structures; EXPRESSED DURING: 14 growth stages; CONTAINS InterPro DOMAIN/s: Short-chain dehydrogenase/reductase, conserved site (InterPro:IPR020904), NAD(P)-binding domain (InterPro:IPR…		-1.451			1.54
16.4.1	Alkaloids-like metabolites	secondary metabolism.N misc.alkaloid-like	vit_06s0004g05320	(at2g29260 : 355.0) NAD(P)-binding Rossmann-fold superfamily protein; FUNCTIONS IN: oxidoreductase activity, binding, catalytic activity; INVOLVED IN: oxidation reduction, metabolic process; LOCATED IN: chloroplast; EXPRESSED IN: 14 plant structures; EXPRESSED DURING: 9 growth stages; CONTAINS InterPro DOMAIN/s: NAD(P)-binding domain (InterPro:IPR016040), Glucose/ribitol dehydrogenase (InterPro:I…			1031
16.4.1	Alkaloids-like metabolites	secondary metabolism.N misc.alkaloid-like	vit_08s0007g00890	(at2g29290 : 315.0) NAD(P)-binding Rossmann-fold superfamily protein; FUNCTIONS IN: oxidoreductase activity, binding, catalytic activity; INVOLVED IN: oxidation reduction, metabolic process; EXPRESSED IN: 16 plant structures; EXPRESSED DURING: 11 growth stages; CONTAINS InterPro DOMAIN/s: Short-chain dehydrogenase/reductase, conserved site (InterPro:IPR020904), NAD(P)-binding domain (InterPro:IPR…					1904
16.4.1	Alkaloids-like metabolites	secondary metabolism.N misc.alkaloid-like	vit_07s0005g04480	(at2g20340 : 758.0) Pyridoxal phosphate (PLP)-dependent transferases superfamily protein; FUNCTIONS IN: pyridoxal phosphate binding, carboxy-lyase activity, catalytic activity, tyrosine decarboxylase activity; INVOLVED IN: response to wounding, cellular amino acid metabolic process; LOCATED IN: cellular_component unknown; EXPRESSED IN: 22 plant structures; EXPRESSED DURING: 13 growth stages; CONT…					-1321
16.4.1	Alkaloids-like metabolites	secondary metabolism.N misc.alkaloid-like	vit_13s0019g02140	(at5g06060 : 319.0) NAD(P)-binding Rossmann-fold superfamily protein; FUNCTIONS IN: oxidoreductase activity, binding, catalytic activity; INVOLVED IN: oxidation reduction, metabolic process; EXPRESSED IN: 23 plant structures; EXPRESSED DURING: 14 growth stages; CONTAINS InterPro DOMAIN/s: Short-chain dehydrogenase/reductase, conserved site (InterPro:IPR020904), NAD(P)-binding domain (InterPro:IPR…					1.17
16.4.3.1	Alkaloids-like metabolites	secondary metabolism.N misc.cyanogenic glycosides.cyanase	vit_05s0049g01520	(at3g23490 : 221.0) cyanase; cyanase (CYN); FUNCTIONS IN: hydro-lyase activity, DNA binding, cyanate hydratase activity; INVOLVED IN: cyanate metabolic process, metabolic process; EXPRESSED IN: 22 plant structures; EXPRESSED DURING: 13 growth stages; CONTAINS InterPro DOMAIN/s: Lambda repressor-like, DNA-binding (InterPro:IPR010982), Cyanase (InterPro:IPR008076), Cyanate lyase, C-terminal (InterP…					-0.853
16.5	sulfur-containing	secondary metabolism.sulfur-containing	vit_07s0031g01730	(at1g10500 : 218.0) Involved in chloroplast Fe-S cluster assembly. Located in the chloroplast stroma. Expressed preferentially in green tissues.; chloroplast-localized ISCA-like protein (CPISCA); CONTAINS InterPro DOMAIN/s: FeS cluster insertion, C-terminal, conserved site (InterPro:IPR017870), FeS cluster biogenesis (InterPro:IPR000361), FeS cluster insertion (InterPro:IPR016092); BEST Arabidops…					-0.657
16.5.1.1.1.3	sulfur-containing	secondary metabolism.sulfur-containing.glucosinolates.synthesis.aliphatic.methylthioalkylmalate isomerase large subunit (MAM-IL)	vit_05s0049g01980	(at4g13430 : 835.0) Encodes methylthioalkylmalate isomerase.; isopropyl malate isomerase large subunit 1 (IIL1); FUNCTIONS IN: lyase activity, intramolecular transferase activity, transferring hydroxy groups; INVOLVED IN: glucosinolate biosynthetic process, response to cadmium ion, metabolic process; LOCATED IN: chloroplast stroma, chloroplast; EXPRESSED IN: 26 plant structures; EXPRESSED DURING:…					1197
16.5.1.1.1.7	sulfur-containing	secondary metabolism.sulfur-containing.glucosinolates.synthesis.aliphatic.CYP83A1 phenylacetaldoxime monooxygenase	vit_18s0072g01250	(at1g74100 : 327.0) encodes a desulfoglucosinolate sulfotransferase, involved in the final step of glucosinolate core structure biosynthesis. Has a broad-substrate specificity with different desulfoglucosinolates, the best substrate is indole-3-methyl-dsGS, followed by benzyl-dsGS. Expression was induced by wounding, jasmonate and ethylene stimulates.; sulfotransferase 16 (SOT16); FUNCTIONS IN: s…		3.388
16.5.1.1.1.7	sulfur-containing	secondary metabolism.sulfur-containing.glucosinolates.synthesis.aliphatic.CYP83A1 phenylacetaldoxime monooxygenase	vit_17s0000g07790	(at1g24100 : 404.0) Encodes a UDP-glucose:thiohydroximate S-glucosyltransferase, involved in glucosinolate biosynthesis; UDP-glucosyl transferase 74B1 (UGT74B1); CONTAINS InterPro DOMAIN/s: UDP-glucuronosyl/UDP-glucosyltransferase (InterPro:IPR002213); BEST Arabidopsis thaliana protein match is: UDP-glycosyltransferase 74 F1 (TAIR:AT2G43840.1); Has 7754 Blast hits to 7677 proteins in 493 species:…		-0.632
16.5.1.1.1.7	sulfur-containing	secondary metabolism.sulfur-containing.glucosinolates.synthesis.aliphatic.CYP83A1 phenylacetaldoxime monooxygenase	vit_18s0001g13770	(at4g31500 : 440.0) Encodes an oxime-metabolizing enzyme in the biosynthetic pathway of glucosinolates. Is required for phytochrome signal transduction in red light. Mutation confers auxin overproduction.; "cytochrome P450, family 83, subfamily B, polypeptide 1" (CYP83B1); FUNCTIONS IN: oxidoreductase activity, acting on paired donors, with incorporation or reduction of molecular oxygen, NADH or …			1104
16.5.1.1.1.12	sulfur-containing	secondary metabolism.sulfur-containing.glucosinolates.synthesis.aliphatic.benzoate-CoA ligase	vit_04s0079g00790	(at1g65890 : 689.0) acyl activating enzyme 12 (AAE12); FUNCTIONS IN: catalytic activity; INVOLVED IN: metabolic process; EXPRESSED IN: leaf apex, hypocotyl, flower; EXPRESSED DURING: petal differentiation and expansion stage; CONTAINS InterPro DOMAIN/s: AMP-dependent synthetase/ligase (InterPro:IPR000873); BEST Arabidopsis thaliana protein match is: benzoyloxyglucosinolate 1 (TAIR:AT1G65880.1); H…				-1178	-1322
16.5.1.1.4.1	sulfur-containing	secondary metabolism.sulfur-containing.glucosinolates.synthesis.shared.CYP83B1 phenylacetaldoxime monooxygenase	vit_17s0000g09610	(o81970|c71a9_soybn : 485.0) Cytochrome P450 71A9 (EC 1.14.-.-) (P450 CP1) - Glycine max (Soybean) & (at1g13080 : 428.0) cytochrome P450 monooxygenase; "cytochrome P450, family 71, subfamily B, polypeptide 2" (CYP71B2); FUNCTIONS IN: electron carrier activity, monooxygenase activity, iron ion binding, oxygen binding, heme binding; INVOLVED IN: response to cyclopentenone, heat acclimation; EXPRESS…					-1908
16.5.1.3.1	sulfur-containing	secondary metabolism.sulfur-containing.glucosinolates.degradation.myrosinase	vit_06s0004g01440	(at5g24540 : 426.0) beta glucosidase 31 (BGLU31); FUNCTIONS IN: cation binding, hydrolase activity, hydrolyzing O-glycosyl compounds, catalytic activity; INVOLVED IN: response to other organism; LOCATED IN: endomembrane system; EXPRESSED IN: stem, sepal; EXPRESSED DURING: 4 anthesis; CONTAINS InterPro DOMAIN/s: Glycoside hydrolase, family 1 (InterPro:IPR001360), Glycoside hydrolase, family 1, act…					2341
16.5.99.1	sulfur-containing	secondary metabolism.sulfur-containing.misc.alliinase	vit_18s0157g00140	(ipr006948 : 1500.0) Allinase, C-terminal & (at1g34040 : 503.0) Pyridoxal phosphate (PLP)-dependent transferases superfamily protein; FUNCTIONS IN: pyridoxal phosphate binding, carbon-sulfur lyase activity, catalytic activity; INVOLVED IN: biological_process unknown; LOCATED IN: endomembrane system; CONTAINS InterPro DOMAIN/s: Pyridoxal phosphate-dependent transferase, major domain (InterPro:IPR0…			1478		1948
16.5.99.1	sulfur-containing	secondary metabolism.sulfur-containing.misc.alliinase	vit_18s0157g00170	(at1g34040 : 489.0) Pyridoxal phosphate (PLP)-dependent transferases superfamily protein; FUNCTIONS IN: pyridoxal phosphate binding, carbon-sulfur lyase activity, catalytic activity; INVOLVED IN: biological_process unknown; LOCATED IN: endomembrane system; CONTAINS InterPro DOMAIN/s: Pyridoxal phosphate-dependent transferase, major domain (InterPro:IPR015424), EGF-like, alliinase (InterPro:IPR006…					-0.855

## Sheet: Secondary metabolism_Tocai
Differentially expressed genes involved in secondary metabolisms detected in Tocai friulano at 3 and 6 days post HSt and FDSt attacks. Log2 fold changes as obtained from the DESeq2 output were used as MapMan inputs to represent expression changes. For each DEG the bin number and name, the gene id and the description of the gene are reported.
					3 dpi		6 dpi
Bin Code	Pathway	Bin name	id	Description	HSt	FDSt	HSt	FDSt
16.1	Isoprenoids	secondary metabolism.isoprenoids	vit_09s0054g01230	(at1g78950 : 1152.0) Terpenoid cyclases family protein; CONTAINS InterPro DOMAIN/s: Terpene synthase, conserved site (InterPro:IPR002365), Squalene cyclase (InterPro:IPR018333), Terpenoid cylases/protein prenyltransferase alpha-alpha toroid (InterPro:IPR008930), Prenyltransferase/squalene oxidase (InterPro:IPR001330); BEST Arabidopsis thaliana protein match is: camelliol C synthase 1 (TAIR:AT1G78…			0.873
16.1	Isoprenoids	secondary metabolism.isoprenoids	vit_04s0008g02250	(at2g26250 : 822.0) epidermis-specific, encodes KCS10, a putative 3-ketoacyl-CoA synthase. probably involved in the synthesis of long-chain lipids found in the cuticle.; 3-ketoacyl-CoA synthase 10 (KCS10); FUNCTIONS IN: transferase activity, transferring acyl groups other than amino-acyl groups, catalytic activity, acyltransferase activity; INVOLVED IN: in 8 processes; LOCATED IN: endoplasmic ret…			0.481
16.1.1	Isoprenoids	secondary metabolism.isoprenoids.non-mevalonate pathway	vit_17s0000g06280	(at1g74470 : 743.0) Encodes for a multifunctional protein with geranylgeranyl reductase activity shown to catalyze the reduction of prenylated geranylgeranyl-chlorophyll a to phytyl-chlorophyll a (chlorophyll a) and free geranylgeranyl pyrophosphate to phytyl pyrophosphate.; Pyridine nucleotide-disulphide oxidoreductase family protein; FUNCTIONS IN: geranylgeranyl reductase activity; INVOLVED IN:…				-0.389
16.1.1.2	Isoprenoids	secondary metabolism.isoprenoids.non-mevalonate pathway.DXR	vit_17s0000g08390	(at5g62790 : 756.0) 1-Deoxy-d-xylulose 5-phosphate reductoisomerase (DXR) catalyzes the first committed step of the 2-C-methyl-d-erythritol 4-phosphate pathway for isoprenoid biosynthesis. In Arabidopsis, DXR is encoded by a single-copy gene. Arabidopsis DXR is targeted to plastids and localizes into chloroplasts of leaf cells. DXR knockout or strongly silenced lines have a seedling lethal, albin…				0.34
16.1.1.10	Isoprenoids	secondary metabolism.isoprenoids.non-mevalonate pathway.geranylgeranyl pyrophosphate synthase	vit_04s0023g01210	(q94id7|ggpps_hevbr : 487.0) Geranylgeranyl pyrophosphate synthetase, chloroplast precursor (GGPP synthetase) [Includes: Dimethylallyltranstransferase (EC 2.5.1.1); Geranyltranstransferase (EC 2.5.1.10); Farnesyltranstransferase (EC 2.5.1.29)] - Hevea brasiliensis & (at4g36810 : 465.0) Encodes a protein with geranylgeranyl pyrophosphate synthase activity involved in isoprenoid biosynthesis. The e…		0.576		0.314
16.1.2.2	Isoprenoids	secondary metabolism.isoprenoids.mevalonate pathway.HMG-CoA synthase	vit_02s0025g04580	(at4g11820 : 780.0) Encodes a protein with hydroxymethylglutaryl-CoA synthase activity which was characterized by phenotypical complementation of the S. cerevisiae mutant.; MVA1; CONTAINS InterPro DOMAIN/s: Thiolase-like (InterPro:IPR016039), Hydroxymethylglutaryl-coenzyme A synthase C-terminal (InterPro:IPR013746), Hydroxymethylglutaryl-coenzyme A synthase, N-terminal (InterPro:IPR013528), Hydro…				0.463
16.1.2.8	Isoprenoids	secondary metabolism.isoprenoids.mevalonate pathway.geranyl diphosphate synthase	vit_19s0014g00070	(at1g78510 : 560.0) Encodes a protein with solanesyl diphosphate synthase activity.; solanesyl diphosphate synthase 1 (SPS1); CONTAINS InterPro DOMAIN/s: Solanesyl diphosphate synthase (InterPro:IPR014120), Terpenoid synthase (InterPro:IPR008949), Polyprenyl synthetase-related (InterPro:IPR017446), Polyprenyl synthetase (InterPro:IPR000092); BEST Arabidopsis thaliana protein match is: solanesyl d…				0.802
16.1.3	Isoprenoids	secondary metabolism.isoprenoids.tocopherol biosynthesis	vit_13s0074g00040	(q2n2k1|phyk1_soybn : 326.0) Probable phytol kinase 1, chloroplast precursor (EC 2.7.-.-) - Glycine max (Soybean) & (at5g04490 : 311.0) Encodes a protein with phytol kinase activity involved in tocopherol biosynthesis.; vitamin E pathway gene 5 (VTE5); FUNCTIONS IN: phytol kinase activity, phosphatidate cytidylyltransferase activity; INVOLVED IN: vitamin E biosynthetic process, phospholipid biosy…		0.936
16.1.3.5	Isoprenoids	secondary metabolism.isoprenoids.tocopherol biosynthesis.tocopherol methyltransferase	vit_16s0039g01410	(at1g64970 : 428.0) gamma-tocopherol methyltransferase (g-TMT) mRNA, nuclear; mutant has Deficient in alpha and beta tocopherol; Accumulates gamma tocopherol in leaves; gamma-tocopherol methyltransferase (G-TMT); CONTAINS InterPro DOMAIN/s: Methyltransferase type 11 (InterPro:IPR013216); BEST Arabidopsis thaliana protein match is: S-adenosyl-L-methionine-dependent methyltransferases superfamily p…		0.968
16.1.4	Isoprenoids	secondary metabolism.isoprenoids.carotenoids	vit_12s0055g00480	(at3g09580 : 523.0) FAD/NAD(P)-binding oxidoreductase family protein; LOCATED IN: chloroplast, chloroplast envelope; EXPRESSED IN: 21 plant structures; EXPRESSED DURING: 13 growth stages; CONTAINS InterPro DOMAIN/s: Amine oxidase (InterPro:IPR002937); BEST Arabidopsis thaliana protein match is: Flavin containing amine oxidoreductase family (TAIR:AT5G14220.1); Has 2908 Blast hits to 2906 proteins …		0.594
16.1.4	Isoprenoids	secondary metabolism.isoprenoids.carotenoids	vit_12s0035g01080	(at1g57770 : 807.0) FAD/NAD(P)-binding oxidoreductase family protein; FUNCTIONS IN: oxidoreductase activity; LOCATED IN: chloroplast; EXPRESSED IN: 21 plant structures; EXPRESSED DURING: 13 growth stages; CONTAINS InterPro DOMAIN/s: Amine oxidase (InterPro:IPR002937); BEST Arabidopsis thaliana protein match is: carotenoid isomerase (TAIR:AT1G06820.1); Has 6263 Blast hits to 6155 proteins in 967 s…		0.828		0.643
16.1.4.1	Isoprenoids	secondary metabolism.isoprenoids.carotenoids.phytoene synthase	vit_04s0079g00680	(p37272|psy_capan : 651.0) Phytoene synthase, chloroplast precursor (EC 2.5.1.-) - Capsicum annuum (Bell pepper) & (at5g17230 : 602.0) Encodes phytoene synthase.; PHYTOENE SYNTHASE (PSY); CONTAINS InterPro DOMAIN/s: Squalene/phytoene synthase, conserved site (InterPro:IPR019845), Terpenoid synthase (InterPro:IPR008949), Squalene/phytoene synthase (InterPro:IPR002060); Has 5365 Blast hits to 5364 …				0.44
16.1.4.1	Isoprenoids	secondary metabolism.isoprenoids.carotenoids.phytoene synthase	vit_12s0028g00960	(q9ssu8|psy_dauca : 569.0) Phytoene synthase, chloroplast precursor (EC 2.5.1.-) - Daucus carota (Carrot) & (at5g17230 : 536.0) Encodes phytoene synthase.; PHYTOENE SYNTHASE (PSY); CONTAINS InterPro DOMAIN/s: Squalene/phytoene synthase, conserved site (InterPro:IPR019845), Terpenoid synthase (InterPro:IPR008949), Squalene/phytoene synthase (InterPro:IPR002060); Has 5365 Blast hits to 5364 protein…				1267
16.1.4.2	Isoprenoids	secondary metabolism.isoprenoids.carotenoids.phytoene dehydrogenase	vit_09s0002g00100	(p80093|crti_capan : 975.0) Phytoene dehydrogenase, chloroplast precursor (EC 1.14.99.-) (Phytoene desaturase) - Capsicum annuum (Bell pepper) & (at4g14210 : 953.0) Encodes phytoene desaturase (phytoene dehydrogenase), an enzyme that catalyzes the desaturation of phytoene to zeta-carotene during carotenoid biosynthesis. Processed protein is localized to the plastid.; phytoene desaturase 3 (PDS3);…				0.431
16.1.4.3	Isoprenoids	secondary metabolism.isoprenoids.carotenoids.zeta-carotene desaturase	vit_14s0030g01740	(q9smj3|zds_capan : 956.0) Zeta-carotene desaturase, chloroplast precursor (EC 1.14.99.30) (Carotene 7,8-desaturase) - Capsicum annuum (Bell pepper) & (at3g04870 : 924.0) Involved in the biosynthesis of carotenes and xanthophylls, reduces zeta-carotene to lycopene.; zeta-carotene desaturase (ZDS); FUNCTIONS IN: carotene 7,8-desaturase activity; INVOLVED IN: carotene biosynthetic process; LOCATED …		0.489
16.1.4.6	Isoprenoids	secondary metabolism.isoprenoids.carotenoids.carotenoid beta ring hydroxylase	vit_16s0050g01090	(at5g52570 : 421.0) Converts &#946;-carotene to zeaxanthin via cryptoxanthin.; beta-carotene hydroxylase 2 (BETA-OHASE 2); FUNCTIONS IN: carotene beta-ring hydroxylase activity; INVOLVED IN: xanthophyll biosynthetic process, carotene metabolic process; LOCATED IN: chloroplast; EXPRESSED IN: 20 plant structures; EXPRESSED DURING: 11 growth stages; BEST Arabidopsis thaliana protein match is: beta-h…				0.758
16.1.4.21	Isoprenoids	secondary metabolism.isoprenoids.carotenoids.violaxanthin de-epoxidase	vit_04s0043g01010	(at1g08550 : 634.0) Violaxanthin deepoxidase involved in xanthophyll cycle.Two major consequences of the npq1 mutation are the absence of zeaxanthin formation in strong light and the partial inhibition of the quenching of singlet excited chlorophylls in the photosystem II light-harvesting complex; non-photochemical quenching 1 (NPQ1); FUNCTIONS IN: violaxanthin de-epoxidase activity; INVOLVED IN:…		0.774
16.1.5	Isoprenoids	secondary metabolism.isoprenoids.terpenoids_D-cadinene synthase	vit_18s0001g04280	(p93665|dcs1_goshi : 580.0) (+)-delta-cadinene synthase (EC 4.2.3.13) (D-cadinene synthase) - Gossypium hirsutum (Upland cotton) & (at5g23960 : 459.0) Encodes a sesquiterpene synthase involved in generating all of the group A sesquiterpenes found in the Arabidopsis floral volatile blend. Strongly expressed in the stigma.; terpene synthase 21 (TPS21); CONTAINS InterPro DOMAIN/s: Terpene synthase, …	-1.776	-2778		1737
16.1.5	Isoprenoids	secondary metabolism.isoprenoids.terpenoids	vit_12s0134g00020	(at3g25830 : 473.0) Encodes the monoterpene 1,8-cineole synthase, atTPS-Cin. This polypeptide was also shown to synthesize other monoterpenes albeit in minor quantities. The same polypeptide is encoded at two different loci, the result of gene duplication: at3g25820 and at3g25830.; "terpene synthase-like sequence-1,8-cineole" (TPS-CIN); CONTAINS InterPro DOMAIN/s: Terpene synthase, metal-binding …		-1.88
16.2.1.1	General phenylpropanoid pathway	secondary metabolism.general phenylpropanoid pathway.PAL	vit_08s0040g01710	(p45729|pal3_petcr : 1229.0) Phenylalanine ammonia-lyase 3 (EC 4.3.1.5) - Petroselinum crispum (Parsley) (Petroselinum hortense) & (at2g37040 : 1192.0) Encodes PAL1, a phenylalanine ammonia-lyase. Arabidopsis has four PALs: AT2G37040 (PAL1), AT3G53260 (PAL2), AT5G04230 (PAL3) and AT3G10340 (PAL4).; PHE ammonia lyase 1 (PAL1); FUNCTIONS IN: phenylalanine ammonia-lyase activity; INVOLVED IN: in 10 …		-1551
16.2.1.2	General phenylpropanoid pathway	secondary metabolism.general phenylpropanoid pathway.C4H	vit_11s0078g00290	(p37115|tcmo_phaau : 610.0) Trans-cinnamate 4-monooxygenase (EC 1.14.13.11) (Cinnamic acid 4-hydroxylase) (CA4H) (C4H) (P450C4H) (Cytochrome P450 73) - Phaseolus aureus (Mung bean) (Vigna radiata) & (at2g30490 : 600.0) Encodes a cinnamate-4-hydroxylase. Mutations in this gene impact phenylpropanoid metabolism, growth and development.; cinnamate-4-hydroxylase (C4H); FUNCTIONS IN: trans-cinnamate 4…	-1.703	-2078
16.2.1.2	General phenylpropanoid pathway	secondary metabolism.general phenylpropanoid pathway.C4H	vit_11s0065g00350	(q42797|tcmo_soybn : 639.0) Trans-cinnamate 4-monooxygenase (EC 1.14.13.11) (Cinnamic acid 4-hydroxylase) (CA4H) (C4H) (P450C4H) (Cytochrome P450 73) - Glycine max (Soybean) & (at2g30490 : 628.0) Encodes a cinnamate-4-hydroxylase. Mutations in this gene impact phenylpropanoid metabolism, growth and development.; cinnamate-4-hydroxylase (C4H); FUNCTIONS IN: trans-cinnamate 4-monooxygenase activity…				-1591
16.2.1.3	General phenylpropanoid pathway	secondary metabolism.general phenylpropanoid pathway.4CL	vit_17s0000g01790	(at5g63380 : 617.0) Encodes a peroxisomal protein involved in the activation of fatty acids through esterification with CoA. At5g63380 preferentially activates fatty acids with increased chain length (C9:0 to C8:0) and thus shares characteristics with long-chain fatty acyl-CoA synthases. Also able to catalyze the conversion of OPDA to its CoA ester and is therefore thought to be involved in the p…		0.725
16.2.1.3	General phenylpropanoid pathway	secondary metabolism.general phenylpropanoid pathway.4CL	vit_16s0039g02040	(p31687|4cl2_soybn : 864.0) 4-coumarate--CoA ligase 2 (EC 6.2.1.12) (4CL 2) (4-coumaroyl-CoA synthase 2) (Clone 4CL16) - Glycine max (Soybean) & (at1g65060 : 760.0) encodes an isoform of 4-coumarate:CoA ligase (4CL), which is involved in the last step of the general phenylpropanoid pathway. mRNA levels are not induced in response to wounding or to fungal infection by P. parasitica. mRNA is expres…	-0.48		-0.772
16.2.1.6	Monolignol biosynthesis	secondary metabolism.phenylpropanoids.lignin biosynthesis.CCoAOMT	vit_15s0048g02200	(at3g62000 : 385.0) S-adenosyl-L-methionine-dependent methyltransferases superfamily protein; FUNCTIONS IN: O-methyltransferase activity; LOCATED IN: cytosol; EXPRESSED IN: 15 plant structures; EXPRESSED DURING: 10 growth stages; CONTAINS InterPro DOMAIN/s: O-methyltransferase, family 3 (InterPro:IPR002935); BEST Arabidopsis thaliana protein match is: S-adenosyl-L-methionine-dependent methyltrans…		0.676		0.57
16.2	Monolignol biosynthesis	secondary metabolism.phenylpropanoids.lignin biosynthesis.CCR1	vit_18s0122g00630	(at2g33590 : 360.0) NAD(P)-binding Rossmann-fold superfamily protein; FUNCTIONS IN: coenzyme binding, binding, cinnamoyl-CoA reductase activity, catalytic activity; INVOLVED IN: response to cadmium ion, lignin biosynthetic process; LOCATED IN: cellular_component unknown; EXPRESSED IN: 23 plant structures; EXPRESSED DURING: 13 growth stages; CONTAINS InterPro DOMAIN/s: NAD-dependent epimerase/dehy…			0.386
16.2	Monolignol biosynthesis	secondary metabolism.phenylpropanoids.lignin biosynthesis.CCR1	vit_02s0012g01570	(at2g23910 : 259.0) NAD(P)-binding Rossmann-fold superfamily protein; FUNCTIONS IN: coenzyme binding, binding, cinnamoyl-CoA reductase activity, catalytic activity; INVOLVED IN: lignin biosynthetic process, response to karrikin; LOCATED IN: cellular_component unknown; EXPRESSED IN: 19 plant structures; EXPRESSED DURING: 13 growth stages; CONTAINS InterPro DOMAIN/s: NAD-dependent epimerase/dehydra…	-1.31	-1617
16.2	Monolignol biosynthesis	secondary metabolism.phenylpropanoids.lignin biosynthesis.CCR1	vit_01s0011g03480	(at1g68540 : 427.0) NAD(P)-binding Rossmann-fold superfamily protein; FUNCTIONS IN: coenzyme binding, oxidoreductase activity, binding, catalytic activity; INVOLVED IN: cellular metabolic process, metabolic process; LOCATED IN: cellular_component unknown; EXPRESSED IN: 21 plant structures; EXPRESSED DURING: 13 growth stages; CONTAINS InterPro DOMAIN/s: NAD-dependent epimerase/dehydratase (InterPr…				-1516
16.2.1.8	Monolignol biosynthesis	secondary metabolism.phenylpropanoids.lignin biosynthesis.F5H	vit_08s0032g00240	(o81971|c71d9_soybn : 488.0) Cytochrome P450 71D9 (EC 1.14.-.-) (P450 CP3) - Glycine max (Soybean) & (at3g26310 : 354.0) putative cytochrome P450; "cytochrome P450, family 71, subfamily B, polypeptide 35" (CYP71B35); FUNCTIONS IN: electron carrier activity, monooxygenase activity, iron ion binding, oxygen binding, heme binding; INVOLVED IN: oxidation reduction; LOCATED IN: endomembrane system; EX…		-1357
16.2.1.8	Monolignol biosynthesis	secondary metabolism.phenylpropanoids.lignin biosynthesis.F5H	vit_07s0031g01380	(at4g36220 : 365.0) encodes ferulate 5-hydroxylase (F5H). Involved in lignin biosynthesis.; ferulic acid 5-hydroxylase 1 (FAH1); FUNCTIONS IN: ferulate 5-hydroxylase activity, monooxygenase activity; INVOLVED IN: lignin biosynthetic process, response to UV-B, phenylpropanoid biosynthetic process; LOCATED IN: endoplasmic reticulum; EXPRESSED IN: 20 plant structures; EXPRESSED DURING: 12 growth sta…		-0.883
16.2.1.8	Monolignol biosynthesis	secondary metabolism.phenylpropanoids.lignin biosynthesis.F5H	vit_04s0023g02900	(at4g36220 : 674.0) encodes ferulate 5-hydroxylase (F5H). Involved in lignin biosynthesis.; ferulic acid 5-hydroxylase 1 (FAH1); FUNCTIONS IN: ferulate 5-hydroxylase activity, monooxygenase activity; INVOLVED IN: lignin biosynthetic process, response to UV-B, phenylpropanoid biosynthetic process; LOCATED IN: endoplasmic reticulum; EXPRESSED IN: 20 plant structures; EXPRESSED DURING: 12 growth sta…		-0.482
16.2.1.9	Monolignol biosynthesis	secondary metabolism.phenylpropanoids.lignin biosynthesis.COMT	vit_16s0098g00850	(p28002|comt1_medsa : 611.0) Caffeic acid 3-O-methyltransferase (EC 2.1.1.68) (S-adenosysl-L-methionine:caffeic acid 3-O-methyltransferase) (COMT) (CAOMT) - Medicago sativa (Alfalfa) & (at5g54160 : 575.0) A caffeic acid/5-hydroxyferulic acid O-methyltransferase. Interacts with 14-4-3 proteins in yeast 2 hybrid assay. AtOMT1 (At5g54160) encodes a flavonol 3Ã­-O-methyltransferase that is highly act…				-0.516
16.2.1.10	Monolignol biosynthesis	secondary metabolism.phenylpropanoids.lignin biosynthesis.CAD	vit_03s0180g00260	(p30359|cadh4_tobac : 491.0) Cinnamyl alcohol dehydrogenase (EC 1.1.1.195) (CAD) - Nicotiana tabacum (Common tobacco) & (at3g19450 : 452.0) Encodes a catalytically active cinnamyl alcohol dehydrogenase which uses p-coumaryl aldehyde as a preferred substrate. It can also use caffeyl, coniferyl and d-hydroxyconiferyl aldehydes as substrates.; ATCAD4; CONTAINS InterPro DOMAIN/s: GroES-like (InterPro…		-0.379		0.408
16.2.1	Monolignol biosynthesis	secondary metabolism.phenylpropanoids.lignin biosynthesis	vit_04s0023g01240	(at3g50740 : 447.0) UGT72E1 is an UDPG:coniferyl alcohol glucosyltransferase which specifically glucosylates sinapyl- and coniferyl aldehydes. The enzyme is thought to be involved in lignin metabolism.; UDP-glucosyl transferase 72E1 (UGT72E1); CONTAINS InterPro DOMAIN/s: UDP-glucuronosyl/UDP-glucosyltransferase (InterPro:IPR002213); BEST Arabidopsis thaliana protein match is: UDP-Glycosyltransfer…		1076
16.2.1	Monolignol biosynthesis	secondary metabolism.phenylpropanoids.lignin biosynthesis	vit_16s0022g01970	(at3g50740 : 463.0) UGT72E1 is an UDPG:coniferyl alcohol glucosyltransferase which specifically glucosylates sinapyl- and coniferyl aldehydes. The enzyme is thought to be involved in lignin metabolism.; UDP-glucosyl transferase 72E1 (UGT72E1); CONTAINS InterPro DOMAIN/s: UDP-glucuronosyl/UDP-glucosyltransferase (InterPro:IPR002213); BEST Arabidopsis thaliana protein match is: UDP-Glycosyltransfer…				-0.928
16.2	Monolignol biosynthesis	secondary metabolism.phenylpropanoids. lignin biosynthesis	vit_02s0033g00260	(at1g32100 : 444.0) Encodes a pinoresinol reductase involved in lignan biosynthesis. Expressed strongly in roots and less strongly in stems. Shows specificity for pinoresinol and not lariciresinol.; pinoresinol reductase 1 (PRR1); CONTAINS InterPro DOMAIN/s: NAD(P)-binding domain (InterPro:IPR016040), NmrA-like (InterPro:IPR008030); BEST Arabidopsis thaliana protein match is: pinoresinol reductas…	1.404	1336
16.2	Phenylpropanoids	secondary metabolism.phenylpropanoids. lignin biosynthesis	vit_02s0033g00270	(at1g32100 : 442.0) Encodes a pinoresinol reductase involved in lignan biosynthesis. Expressed strongly in roots and less strongly in stems. Shows specificity for pinoresinol and not lariciresinol.; pinoresinol reductase 1 (PRR1); CONTAINS InterPro DOMAIN/s: NAD(P)-binding domain (InterPro:IPR016040), NmrA-like (InterPro:IPR008030); BEST Arabidopsis thaliana protein match is: pinoresinol reductas…		-0.95
16.2	Phenylpropanoids	secondary metabolism.phenylpropanoids	vit_06s0004g07650	(at2g25150 : 354.0) HXXXD-type acyl-transferase family protein; FUNCTIONS IN: transferase activity, transferring acyl groups other than amino-acyl groups, transferase activity; INVOLVED IN: biological_process unknown; LOCATED IN: cellular_component unknown; EXPRESSED IN: 9 plant structures; EXPRESSED DURING: petal differentiation and expansion stage, E expanded cotyledon stage, D bilateral stage;…	-1.252	-1129
16.2	Phenylpropanoids	secondary metabolism.phenylpropanoids	vit_13s0019g03430	(at2g39980 : 635.0) HXXXD-type acyl-transferase family protein; FUNCTIONS IN: transferase activity, transferring acyl groups other than amino-acyl groups, transferase activity; INVOLVED IN: response to karrikin; LOCATED IN: cellular_component unknown; EXPRESSED IN: 17 plant structures; EXPRESSED DURING: 10 growth stages; CONTAINS InterPro DOMAIN/s: Transferase (InterPro:IPR003480); BEST Arabidops…				0.729
16.2	Phenylpropanoids	secondary metabolism.phenylpropanoids	vit_11s0037g00570	(at2g19070 : 469.0) encodes a protein whose sequence is similar to anthranilate N-hydroxycinnamoyl/benzoyltransferase from Dianthus caryophyllus (gi:2239091); spermidine hydroxycinnamoyl transferase (SHT); CONTAINS InterPro DOMAIN/s: Transferase (InterPro:IPR003480); BEST Arabidopsis thaliana protein match is: hydroxycinnamoyl-CoA shikimate/quinate hydroxycinnamoyl transferase (TAIR:AT5G48930.1);…				0.773
16.2	Phenylpropanoids	secondary metabolism.phenylpropanoids	vit_04s0008g06790	(at5g10820 : 609.0) Major facilitator superfamily protein; CONTAINS InterPro DOMAIN/s: Major facilitator superfamily, general substrate transporter (InterPro:IPR016196), Biopterin transport-related protein BT1 (InterPro:IPR004324); BEST Arabidopsis thaliana protein match is: Major facilitator superfamily protein (TAIR:AT1G79710.1); Has 1807 Blast hits to 1807 proteins in 277 species: Archae - 0; …			-0.82
16.2	Phenylpropanoids	secondary metabolism.phenylpropanoids	vit_03s0038g00360	(at2g22570 : 329.0) encodes a nicotinamidase that converts nicotinamide into nicotinic acid. As such the encoded enzyme is involved in the pyridine nucleotide salvage pathway which may be connected to the de novo NAD biosynthesis through the ABA signaling pathway.; nicotinamidase 1 (NIC1); CONTAINS InterPro DOMAIN/s: Isochorismatase-like (InterPro:IPR000868); Has 35333 Blast hits to 34131 protein…		0.851		-0.808
16.2	Phenylpropanoids	secondary metabolism.phenylpropanoids	vit_11s0037g00590	(at2g19070 : 112.0) encodes a protein whose sequence is similar to anthranilate N-hydroxycinnamoyl/benzoyltransferase from Dianthus caryophyllus (gi:2239091); spermidine hydroxycinnamoyl transferase (SHT); CONTAINS InterPro DOMAIN/s: Transferase (InterPro:IPR003480); BEST Arabidopsis thaliana protein match is: hydroxycinnamoyl-CoA shikimate/quinate hydroxycinnamoyl transferase (TAIR:AT5G48930.1);…				-1422
16.2	Phenylpropanoids	secondary metabolism.phenylpropanoids	vit_00s1364g00010	(at2g22570 : 309.0) encodes a nicotinamidase that converts nicotinamide into nicotinic acid. As such the encoded enzyme is involved in the pyridine nucleotide salvage pathway which may be connected to the de novo NAD biosynthesis through the ABA signaling pathway.; nicotinamidase 1 (NIC1); CONTAINS InterPro DOMAIN/s: Isochorismatase-like (InterPro:IPR000868); Has 35333 Blast hits to 34131 protein…				0.671
16.8.2	Stilbene biosynthesis	secondary metabolism.flavonoids.chalcones_ Stilbene synthase	vit_16s0100g00780	(p28343|ths1_vitvi : 712.0) Stilbene synthase 1 (EC 2.3.1.95) (Resveratrol synthase 1) (Trihydroxystilbene synthase 1) (PSV25) - Vitis vinifera (Grape) & (at5g13930 : 546.0) Encodes chalcone synthase (CHS), a key enzyme involved in the biosynthesis of flavonoids. Required for the accumulation of purple anthocyanins in leaves and stems. Also involved in the regulation of auxin transport and the mo…	-1.178			-1188
16.8.2	Stilbene biosynthesis	secondary metabolism.flavonoids.chalcones_ Stilbene synthase	vit_16s0100g01200	(p28343|ths1_vitvi : 751.0) Stilbene synthase 1 (EC 2.3.1.95) (Resveratrol synthase 1) (Trihydroxystilbene synthase 1) (PSV25) - Vitis vinifera (Grape) & (at5g13930 : 571.0) Encodes chalcone synthase (CHS), a key enzyme involved in the biosynthesis of flavonoids. Required for the accumulation of purple anthocyanins in leaves and stems. Also involved in the regulation of auxin transport and the mo…	-1.472
16.8.2	Stilbene biosynthesis	secondary metabolism.flavonoids.chalcones_ Stilbene synthase	vit_16s0100g01100	(p28343|ths1_vitvi : 688.0) Stilbene synthase 1 (EC 2.3.1.95) (Resveratrol synthase 1) (Trihydroxystilbene synthase 1) (PSV25) - Vitis vinifera (Grape) & (at5g13930 : 536.0) Encodes chalcone synthase (CHS), a key enzyme involved in the biosynthesis of flavonoids. Required for the accumulation of purple anthocyanins in leaves and stems. Also involved in the regulation of auxin transport and the mo…	-1.89	-1515		0.966
16.8.2	Stilbene biosynthesis	secondary metabolism.flavonoids.chalcones_ Stilbene synthase	vit_16s0100g00750	(p28343|ths1_vitvi : 743.0) Stilbene synthase 1 (EC 2.3.1.95) (Resveratrol synthase 1) (Trihydroxystilbene synthase 1) (PSV25) - Vitis vinifera (Grape) & (at5g13930 : 571.0) Encodes chalcone synthase (CHS), a key enzyme involved in the biosynthesis of flavonoids. Required for the accumulation of purple anthocyanins in leaves and stems. Also involved in the regulation of auxin transport and the mo…	-1.955
16.8.2	Stilbene biosynthesis	secondary metabolism.flavonoids.chalcones_ Stilbene synthase	vit_16s0100g00770	(p28343|ths1_vitvi : 748.0) Stilbene synthase 1 (EC 2.3.1.95) (Resveratrol synthase 1) (Trihydroxystilbene synthase 1) (PSV25) - Vitis vinifera (Grape) & (at5g13930 : 569.0) Encodes chalcone synthase (CHS), a key enzyme involved in the biosynthesis of flavonoids. Required for the accumulation of purple anthocyanins in leaves and stems. Also involved in the regulation of auxin transport and the mo…	-2.285
16.8.2	Stilbene biosynthesis	secondary metabolism.flavonoids.chalcones_ Stilbene synthase	vit_16s0100g00910	(p28343|ths1_vitvi : 714.0) Stilbene synthase 1 (EC 2.3.1.95) (Resveratrol synthase 1) (Trihydroxystilbene synthase 1) (PSV25) - Vitis vinifera (Grape) & (at5g13930 : 551.0) Encodes chalcone synthase (CHS), a key enzyme involved in the biosynthesis of flavonoids. Required for the accumulation of purple anthocyanins in leaves and stems. Also involved in the regulation of auxin transport and the mo…		-1.5
16.8.2	Stilbene biosynthesis	secondary metabolism.flavonoids.chalcones_ Stilbene synthase	vit_16s0100g01040	(p28343|ths1_vitvi : 707.0) Stilbene synthase 1 (EC 2.3.1.95) (Resveratrol synthase 1) (Trihydroxystilbene synthase 1) (PSV25) - Vitis vinifera (Grape) & (at5g13930 : 568.0) Encodes chalcone synthase (CHS), a key enzyme involved in the biosynthesis of flavonoids. Required for the accumulation of purple anthocyanins in leaves and stems. Also involved in the regulation of auxin transport and the mo…				-1641
16.8.2	Stilbene biosynthesis	secondary metabolism.flavonoids.chalcones_ Stilbene synthase	vit_16s0100g01030	(p51071|ths3_vitvi : 746.0) Stilbene synthase 3 (EC 2.3.1.95) (Resveratrol synthase 3) (Trihydroxystilbene synthase 3) (PSV368) (Fragment) - Vitis vinifera (Grape) & (at5g13930 : 569.0) Encodes chalcone synthase (CHS), a key enzyme involved in the biosynthesis of flavonoids. Required for the accumulation of purple anthocyanins in leaves and stems. Also involved in the regulation of auxin transpor…		-0.794
16.10	Laccase	secondary metabolism.simple phenols - Laccase	vit_18s0075g00700	(at5g09360 : 311.0) putative laccase, a member of laccase family of genes (17 members in Arabidopsis).; laccase 14 (LAC14); FUNCTIONS IN: laccase activity; INVOLVED IN: oxidation reduction, lignin catabolic process; LOCATED IN: endomembrane system, apoplast; EXPRESSED IN: central cell, fruit; CONTAINS InterPro DOMAIN/s: Multicopper oxidase, type 3 (InterPro:IPR011707), Laccase (InterPro:IPR017761…	-2.18	-2082
16.10	Laccase	secondary metabolism.simple phenols - Laccase	vit_18s0075g00780	(at5g09360 : 547.0) putative laccase, a member of laccase family of genes (17 members in Arabidopsis).; laccase 14 (LAC14); FUNCTIONS IN: laccase activity; INVOLVED IN: oxidation reduction, lignin catabolic process; LOCATED IN: endomembrane system, apoplast; EXPRESSED IN: central cell, fruit; CONTAINS InterPro DOMAIN/s: Multicopper oxidase, type 3 (InterPro:IPR011707), Laccase (InterPro:IPR017761…	-2.959
16.10	Laccase	secondary metabolism.simple phenols - Laccase	vit_06s0004g04050	(at5g60020 : 885.0) putative laccase, a member of laccase family of genes (17 members in Arabidopsis).; laccase 17 (LAC17); FUNCTIONS IN: laccase activity; INVOLVED IN: oxidation reduction, lignin catabolic process; LOCATED IN: endomembrane system, apoplast; EXPRESSED IN: 14 plant structures; EXPRESSED DURING: LP.04 four leaves visible, 4 anthesis, C globular stage, petal differentiation and expa…			-0.71	-1315
16.10	Laccase	secondary metabolism.simple phenols - Laccase	vit_04s0023g01960	(at5g03260 : 892.0) putative laccase, a member of laccase family of genes (17 members in Arabidopsis).; laccase 11 (LAC11); FUNCTIONS IN: laccase activity; INVOLVED IN: oxidation reduction, lignin catabolic process; LOCATED IN: endomembrane system, apoplast; EXPRESSED IN: 24 plant structures; EXPRESSED DURING: 13 growth stages; CONTAINS InterPro DOMAIN/s: Multicopper oxidase, type 3 (InterPro:IPR…			-0.997	-1.25
16.10	Laccase	secondary metabolism.simple phenols - Laccase	vit_08s0007g00600	(at2g29130 : 823.0) putative laccase, knockout mutant had reduced root elongation under PEG-induced dehydration; laccase 2 (LAC2); FUNCTIONS IN: laccase activity; INVOLVED IN: response to water deprivation; LOCATED IN: endomembrane system, apoplast; EXPRESSED IN: 6 plant structures; EXPRESSED DURING: petal differentiation and expansion stage; CONTAINS InterPro DOMAIN/s: Multicopper oxidase, type …		2149
16.10	Laccase	secondary metabolism.simple phenols - Laccase	vit_08s0007g01910	(at2g38080 : 868.0) Encodes a protein with similarity to putative laccase, a member of laccase family (17 members in Arabidopsis). Might be involved in cell wall biosynthesis. Mutants have a mild irregular xylem phenotype.; IRREGULAR XYLEM 12 (IRX12); FUNCTIONS IN: laccase activity; INVOLVED IN: secondary cell wall biogenesis; LOCATED IN: endomembrane system, apoplast; EXPRESSED IN: 24 plant stru…		1585
16.10	Laccase	secondary metabolism.simple phenols - Laccase	vit_18s0122g00690	(at5g09360 : 657.0) putative laccase, a member of laccase family of genes (17 members in Arabidopsis).; laccase 14 (LAC14); FUNCTIONS IN: laccase activity; INVOLVED IN: oxidation reduction, lignin catabolic process; LOCATED IN: endomembrane system, apoplast; EXPRESSED IN: central cell, fruit; CONTAINS InterPro DOMAIN/s: Multicopper oxidase, type 3 (InterPro:IPR011707), Laccase (InterPro:IPR017761…		-1421
16.10	Laccase	secondary metabolism.simple phenols - Laccase	vit_18s0075g00620	(at5g09360 : 494.0) putative laccase, a member of laccase family of genes (17 members in Arabidopsis).; laccase 14 (LAC14); FUNCTIONS IN: laccase activity; INVOLVED IN: oxidation reduction, lignin catabolic process; LOCATED IN: endomembrane system, apoplast; EXPRESSED IN: central cell, fruit; CONTAINS InterPro DOMAIN/s: Multicopper oxidase, type 3 (InterPro:IPR011707), Laccase (InterPro:IPR017761…		-2167
16.10	Laccase	secondary metabolism.simple phenols - Laccase	vit_13s0067g01970	(at5g05390 : 900.0) putative laccase, a member of laccase family of genes (17 members in Arabidopsis).; laccase 12 (LAC12); FUNCTIONS IN: laccase activity; INVOLVED IN: oxidation reduction, lignin catabolic process; LOCATED IN: endomembrane system, apoplast; EXPRESSED IN: 7 plant structures; EXPRESSED DURING: petal differentiation and expansion stage; CONTAINS InterPro DOMAIN/s: Multicopper oxida…		1532
16.10	Laccase	secondary metabolism.simple phenols - Laccase	vit_08s0007g06460	(at5g03260 : 959.0) putative laccase, a member of laccase family of genes (17 members in Arabidopsis).; laccase 11 (LAC11); FUNCTIONS IN: laccase activity; INVOLVED IN: oxidation reduction, lignin catabolic process; LOCATED IN: endomembrane system, apoplast; EXPRESSED IN: 24 plant structures; EXPRESSED DURING: 13 growth stages; CONTAINS InterPro DOMAIN/s: Multicopper oxidase, type 3 (InterPro:IPR…				-1374
16.2	Laccase	secondary metabolism.simple phenols - Laccase	vit_08s0007g01550	(at3g09220 : 695.0) putative laccase, a member of laccase family of genes (17 members in Arabidopsis).; laccase 7 (LAC7); FUNCTIONS IN: laccase activity; INVOLVED IN: oxidation reduction, lignin catabolic process; LOCATED IN: endomembrane system, apoplast; EXPRESSED IN: 18 plant structures; EXPRESSED DURING: 7 growth stages; CONTAINS InterPro DOMAIN/s: Multicopper oxidase, type 3 (InterPro:IPR011…				1833
16.7	Wax	secondary metabolism.wax	vit_14s0006g02990	(at1g68530 : 818.0) Encodes KCS6, a member of the 3-ketoacyl-CoA synthase family involved in the biosynthesis of VLCFA (very long chain fatty acids).; 3-ketoacyl-CoA synthase 6 (KCS6); FUNCTIONS IN: transferase activity, transferring acyl groups other than amino-acyl groups, catalytic activity; INVOLVED IN: in 7 processes; LOCATED IN: endoplasmic reticulum; EXPRESSED IN: 29 plant structures; EXPR…				0.705
16.8.1	Flavonoids	secondary metabolism.flavonoids.anthocyanins	vit_15s0046g01970	(at2g22590 : 300.0) UDP-Glycosyltransferase superfamily protein; FUNCTIONS IN: transferase activity, transferring glycosyl groups; INVOLVED IN: metabolic process; LOCATED IN: cellular_component unknown; CONTAINS InterPro DOMAIN/s: UDP-glucuronosyl/UDP-glucosyltransferase (InterPro:IPR002213); BEST Arabidopsis thaliana protein match is: UDP-Glycosyltransferase superfamily protein (TAIR:AT5G65550.1…		-1571		1207
16.8.1	Flavonoids	secondary metabolism.flavonoids.anthocyanins	vit_15s0046g01980	(at2g22590 : 244.0) UDP-Glycosyltransferase superfamily protein; FUNCTIONS IN: transferase activity, transferring glycosyl groups; INVOLVED IN: metabolic process; LOCATED IN: cellular_component unknown; CONTAINS InterPro DOMAIN/s: UDP-glucuronosyl/UDP-glucosyltransferase (InterPro:IPR002213); BEST Arabidopsis thaliana protein match is: UDP-Glycosyltransferase superfamily protein (TAIR:AT5G65550.1…		-1374		1612
16.8.1	Flavonoids	secondary metabolism.flavonoids.anthocyanins	vit_08s0105g00380	(at3g11180 : 457.0) 2-oxoglutarate (2OG) and Fe(II)-dependent oxygenase superfamily protein; FUNCTIONS IN: oxidoreductase activity, iron ion binding; INVOLVED IN: oxidation reduction; LOCATED IN: cellular_component unknown; EXPRESSED IN: inflorescence meristem, male gametophyte, flower, pollen tube; EXPRESSED DURING: L mature pollen stage, M germinated pollen stage, 4 anthesis, petal differentiat…				2126
16.8.1	Flavonoids	secondary metabolism.flavonoids.anthocyanins	vit_03s0091g01080	(at5g20400 : 175.0) encodes a protein whose sequence is similar to flavanone 3 hydroxylase from Malus.; 2-oxoglutarate (2OG) and Fe(II)-dependent oxygenase superfamily protein; CONTAINS InterPro DOMAIN/s: Oxoglutarate/iron-dependent oxygenase (InterPro:IPR005123); BEST Arabidopsis thaliana protein match is: 2-oxoglutarate (2OG) and Fe(II)-dependent oxygenase superfamily protein (TAIR:AT1G49390.1)…				0.774
16.8.1.12	Flavonoids	secondary metabolism.flavonoids.anthocyanins.anthocyanidin 3-O-glucosyltransferase	vit_11s0016g01850	(at5g49690 : 441.0) UDP-Glycosyltransferase superfamily protein; FUNCTIONS IN: transferase activity, transferring glycosyl groups; INVOLVED IN: metabolic process; CONTAINS InterPro DOMAIN/s: UDP-glucuronosyl/UDP-glucosyltransferase (InterPro:IPR002213); BEST Arabidopsis thaliana protein match is: UDP-Glycosyltransferase superfamily protein (TAIR:AT5G65550.1); Has 1807 Blast hits to 1807 proteins …	0.718	0.491		-0.626
16.8.1.12	Flavonoids	secondary metabolism.flavonoids.anthocyanins.anthocyanidin 3-O-glucosyltransferase	vit_04s0044g01530	(at5g65550 : 227.0) UDP-Glycosyltransferase superfamily protein; FUNCTIONS IN: transferase activity, transferring glycosyl groups; INVOLVED IN: metabolic process; CONTAINS InterPro DOMAIN/s: UDP-glucuronosyl/UDP-glucosyltransferase (InterPro:IPR002213); BEST Arabidopsis thaliana protein match is: UDP-Glycosyltransferase superfamily protein (TAIR:AT5G49690.1); Has 1807 Blast hits to 1807 proteins …				0.723
16.8.1.21	Flavonoids	secondary metabolism.flavonoids.anthocyanins.anthocyanin 5-aromatic acyltransferase	vit_12s0134g00640	(at1g03495 : 198.0) HXXXD-type acyl-transferase family protein; FUNCTIONS IN: transferase activity, transferring acyl groups other than amino-acyl groups, transferase activity; INVOLVED IN: biological_process unknown; CONTAINS InterPro DOMAIN/s: Transferase (InterPro:IPR003480); BEST Arabidopsis thaliana protein match is: HXXXD-type acyl-transferase family protein (TAIR:AT1G03940.1); Has 1920 Bla…			-1401
16.8.1.21	Flavonoids	secondary metabolism.flavonoids.anthocyanins.anthocyanin 5-aromatic acyltransferase	vit_12s0134g00590	(at1g03495 : 120.0) HXXXD-type acyl-transferase family protein; FUNCTIONS IN: transferase activity, transferring acyl groups other than amino-acyl groups, transferase activity; INVOLVED IN: biological_process unknown; CONTAINS InterPro DOMAIN/s: Transferase (InterPro:IPR003480); BEST Arabidopsis thaliana protein match is: HXXXD-type acyl-transferase family protein (TAIR:AT1G03940.1); Has 1920 Bla…				-0.473
16.8.2	Flavonoids	secondary metabolism.flavonoids.chalcones	vit_13s0067g02870	(at5g05270 : 255.0) Chalcone-flavanone isomerase family protein; FUNCTIONS IN: intramolecular lyase activity, chalcone isomerase activity; INVOLVED IN: response to karrikin; LOCATED IN: cellular_component unknown; EXPRESSED IN: 20 plant structures; EXPRESSED DURING: 13 growth stages; CONTAINS InterPro DOMAIN/s: Chalcone isomerase, subgroup (InterPro:IPR003466), Chalcone isomerase, 3-layer sandwic…		-0.798
16.8.2	Flavonoids	secondary metabolism.flavonoids.chalcones	vit_05s0077g02190	(q7g764|nado1_orysa : 358.0) Probable NAD(P)H-dependent oxidoreductase 1 (EC 1.1.1.-) - Oryza sativa (Rice) & (at1g59960 : 339.0) NAD(P)-linked oxidoreductase superfamily protein; FUNCTIONS IN: oxidoreductase activity; INVOLVED IN: response to salt stress; EXPRESSED IN: 21 plant structures; EXPRESSED DURING: 13 growth stages; CONTAINS InterPro DOMAIN/s: Aldo/keto reductase (InterPro:IPR001395), A…			1326	0.773
16.8.2	Flavonoids	secondary metabolism.flavonoids.chalcones	vit_19s0014g00100	(at1g53520 : 289.0) Chalcone-flavanone isomerase family protein; FUNCTIONS IN: chalcone isomerase activity, intramolecular lyase activity; INVOLVED IN: cellular amino acid derivative biosynthetic process, flavonoid biosynthetic process; LOCATED IN: chloroplast stroma, chloroplast; EXPRESSED IN: 20 plant structures; EXPRESSED DURING: 13 growth stages; CONTAINS InterPro DOMAIN/s: Chalcone isomerase…		0.791
16.8.2	Flavonoids	secondary metabolism.flavonoids.chalcones	vit_01s0011g06450	(at1g59950 : 362.0) NAD(P)-linked oxidoreductase superfamily protein; FUNCTIONS IN: oxidoreductase activity; INVOLVED IN: oxidation reduction; CONTAINS InterPro DOMAIN/s: Aldo/keto reductase (InterPro:IPR001395), Aldo/keto reductase subgroup (InterPro:IPR020471), Aldo/keto reductase, conserved site (InterPro:IPR018170); BEST Arabidopsis thaliana protein match is: NAD(P)-linked oxidoreductase supe…		-1412
16.8.2	Flavonoids	secondary metabolism.flavonoids.chalcones	vit_08s0007g01030	(at2g37770 : 464.0) NAD(P)-linked oxidoreductase superfamily protein; FUNCTIONS IN: oxidoreductase activity; INVOLVED IN: oxidation reduction; EXPRESSED IN: 12 plant structures; EXPRESSED DURING: LP.04 four leaves visible, 4 anthesis, petal differentiation and expansion stage; CONTAINS InterPro DOMAIN/s: Aldo/keto reductase (InterPro:IPR001395), Aldo/keto reductase subgroup (InterPro:IPR020471), …				-0.553
16.8.2	Flavonoids	secondary metabolism.flavonoids.chalcones	vit_08s0007g01040	(at2g37770 : 494.0) NAD(P)-linked oxidoreductase superfamily protein; FUNCTIONS IN: oxidoreductase activity; INVOLVED IN: oxidation reduction; EXPRESSED IN: 12 plant structures; EXPRESSED DURING: LP.04 four leaves visible, 4 anthesis, petal differentiation and expansion stage; CONTAINS InterPro DOMAIN/s: Aldo/keto reductase (InterPro:IPR001395), Aldo/keto reductase subgroup (InterPro:IPR020471), …				-0.409
16.8.2	Flavonoids	secondary metabolism.flavonoids.chalcones	vit_08s0007g01050	(at2g37770 : 405.0) NAD(P)-linked oxidoreductase superfamily protein; FUNCTIONS IN: oxidoreductase activity; INVOLVED IN: oxidation reduction; EXPRESSED IN: 12 plant structures; EXPRESSED DURING: LP.04 four leaves visible, 4 anthesis, petal differentiation and expansion stage; CONTAINS InterPro DOMAIN/s: Aldo/keto reductase (InterPro:IPR001395), Aldo/keto reductase subgroup (InterPro:IPR020471), …				-1233
16.8.2	Flavonoids	secondary metabolism.flavonoids.chalcones	vit_13s0067g03820	(p51117|cfi_vitvi : 458.0) Chalcone--flavonone isomerase (EC 5.5.1.6) (Chalcone isomerase) - Vitis vinifera (Grape) & (at3g55120 : 309.0) Catalyzes the conversion of chalcones into flavanones. Required for the accumulation of purple anthocyanins in leaves and stems.; TRANSPARENT TESTA 5 (TT5); FUNCTIONS IN: chalcone isomerase activity; INVOLVED IN: response to UV, response to UV-B, response to ka…				-0.778
16.8.3	Flavonoids	secondary metabolism.flavonoids.dihydroflavonols	vit_10s0003g02280	(at1g17020 : 361.0) Encodes a novel member of the Fe(II)/ascorbate oxidase gene family; senescence-related gene.; senescence-related gene 1 (SRG1); CONTAINS InterPro DOMAIN/s: Oxoglutarate/iron-dependent oxygenase (InterPro:IPR005123); BEST Arabidopsis thaliana protein match is: 2-oxoglutarate (2OG) and Fe(II)-dependent oxygenase superfamily protein (TAIR:AT1G17010.1); Has 8560 Blast hits to 8517…	-2.135	-2208
16.8.3	Flavonoids	secondary metabolism.flavonoids.dihydroflavonols	vit_02s0025g01240	(at4g01070 : 534.0) the glycosyltransferase (UGT72B1) is involved in metabolizing xenobiotica (chloroaniline and chlorophenole). Comparison between wild type and knock-out mutant demonstrates the central role of this gene for metabolizing chloroaniline but significantly less for chlorophenole. The glucosyltransferase preferred UDP-xylose over UDP-glucose indicating its (additional) functioning as…		1936
16.8.3	Flavonoids	secondary metabolism.flavonoids.dihydroflavonols	vit_02s0025g02960	(at4g10490 : 479.0) 2-oxoglutarate (2OG) and Fe(II)-dependent oxygenase superfamily protein; FUNCTIONS IN: oxidoreductase activity, acting on paired donors, with incorporation or reduction of molecular oxygen, 2-oxoglutarate as one donor, and incorporation of one atom each of oxygen into both donors, oxidoreductase activity; INVOLVED IN: secondary metabolic process; LOCATED IN: cellular_component…		1912
16.8.3	Flavonoids	secondary metabolism.flavonoids.dihydroflavonols	vit_15s0048g02430	(at4g10500 : 441.0) 2-oxoglutarate (2OG) and Fe(II)-dependent oxygenase superfamily protein; FUNCTIONS IN: oxidoreductase activity, acting on paired donors, with incorporation or reduction of molecular oxygen, 2-oxoglutarate as one donor, and incorporation of one atom each of oxygen into both donors, oxidoreductase activity; INVOLVED IN: secondary metabolic process; EXPRESSED IN: 12 plant structu…		-1863
16.8.3	Flavonoids	secondary metabolism.flavonoids.dihydroflavonols	vit_08s0007g08910	(p56725|zox_phavu : 470.0) Zeatin O-xylosyltransferase (EC 2.4.2.40) (Zeatin O-beta-D-xylosyltransferase) - Phaseolus vulgaris (Kidney bean) (French bean) & (at4g34135 : 165.0) The At4g34135 gene encodes a flavonol 7-O-glucosyltransferase (EC 2.4.1.237) that glucosylates also with a 20 fold lower activity flavonols (kaempferol and quercetin) at the 3-O-position.; UDP-glucosyltransferase 73B2 (UGT…				-0.778
16.8.3	Flavonoids	secondary metabolism.flavonoids.dihydroflavonols	vit_08s0007g08920	(p56725|zox_phavu : 466.0) Zeatin O-xylosyltransferase (EC 2.4.2.40) (Zeatin O-beta-D-xylosyltransferase) - Phaseolus vulgaris (Kidney bean) (French bean) & (at4g34135 : 188.0) The At4g34135 gene encodes a flavonol 7-O-glucosyltransferase (EC 2.4.1.237) that glucosylates also with a 20 fold lower activity flavonols (kaempferol and quercetin) at the 3-O-position.; UDP-glucosyltransferase 73B2 (UGT…			1378	-0.957
16.8.3	Flavonoids	secondary metabolism.flavonoids.dihydroflavonols	vit_13s0047g00210	(at5g24530 : 501.0) Encodes a putative 2OG-Fe(II) oxygenase that is defense-associated but required for susceptibility to downy mildew.; DOWNY MILDEW RESISTANT 6 (DMR6); FUNCTIONS IN: oxidoreductase activity, acting on paired donors, with incorporation or reduction of molecular oxygen, 2-oxoglutarate as one donor, and incorporation of one atom each of oxygen into both donors, oxidoreductase activ…				-0.725
16.8.3	Flavonoids	secondary metabolism.flavonoids.dihydroflavonols	vit_15s0021g02060	(at4g01070 : 514.0) the glycosyltransferase (UGT72B1) is involved in metabolizing xenobiotica (chloroaniline and chlorophenole). Comparison between wild type and knock-out mutant demonstrates the central role of this gene for metabolizing chloroaniline but significantly less for chlorophenole. The glucosyltransferase preferred UDP-xylose over UDP-glucose indicating its (additional) functioning as…		-1407
16.8.3.1	Flavonoids	secondary metabolism.flavonoids.dihydroflavonols.dihydroflavonol 4-reductase	vit_19s0014g04980	(at4g27250 : 409.0) NAD(P)-binding Rossmann-fold superfamily protein; FUNCTIONS IN: cinnamyl-alcohol dehydrogenase activity; INVOLVED IN: cellular metabolic process, metabolic process; LOCATED IN: cellular_component unknown; EXPRESSED IN: 13 plant structures; EXPRESSED DURING: 6 growth stages; CONTAINS InterPro DOMAIN/s: NAD-dependent epimerase/dehydratase (InterPro:IPR001509), NAD(P)-binding dom…		-1182
16.8.3.3	Flavonoids	secondary metabolism.flavonoids.dihydroflavonols.flavonoid 3''-monooxygenase	vit_05s0094g01190	(at4g12320 : 523.0) member of CYP706A; "cytochrome P450, family 706, subfamily A, polypeptide 6" (CYP706A6); FUNCTIONS IN: electron carrier activity, monooxygenase activity, iron ion binding, oxygen binding, heme binding; INVOLVED IN: oxidation reduction; LOCATED IN: endomembrane system; CONTAINS InterPro DOMAIN/s: Cytochrome P450 (InterPro:IPR001128), Cytochrome P450, conserved site (InterPro:IP…		-0.53
16.8.3.3	Flavonoids	secondary metabolism.flavonoids.dihydroflavonols.flavonoid 3''-monooxygenase	vit_00s0555g00020	(at4g12320 : 572.0) member of CYP706A; "cytochrome P450, family 706, subfamily A, polypeptide 6" (CYP706A6); FUNCTIONS IN: electron carrier activity, monooxygenase activity, iron ion binding, oxygen binding, heme binding; INVOLVED IN: oxidation reduction; LOCATED IN: endomembrane system; CONTAINS InterPro DOMAIN/s: Cytochrome P450 (InterPro:IPR001128), Cytochrome P450, conserved site (InterPro:IP…		1062
16.8.4	Flavonoids	secondary metabolism.flavonoids.flavonols	vit_09s0002g08090	(at1g49390 : 315.0) 2-oxoglutarate (2OG) and Fe(II)-dependent oxygenase superfamily protein; FUNCTIONS IN: oxidoreductase activity, acting on paired donors, with incorporation or reduction of molecular oxygen, 2-oxoglutarate as one donor, and incorporation of one atom each of oxygen into both donors, oxidoreductase activity; INVOLVED IN: flavonoid biosynthetic process; LOCATED IN: cellular_compon…	0.646
16.8.4	Flavonoids	secondary metabolism.flavonoids.flavonols	vit_05s0020g01310	(at3g21420 : 522.0) 2-oxoglutarate (2OG) and Fe(II)-dependent oxygenase superfamily protein; FUNCTIONS IN: oxidoreductase activity; INVOLVED IN: metabolic process; LOCATED IN: cellular_component unknown; EXPRESSED IN: 16 plant structures; EXPRESSED DURING: 8 growth stages; CONTAINS InterPro DOMAIN/s: Oxoglutarate/iron-dependent oxygenase (InterPro:IPR005123); BEST Arabidopsis thaliana protein mat…	0.579
16.8.4	Flavonoids	secondary metabolism.flavonoids.flavonols	vit_02s0033g00180	(at2g36780 : 164.0) UDP-Glycosyltransferase superfamily protein; FUNCTIONS IN: UDP-glycosyltransferase activity, transferase activity, transferring glycosyl groups; INVOLVED IN: metabolic process; LOCATED IN: cellular_component unknown; CONTAINS InterPro DOMAIN/s: UDP-glucuronosyl/UDP-glucosyltransferase (InterPro:IPR002213); BEST Arabidopsis thaliana protein match is: UDP-Glycosyltransferase sup…		-0.639
16.8.4	Flavonoids	secondary metabolism.flavonoids.flavonols	vit_08s0007g04610	(at2g36780 : 447.0) UDP-Glycosyltransferase superfamily protein; FUNCTIONS IN: UDP-glycosyltransferase activity, transferase activity, transferring glycosyl groups; INVOLVED IN: metabolic process; LOCATED IN: cellular_component unknown; CONTAINS InterPro DOMAIN/s: UDP-glucuronosyl/UDP-glucosyltransferase (InterPro:IPR002213); BEST Arabidopsis thaliana protein match is: UDP-Glycosyltransferase sup…				-1238
16.8.4	Flavonoids	secondary metabolism.flavonoids.flavonols	vit_11s0118g00360	(at5g20400 : 393.0) encodes a protein whose sequence is similar to flavanone 3 hydroxylase from Malus.; 2-oxoglutarate (2OG) and Fe(II)-dependent oxygenase superfamily protein; CONTAINS InterPro DOMAIN/s: Oxoglutarate/iron-dependent oxygenase (InterPro:IPR005123); BEST Arabidopsis thaliana protein match is: 2-oxoglutarate (2OG) and Fe(II)-dependent oxygenase superfamily protein (TAIR:AT1G49390.1)…				-0.454
16.8.4.1	Flavonoids	secondary metabolism.flavonoids.flavonols.flavonol synthase (FLS)	vit_18s0001g03430	(at5g08640 : 301.0) Encodes a flavonol synthase that catalyzes formation of flavonols from dihydroflavonols.; flavonol synthase 1 (FLS1); CONTAINS InterPro DOMAIN/s: Oxoglutarate/iron-dependent oxygenase (InterPro:IPR005123); BEST Arabidopsis thaliana protein match is: flavonol synthase 3 (TAIR:AT5G63590.1). & (q07512|fls_pethy : 295.0) Flavonol synthase/flavanone 3-hydroxylase (EC 1.14.11.23) (E…				-1263
16.8.4.3	Flavonoids	secondary metabolism.flavonoids.flavonols.flavonol-3-O-rhamnosyltransferase	vit_16s0039g02230	(at5g17050 : 490.0) The At5g17050 encodes a anthocyanidin 3-O-glucosyltransferase which specifically glucosylates the 3-position of the flavonoid C-ring. Anthocyanidins such as cyanidin and pelargonidin as well as flavonols such as kaempferol and quercetin are accepted substrates.; UDP-glucosyl transferase 78D2 (UGT78D2); CONTAINS InterPro DOMAIN/s: UDP-glucuronosyl/UDP-glucosyltransferase (Inter…		2049
16.8.4.3	Flavonoids	secondary metabolism.flavonoids.flavonols.flavonol-3-O-rhamnosyltransferase	vit_11s0052g01600	(at5g17050 : 424.0) The At5g17050 encodes a anthocyanidin 3-O-glucosyltransferase which specifically glucosylates the 3-position of the flavonoid C-ring. Anthocyanidins such as cyanidin and pelargonidin as well as flavonols such as kaempferol and quercetin are accepted substrates.; UDP-glucosyl transferase 78D2 (UGT78D2); CONTAINS InterPro DOMAIN/s: UDP-glucuronosyl/UDP-glucosyltransferase (Inter…				1056
16.8.5.1	Flavonoids	secondary metabolism.flavonoids.isoflavones.isoflavone reductase	vit_18s0001g12690	(at1g75280 : 477.0) isoflavone reductase, putative, identical to SP:P52577 Isoflavone reductase homolog P3 (EC 1.3.1.-) {Arabidopsis thaliana}; contains Pfam profile PF02716: isoflavone reductase. Involved in response to oxidative stress.; NmrA-like negative transcriptional regulator family protein; FUNCTIONS IN: binding, catalytic activity; INVOLVED IN: response to oxidative stress, response to …	1.521	1.76
16.8.5.1	Flavonoids	secondary metabolism.flavonoids.isoflavones.isoflavone reductase	vit_18s0001g12700	(at1g75290 : 50.4) encodes a protein whose sequence is similar to an isoflavone reductase; NAD(P)-binding Rossmann-fold superfamily protein; FUNCTIONS IN: oxidoreductase activity, acting on NADH or NADPH; INVOLVED IN: metabolic process; LOCATED IN: cellular_component unknown; EXPRESSED IN: sepal, male gametophyte, flower, carpel; EXPRESSED DURING: 4 anthesis, petal differentiation and expansion s…	1.395	1375
16.8.5.1	Flavonoids	secondary metabolism.flavonoids.isoflavones.isoflavone reductase	vit_03s0038g04710	(at4g34540 : 402.0) encodes a protein whose sequence is similar to pinoresinol-lariciresinol reductase from pine.; NmrA-like negative transcriptional regulator family protein; FUNCTIONS IN: pinoresinol reductase activity; INVOLVED IN: metabolic process; LOCATED IN: cellular_component unknown; EXPRESSED IN: 23 plant structures; EXPRESSED DURING: 13 growth stages; CONTAINS InterPro DOMAIN/s: NAD(P)…			0.779
16.4.1	Alkaloids-like metabolites	secondary metabolism.N misc.alkaloid-like	vit_10s0003g05450	(at4g20840 : 587.0) FAD-binding Berberine family protein; FUNCTIONS IN: electron carrier activity, oxidoreductase activity, FAD binding, catalytic activity; LOCATED IN: apoplast, plasma membrane; EXPRESSED IN: 21 plant structures; EXPRESSED DURING: 10 growth stages; CONTAINS InterPro DOMAIN/s: FAD-binding, type 2 (InterPro:IPR016166), Berberine/berberine-like (InterPro:IPR012951), FAD linked oxid…		-1397	-1054
16.4.1	Alkaloids-like metabolites	secondary metabolism.N misc.alkaloid-like	vit_08s0007g00890	(at2g29290 : 315.0) NAD(P)-binding Rossmann-fold superfamily protein; FUNCTIONS IN: oxidoreductase activity, binding, catalytic activity; INVOLVED IN: oxidation reduction, metabolic process; EXPRESSED IN: 16 plant structures; EXPRESSED DURING: 11 growth stages; CONTAINS InterPro DOMAIN/s: Short-chain dehydrogenase/reductase, conserved site (InterPro:IPR020904), NAD(P)-binding domain (InterPro:IPR…			2171
16.4.1	Alkaloids-like metabolites	secondary metabolism.N misc.alkaloid-like	vit_08s0007g05360	(at2g41290 : 368.0) Although this enzyme is predicted to encode a strictosidine synthase (SS), it lacks a conserved catalytic glutamate residue found in active SS enzymes and it is not expected to have SS activity.; strictosidine synthase-like 2 (SSL2); FUNCTIONS IN: strictosidine synthase activity; INVOLVED IN: alkaloid biosynthetic process, biosynthetic process; LOCATED IN: endomembrane system;…		1185
16.4.1	Alkaloids-like metabolites	secondary metabolism.N misc.alkaloid-like	vit_07s0005g04480	(at2g20340 : 758.0) Pyridoxal phosphate (PLP)-dependent transferases superfamily protein; FUNCTIONS IN: pyridoxal phosphate binding, carboxy-lyase activity, catalytic activity, tyrosine decarboxylase activity; INVOLVED IN: response to wounding, cellular amino acid metabolic process; LOCATED IN: cellular_component unknown; EXPRESSED IN: 22 plant structures; EXPRESSED DURING: 13 growth stages; CONT…		1466
16.4.1	Alkaloids-like metabolites	secondary metabolism.N misc.alkaloid-like	vit_13s0019g02180	(at5g06060 : 379.0) NAD(P)-binding Rossmann-fold superfamily protein; FUNCTIONS IN: oxidoreductase activity, binding, catalytic activity; INVOLVED IN: oxidation reduction, metabolic process; EXPRESSED IN: 23 plant structures; EXPRESSED DURING: 14 growth stages; CONTAINS InterPro DOMAIN/s: Short-chain dehydrogenase/reductase, conserved site (InterPro:IPR020904), NAD(P)-binding domain (InterPro:IPR…		-1.09
16.5.1	sulfur-containing metabolites	secondary metabolism.sulfur-containing.glucosinolates	vit_04s0008g04920	(at1g52820 : 248.0) 2-oxoglutarate (2OG) and Fe(II)-dependent oxygenase superfamily protein; FUNCTIONS IN: oxidoreductase activity; EXPRESSED IN: root; CONTAINS InterPro DOMAIN/s: Oxoglutarate/iron-dependent oxygenase (InterPro:IPR005123); BEST Arabidopsis thaliana protein match is: 2-oxoglutarate (2OG) and Fe(II)-dependent oxygenase superfamily protein (TAIR:AT4G03070.1); Has 7837 Blast hits to …			0.47
16.5.1.1.1.3	sulfur-containing metabolites	secondary metabolism.sulfur-containing.glucosinolates.synthesis.aliphatic.methylthioalkylmalate isomerase large subunit (MAM-IL)	vit_05s0049g01980	(at4g13430 : 835.0) Encodes methylthioalkylmalate isomerase.; isopropyl malate isomerase large subunit 1 (IIL1); FUNCTIONS IN: lyase activity, intramolecular transferase activity, transferring hydroxy groups; INVOLVED IN: glucosinolate biosynthetic process, response to cadmium ion, metabolic process; LOCATED IN: chloroplast stroma, chloroplast; EXPRESSED IN: 26 plant structures; EXPRESSED DURING:…		-0.752
16.5.1.1.1.7	sulfur-containing metabolites	secondary metabolism.sulfur-containing.glucosinolates.synthesis.aliphatic.CYP83A1 phenylacetaldoxime monooxygenase	vit_18s0001g13770	(at4g31500 : 440.0) Encodes an oxime-metabolizing enzyme in the biosynthetic pathway of glucosinolates. Is required for phytochrome signal transduction in red light. Mutation confers auxin overproduction.; "cytochrome P450, family 83, subfamily B, polypeptide 1" (CYP83B1); FUNCTIONS IN: oxidoreductase activity, acting on paired donors, with incorporation or reduction of molecular oxygen, NADH or …	-0.788	-1687
16.5.1.1.1.12	sulfur-containing metabolites	secondary metabolism.sulfur-containing.glucosinolates.synthesis.aliphatic.benzoate-CoA ligase	vit_04s0079g00790	(at1g65890 : 689.0) acyl activating enzyme 12 (AAE12); FUNCTIONS IN: catalytic activity; INVOLVED IN: metabolic process; EXPRESSED IN: leaf apex, hypocotyl, flower; EXPRESSED DURING: petal differentiation and expansion stage; CONTAINS InterPro DOMAIN/s: AMP-dependent synthetase/ligase (InterPro:IPR000873); BEST Arabidopsis thaliana protein match is: benzoyloxyglucosinolate 1 (TAIR:AT1G65880.1); H…			-1.38
16.5.1.1.3.4	sulfur-containing metabolites	secondary metabolism.sulfur-containing.glucosinolates.synthesis.indole.cytochrome P450 monooxygenase	vit_18s0001g09520	(at4g37360 : 459.0) member of CYP81D; "cytochrome P450, family 81, subfamily D, polypeptide 2" (CYP81D2); FUNCTIONS IN: electron carrier activity, monooxygenase activity, iron ion binding, oxygen binding, heme binding; INVOLVED IN: oxidation reduction; LOCATED IN: endomembrane system; EXPRESSED IN: central cell; CONTAINS InterPro DOMAIN/s: Cytochrome P450 (InterPro:IPR001128), Cytochrome P450, co…	1.151
16.5.1.1.4.1	sulfur-containing metabolites	secondary metabolism.sulfur-containing.glucosinolates.synthesis.shared.CYP83B1 phenylacetaldoxime monooxygenase	vit_18s0001g13790	(at4g31500 : 450.0) Encodes an oxime-metabolizing enzyme in the biosynthetic pathway of glucosinolates. Is required for phytochrome signal transduction in red light. Mutation confers auxin overproduction.; "cytochrome P450, family 83, subfamily B, polypeptide 1" (CYP83B1); FUNCTIONS IN: oxidoreductase activity, acting on paired donors, with incorporation or reduction of molecular oxygen, NADH or …		-1312
16.5.1.3.1	sulfur-containing metabolites	secondary metabolism.sulfur-containing.glucosinolates.degradation.myrosinase	vit_06s0004g01440	(at5g24540 : 426.0) beta glucosidase 31 (BGLU31); FUNCTIONS IN: cation binding, hydrolase activity, hydrolyzing O-glycosyl compounds, catalytic activity; INVOLVED IN: response to other organism; LOCATED IN: endomembrane system; EXPRESSED IN: stem, sepal; EXPRESSED DURING: 4 anthesis; CONTAINS InterPro DOMAIN/s: Glycoside hydrolase, family 1 (InterPro:IPR001360), Glycoside hydrolase, family 1, act…		-1.97
16.5.99.1	sulfur-containing metabolites	secondary metabolism.sulfur-containing.misc.alliinase	vit_18s0157g00140	(ipr006948 : 1500.0) Allinase, C-terminal & (at1g34040 : 503.0) Pyridoxal phosphate (PLP)-dependent transferases superfamily protein; FUNCTIONS IN: pyridoxal phosphate binding, carbon-sulfur lyase activity, catalytic activity; INVOLVED IN: biological_process unknown; LOCATED IN: endomembrane system; CONTAINS InterPro DOMAIN/s: Pyridoxal phosphate-dependent transferase, major domain (InterPro:IPR0…	-1.328	-1781	1221
16.5.99.1	sulfur-containing metabolites	secondary metabolism.sulfur-containing.misc.alliinase	vit_18s0157g00170	(at1g34040 : 489.0) Pyridoxal phosphate (PLP)-dependent transferases superfamily protein; FUNCTIONS IN: pyridoxal phosphate binding, carbon-sulfur lyase activity, catalytic activity; INVOLVED IN: biological_process unknown; LOCATED IN: endomembrane system; CONTAINS InterPro DOMAIN/s: Pyridoxal phosphate-dependent transferase, major domain (InterPro:IPR015424), EGF-like, alliinase (InterPro:IPR006…			1317
