# Supplementary material for: Grapevine comparative early transcriptomic profiling suggests that Flavescence dorée phytoplasma represses plant responses induced by vector feeding in susceptible varieties
Source: BMC Genomics. 2019 Jun 26;20:526. doi: 10.1186/s12864-019-5908-6 (PMC6595628; doi:10.1186/s12864-019-5908-6)
Supplement: Supplementary file 25 — Co-expression analysis results: annotation details for genes identified in each cluster. ID, name, annotation and description of each gene, together with GO annotation, are reported for each cluster. (XLSX 78 kb) [file 12864_2019_5908_MOESM25_ESM.xlsx]

## Sheet: cluster 1
Cluster of genes with higher expression level in all the thesis of cv. Tocai friulano
id	Gene.name	best.hit	EC	Gene.description	GO_all_infos
VIT_00s0144g00190		gi|296083455|emb|CBI23413.3| unnamed protein product	-	Putative uncharacterized protein [Source:UniProtKB/TrEMBL;Acc:F6H811]	GO:0006952 defense response GO:0043531 ADP binding GO:0006950 response to stress GO:0008150 biological_process GO:0003674 molecular_function
VIT_00s0144g00270		gi|225470100|ref|XP_002271058.1| PREDICTED: disease resistance protein RGA2	-	Putative uncharacterized protein [Source:UniProtKB/TrEMBL;Acc:F6H815]	GO:0006952 defense response GO:0043531 ADP binding GO:0006950 response to stress GO:0008150 biological_process GO:0003674 molecular_function
VIT_00s0187g00220		gi|225469994|ref|XP_002277989.1| PREDICTED: transmembrane protein 111	-	Putative uncharacterized protein [Source:UniProtKB/TrEMBL;Acc:A5BZU9]	GO:0016020 membrane GO:0005575 cellular_component
VIT_00s0194g00160		gi|297736708|emb|CBI25744.3| unnamed protein product	-	Putative uncharacterized protein [Source:UniProtKB/TrEMBL;Acc:D7T5G1]
VIT_00s0199g00110		gi|225469778|ref|XP_002274430.1| PREDICTED: uncharacterized protein LOC100261101	-	Putative uncharacterized protein [Source:UniProtKB/TrEMBL;Acc:D7SSS0]
VIT_00s0199g00130		gi|359495673|ref|XP_003635054.1| PREDICTED: cysteine desulfurase 1, mitochondrial	2.8.1.7	Putative uncharacterized protein [Source:UniProtKB/TrEMBL;Acc:F6GZ59]	GO:0005524 ATP binding GO:0008152 metabolic process GO:0003824 catalytic activity GO:0016226 iron-sulfur cluster assembly GO:0030170 pyridoxal phosphate binding GO:0008270 zinc ion binding GO:0005739 mitochondrion GO:0022607 cellular component assembly GO:0005737 cytoplasm GO:0005623 cell GO:0005622 intracellular GO:0005575 cellular_component GO:0008150 biological_process GO:0031071 cysteine desu…
VIT_00s0207g00020		gi|359495764|ref|XP_003635084.1| PREDICTED: INO80 complex subunit D-like	-	Putative uncharacterized protein [Source:UniProtKB/TrEMBL;Acc:F6I219]
VIT_00s0211g00160		gi|297736689|emb|CBI25706.3| unnamed protein product	2.1.2.1	Putative uncharacterized protein [Source:UniProtKB/TrEMBL;Acc:D7T5C3]	GO:0003824 catalytic activity GO:0006563 L-serine metabolic process GO:0004372 glycine hydroxymethyltransferase activity GO:0006544 glycine metabolic process GO:0030170 pyridoxal phosphate binding GO:0003674 molecular_function GO:0008150 biological_process GO:0006520 cellular amino acid metabolic process GO:0044281 small molecule metabolic process
VIT_00s0214g00130		gi|296088859|emb|CBI38323.3| unnamed protein product	-	Putative uncharacterized protein [Source:UniProtKB/TrEMBL;Acc:F6I210]	GO:0005515 protein binding GO:0003674 molecular_function
VIT_00s0227g00090		gi|359494981|ref|XP_002269138.2| PREDICTED: putative disease resistance protein At3g14460-like	-	Putative uncharacterized protein [Source:UniProtKB/TrEMBL;Acc:F6HCQ9]
VIT_00s0238g00090		gi|296090597|emb|CBI40966.3| unnamed protein product	-	Putative uncharacterized protein [Source:UniProtKB/TrEMBL;Acc:F6I7C4]
VIT_00s0259g00180		gi|147828007|emb|CAN70795.1| hypothetical protein VITISV_029202	-	Putative uncharacterized protein [Source:UniProtKB/TrEMBL;Acc:F6GZ03]	GO:0005634 nucleus GO:0006355 regulation of transcription, DNA-dependent GO:0003677 DNA binding GO:0046982 protein heterodimerization activity GO:0005622 intracellular GO:0043565 sequence-specific DNA binding GO:0003674 molecular_function GO:0005623 cell GO:0005575 cellular_component GO:0008150 biological_process GO:0043226 organelle
VIT_00s0274g00050		gi|359496228|ref|XP_003635183.1| PREDICTED: uncharacterized protein LOC100853952	-	Putative uncharacterized protein [Source:UniProtKB/TrEMBL;Acc:D7SSM4]
VIT_00s0366g00020		gi|296088180|emb|CBI35672.3| unnamed protein product	2.7.11.1	Putative uncharacterized protein [Source:UniProtKB/TrEMBL;Acc:F6HWQ6]	GO:0009737 response to abscisic acid stimulus GO:0005886 plasma membrane GO:0005773 vacuole GO:0016772 transferase activity, transferring phosphorus-containing groups GO:0006468 protein phosphorylation GO:0005524 ATP binding GO:0004674 protein serine/threonine kinase activity GO:0004672 protein kinase activity GO:0009507 chloroplast GO:0006979 response to oxidative stress GO:0042742 defense respo…
VIT_00s0372g00010		gi|359496575|ref|XP_002271481.2| PREDICTED: uncharacterized protein LOC100263747	-	Putative uncharacterized protein [Source:UniProtKB/TrEMBL;Acc:F6H866]	GO:0003674 molecular_function GO:0005515 protein binding
VIT_00s0414g00060		gi|297739402|emb|CBI29437.3| unnamed protein product	-	Putative uncharacterized protein [Source:UniProtKB/TrEMBL;Acc:F6HJK2]	GO:0016021 integral to membrane GO:0016740 transferase activity GO:0016020 membrane GO:0030244 cellulose biosynthetic process GO:0016760 cellulose synthase (UDP-forming) activity GO:0016757 transferase activity, transferring glycosyl groups GO:0009058 biosynthetic process GO:0005975 carbohydrate metabolic process GO:0005575 cellular_component GO:0008150 biological_process GO:0003674 molecular_fun…
VIT_00s0448g00020		gi|359496830|ref|XP_002269455.2| PREDICTED: probable disease resistance protein At1g58602-like	-	Putative uncharacterized protein [Source:UniProtKB/TrEMBL;Acc:F6HWS6]	GO:0006952 defense response GO:0043531 ADP binding GO:0006950 response to stress GO:0008150 biological_process GO:0003674 molecular_function
VIT_00s0558g00030		gi|359497044|ref|XP_002263389.2| PREDICTED: lysosomal Pro-X carboxypeptidase	-	Putative uncharacterized protein [Source:UniProtKB/TrEMBL;Acc:D7TG96]	GO:0008236 serine-type peptidase activity GO:0006508 proteolysis GO:0008150 biological_process GO:0008233 peptidase activity GO:0003674 molecular_function GO:0000394 RNA splicing, via endonucleolytic cleavage and ligation GO:0009507 chloroplast GO:0009086 methionine biosynthetic process GO:0005773 vacuole
VIT_00s0582g00010		gi|225469156|ref|XP_002274516.1| PREDICTED: acyl-coenzyme A thioesterase 9, mitochondrial	-	Putative uncharacterized protein [Source:UniProtKB/TrEMBL;Acc:F6HD97]	GO:0005777 peroxisome GO:0005737 cytoplasm GO:0005623 cell GO:0005622 intracellular GO:0005575 cellular_component GO:0043226 organelle
VIT_00s0641g00010		gi|359497169|ref|XP_003635444.1| PREDICTED: probable LRR receptor-like serine/threonine-protein kinase At5g10290-like	2.7.11.1	Putative uncharacterized protein [Source:UniProtKB/TrEMBL;Acc:F6I7K0]	GO:0005886 plasma membrane GO:0016772 transferase activity, transferring phosphorus-containing groups GO:0006468 protein phosphorylation GO:0005524 ATP binding GO:0004674 protein serine/threonine kinase activity GO:0004672 protein kinase activity GO:0000166 nucleotide binding GO:0005623 cell GO:0005575 cellular_component GO:0008150 biological_process GO:0006464 cellular protein modification proce…
VIT_00s0823g00020		gi|359497204|ref|XP_003635452.1| PREDICTED: uncharacterized protein LOC100854039, partial	-	Putative uncharacterized protein [Source:UniProtKB/TrEMBL;Acc:F6HD90]	GO:0016740 transferase activity GO:0005737 cytoplasm GO:0008652 cellular amino acid biosynthetic process GO:0006526 arginine biosynthetic process GO:0004042 acetyl-CoA:L-glutamate N-acetyltransferase activity GO:0009058 biosynthetic process GO:0005623 cell GO:0005622 intracellular GO:0005575 cellular_component GO:0008150 biological_process GO:0016746 transferase activity, transferring acyl groups…
VIT_00s0841g00010		gi|302141655|emb|CBI18834.3| unnamed protein product	-	Putative uncharacterized protein [Source:UniProtKB/TrEMBL;Acc:F6GZG3]
VIT_00s1220g00010		gi|359497461|ref|XP_003635526.1| PREDICTED: uncharacterized protein LOC100853616	-	Putative uncharacterized protein [Source:UniProtKB/TrEMBL;Acc:F6HWX3]	GO:0005509 calcium ion binding GO:0003674 molecular_function GO:0043167 ion binding
VIT_00s1247g00020		gi|359497479|ref|XP_003635532.1| PREDICTED: 50S ribosomal protein L25-like	-	Putative uncharacterized protein [Source:UniProtKB/TrEMBL;Acc:F6HJU4]	GO:0006412 translation GO:0005739 mitochondrion GO:0009058 biosynthetic process GO:0005737 cytoplasm GO:0005623 cell GO:0005622 intracellular GO:0005575 cellular_component GO:0008150 biological_process GO:0043226 organelle
VIT_00s1491g00020		gi|297745675|emb|CBI40929.3| unnamed protein product	-	Putative uncharacterized protein [Source:UniProtKB/TrEMBL;Acc:F6I7N4]	GO:0009507 chloroplast GO:0009535 chloroplast thylakoid membrane GO:0005737 cytoplasm GO:0005623 cell GO:0005622 intracellular GO:0005575 cellular_component GO:0009579 thylakoid GO:0009536 plastid GO:0043226 organelle
VIT_02s0025g00160		gi|297742222|emb|CBI34371.3| unnamed protein product	-	Putative uncharacterized protein [Source:UniProtKB/TrEMBL;Acc:D7TV46]
VIT_02s0154g00130		gi|359474341|ref|XP_003631437.1| PREDICTED: xyloglucan galactosyltransferase KATAMARI1-like	-	Putative uncharacterized protein [Source:UniProtKB/TrEMBL;Acc:F6HP94]	GO:0016020 membrane GO:0005575 cellular_component
VIT_02s0154g00140		gi|359474343|ref|XP_003631438.1| PREDICTED: 3-oxoacyl-	2.3.1.180	Putative uncharacterized protein [Source:UniProtKB/TrEMBL;Acc:D7TN17]	GO:0016747 transferase activity, transferring acyl groups other than amino-acyl groups GO:0008152 metabolic process GO:0003824 catalytic activity GO:0008610 lipid biosynthetic process GO:0004315 3-oxoacyl-[acyl-carrier-protein] synthase activity GO:0006633 fatty acid biosynthetic process GO:0009058 biosynthetic process GO:0008150 biological_process GO:0016746 transferase activity, transferring ac…
VIT_02s0154g00190		gi|359474345|ref|XP_003631439.1| PREDICTED: flavin-containing monooxygenase FMO GS-OX-like 3-like isoform 2	-	Putative uncharacterized protein [Source:UniProtKB/TrEMBL;Acc:D7TN22]	GO:0050660 flavin adenine dinucleotide binding GO:0055114 oxidation-reduction process GO:0016491 oxidoreductase activity GO:0050661 NADP binding GO:0004499 N,N-dimethylaniline monooxygenase activity GO:0004497 monooxygenase activity GO:0008150 biological_process GO:0003674 molecular_function
VIT_02s0154g00200		gi|359474391|ref|XP_003631452.1| PREDICTED: uncharacterized protein LOC100852661	-	Putative uncharacterized protein [Source:UniProtKB/TrEMBL;Acc:F6HP96]
VIT_03s0017g00380		gi|296087417|emb|CBI34006.3| unnamed protein product	-	Putative uncharacterized protein [Source:UniProtKB/TrEMBL;Acc:D7TU33]
VIT_03s0038g04640		gi|297744406|emb|CBI37668.3| unnamed protein product	-	Putative uncharacterized protein [Source:UniProtKB/TrEMBL;Acc:F6I0L0]
VIT_03s0038g04650		gi|297744405|emb|CBI37667.3| unnamed protein product	-	Putative uncharacterized protein [Source:UniProtKB/TrEMBL;Acc:D7U4J8]
VIT_04s0008g02220		gi|296081740|emb|CBI20745.3| unnamed protein product	-	Putative uncharacterized protein [Source:UniProtKB/TrEMBL;Acc:D7STZ6]	GO:0016787 hydrolase activity GO:0003674 molecular_function GO:0005515 protein binding GO:0031048 chromatin silencing by small RNA GO:0045132 meiotic chromosome segregation GO:0009630 gravitropism GO:0007062 sister chromatid cohesion GO:0005634 nucleus
VIT_04s0008g04910		gi|296081984|emb|CBI20989.3| unnamed protein product	-	Putative uncharacterized protein [Source:UniProtKB/TrEMBL;Acc:D7SUP0]	GO:0003674 molecular_function GO:0005515 protein binding
VIT_04s0023g02350		gi|359476871|ref|XP_002269279.2| PREDICTED: abscisic acid 8'-hydroxylase 3-like	-	Putative uncharacterized protein [Source:UniProtKB/TrEMBL;Acc:F6GWT8]	GO:0020037 heme binding GO:0005506 iron ion binding GO:0055114 oxidation-reduction process GO:0016491 oxidoreductase activity GO:0004497 monooxygenase activity GO:0016705 oxidoreductase activity, acting on paired donors, with incorporation or reduction of molecular oxygen GO:0009055 electron carrier activity GO:0046872 metal ion binding GO:0003674 molecular_function GO:0008150 biological_process …
VIT_04s0044g00020	GCAT	gi|359476986|ref|XP_003631925.1| PREDICTED: catalase isozyme 1-like	1.11.1.6	Catalase [Source:UniProtKB/TrEMBL;Acc:F6I0K4]	GO:0009737 response to abscisic acid stimulus GO:0005886 plasma membrane GO:0005773 vacuole GO:0009507 chloroplast GO:0020037 heme binding GO:0004601 peroxidase activity GO:0005777 peroxisome GO:0006979 response to oxidative stress GO:0016020 membrane GO:0055114 oxidation-reduction process GO:0016491 oxidoreductase activity GO:0010319 stromule GO:0009941 chloroplast envelope GO:0009570 chloroplas…
VIT_04s0044g00170		gi|296088648|emb|CBI37639.3| unnamed protein product	-	Putative uncharacterized protein [Source:UniProtKB/TrEMBL;Acc:F6I0J7]	GO:0005524 ATP binding GO:0030983 mismatched DNA binding GO:0006298 mismatch repair GO:0003674 molecular_function GO:0034641 cellular nitrogen compound metabolic process GO:0006950 response to stress GO:0006259 DNA metabolic process GO:0008150 biological_process GO:0003677 DNA binding GO:0042138 meiotic DNA double-strand break formation GO:0043247 telomere maintenance in response to DNA damage GO…
VIT_05s0020g00080		gi|297736749|emb|CBI25950.3| unnamed protein product	-	Putative uncharacterized protein [Source:UniProtKB/TrEMBL;Acc:D7T629]
VIT_05s0020g00130		gi|225467600|ref|XP_002264365.1| PREDICTED: uncharacterized protein LOC100257958	-	Putative uncharacterized protein [Source:UniProtKB/TrEMBL;Acc:F6HDZ6]
VIT_05s0020g00200		gi|297736757|emb|CBI25958.3| unnamed protein product	-	Putative uncharacterized protein [Source:UniProtKB/TrEMBL;Acc:F6HDZ9]
VIT_05s0020g00210		-	-	Putative uncharacterized protein [Source:UniProtKB/TrEMBL;Acc:F6HE00]
VIT_05s0020g00290		gi|297736763|emb|CBI25964.3| unnamed protein product	-	Putative uncharacterized protein [Source:UniProtKB/TrEMBL;Acc:F6HE06]
VIT_05s0020g00310		gi|297736764|emb|CBI25965.3| unnamed protein product	-
VIT_05s0020g02620		gi|297736978|emb|CBI26179.3| unnamed protein product	-	Putative uncharacterized protein [Source:UniProtKB/TrEMBL;Acc:D7T6Q8]	GO:0000166 nucleotide binding GO:0003676 nucleic acid binding GO:0003674 molecular_function GO:0009507 chloroplast GO:0008150 biological_process GO:0005739 mitochondrion GO:0003723 RNA binding GO:0000398 mRNA splicing, via spliceosome
VIT_05s0029g01520		gi|298205143|emb|CBI17202.3| unnamed protein product	-	Putative uncharacterized protein [Source:UniProtKB/TrEMBL;Acc:F6GWH2]	GO:0005634 nucleus GO:0006511 ubiquitin-dependent protein catabolic process GO:0007275 multicellular organismal development GO:0009056 catabolic process GO:0005623 cell GO:0005622 intracellular GO:0005575 cellular_component GO:0008150 biological_process GO:0043226 organelle
VIT_05s0051g00120		gi|359477817|ref|XP_003632027.1| PREDICTED: cysteine-rich receptor-like protein kinase 25-like	2.7.11.1	Putative uncharacterized protein [Source:UniProtKB/TrEMBL;Acc:F6HS34]	GO:0016772 transferase activity, transferring phosphorus-containing groups GO:0006468 protein phosphorylation GO:0004672 protein kinase activity GO:0008150 biological_process GO:0006464 cellular protein modification process GO:0016301 kinase activity GO:0003674 molecular_function
VIT_05s0077g00350		gi|225432074|ref|XP_002280800.1| PREDICTED: uncharacterized protein LOC100249877 isoform 1	-	Putative uncharacterized protein [Source:UniProtKB/TrEMBL;Acc:F6H6Z4]
VIT_05s0077g02010		gi|296083336|emb|CBI22972.3| unnamed protein product	-	Putative uncharacterized protein [Source:UniProtKB/TrEMBL;Acc:D7SYB5]	GO:0008152 metabolic process GO:0003824 catalytic activity GO:0008150 biological_process GO:0003674 molecular_function
VIT_05s0165g00230		gi|359478097|ref|XP_003632068.1| PREDICTED: LOW QUALITY PROTEIN: GTP-binding protein SAR1B-like	-	Putative uncharacterized protein [Source:UniProtKB/TrEMBL;Acc:F6HN65]	GO:0005886 plasma membrane GO:0006810 transport GO:0000166 nucleotide binding GO:0005783 endoplasmic reticulum GO:0015031 protein transport GO:0005622 intracellular GO:0016192 vesicle-mediated transport GO:0006886 intracellular protein transport GO:0005525 GTP binding GO:0005794 Golgi apparatus GO:0005737 cytoplasm GO:0005623 cell GO:0005575 cellular_component GO:0008150 biological_process GO:004…
VIT_06s0004g00740		gi|297746452|emb|CBI16508.3| unnamed protein product	-	Putative uncharacterized protein [Source:UniProtKB/TrEMBL;Acc:D7SLI0]	GO:0008152 metabolic process GO:0003824 catalytic activity GO:0003674 molecular_function GO:0008150 biological_process
VIT_07s0005g03820		gi|359480033|ref|XP_002271964.2| PREDICTED: acyl-	-	Putative uncharacterized protein [Source:UniProtKB/TrEMBL;Acc:F6HZM6]	GO:0055114 oxidation-reduction process GO:0016491 oxidoreductase activity GO:0045300 acyl-[acyl-carrier-protein] desaturase activity GO:0006631 fatty acid metabolic process GO:0046914 transition metal ion binding GO:0008150 biological_process GO:0043167 ion binding GO:0044281 small molecule metabolic process GO:0006629 lipid metabolic process GO:0003674 molecular_function
VIT_07s0005g06200		gi|225465433|ref|XP_002265568.1| PREDICTED: disease resistance protein RPM1-like	-	Putative uncharacterized protein [Source:UniProtKB/TrEMBL;Acc:F6I002]	GO:0006952 defense response GO:0043531 ADP binding GO:0006950 response to stress GO:0008150 biological_process GO:0003674 molecular_function
VIT_07s0005g06480		gi|359480128|ref|XP_002267331.2| PREDICTED: uncharacterized protein LOC100267131	-	Putative uncharacterized protein [Source:UniProtKB/TrEMBL;Acc:F6I018]	GO:0005515 protein binding GO:0003674 molecular_function GO:0051567 histone H3-K9 methylation GO:0031048 chromatin silencing by small RNA GO:0006346 methylation-dependent chromatin silencing GO:0009793 embryo development ending in seed dormancy GO:0009507 chloroplast
VIT_07s0095g00550		gi|359480373|ref|XP_002267797.2| PREDICTED: G-type lectin S-receptor-like serine/threonine-protein kinase CES101-like	-	Putative uncharacterized protein [Source:UniProtKB/TrEMBL;Acc:F6GYD9]
VIT_07s0104g00380		gi|359479800|ref|XP_002271766.2| PREDICTED: uncharacterized protein LOC100249345	-	Putative uncharacterized protein [Source:UniProtKB/TrEMBL;Acc:D7TPC4]	GO:0010239 chloroplast mRNA processing GO:0071482 cellular response to light stimulus GO:0009537 proplastid GO:0009513 etioplast GO:0009509 chromoplast GO:0009501 amyloplast GO:0016117 carotenoid biosynthetic process GO:0009965 leaf morphogenesis GO:0009658 chloroplast organization GO:0009507 chloroplast GO:0003674 molecular_function
VIT_07s0129g00130		gi|359480621|ref|XP_003632503.1| PREDICTED: uncharacterized protein LOC100854286	-	Putative uncharacterized protein [Source:UniProtKB/TrEMBL;Acc:F6HST2]
VIT_07s0129g00160		gi|225439002|ref|XP_002284455.1| PREDICTED: 60S ribosomal protein L26-1 isoform 1	-	Putative uncharacterized protein [Source:UniProtKB/TrEMBL;Acc:A5AQ64]	GO:0015934 large ribosomal subunit GO:0006412 translation GO:0005840 ribosome GO:0005622 intracellular GO:0003735 structural constituent of ribosome GO:0003674 molecular_function GO:0009058 biosynthetic process GO:0005737 cytoplasm GO:0005623 cell GO:0005575 cellular_component GO:0008150 biological_process GO:0005198 structural molecule activity GO:0043226 organelle
VIT_07s0129g00170		gi|359480551|ref|XP_002279650.2| PREDICTED: mitochondrial outer membrane protein porin of 36 kDa-like	-	Putative uncharacterized protein [Source:UniProtKB/TrEMBL;Acc:A5AQ65]	GO:0055085 transmembrane transport GO:0044070 regulation of anion transport GO:0008308 voltage-gated anion channel activity GO:0005741 mitochondrial outer membrane GO:0006820 anion transport GO:0005737 cytoplasm GO:0005623 cell GO:0005622 intracellular GO:0005575 cellular_component GO:0008150 biological_process GO:0005739 mitochondrion GO:0043226 organelle GO:0022857 transmembrane transporter act…
VIT_07s0141g00670		gi|296090606|emb|CBI40990.3| unnamed protein product	-	Putative uncharacterized protein [Source:UniProtKB/TrEMBL;Acc:F6HWI7]
VIT_07s0151g00400		gi|526117399|ref|NP_001268012.1| type II peroxiredoxin 1	-	Putative uncharacterized protein [Source:UniProtKB/TrEMBL;Acc:F6I7I6]
VIT_08s0007g04580		gi|225441118|ref|XP_002265326.1| PREDICTED: UDP-glycosyltransferase 73C3	-	Putative uncharacterized protein [Source:UniProtKB/TrEMBL;Acc:F6HKD9]	GO:0016740 transferase activity GO:0008152 metabolic process GO:0016758 transferase activity, transferring hexosyl groups GO:0016757 transferase activity, transferring glycosyl groups GO:0008150 biological_process GO:0003674 molecular_function
VIT_08s0007g08420		gi|225441815|ref|XP_002277987.1| PREDICTED: putative disease resistance protein RGA3-like	-	Putative uncharacterized protein [Source:UniProtKB/TrEMBL;Acc:F6HKZ6]	GO:0006952 defense response GO:0043531 ADP binding GO:0003674 molecular_function GO:0006950 response to stress GO:0008150 biological_process GO:0005515 protein binding
VIT_09s0002g00250		gi|296088271|emb|CBI36497.3| unnamed protein product	-	Putative uncharacterized protein [Source:UniProtKB/TrEMBL;Acc:F6HYG7]	GO:0043531 ADP binding GO:0003674 molecular_function
VIT_09s0002g00270		gi|225470150|ref|XP_002267120.1| PREDICTED: probable disease resistance protein At5g63020-like	-	Putative uncharacterized protein [Source:UniProtKB/TrEMBL;Acc:F6HYG8]	GO:0005524 ATP binding GO:0000166 nucleotide binding GO:0006952 defense response GO:0043531 ADP binding GO:0017111 nucleoside-triphosphatase activity GO:0003674 molecular_function GO:0006950 response to stress GO:0008150 biological_process
VIT_09s0002g05430		gi|297743351|emb|CBI36218.3| unnamed protein product	-	Putative uncharacterized protein [Source:UniProtKB/TrEMBL;Acc:F6HX58]	GO:0016020 membrane GO:0005575 cellular_component
VIT_09s0002g07890		gi|297743527|emb|CBI36394.3| unnamed protein product	-	Putative uncharacterized protein [Source:UniProtKB/TrEMBL;Acc:F6HXJ0]	GO:0006952 defense response GO:0043531 ADP binding GO:0006950 response to stress GO:0008150 biological_process GO:0003674 molecular_function
VIT_09s0054g00970		gi|297735745|emb|CBI18432.3| unnamed protein product	-	Putative uncharacterized protein [Source:UniProtKB/TrEMBL;Acc:D7SS00]	GO:0010638 positive regulation of organelle organization GO:0009888 tissue development GO:0042138 meiotic DNA double-strand break formation GO:0031048 chromatin silencing by small RNA GO:0043247 telomere maintenance in response to DNA damage GO:0033044 regulation of chromosome organization GO:0032204 regulation of telomere maintenance GO:0010332 response to gamma radiation GO:0000278 mitotic cell…
VIT_09s0070g00660		gi|359483118|ref|XP_003632906.1| PREDICTED: uncharacterized protein LOC100855170	-	Putative uncharacterized protein [Source:UniProtKB/TrEMBL;Acc:D7U8B1]
VIT_10s0003g04450		gi|297740799|emb|CBI30981.3| unnamed protein product	-	Putative uncharacterized protein [Source:UniProtKB/TrEMBL;Acc:F6HLW4]	GO:0016021 integral to membrane GO:0005524 ATP binding GO:0006810 transport GO:0055085 transmembrane transport GO:0042626 ATPase activity, coupled to transmembrane movement of substances GO:0003674 molecular_function GO:0005575 cellular_component GO:0008150 biological_process GO:0016887 ATPase activity GO:0022857 transmembrane transporter activity
VIT_10s0003g04460		gi|297740800|emb|CBI30982.3| unnamed protein product	3.6.3.44	Putative uncharacterized protein [Source:UniProtKB/TrEMBL;Acc:D7TKG0]	GO:0016021 integral to membrane GO:0005524 ATP binding GO:0006810 transport GO:0000166 nucleotide binding GO:0055085 transmembrane transport GO:0042626 ATPase activity, coupled to transmembrane movement of substances GO:0017111 nucleoside-triphosphatase activity GO:0016887 ATPase activity GO:0006200 ATP catabolic process GO:0003674 molecular_function GO:0009056 catabolic process GO:0005575 cellul…
VIT_11s0016g05290		gi|359484668|ref|XP_003633142.1| PREDICTED: uncharacterized protein LOC100855207	-	Putative uncharacterized protein [Source:UniProtKB/TrEMBL;Acc:F6HH89]
VIT_12s0034g00380		gi|298204639|emb|CBI23914.3| unnamed protein product	-	Putative uncharacterized protein [Source:UniProtKB/TrEMBL;Acc:D7T085]
VIT_12s0034g00480		gi|296088124|emb|CBI35513.3| unnamed protein product	-	Putative uncharacterized protein [Source:UniProtKB/TrEMBL;Acc:F6H940]
VIT_12s0034g01480		gi|359486061|ref|XP_002271818.2| PREDICTED: putative disease resistance protein At3g14460-like	-	Putative uncharacterized protein [Source:UniProtKB/TrEMBL;Acc:F6H954]	GO:0006952 defense response GO:0043531 ADP binding GO:0006950 response to stress GO:0008150 biological_process GO:0003674 molecular_function
VIT_12s0035g00410		gi|297739573|emb|CBI29755.3| unnamed protein product	-	Putative uncharacterized protein [Source:UniProtKB/TrEMBL;Acc:D7TGY3]	GO:0043531 ADP binding GO:0003674 molecular_function
VIT_12s0035g01250		gi|297739497|emb|CBI29679.3| unnamed protein product	-	Putative uncharacterized protein [Source:UniProtKB/TrEMBL;Acc:D7TGQ7]
VIT_12s0035g01680		gi|297739470|emb|CBI29652.3| unnamed protein product	-	Putative uncharacterized protein [Source:UniProtKB/TrEMBL;Acc:F6HK09]	GO:0043531 ADP binding GO:0003674 molecular_function
VIT_12s0121g00010		gi|359485888|ref|XP_003633349.1| PREDICTED: 50S ribosomal protein L29, chloroplastic-like	-	Putative uncharacterized protein [Source:UniProtKB/TrEMBL;Acc:F6I6Q6]	GO:0009507 chloroplast GO:0009941 chloroplast envelope GO:0009570 chloroplast stroma GO:0009295 nucleoid GO:0006412 translation GO:0005840 ribosome GO:0005622 intracellular GO:0003735 structural constituent of ribosome GO:0009058 biosynthetic process GO:0005737 cytoplasm GO:0005623 cell GO:0005575 cellular_component GO:0008150 biological_process GO:0009536 plastid GO:0005198 structural molecule a…
VIT_13s0019g01110		gi|359495052|ref|XP_002267579.2| PREDICTED: putative disease resistance protein At3g14460-like	-	Putative uncharacterized protein [Source:UniProtKB/TrEMBL;Acc:F6GX80]
VIT_13s0019g01120		gi|359495052|ref|XP_002267579.2| PREDICTED: putative disease resistance protein At3g14460-like	-	Putative uncharacterized protein [Source:UniProtKB/TrEMBL;Acc:F6GX81]	GO:0006952 defense response GO:0043531 ADP binding GO:0006950 response to stress GO:0008150 biological_process GO:0003674 molecular_function
VIT_13s0019g01810		gi|359486620|ref|XP_002278317.2| PREDICTED: scarecrow-like protein 14-like	-	Putative uncharacterized protein [Source:UniProtKB/TrEMBL;Acc:F6HNW3]	GO:0006355 regulation of transcription, DNA-dependent GO:0006351 transcription, DNA-dependent GO:0009058 biosynthetic process GO:0034641 cellular nitrogen compound metabolic process GO:0008150 biological_process
VIT_13s0047g00720		gi|359494969|ref|XP_003634888.1| PREDICTED: SAC3 family protein 1-like	-	Putative uncharacterized protein [Source:UniProtKB/TrEMBL;Acc:D7TF83]
VIT_13s0047g00740		gi|296085384|emb|CBI29116.3| unnamed protein product	-	Putative uncharacterized protein [Source:UniProtKB/TrEMBL;Acc:D7TF81]	GO:0003674 molecular_function GO:0005515 protein binding
VIT_13s0047g00950		gi|359487069|ref|XP_003633511.1| PREDICTED: putative disease resistance protein At3g14460-like	-	Putative uncharacterized protein [Source:UniProtKB/TrEMBL;Acc:F6HIZ4]	GO:0006952 defense response GO:0043531 ADP binding GO:0006950 response to stress GO:0008150 biological_process GO:0005515 protein binding GO:0003674 molecular_function
VIT_13s0064g00810		gi|225450105|ref|XP_002278628.1| PREDICTED: carotenoid 9,10(9',10')-cleavage dioxygenase 1-like	-	Putative uncharacterized protein [Source:UniProtKB/TrEMBL;Acc:F6HB65]	GO:0005886 plasma membrane GO:0005773 vacuole GO:0005737 cytoplasm GO:0009414 response to water deprivation GO:0045549 9-cis-epoxycarotenoid dioxygenase activity GO:0003674 molecular_function GO:0009056 catabolic process GO:0005623 cell GO:0005622 intracellular GO:0005575 cellular_component GO:0006950 response to stress GO:0008150 biological_process GO:0016118 carotenoid catabolic process GO:0016…
VIT_13s0067g00830		gi|147828136|emb|CAN64088.1| hypothetical protein VITISV_006939	-	Putative uncharacterized protein [Source:UniProtKB/TrEMBL;Acc:F6HCC9]	GO:0005524 ATP binding GO:0000166 nucleotide binding GO:0006952 defense response GO:0043531 ADP binding GO:0017111 nucleoside-triphosphatase activity GO:0003674 molecular_function GO:0006950 response to stress GO:0008150 biological_process
VIT_13s0067g01100		gi|359494975|ref|XP_002263436.2| PREDICTED: putative disease resistance protein At3g14460-like	-	Putative uncharacterized protein [Source:UniProtKB/TrEMBL;Acc:F6I6M1]	GO:0006952 defense response GO:0043531 ADP binding GO:0003674 molecular_function GO:0006950 response to stress GO:0008150 biological_process GO:0005515 protein binding
VIT_13s0067g01230		gi|147814797|emb|CAN65496.1| hypothetical protein VITISV_028322	-	Putative uncharacterized protein [Source:UniProtKB/TrEMBL;Acc:F6I6M2]
VIT_13s0067g01300		gi|359494981|ref|XP_002269138.2| PREDICTED: putative disease resistance protein At3g14460-like	-	Putative uncharacterized protein [Source:UniProtKB/TrEMBL;Acc:F6I6M4]
VIT_13s0067g01310		gi|359494981|ref|XP_002269138.2| PREDICTED: putative disease resistance protein At3g14460-like	-	Putative uncharacterized protein [Source:UniProtKB/TrEMBL;Acc:F6I6M5]	GO:0006952 defense response GO:0043531 ADP binding GO:0003674 molecular_function GO:0006950 response to stress GO:0008150 biological_process
VIT_13s0067g02430		gi|359494981|ref|XP_002269138.2| PREDICTED: putative disease resistance protein At3g14460-like	-	Putative uncharacterized protein [Source:UniProtKB/TrEMBL;Acc:F6HD10]	GO:0006952 defense response GO:0043531 ADP binding GO:0003674 molecular_function GO:0006950 response to stress GO:0008150 biological_process
VIT_13s0084g00430		gi|225464011|ref|XP_002265223.1| PREDICTED: UPF0468 protein CG5343	-	Putative uncharacterized protein [Source:UniProtKB/TrEMBL;Acc:F6HVB8]
VIT_13s0158g00200		gi|225449961|ref|XP_002271133.1| PREDICTED: putative disease resistance protein At3g14460-like	-	Putative uncharacterized protein [Source:UniProtKB/TrEMBL;Acc:F6HHX7]
VIT_13s0158g00230		gi|296085109|emb|CBI28604.3| unnamed protein product	-	Putative uncharacterized protein [Source:UniProtKB/TrEMBL;Acc:F6HHY0]	GO:0005515 protein binding GO:0003674 molecular_function
VIT_13s0158g00240		gi|147785815|emb|CAN66378.1| hypothetical protein VITISV_003572	-	Putative uncharacterized protein [Source:UniProtKB/TrEMBL;Acc:D7TDN2]
VIT_14s0006g00070		gi|225457781|ref|XP_002264795.1| PREDICTED: acyl-	-	Putative uncharacterized protein [Source:UniProtKB/TrEMBL;Acc:F6HSG1]
VIT_14s0060g00040		gi|296089876|emb|CBI39695.3| unnamed protein product	-	Putative uncharacterized protein [Source:UniProtKB/TrEMBL;Acc:F6I4J6]
VIT_14s0060g00160		gi|296089866|emb|CBI39685.3| unnamed protein product	-	Putative uncharacterized protein [Source:UniProtKB/TrEMBL;Acc:D7UAC0]
VIT_14s0060g00170		gi|296089865|emb|CBI39684.3| unnamed protein product	-	Putative uncharacterized protein [Source:UniProtKB/TrEMBL;Acc:F6I4J2]
VIT_14s0060g02270		gi|225450791|ref|XP_002283842.1| PREDICTED: translationally-controlled tumor protein homolog isoform 1	-	Putative uncharacterized protein [Source:UniProtKB/TrEMBL;Acc:D7U9U6]	GO:0008150 biological_process GO:0005737 cytoplasm
VIT_14s0081g00800		gi|359488025|ref|XP_003633688.1| PREDICTED: uncharacterized protein LOC100852821	-	Putative uncharacterized protein [Source:UniProtKB/TrEMBL;Acc:F6HVH2]	GO:0005524 ATP binding GO:0000166 nucleotide binding GO:0006952 defense response GO:0043531 ADP binding GO:0017111 nucleoside-triphosphatase activity GO:0003674 molecular_function GO:0006950 response to stress GO:0008150 biological_process
VIT_15s0021g02360		-	-	Putative uncharacterized protein [Source:UniProtKB/TrEMBL;Acc:F6GV70]
VIT_15s0021g02370		gi|297734559|emb|CBI16610.3| unnamed protein product	-	Putative uncharacterized protein [Source:UniProtKB/TrEMBL;Acc:D7SLT2]
VIT_15s0024g01630		gi|225436162|ref|XP_002263302.1| PREDICTED: probable glutathione S-transferase-like isoform 1	2.5.1.18	Putative uncharacterized protein [Source:UniProtKB/TrEMBL;Acc:F6I5B8]	GO:0005515 protein binding GO:0003674 molecular_function
VIT_15s0024g01650		gi|359489076|ref|XP_002264055.2| PREDICTED: probable glutathione S-transferase-like	2.5.1.18	Putative uncharacterized protein [Source:UniProtKB/TrEMBL;Acc:F6I5B6]	GO:0005515 protein binding GO:0003674 molecular_function
VIT_15s0046g01590		gi|225454404|ref|XP_002276365.1| PREDICTED: acidic endochitinase-like	3.2.1.14 | 3.2.1.17	Putative uncharacterized protein [Source:UniProtKB/TrEMBL;Acc:F6I686]	GO:0008152 metabolic process GO:0003824 catalytic activity GO:0016798 hydrolase activity, acting on glycosyl bonds GO:0016787 hydrolase activity GO:0004553 hydrolase activity, hydrolyzing O-glycosyl compounds GO:0005975 carbohydrate metabolic process GO:0003674 molecular_function GO:0008150 biological_process
VIT_15s0048g00030		gi|296089220|emb|CBI38923.3| unnamed protein product	-	Putative uncharacterized protein [Source:UniProtKB/TrEMBL;Acc:D7U7Z4]
VIT_15s0048g00120		gi|296089215|emb|CBI38918.3| unnamed protein product	-	Putative uncharacterized protein [Source:UniProtKB/TrEMBL;Acc:D7U7Y9]
VIT_15s0048g01410		gi|225453818|ref|XP_002276807.1| PREDICTED: tricalbin-1	-	Putative uncharacterized protein [Source:UniProtKB/TrEMBL;Acc:F6I345]	GO:0005886 plasma membrane GO:0003674 molecular_function GO:0005623 cell GO:0005575 cellular_component GO:0005515 protein binding
VIT_15s0107g00360		gi|296083174|emb|CBI22810.3| unnamed protein product	-	Putative uncharacterized protein [Source:UniProtKB/TrEMBL;Acc:F6I1S1]
VIT_16s0039g01970		gi|297737312|emb|CBI26513.3| unnamed protein product	-	Putative uncharacterized protein [Source:UniProtKB/TrEMBL;Acc:D7T7P2]	GO:0003677 DNA binding GO:0003674 molecular_function
VIT_16s0050g01220		gi|302143785|emb|CBI22646.3| unnamed protein product	-	Putative uncharacterized protein [Source:UniProtKB/TrEMBL;Acc:E0CUU6]	GO:0030001 metal ion transport GO:0046872 metal ion binding GO:0008150 biological_process GO:0043167 ion binding GO:0006810 transport GO:0003674 molecular_function
VIT_16s0100g00490		gi|297741104|emb|CBI31835.3| unnamed protein product	-	Putative uncharacterized protein [Source:UniProtKB/TrEMBL;Acc:F6HP63]	GO:0009507 chloroplast GO:0065003 macromolecular complex assembly GO:0022607 cellular component assembly GO:0005737 cytoplasm GO:0005623 cell GO:0005622 intracellular GO:0005575 cellular_component GO:0008150 biological_process GO:0010190 cytochrome b6f complex assembly GO:0009536 plastid GO:0006461 protein complex assembly GO:0043226 organelle GO:0010207 photosystem II assembly GO:0003674 molecul…
VIT_16s0100g00530		gi|225455445|ref|XP_002279544.1| PREDICTED: DNA-directed RNA polymerases I, II, and III subunit RPABC2 isoform 1	2.7.7.6	Putative uncharacterized protein [Source:UniProtKB/TrEMBL;Acc:D7TMV8]	GO:0006351 transcription, DNA-dependent GO:0003677 DNA binding GO:0030880 RNA polymerase complex GO:0003899 DNA-directed RNA polymerase activity GO:0009058 biosynthetic process GO:0043234 protein complex GO:0005623 cell GO:0005622 intracellular GO:0005575 cellular_component GO:0034641 cellular nitrogen compound metabolic process GO:0008150 biological_process GO:0016779 nucleotidyltransferase acti…
VIT_17s0000g04110		gi|297734171|emb|CBI15418.3| unnamed protein product	-	Putative uncharacterized protein [Source:UniProtKB/TrEMBL;Acc:F6GTI6]
VIT_17s0000g10080		gi|297733628|emb|CBI14875.3| unnamed protein product	-	Putative uncharacterized protein [Source:UniProtKB/TrEMBL;Acc:D7SHB6]	GO:0005634 nucleus GO:0006355 regulation of transcription, DNA-dependent GO:0006351 transcription, DNA-dependent GO:0003677 DNA binding GO:0003674 molecular_function GO:0009058 biosynthetic process GO:0005623 cell GO:0005622 intracellular GO:0005575 cellular_component GO:0034641 cellular nitrogen compound metabolic process GO:0008150 biological_process GO:0043226 organelle
VIT_17s0053g00570		gi|147843618|emb|CAN79879.1| hypothetical protein VITISV_030103	-	Putative uncharacterized protein [Source:UniProtKB/TrEMBL;Acc:F6HVT6]	GO:0006629 lipid metabolic process GO:0008150 biological_process
VIT_17s0053g00630		gi|296088010|emb|CBI35293.3| unnamed protein product	-	Putative uncharacterized protein [Source:UniProtKB/TrEMBL;Acc:D7TXR8]	GO:0016556 mRNA modification GO:0008150 biological_process GO:0005634 nucleus GO:0003674 molecular_function
VIT_18s0001g06700		gi|359495289|ref|XP_002276927.2| PREDICTED: TMV resistance protein N-like	-	Putative uncharacterized protein [Source:UniProtKB/TrEMBL;Acc:D7TLI0]
VIT_18s0001g11360		gi|302142388|emb|CBI19591.3| unnamed protein product	-	Putative uncharacterized protein [Source:UniProtKB/TrEMBL;Acc:E0CPD4]	GO:0005634 nucleus GO:0006355 regulation of transcription, DNA-dependent GO:0006351 transcription, DNA-dependent GO:0003677 DNA binding GO:0009058 biosynthetic process GO:0005623 cell GO:0005622 intracellular GO:0005575 cellular_component GO:0034641 cellular nitrogen compound metabolic process GO:0008150 biological_process GO:0043226 organelle GO:0003674 molecular_function
VIT_18s0001g13150		gi|359492697|ref|XP_002281021.2| PREDICTED: BEL1-like homeodomain protein 3-like	-	Putative uncharacterized protein [Source:UniProtKB/TrEMBL;Acc:F6H1K0]	GO:0005634 nucleus GO:0006355 regulation of transcription, DNA-dependent GO:0003700 sequence-specific DNA binding transcription factor activity GO:0003677 DNA binding GO:0043565 sequence-specific DNA binding GO:0005623 cell GO:0005622 intracellular GO:0005575 cellular_component GO:0008150 biological_process GO:0001071 nucleic acid binding transcription factor activity GO:0043226 organelle GO:0003…
VIT_18s0041g00550		gi|359493324|ref|XP_003634571.1| PREDICTED: uncharacterized protein LOC100853111	-	Putative uncharacterized protein [Source:UniProtKB/TrEMBL;Acc:F6I3Z8]	GO:0016021 integral to membrane GO:0006810 transport GO:0005215 transporter activity GO:0016020 membrane GO:0006857 oligopeptide transport GO:0003674 molecular_function GO:0005575 cellular_component GO:0008150 biological_process
VIT_18s0041g00830		gi|147857122|emb|CAN83500.1| hypothetical protein VITISV_020131	-	Putative uncharacterized protein [Source:UniProtKB/TrEMBL;Acc:A5BR90]	GO:0016740 transferase activity GO:0008152 metabolic process GO:0016758 transferase activity, transferring hexosyl groups GO:0016757 transferase activity, transferring glycosyl groups GO:0003674 molecular_function GO:0008150 biological_process
VIT_18s0041g00840		gi|225460460|ref|XP_002272345.1| PREDICTED: anthocyanidin 5,3-O-glucosyltransferase-like	-	Putative uncharacterized protein [Source:UniProtKB/TrEMBL;Acc:F6I3X8]	GO:0016740 transferase activity GO:0008152 metabolic process GO:0016758 transferase activity, transferring hexosyl groups GO:0016757 transferase activity, transferring glycosyl groups GO:0008150 biological_process GO:0003674 molecular_function
VIT_18s0041g00920		gi|359493439|ref|XP_003634597.1| PREDICTED: anthocyanidin 5,3-O-glucosyltransferase-like	-	Putative uncharacterized protein [Source:UniProtKB/TrEMBL;Acc:F6I3X3]	GO:0016740 transferase activity GO:0008152 metabolic process GO:0016758 transferase activity, transferring hexosyl groups GO:0016757 transferase activity, transferring glycosyl groups GO:0008150 biological_process GO:0003674 molecular_function
VIT_18s0041g00930		gi|147789541|emb|CAN69592.1| hypothetical protein VITISV_001706	-	Putative uncharacterized protein [Source:UniProtKB/TrEMBL;Acc:F6I3X2]	GO:0016740 transferase activity GO:0008152 metabolic process GO:0016758 transferase activity, transferring hexosyl groups GO:0016757 transferase activity, transferring glycosyl groups GO:0003674 molecular_function GO:0008150 biological_process
VIT_18s0041g01650		gi|359493386|ref|XP_003634582.1| PREDICTED: uncharacterized protein LOC100256836	-	Putative uncharacterized protein [Source:UniProtKB/TrEMBL;Acc:F6I469]	GO:0007165 signal transduction GO:0008150 biological_process GO:0005515 protein binding GO:0003674 molecular_function
VIT_18s0041g01680		gi|296089442|emb|CBI39261.3| unnamed protein product	-	Putative uncharacterized protein [Source:UniProtKB/TrEMBL;Acc:F6I468]
VIT_18s0041g01700		gi|296089447|emb|CBI39266.3| unnamed protein product	-	Putative uncharacterized protein [Source:UniProtKB/TrEMBL;Acc:F6I466]
VIT_18s0076g00100		gi|297735813|emb|CBI18533.3| unnamed protein product	-	Putative uncharacterized protein [Source:UniProtKB/TrEMBL;Acc:D7SSA1]
VIT_18s0117g00030		-	-	Putative uncharacterized protein [Source:UniProtKB/TrEMBL;Acc:F6GYU4]
VIT_18s0117g00050		gi|359493291|ref|XP_002273385.2| PREDICTED: TMV resistance protein N-like	-	Putative uncharacterized protein [Source:UniProtKB/TrEMBL;Acc:F6GYU2]	GO:0005515 protein binding GO:0003674 molecular_function
VIT_18s0117g00060		gi|359493291|ref|XP_002273385.2| PREDICTED: TMV resistance protein N-like	-	Putative uncharacterized protein [Source:UniProtKB/TrEMBL;Acc:F6GYU1]	GO:0007165 signal transduction GO:0043531 ADP binding GO:0008150 biological_process GO:0005515 protein binding GO:0003674 molecular_function
VIT_18s0117g00070		gi|359493289|ref|XP_003634561.1| PREDICTED: putative disease resistance protein At4g11170-like	-	Putative uncharacterized protein [Source:UniProtKB/TrEMBL;Acc:F6GYU0]	GO:0007165 signal transduction GO:0008150 biological_process GO:0005515 protein binding GO:0003674 molecular_function
VIT_18s0117g00080		gi|359493289|ref|XP_003634561.1| PREDICTED: putative disease resistance protein At4g11170-like	-	Putative uncharacterized protein [Source:UniProtKB/TrEMBL;Acc:F6GYT9]	GO:0006952 defense response GO:0043531 ADP binding GO:0006950 response to stress GO:0008150 biological_process GO:0003674 molecular_function
VIT_19s0014g00500		gi|302142829|emb|CBI20124.3| unnamed protein product	2.7.11.1	Putative uncharacterized protein [Source:UniProtKB/TrEMBL;Acc:F6H2L4]	GO:0016772 transferase activity, transferring phosphorus-containing groups GO:0006468 protein phosphorylation GO:0005524 ATP binding GO:0004674 protein serine/threonine kinase activity GO:0004672 protein kinase activity GO:0003674 molecular_function GO:0008150 biological_process GO:0006464 cellular protein modification process GO:0016301 kinase activity
VIT_19s0014g00570		gi|302142838|emb|CBI20133.3| unnamed protein product	-	Putative uncharacterized protein [Source:UniProtKB/TrEMBL;Acc:F6H1U4]	GO:0006952 defense response GO:0043531 ADP binding GO:0003674 molecular_function GO:0006950 response to stress GO:0008150 biological_process
VIT_19s0014g00580		gi|302142839|emb|CBI20134.3| unnamed protein product	-	Putative uncharacterized protein [Source:UniProtKB/TrEMBL;Acc:E0CS35]	GO:0006952 defense response GO:0043531 ADP binding GO:0006950 response to stress GO:0008150 biological_process GO:0003674 molecular_function
VIT_19s0014g00600		gi|302142840|emb|CBI20135.3| unnamed protein product	-	Putative uncharacterized protein [Source:UniProtKB/TrEMBL;Acc:F6H1U5]
VIT_19s0014g00880		gi|359493997|ref|XP_002283439.2| PREDICTED: probable disease resistance protein At4g27220-like	-	Putative uncharacterized protein [Source:UniProtKB/TrEMBL;Acc:F6H1V7]
VIT_19s0135g00180		gi|296082832|emb|CBI22133.3| unnamed protein product	-	Putative uncharacterized protein [Source:UniProtKB/TrEMBL;Acc:F6H5K0]	GO:0020037 heme binding GO:0005506 iron ion binding GO:0055114 oxidation-reduction process GO:0016705 oxidoreductase activity, acting on paired donors, with incorporation or reduction of molecular oxygen GO:0009055 electron carrier activity GO:0003674 molecular_function GO:0008150 biological_process GO:0043167 ion binding GO:0016491 oxidoreductase activity
VIT_19s0135g00190		gi|296082832|emb|CBI22133.3| unnamed protein product	-	Putative uncharacterized protein [Source:UniProtKB/TrEMBL;Acc:F6H5K1]	GO:0020037 heme binding GO:0005506 iron ion binding GO:0055114 oxidation-reduction process GO:0016705 oxidoreductase activity, acting on paired donors, with incorporation or reduction of molecular oxygen GO:0009055 electron carrier activity GO:0008150 biological_process GO:0043167 ion binding GO:0016491 oxidoreductase activity GO:0003674 molecular_function
VIT_19s0135g00200		gi|296082832|emb|CBI22133.3| unnamed protein product	-	Putative uncharacterized protein [Source:UniProtKB/TrEMBL;Acc:F6H5K2]
VIT_19s0176g00060		gi|147769511|emb|CAN74652.1| hypothetical protein VITISV_022991	-	Putative uncharacterized protein [Source:UniProtKB/TrEMBL;Acc:F6I1M2]

## Sheet: cluster 2
Cluster of genes with higher expression level in all the thesis of cv. Chardonnay
id	Gene.name	best.hit	EC	Gene.description	GO_all_infos
VIT_00s0131g00250		gi|359495333|ref|XP_003634956.1| PREDICTED: translocase of chloroplast 159, chloroplastic-like	-	Putative uncharacterized protein [Source:UniProtKB/TrEMBL;Acc:F6HB48]	GO:0005524 ATP binding GO:0006950 response to stress GO:0051082 unfolded protein binding GO:0006457 protein folding GO:0008150 biological_process GO:0003674 molecular_function
VIT_00s0187g00170		gi|225469994|ref|XP_002277989.1| PREDICTED: transmembrane protein 111	-	Putative uncharacterized protein [Source:UniProtKB/TrEMBL;Acc:A5BZU9]	GO:0016020 membrane GO:0005575 cellular_component
VIT_00s0187g00320		gi|297741816|emb|CBI33121.3| unnamed protein product	3.2.1.78	Putative uncharacterized protein [Source:UniProtKB/TrEMBL;Acc:D7TRJ6]	GO:0003824 catalytic activity GO:0004553 hydrolase activity, hydrolyzing O-glycosyl compounds GO:0005975 carbohydrate metabolic process GO:0003674 molecular_function GO:0008150 biological_process GO:0016798 hydrolase activity, acting on glycosyl bonds
VIT_00s0187g00330		gi|359495554|ref|XP_003635020.1| PREDICTED: uncharacterized protein LOC100853520	-	Putative uncharacterized protein [Source:UniProtKB/TrEMBL;Acc:F6HRM8]	GO:0051087 chaperone binding GO:0003674 molecular_function
VIT_00s0211g00090		gi|359495796|ref|XP_002272058.2| PREDICTED: LOW QUALITY PROTEIN: serine hydroxymethyltransferase, mitochondrial-like	2.1.2.1	Putative uncharacterized protein [Source:UniProtKB/TrEMBL;Acc:D7T5B8]	GO:0003824 catalytic activity GO:0006563 L-serine metabolic process GO:0004372 glycine hydroxymethyltransferase activity GO:0006544 glycine metabolic process GO:0030170 pyridoxal phosphate binding GO:0008150 biological_process GO:0006520 cellular amino acid metabolic process GO:0044281 small molecule metabolic process GO:0003674 molecular_function
VIT_00s0214g00060		gi|225470212|ref|XP_002270223.1| PREDICTED: putative F-box protein PP2-B2 isoform 1	-	Putative uncharacterized protein [Source:UniProtKB/TrEMBL;Acc:F6I206]	GO:0005515 protein binding GO:0003674 molecular_function
VIT_00s0214g00160		gi|225470226|ref|XP_002270412.1| PREDICTED: F-box protein PP2-B1-like	-	Putative uncharacterized protein [Source:UniProtKB/TrEMBL;Acc:F6I212]	GO:0005515 protein binding GO:0003674 molecular_function GO:0030246 carbohydrate binding GO:0008150 biological_process GO:0005634 nucleus
VIT_00s0233g00020		gi|359496003|ref|XP_002266734.2| PREDICTED: transaldolase-like	2.2.1.2	Putative uncharacterized protein [Source:UniProtKB/TrEMBL;Acc:D7T5J5]	GO:0003824 catalytic activity GO:0005975 carbohydrate metabolic process GO:0003674 molecular_function GO:0008150 biological_process
VIT_00s0233g00060		gi|298204837|emb|CBI25782.3| unnamed protein product	2.3.1.180		GO:0016747 transferase activity, transferring acyl groups other than amino-acyl groups GO:0008152 metabolic process GO:0003824 catalytic activity GO:0008610 lipid biosynthetic process GO:0004315 3-oxoacyl-[acyl-carrier-protein] synthase activity GO:0006633 fatty acid biosynthetic process GO:0003674 molecular_function GO:0009058 biosynthetic process GO:0008150 biological_process GO:0016746 transfe…
VIT_00s0271g00090		gi|359496218|ref|XP_003635179.1| PREDICTED: uncharacterized protein LOC100853750	-	Putative uncharacterized protein [Source:UniProtKB/TrEMBL;Acc:D7UE45]
VIT_00s0455g00010		gi|359497616|ref|XP_003635585.1| PREDICTED: ras-related protein RABB1c-like, partial	-	Putative uncharacterized protein [Source:UniProtKB/TrEMBL;Acc:F6GZB0]	GO:0000166 nucleotide binding GO:0007264 small GTPase mediated signal transduction GO:0005525 GTP binding GO:0003674 molecular_function GO:0008150 biological_process GO:0007165 signal transduction GO:0005739 mitochondrion
VIT_00s0459g00010		gi|359495964|ref|XP_002267137.2| PREDICTED: uncharacterized protein LOC100266068	-	Putative uncharacterized protein [Source:UniProtKB/TrEMBL;Acc:F6I7K6]
VIT_00s0467g00030		gi|147805811|emb|CAN60543.1| hypothetical protein VITISV_006249	-	Putative uncharacterized protein [Source:UniProtKB/TrEMBL;Acc:F6HRT9]	GO:0006952 defense response GO:0043531 ADP binding GO:0003674 molecular_function GO:0006950 response to stress GO:0008150 biological_process GO:0005515 protein binding
VIT_00s0467g00040		-	-	Putative uncharacterized protein [Source:UniProtKB/TrEMBL;Acc:F6HRU0]
VIT_00s0494g00020		gi|526117399|ref|NP_001268012.1| type II peroxiredoxin 1	-	Putative uncharacterized protein [Source:UniProtKB/TrEMBL;Acc:F6HRJ0]	GO:0009570 chloroplast stroma GO:0009507 chloroplast GO:0005737 cytoplasm GO:0005623 cell GO:0005622 intracellular GO:0005575 cellular_component GO:0009536 plastid GO:0043226 organelle
VIT_00s0525g00010		gi|296090645|emb|CBI41044.3| unnamed protein product	3.6.4.13	Putative uncharacterized protein [Source:UniProtKB/TrEMBL;Acc:F6I7I9]	GO:0005524 ATP binding GO:0004386 helicase activity GO:0003676 nucleic acid binding GO:0003674 molecular_function
VIT_00s0847g00010		gi|359496575|ref|XP_002271481.2| PREDICTED: uncharacterized protein LOC100263747	-	Putative uncharacterized protein [Source:UniProtKB/TrEMBL;Acc:F6H8B2]
VIT_00s2015g00020		gi|359497716|ref|XP_003635617.1| PREDICTED: F-box protein FBW2-like	-	Putative uncharacterized protein [Source:UniProtKB/TrEMBL;Acc:F6HWY3]	GO:0006278 RNA-dependent DNA replication GO:0003964 RNA-directed DNA polymerase activity GO:0003723 RNA binding GO:0009058 biosynthetic process GO:0034641 cellular nitrogen compound metabolic process GO:0006259 DNA metabolic process GO:0008150 biological_process GO:0005515 protein binding GO:0016779 nucleotidyltransferase activity GO:0003674 molecular_function
VIT_00s2313g00010		gi|118487268|gb|ABK95462.1| unknown	-	Putative uncharacterized protein [Source:UniProtKB/TrEMBL;Acc:F6HWZ2]
VIT_00s2472g00010		gi|296088974|emb|CBI38536.3| unnamed protein product	-	Putative uncharacterized protein [Source:UniProtKB/TrEMBL;Acc:D7U722]
VIT_00s2507g00010		gi|296081456|emb|CBI18855.3| unnamed protein product	-	Putative uncharacterized protein [Source:UniProtKB/TrEMBL;Acc:F6GZI8]	GO:0003674 molecular_function GO:0005515 protein binding
VIT_00s2574g00010		gi|359497843|ref|XP_003635666.1| PREDICTED: protein transport protein Sec61 subunit alpha-like, partial	-	Putative uncharacterized protein [Source:UniProtKB/TrEMBL;Acc:F6I7R4]	GO:0016020 membrane GO:0015031 protein transport GO:0005575 cellular_component GO:0008150 biological_process GO:0006810 transport
VIT_01s0011g03690		gi|225424009|ref|XP_002283390.1| PREDICTED: universal stress protein A-like protein	-	Putative uncharacterized protein [Source:UniProtKB/TrEMBL;Acc:F6HEV9]	GO:0006950 response to stress GO:0008150 biological_process
VIT_01s0011g03870		gi|225424045|ref|XP_002279602.1| PREDICTED: delta(7)-sterol-C5(6)-desaturase	1.14.21.6	Putative uncharacterized protein [Source:UniProtKB/TrEMBL;Acc:D7T915]	GO:0016021 integral to membrane GO:0005506 iron ion binding GO:0016020 membrane GO:0055114 oxidation-reduction process GO:0016491 oxidoreductase activity GO:0006633 fatty acid biosynthetic process GO:0009058 biosynthetic process GO:0005575 cellular_component GO:0008150 biological_process GO:0043167 ion binding GO:0044281 small molecule metabolic process GO:0006629 lipid metabolic process GO:00036…
VIT_01s0026g00500		gi|296086520|emb|CBI32109.3| unnamed protein product	-	Putative uncharacterized protein [Source:UniProtKB/TrEMBL;Acc:F6HPL3]	GO:0016020 membrane GO:0005575 cellular_component
VIT_01s0026g00520		gi|225424734|ref|XP_002266639.1| PREDICTED: auxin-induced protein 5NG4-like	-	Putative uncharacterized protein [Source:UniProtKB/TrEMBL;Acc:F6HPL2]	GO:0016020 membrane GO:0005575 cellular_component
VIT_01s0127g00310		gi|225425589|ref|XP_002265469.1| PREDICTED: uncharacterized protein LOC100248190	-	Putative uncharacterized protein [Source:UniProtKB/TrEMBL;Acc:F6HHW2]
VIT_02s0012g02920		gi|225446509|ref|XP_002278663.1| PREDICTED: acyl-coenzyme A oxidase 3, peroxisomal	-	Putative uncharacterized protein [Source:UniProtKB/TrEMBL;Acc:F6HT08]
VIT_02s0025g03330		gi|359474005|ref|XP_002270706.2| PREDICTED: LOW QUALITY PROTEIN: ATPase 7, plasma membrane-type	-	Putative uncharacterized protein [Source:UniProtKB/TrEMBL;Acc:F6HUB8]	GO:0016021 integral to membrane GO:0005886 plasma membrane GO:0005524 ATP binding GO:0016020 membrane GO:0000166 nucleotide binding GO:0006754 ATP biosynthetic process GO:0019829 cation-transporting ATPase activity GO:0006812 cation transport GO:0016887 ATPase activity GO:0006200 ATP catabolic process GO:0046872 metal ion binding GO:0003674 molecular_function GO:0009056 catabolic process GO:00090…
VIT_02s0236g00040		gi|359474420|ref|XP_003631460.1| PREDICTED: uncharacterized protein LOC100853434	-	Putative uncharacterized protein [Source:UniProtKB/TrEMBL;Acc:F6H7Y0]	GO:0006979 response to oxidative stress GO:0003755 peptidyl-prolyl cis-trans isomerase activity GO:0000413 protein peptidyl-prolyl isomerization GO:0006457 protein folding GO:0006950 response to stress GO:0008150 biological_process GO:0016853 isomerase activity GO:0006464 cellular protein modification process GO:0003674 molecular_function
VIT_02s0236g00150		gi|526117956|ref|NP_001267901.1| calcineurin B-like protein 01	-	Putative uncharacterized protein [Source:UniProtKB/TrEMBL;Acc:F6H7Y6]	GO:0005886 plasma membrane GO:0006950 response to stress GO:0005737 cytoplasm GO:0009651 response to salt stress GO:0009414 response to water deprivation GO:0009409 response to cold GO:0010118 stomatal movement GO:0046872 metal ion binding GO:0005509 calcium ion binding GO:0005623 cell GO:0005622 intracellular GO:0005575 cellular_component GO:0008150 biological_process GO:0010107 potassium ion im…
VIT_03s0017g00940		gi|225461287|ref|XP_002284361.1| PREDICTED: cytochrome b6-f complex iron-sulfur subunit, chloroplastic isoform 1	1.10.9.1	Cytochrome b6-f complex iron-sulfur subunit [Source:UniProtKB/TrEMBL;Acc:F6HTI7]	GO:0016021 integral to membrane GO:0005886 plasma membrane GO:0009507 chloroplast GO:0016020 membrane GO:0055114 oxidation-reduction process GO:0016491 oxidoreductase activity GO:0042742 defense response to bacterium GO:0009941 chloroplast envelope GO:0009579 thylakoid GO:0080167 response to karrikin GO:0045158 electron transporter, transferring electrons within cytochrome b6/f complex of photosy…
VIT_03s0038g04710		gi|225428444|ref|XP_002284074.1| PREDICTED: isoflavone reductase homolog A622	-	Putative uncharacterized protein [Source:UniProtKB/TrEMBL;Acc:D7U4J2]	GO:0000166 nucleotide binding GO:0003674 molecular_function GO:0010283 pinoresinol reductase activity GO:0005737 cytoplasm
VIT_03s0088g00210		gi|297736415|emb|CBI25138.3| unnamed protein product	-	Putative uncharacterized protein [Source:UniProtKB/TrEMBL;Acc:D7T3Q6]
VIT_03s0091g00620		gi|296083068|emb|CBI22472.3| unnamed protein product	-	Putative uncharacterized protein [Source:UniProtKB/TrEMBL;Acc:D7SXS2]	GO:0008270 zinc ion binding GO:0043167 ion binding GO:0003674 molecular_function
VIT_05s0020g00260		gi|359477412|ref|XP_003631974.1| PREDICTED: uncharacterized protein LOC100854197	-	Putative uncharacterized protein [Source:UniProtKB/TrEMBL;Acc:F6HE05]
VIT_05s0094g00150		gi|359478255|ref|XP_002273068.2| PREDICTED: membrane-associated 30 kDa protein, chloroplastic-like	-	Putative uncharacterized protein [Source:UniProtKB/TrEMBL;Acc:D7T2B3]
VIT_05s0124g00010		gi|297745156|emb|CBI39148.3| unnamed protein product	-	Putative uncharacterized protein [Source:UniProtKB/TrEMBL;Acc:F6I3Q6]	GO:0003674 molecular_function GO:0005515 protein binding
VIT_07s0031g02050		gi|147856396|emb|CAN82464.1| hypothetical protein VITISV_002661	-	Putative uncharacterized protein [Source:UniProtKB/TrEMBL;Acc:F6H4C7]	GO:0006412 translation GO:0005840 ribosome GO:0005622 intracellular GO:0003735 structural constituent of ribosome GO:0009058 biosynthetic process GO:0005737 cytoplasm GO:0005623 cell GO:0005575 cellular_component GO:0008150 biological_process GO:0005198 structural molecule activity GO:0043226 organelle GO:0003674 molecular_function
VIT_07s0129g00090		gi|225439002|ref|XP_002284455.1| PREDICTED: 60S ribosomal protein L26-1 isoform 1	-	Putative uncharacterized protein [Source:UniProtKB/TrEMBL;Acc:A5AQ64]	GO:0015934 large ribosomal subunit GO:0006412 translation GO:0005840 ribosome GO:0005622 intracellular GO:0003735 structural constituent of ribosome GO:0003674 molecular_function GO:0009058 biosynthetic process GO:0005737 cytoplasm GO:0005623 cell GO:0005575 cellular_component GO:0008150 biological_process GO:0005198 structural molecule activity GO:0043226 organelle
VIT_07s0129g00100		gi|359480551|ref|XP_002279650.2| PREDICTED: mitochondrial outer membrane protein porin of 36 kDa-like	-	Putative uncharacterized protein [Source:UniProtKB/TrEMBL;Acc:F6HST0]	GO:0055085 transmembrane transport GO:0005741 mitochondrial outer membrane GO:0005737 cytoplasm GO:0005623 cell GO:0005622 intracellular GO:0005575 cellular_component GO:0008150 biological_process GO:0005739 mitochondrion GO:0043226 organelle GO:0006810 transport
VIT_07s0130g00250		gi|359480904|ref|XP_002267696.2| PREDICTED: 4,5-DOPA dioxygenase extradiol-like protein-like	-	Putative uncharacterized protein [Source:UniProtKB/TrEMBL;Acc:D7TB33]	GO:0055114 oxidation-reduction process GO:0016491 oxidoreductase activity GO:0008198 ferrous iron binding GO:0006725 cellular aromatic compound metabolic process GO:0016701 oxidoreductase activity, acting on single donors with incorporation of molecular oxygen GO:0008270 zinc ion binding GO:0003674 molecular_function GO:0008150 biological_process GO:0043167 ion binding
VIT_08s0007g01200		gi|359482073|ref|XP_002272276.2| PREDICTED: putative receptor protein kinase ZmPK1-like	2.7.11.1	Serine/threonine-protein kinase [Source:UniProtKB/TrEMBL;Acc:F6HL30]	GO:0016772 transferase activity, transferring phosphorus-containing groups GO:0016310 phosphorylation GO:0016301 kinase activity GO:0006468 protein phosphorylation GO:0005524 ATP binding GO:0004674 protein serine/threonine kinase activity GO:0004672 protein kinase activity GO:0016740 transferase activity GO:0000166 nucleotide binding GO:0048544 recognition of pollen GO:0000003 reproduction GO:000…
VIT_08s0007g02020		gi|297740232|emb|CBI30414.3| unnamed protein product	-	Putative uncharacterized protein [Source:UniProtKB/TrEMBL;Acc:F6HKT4]	GO:0006810 transport GO:0005215 transporter activity GO:0016020 membrane GO:0005575 cellular_component GO:0008150 biological_process GO:0003674 molecular_function GO:0015931 nucleobase-containing compound transport GO:0015210 uracil transmembrane transporter activity GO:0015171 amino acid transmembrane transporter activity GO:0005886 plasma membrane
VIT_09s0002g06210		gi|359482674|ref|XP_002281708.2| PREDICTED: probable disease resistance protein At1g12280-like	-	Putative uncharacterized protein [Source:UniProtKB/TrEMBL;Acc:F6HX99]	GO:0006952 defense response GO:0043531 ADP binding GO:0003674 molecular_function GO:0006950 response to stress GO:0008150 biological_process GO:0005515 protein binding
VIT_09s0054g00030		gi|297735809|emb|CBI18496.3| unnamed protein product	-	Putative uncharacterized protein [Source:UniProtKB/TrEMBL;Acc:F6GYQ5]	GO:0005886 plasma membrane GO:0005773 vacuole GO:0016020 membrane GO:0022626 cytosolic ribosome GO:0005618 cell wall GO:0005730 nucleolus GO:0009507 chloroplast GO:0022625 cytosolic large ribosomal subunit GO:0005829 cytosol GO:0005737 cytoplasm GO:0005623 cell GO:0005622 intracellular GO:0005575 cellular_component GO:0009536 plastid GO:0005840 ribosome GO:0030312 external encapsulating structure…
VIT_10s0042g00450		gi|296085288|emb|CBI29020.3| unnamed protein product	-	Putative uncharacterized protein [Source:UniProtKB/TrEMBL;Acc:F6HIQ1]
VIT_10s0116g00040		gi|302144051|emb|CBI23156.3| unnamed protein product	-	Putative uncharacterized protein [Source:UniProtKB/TrEMBL;Acc:E0CVJ5]
VIT_10s0116g00070		gi|302144053|emb|CBI23158.3| unnamed protein product	-	Putative uncharacterized protein [Source:UniProtKB/TrEMBL;Acc:F6H7I2]
VIT_11s0016g03800		gi|297738815|emb|CBI28060.3| unnamed protein product	-	Putative uncharacterized protein [Source:UniProtKB/TrEMBL;Acc:D7TBM5]	GO:0008150 biological_process GO:0005634 nucleus GO:0003674 molecular_function
VIT_11s0052g01360		gi|297735355|emb|CBI17795.3| unnamed protein product	-	Putative uncharacterized protein [Source:UniProtKB/TrEMBL;Acc:D7SQ64]
VIT_11s0052g01560		gi|225446146|ref|XP_002276463.1| PREDICTED: MATE efflux family protein 9 isoform 1	-	Putative uncharacterized protein [Source:UniProtKB/TrEMBL;Acc:D7SQ48]	GO:0005886 plasma membrane GO:0016020 membrane GO:0055085 transmembrane transport GO:0009624 response to nematode GO:0015297 antiporter activity GO:0015238 drug transmembrane transporter activity GO:0006855 drug transmembrane transport GO:0005623 cell GO:0005575 cellular_component GO:0008150 biological_process GO:0022857 transmembrane transporter activity GO:0006810 transport GO:0003674 molecular…
VIT_11s0052g01770		gi|147772143|emb|CAN64550.1| hypothetical protein VITISV_026049	-	Putative uncharacterized protein [Source:UniProtKB/TrEMBL;Acc:D7FBB0]	GO:0051603 proteolysis involved in cellular protein catabolic process GO:0005839 proteasome core complex GO:0004298 threonine-type endopeptidase activity GO:0003674 molecular_function GO:0009056 catabolic process GO:0043234 protein complex GO:0005623 cell GO:0005622 intracellular GO:0005575 cellular_component GO:0008150 biological_process GO:0008233 peptidase activity
VIT_11s0065g00070		gi|297736004|emb|CBI24042.3| unnamed protein product	-	Putative uncharacterized protein [Source:UniProtKB/TrEMBL;Acc:D7T0L3]
VIT_11s0078g00220		gi|225448661|ref|XP_002279872.1| PREDICTED: 40S ribosomal protein S26-2-like	-	Putative uncharacterized protein [Source:UniProtKB/TrEMBL;Acc:F6I6P2]
VIT_12s0035g01260		gi|297739496|emb|CBI29678.3| unnamed protein product	-		GO:0043531 ADP binding GO:0003674 molecular_function
VIT_12s0035g02040		gi|297739434|emb|CBI29616.3| unnamed protein product	-	Putative uncharacterized protein [Source:UniProtKB/TrEMBL;Acc:D7TGJ4]
VIT_12s0059g00050		gi|225446910|ref|XP_002266647.1| PREDICTED: ankyrin repeat-containing protein At5g02620-like	-	Putative uncharacterized protein [Source:UniProtKB/TrEMBL;Acc:D7TE31]	GO:0005515 protein binding GO:0003674 molecular_function
VIT_12s0059g00100		gi|225446914|ref|XP_002266727.1| PREDICTED: ankyrin repeat-containing protein At3g12360-like	-	Putative uncharacterized protein [Source:UniProtKB/TrEMBL;Acc:F6HI84]	GO:0005515 protein binding GO:0003674 molecular_function
VIT_12s0059g00110		gi|297739109|emb|CBI28760.3| unnamed protein product	-	Putative uncharacterized protein [Source:UniProtKB/TrEMBL;Acc:F6HI85]	GO:0005515 protein binding GO:0003674 molecular_function
VIT_12s0134g00300		gi|359485739|ref|XP_002262617.2| PREDICTED: G-type lectin S-receptor-like serine/threonine-protein kinase At4g03230-like	2.7.11.1	Putative uncharacterized protein [Source:UniProtKB/TrEMBL;Acc:F6GXQ3]	GO:0016772 transferase activity, transferring phosphorus-containing groups GO:0006468 protein phosphorylation GO:0005524 ATP binding GO:0004674 protein serine/threonine kinase activity GO:0004672 protein kinase activity GO:0048544 recognition of pollen GO:0030247 polysaccharide binding GO:0003674 molecular_function GO:0000003 reproduction GO:0008150 biological_process GO:0006464 cellular protein …
VIT_13s0019g04980		gi|147841867|emb|CAN66928.1| hypothetical protein VITISV_011832	-	Putative uncharacterized protein [Source:UniProtKB/TrEMBL;Acc:F6HNC7]	GO:0055085 transmembrane transport GO:0016021 integral to membrane GO:0005575 cellular_component GO:0008150 biological_process GO:0006810 transport
VIT_13s0047g00760		gi|359487096|ref|XP_003633516.1| PREDICTED: bifunctional dihydroflavonol 4-reductase/flavanone 4-reductase-like	-	Putative uncharacterized protein [Source:UniProtKB/TrEMBL;Acc:F6HJ03]
VIT_13s0047g00910		gi|225435950|ref|XP_002268624.1| PREDICTED: molybdopterin synthase catalytic subunit	2.8.1.12	Putative uncharacterized protein [Source:UniProtKB/TrEMBL;Acc:F6HIZ6]	GO:0006777 Mo-molybdopterin cofactor biosynthetic process GO:0009058 biosynthetic process GO:0034641 cellular nitrogen compound metabolic process GO:0008150 biological_process GO:0051186 cofactor metabolic process
VIT_13s0064g00680		gi|225450091|ref|XP_002278097.1| PREDICTED: uncharacterized protein LOC100260149	-	Putative uncharacterized protein [Source:UniProtKB/TrEMBL;Acc:F6HBA3]
VIT_13s0073g00180		gi|359495241|ref|XP_003634942.1| PREDICTED: uncharacterized protein LOC100248314 isoform 2	-	Putative uncharacterized protein [Source:UniProtKB/TrEMBL;Acc:D7T3D2]
VIT_13s0106g00060		gi|225449663|ref|XP_002263810.1| PREDICTED: uncharacterized protein LOC100260956	-	Putative uncharacterized protein [Source:UniProtKB/TrEMBL;Acc:F6HVM2]
VIT_13s0139g00200		gi|297742685|emb|CBI35138.3| unnamed protein product	4.1.1.23	Putative uncharacterized protein [Source:UniProtKB/TrEMBL;Acc:F6HVF2]	GO:0008152 metabolic process GO:0003824 catalytic activity GO:0006207 'de novo' pyrimidine nucleobase biosynthetic process GO:0009058 biosynthetic process GO:0034641 cellular nitrogen compound metabolic process GO:0008150 biological_process GO:0004590 orotidine-5'-phosphate decarboxylase activity GO:0016829 lyase activity GO:0044281 small molecule metabolic process GO:0003674 molecular_function
VIT_13s0139g00220		gi|359487190|ref|XP_003633530.1| PREDICTED: putative disease resistance protein At3g14460-like	-	Putative uncharacterized protein [Source:UniProtKB/TrEMBL;Acc:F6HVF4]	GO:0006952 defense response GO:0043531 ADP binding GO:0003674 molecular_function GO:0006950 response to stress GO:0008150 biological_process GO:0005515 protein binding
VIT_13s0139g00340		gi|359487194|ref|XP_002269779.2| PREDICTED: putative disease resistance protein RGA3-like	-	Putative uncharacterized protein [Source:UniProtKB/TrEMBL;Acc:F6HVG3]	GO:0006952 defense response GO:0043531 ADP binding GO:0003674 molecular_function GO:0006950 response to stress GO:0008150 biological_process
VIT_14s0030g00950		gi|225468294|ref|XP_002269522.1| PREDICTED: superoxide dismutase	1.15.1.1	Superoxide dismutase [Cu-Zn] [Source:UniProtKB/TrEMBL;Acc:F6HTX9]	GO:0055114 oxidation-reduction process GO:0016491 oxidoreductase activity GO:0042742 defense response to bacterium GO:0009651 response to salt stress GO:0004784 superoxide dismutase activity GO:0046688 response to copper ion GO:0006801 superoxide metabolic process GO:0010193 response to ozone GO:0010039 response to iron ion GO:0005829 cytosol GO:0046872 metal ion binding GO:0005737 cytoplasm GO:0…
VIT_14s0060g00290		gi|359487593|ref|XP_003633618.1| PREDICTED: anaphase-promoting complex subunit 11-like	-	Putative uncharacterized protein [Source:UniProtKB/TrEMBL;Acc:F6I4I3]	GO:0005680 anaphase-promoting complex GO:0016567 protein ubiquitination GO:0004842 ubiquitin-protein ligase activity GO:0046872 metal ion binding GO:0008270 zinc ion binding GO:0043234 protein complex GO:0005623 cell GO:0005622 intracellular GO:0005575 cellular_component GO:0008150 biological_process GO:0005515 protein binding GO:0016874 ligase activity GO:0043167 ion binding GO:0006464 cellular …
VIT_14s0066g02290		gi|296087755|emb|CBI35011.3| unnamed protein product	-	Putative uncharacterized protein [Source:UniProtKB/TrEMBL;Acc:F6HV59]	GO:0016021 integral to membrane GO:0005524 ATP binding GO:0006810 transport GO:0055085 transmembrane transport GO:0042626 ATPase activity, coupled to transmembrane movement of substances GO:0005575 cellular_component GO:0008150 biological_process GO:0016887 ATPase activity GO:0022857 transmembrane transporter activity GO:0003674 molecular_function
VIT_14s0066g02300		gi|296087758|emb|CBI35014.3| unnamed protein product	-	Putative uncharacterized protein [Source:UniProtKB/TrEMBL;Acc:F6HV60]	GO:0005524 ATP binding GO:0016887 ATPase activity GO:0006200 ATP catabolic process GO:0009056 catabolic process GO:0034641 cellular nitrogen compound metabolic process GO:0008150 biological_process GO:0034655 nucleobase-containing compound catabolic process GO:0044281 small molecule metabolic process GO:0003674 molecular_function
VIT_14s0068g00480		gi|359488535|ref|XP_003633773.1| PREDICTED: LOW QUALITY PROTEIN: UDP-glycosyltransferase 83A1-like	-	Putative uncharacterized protein [Source:UniProtKB/TrEMBL;Acc:F6H402]	GO:0008152 metabolic process GO:0016758 transferase activity, transferring hexosyl groups GO:0008150 biological_process GO:0016757 transferase activity, transferring glycosyl groups GO:0003674 molecular_function
VIT_14s0068g00490		gi|359488535|ref|XP_003633773.1| PREDICTED: LOW QUALITY PROTEIN: UDP-glycosyltransferase 83A1-like	-	Putative uncharacterized protein [Source:UniProtKB/TrEMBL;Acc:F6H403]	GO:0016740 transferase activity GO:0008152 metabolic process GO:0016758 transferase activity, transferring hexosyl groups GO:0016757 transferase activity, transferring glycosyl groups GO:0008150 biological_process GO:0003674 molecular_function
VIT_14s0081g00400		gi|296087901|emb|CBI35184.3| unnamed protein product	-	Putative uncharacterized protein [Source:UniProtKB/TrEMBL;Acc:D7TXC9]	GO:0003674 molecular_function GO:0005515 protein binding
VIT_15s0046g02750		gi|225454212|ref|XP_002274233.1| PREDICTED: putative disease resistance protein At1g50180-like	-	Putative uncharacterized protein [Source:UniProtKB/TrEMBL;Acc:F6I621]	GO:0006952 defense response GO:0043531 ADP binding GO:0006950 response to stress GO:0008150 biological_process GO:0003674 molecular_function
VIT_15s0046g02820		gi|359489790|ref|XP_003633978.1| PREDICTED: probable disease resistance protein At1g58602-like	-	Putative uncharacterized protein [Source:UniProtKB/TrEMBL;Acc:F6I617]	GO:0006952 defense response GO:0043531 ADP binding GO:0003674 molecular_function GO:0006950 response to stress GO:0008150 biological_process
VIT_15s0048g00930		gi|359489412|ref|XP_002273349.2| PREDICTED: ATP-dependent DNA helicase 2 subunit KU80-like	3.6.4.12	Putative uncharacterized protein [Source:UniProtKB/TrEMBL;Acc:D7U7S3]	GO:0005634 nucleus GO:0003677 DNA binding GO:0042162 telomeric DNA binding GO:0000723 telomere maintenance GO:0016817 hydrolase activity, acting on acid anhydrides GO:0004003 ATP-dependent DNA helicase activity GO:0006310 DNA recombination GO:0003684 damaged DNA binding GO:0003674 molecular_function GO:0043234 protein complex GO:0005623 cell GO:0005622 intracellular GO:0005575 cellular_component …
VIT_15s0048g02460		gi|147804685|emb|CAN69189.1| hypothetical protein VITISV_001577	-	Putative uncharacterized protein [Source:UniProtKB/TrEMBL;Acc:F6I2Z1]	GO:0032259 methylation GO:0008171 O-methyltransferase activity GO:0008168 methyltransferase activity GO:0046983 protein dimerization activity GO:0008150 biological_process GO:0003674 molecular_function
VIT_16s0039g02280		gi|297737340|emb|CBI26541.3| unnamed protein product	-	Putative uncharacterized protein [Source:UniProtKB/TrEMBL;Acc:F6HEG5]
VIT_16s0050g00370		gi|359490642|ref|XP_003634125.1| PREDICTED: LRR receptor-like serine/threonine-protein kinase GSO2-like	2.7.11.1	Putative uncharacterized protein [Source:UniProtKB/TrEMBL;Acc:F6H6N3]	GO:0005515 protein binding GO:0003674 molecular_function
VIT_16s0050g01710		gi|302143752|emb|CBI22613.3| unnamed protein product	-	Putative uncharacterized protein [Source:UniProtKB/TrEMBL;Acc:E0CUR3]	GO:0016772 transferase activity, transferring phosphorus-containing groups GO:0006468 protein phosphorylation GO:0005524 ATP binding GO:0004672 protein kinase activity GO:0003674 molecular_function GO:0008150 biological_process GO:0006464 cellular protein modification process GO:0016301 kinase activity
VIT_16s0050g01720		gi|359490586|ref|XP_002275205.2| PREDICTED: probable receptor-like protein kinase At5g39020-like	2.7.11.1	Putative uncharacterized protein [Source:UniProtKB/TrEMBL;Acc:F6H6L5]	GO:0016772 transferase activity, transferring phosphorus-containing groups GO:0006468 protein phosphorylation GO:0005524 ATP binding GO:0004674 protein serine/threonine kinase activity GO:0004672 protein kinase activity GO:0003674 molecular_function GO:0008150 biological_process GO:0006464 cellular protein modification process GO:0016301 kinase activity
VIT_18s0001g01160		gi|302141734|emb|CBI18937.3| unnamed protein product	-	Putative uncharacterized protein [Source:UniProtKB/TrEMBL;Acc:E0CQY3]	GO:0055114 oxidation-reduction process GO:0016491 oxidoreductase activity GO:0000166 nucleotide binding GO:0008270 zinc ion binding GO:0008150 biological_process GO:0043167 ion binding GO:0003674 molecular_function
VIT_18s0001g06260		gi|359495270|ref|XP_002276075.2| PREDICTED: TMV resistance protein N-like	-	Putative uncharacterized protein [Source:UniProtKB/TrEMBL;Acc:F6HN40]	GO:0007165 signal transduction GO:0003674 molecular_function GO:0008150 biological_process GO:0005515 protein binding
VIT_18s0001g09370		gi|225458790|ref|XP_002285179.1| PREDICTED: arginine N-methyltransferase 2 isoform 1	-	Putative uncharacterized protein [Source:UniProtKB/TrEMBL;Acc:F6GZN8]	GO:0005515 protein binding GO:0003674 molecular_function GO:0009165 nucleotide biosynthetic process GO:0005737 cytoplasm
VIT_18s0041g01040		gi|359493427|ref|XP_003634592.1| PREDICTED: UDP-glycosyltransferase 88A1-like	-	Putative uncharacterized protein [Source:UniProtKB/TrEMBL;Acc:F6I3W5]	GO:0016740 transferase activity GO:0008152 metabolic process GO:0016758 transferase activity, transferring hexosyl groups GO:0016757 transferase activity, transferring glycosyl groups GO:0008150 biological_process GO:0003674 molecular_function
VIT_18s0089g00420		gi|297734790|emb|CBI17024.3| unnamed protein product	-	Putative uncharacterized protein [Source:UniProtKB/TrEMBL;Acc:F6GW10]	GO:0046961 proton-transporting ATPase activity, rotational mechanism GO:0000275 mitochondrial proton-transporting ATP synthase complex, catalytic core F(1) GO:0046933 proton-transporting ATP synthase activity, rotational mechanism GO:0015986 ATP synthesis coupled proton transport GO:0003674 molecular_function GO:0009058 biosynthetic process GO:0043234 protein complex GO:0005737 cytoplasm GO:00056…
VIT_18s0089g00540		gi|297734780|emb|CBI17014.3| unnamed protein product	-	Putative uncharacterized protein [Source:UniProtKB/TrEMBL;Acc:D7SMY5]
VIT_18s0089g01000		gi|147810630|emb|CAN63092.1| hypothetical protein VITISV_004984	-	Putative uncharacterized protein [Source:UniProtKB/TrEMBL;Acc:F6GVY0]	GO:0003674 molecular_function GO:0005515 protein binding
VIT_19s0014g05360		gi|147778951|emb|CAN71402.1| hypothetical protein VITISV_006284	-	Putative uncharacterized protein [Source:UniProtKB/TrEMBL;Acc:E0CT71]
VIT_19s0014g05370		gi|147818369|emb|CAN60163.1| hypothetical protein VITISV_008661	-	Putative uncharacterized protein [Source:UniProtKB/TrEMBL;Acc:F6H2D2]
VIT_19s0014g05380		gi|359493762|ref|XP_002279441.2| PREDICTED: uncharacterized protein LOC100245292	-	Putative uncharacterized protein [Source:UniProtKB/TrEMBL;Acc:F6H2D3]
VIT_19s0014g05400		gi|302143230|emb|CBI20525.3| unnamed protein product	-	Putative uncharacterized protein [Source:UniProtKB/TrEMBL;Acc:F6H2D4]	GO:0006355 regulation of transcription, DNA-dependent GO:0003713 transcription coactivator activity GO:0008150 biological_process GO:0000988 protein binding transcription factor activity GO:0003674 molecular_function
VIT_19s0015g02380		gi|359494191|ref|XP_002265616.2| PREDICTED: uncharacterized protein LOC100248044	-	Putative uncharacterized protein [Source:UniProtKB/TrEMBL;Acc:D7UAZ3]
VIT_19s0015g02480		gi|359494194|ref|XP_002266127.2| PREDICTED: uncharacterized protein LOC100258383	-	Putative uncharacterized protein [Source:UniProtKB/TrEMBL;Acc:D7UAZ9]
VIT_19s0015g02940		gi|359494214|ref|XP_003634739.1| PREDICTED: LOW QUALITY PROTEIN: secologanin synthase-like	-	Putative uncharacterized protein [Source:UniProtKB/TrEMBL;Acc:F6I525]	GO:0020037 heme binding GO:0005506 iron ion binding GO:0055114 oxidation-reduction process GO:0016491 oxidoreductase activity GO:0004497 monooxygenase activity GO:0016705 oxidoreductase activity, acting on paired donors, with incorporation or reduction of molecular oxygen GO:0009055 electron carrier activity GO:0046872 metal ion binding GO:0008150 biological_process GO:0043167 ion binding GO:0003…
VIT_19s0135g00300		gi|359494408|ref|XP_002271741.2| PREDICTED: uncharacterized protein LOC100250505	-	Putative uncharacterized protein [Source:UniProtKB/TrEMBL;Acc:F6H5K7]

## Sheet: cluster 3
Cluster with genes characterized by higher expression in Cha_mock and lower expression in Tocai_mock
id	Gene.name	best.hit	EC	Gene.description	GO_all_infos
VIT_00s0499g00020		gi|225467749|ref|XP_002265070.1| PREDICTED: uncharacterized protein LOC100267455	-	Putative uncharacterized protein [Source:UniProtKB/TrEMBL;Acc:D7ST03]
VIT_01s0010g02430		gi|225425890|ref|XP_002270903.1| PREDICTED: mitotic spindle checkpoint protein MAD2 isoform 1	-	Putative uncharacterized protein [Source:UniProtKB/TrEMBL;Acc:D7TAM3]	GO:0007094 mitotic spindle assembly checkpoint GO:0008150 biological_process GO:0000776 kinetochore GO:0051788 response to misfolded protein GO:0043248 proteasome assembly GO:0010369 chromocenter GO:0016572 histone phosphorylation GO:0051510 regulation of unidimensional cell growth GO:0043161 proteasomal ubiquitin-dependent protein catabolic process GO:0042023 DNA endoreduplication GO:0008283 cel…
VIT_01s0026g00030		gi|225424667|ref|XP_002264073.1| PREDICTED: uncharacterized protein LOC100260333	-	Putative uncharacterized protein [Source:UniProtKB/TrEMBL;Acc:F6HPP3]
VIT_02s0025g01220		gi|225426010|ref|XP_002273198.1| PREDICTED: high mobility group B protein 13-like	-	Putative uncharacterized protein [Source:UniProtKB/TrEMBL;Acc:F6HUS4]
VIT_03s0088g00490		gi|147812462|emb|CAN75064.1| hypothetical protein VITISV_025472	-	Putative uncharacterized protein [Source:UniProtKB/TrEMBL;Acc:F6HBP7]
VIT_04s0008g00530		gi|225429402|ref|XP_002275382.1| PREDICTED: serine/threonine-protein kinase Aurora-1	2.7.11.1	Putative uncharacterized protein [Source:UniProtKB/TrEMBL;Acc:D7STJ9]	GO:0016772 transferase activity, transferring phosphorus-containing groups GO:0006468 protein phosphorylation GO:0005524 ATP binding GO:0004674 protein serine/threonine kinase activity GO:0004672 protein kinase activity GO:0000166 nucleotide binding GO:0008150 biological_process GO:0006464 cellular protein modification process GO:0016301 kinase activity GO:0003674 molecular_function
VIT_04s0008g02770		gi|225429832|ref|XP_002283098.1| PREDICTED: syntaxin-related protein KNOLLE	-	Putative uncharacterized protein [Source:UniProtKB/TrEMBL;Acc:F6H3C6]	GO:0005886 plasma membrane GO:0016020 membrane GO:0009504 cell plate GO:0012505 endomembrane system GO:0009524 phragmoplast GO:0005484 SNAP receptor activity GO:0016192 vesicle-mediated transport GO:0006886 intracellular protein transport GO:0005737 cytoplasm GO:0005623 cell GO:0005622 intracellular GO:0005575 cellular_component GO:0008150 biological_process GO:0005515 protein binding GO:0006810 …
VIT_04s0008g04260		gi|296081924|emb|CBI20929.3| unnamed protein product	-	Putative uncharacterized protein [Source:UniProtKB/TrEMBL;Acc:D7SUI0]	GO:0005634 nucleus GO:0051301 cell division GO:0019901 protein kinase binding GO:0000079 regulation of cyclin-dependent protein serine/threonine kinase activity GO:0051726 regulation of cell cycle GO:0007049 cell cycle GO:0003674 molecular_function GO:0005623 cell GO:0005622 intracellular GO:0005575 cellular_component GO:0008150 biological_process GO:0019899 enzyme binding GO:0043226 organelle
VIT_04s0008g06670		gi|225430494|ref|XP_002285538.1| PREDICTED: early nodulin-like protein 1	-	Putative uncharacterized protein [Source:UniProtKB/TrEMBL;Acc:D7SV46]	GO:0005507 copper ion binding GO:0009055 electron carrier activity GO:0003674 molecular_function GO:0043167 ion binding
VIT_04s0023g03360		gi|225431142|ref|XP_002267782.1| PREDICTED: uncharacterized protein LOC100266022	-	Putative uncharacterized protein [Source:UniProtKB/TrEMBL;Acc:F6GWM9]
VIT_04s0044g00560		gi|508785305|gb|EOY32561.1| Histone superfamily protein	-	Histone H3 [Source:UniProtKB/TrEMBL;Acc:A5AEY1]	GO:0005634 nucleus GO:0003677 DNA binding GO:0046982 protein heterodimerization activity GO:0006334 nucleosome assembly GO:0005694 chromosome GO:0000786 nucleosome GO:0003674 molecular_function GO:0065003 macromolecular complex assembly GO:0022607 cellular component assembly GO:0005623 cell GO:0005622 intracellular GO:0005575 cellular_component GO:0034641 cellular nitrogen compound metabolic proc…
VIT_06s0004g01690		gi|482569970|gb|EOA34158.1| hypothetical protein CARUB_v10021660mg, partial	-	Histone H3 [Source:UniProtKB/TrEMBL;Acc:A5AEY1]	GO:0005634 nucleus GO:0003677 DNA binding GO:0046982 protein heterodimerization activity GO:0006334 nucleosome assembly GO:0005694 chromosome GO:0000786 nucleosome GO:0003674 molecular_function GO:0065003 macromolecular complex assembly GO:0022607 cellular component assembly GO:0005623 cell GO:0005622 intracellular GO:0005575 cellular_component GO:0034641 cellular nitrogen compound metabolic proc…
VIT_06s0004g04270		gi|225435042|ref|XP_002284305.1| PREDICTED: probable histone H2A.4 isoform 1	-	Histone H2A [Source:UniProtKB/TrEMBL;Acc:A5AFR3]	GO:0005634 nucleus GO:0003677 DNA binding GO:0046982 protein heterodimerization activity GO:0006334 nucleosome assembly GO:0005694 chromosome GO:0000786 nucleosome GO:0003674 molecular_function GO:0065003 macromolecular complex assembly GO:0022607 cellular component assembly GO:0005623 cell GO:0005622 intracellular GO:0005575 cellular_component GO:0034641 cellular nitrogen compound metabolic proc…
VIT_06s0004g04370		gi|532103069|ref|XP_005337138.1| PREDICTED: histone H2A type 1-like	-	Histone H4 [Source:UniProtKB/TrEMBL;Acc:A5B4J3]	GO:0005773 vacuole GO:0005634 nucleus GO:0009579 thylakoid GO:0003677 DNA binding GO:0046982 protein heterodimerization activity GO:0006334 nucleosome assembly GO:0005694 chromosome GO:0000786 nucleosome GO:0003674 molecular_function GO:0065003 macromolecular complex assembly GO:0022607 cellular component assembly GO:0005737 cytoplasm GO:0005623 cell GO:0005622 intracellular GO:0005575 cellular_c…
VIT_06s0009g00820		gi|296084023|emb|CBI24411.3| unnamed protein product	-	Putative uncharacterized protein [Source:UniProtKB/TrEMBL;Acc:F6HAA9]	GO:0005524 ATP binding GO:0000166 nucleotide binding GO:0007018 microtubule-based movement GO:0005875 microtubule associated complex GO:0005874 microtubule GO:0003777 microtubule motor activity GO:0003674 molecular_function GO:0043234 protein complex GO:0005623 cell GO:0005622 intracellular GO:0005575 cellular_component GO:0008150 biological_process GO:0005856 cytoskeleton GO:0043226 organelle GO…
VIT_07s0005g03990		gi|297744196|emb|CBI37166.3| unnamed protein product	-	Putative uncharacterized protein [Source:UniProtKB/TrEMBL;Acc:F6HZN9]
VIT_07s0129g01080		gi|225438831|ref|XP_002283607.1| PREDICTED: microtubule-associated protein RP/EB family member 1-like	-	Putative uncharacterized protein [Source:UniProtKB/TrEMBL;Acc:F6HSZ0]	GO:0005634 nucleus GO:0009652 thigmotropism GO:0008017 microtubule binding GO:0009524 phragmoplast GO:0005618 cell wall GO:0005819 spindle GO:0005730 nucleolus GO:0005737 cytoplasm GO:0005623 cell GO:0005622 intracellular GO:0005575 cellular_component GO:0008150 biological_process GO:0005515 protein binding GO:0030312 external encapsulating structure GO:0008092 cytoskeletal protein binding GO:000…
VIT_08s0007g03090		gi|225440841|ref|XP_002276356.1| PREDICTED: 125 kDa kinesin-related protein-like	-	Putative uncharacterized protein [Source:UniProtKB/TrEMBL;Acc:F6HKM5]	GO:0005524 ATP binding GO:0000166 nucleotide binding GO:0007018 microtubule-based movement GO:0005875 microtubule associated complex GO:0005874 microtubule GO:0003777 microtubule motor activity GO:0043234 protein complex GO:0005623 cell GO:0005622 intracellular GO:0005575 cellular_component GO:0008150 biological_process GO:0005856 cytoskeleton GO:0043226 organelle GO:0003674 molecular_function GO…
VIT_08s0007g05500		gi|359481908|ref|XP_003632691.1| PREDICTED: condensin complex subunit 1-like	-	Putative uncharacterized protein [Source:UniProtKB/TrEMBL;Acc:F6HLQ7]	GO:0005634 nucleus GO:0007076 mitotic chromosome condensation GO:0007067 mitosis GO:0005623 cell GO:0005622 intracellular GO:0005575 cellular_component GO:0034641 cellular nitrogen compound metabolic process GO:0006259 DNA metabolic process GO:0008150 biological_process GO:0005488 binding GO:0030261 chromosome condensation GO:0007059 chromosome segregation GO:0051276 chromosome organization GO:00…
VIT_08s0007g07490		gi|225441635|ref|XP_002276958.1| PREDICTED: uncharacterized protein LOC100262437	-	Putative uncharacterized protein [Source:UniProtKB/TrEMBL;Acc:F6HLB0]	GO:0000245 spliceosomal complex assembly GO:0000398 mRNA splicing, via spliceosome GO:0003674 molecular_function GO:0065003 macromolecular complex assembly GO:0022618 ribonucleoprotein complex assembly GO:0022607 cellular component assembly GO:0034641 cellular nitrogen compound metabolic process GO:0008150 biological_process GO:0005488 binding GO:0006397 mRNA processing
VIT_08s0007g07790		gi|225441692|ref|XP_002277253.1| PREDICTED: uncharacterized protein LOC100245175	-	Putative uncharacterized protein [Source:UniProtKB/TrEMBL;Acc:F6HL68]	GO:0010224 response to UV-B GO:0042023 DNA endoreduplication GO:0010091 trichome branching GO:0009058 biosynthetic process GO:0034641 cellular nitrogen compound metabolic process GO:0006259 DNA metabolic process GO:0008150 biological_process GO:0040020 regulation of meiosis GO:0030154 cell differentiation GO:0000902 cell morphogenesis GO:0048856 anatomical structure development GO:0007049 cell cy…
VIT_08s0007g08800		gi|359481805|ref|XP_002278603.2| PREDICTED: kinesin-4-like	-	Putative uncharacterized protein [Source:UniProtKB/TrEMBL;Acc:F6HKV2]	GO:0005524 ATP binding GO:0000166 nucleotide binding GO:0007018 microtubule-based movement GO:0005875 microtubule associated complex GO:0005874 microtubule GO:0003777 microtubule motor activity GO:0003674 molecular_function GO:0043234 protein complex GO:0005623 cell GO:0005622 intracellular GO:0005575 cellular_component GO:0008150 biological_process GO:0005515 protein binding GO:0005856 cytoskele…
VIT_08s0056g00210		gi|225439066|ref|XP_002266623.1| PREDICTED: cell division control protein 2 homolog C isoform 1	2.7.11.22 | 2.7.11.23	Kinase cdc2 homolog B [Source:UniProtKB/TrEMBL;Acc:C5DB66]	GO:0016772 transferase activity, transferring phosphorus-containing groups GO:0016310 phosphorylation GO:0016301 kinase activity GO:0006468 protein phosphorylation GO:0005524 ATP binding GO:0004674 protein serine/threonine kinase activity GO:0004672 protein kinase activity GO:0000166 nucleotide binding GO:0003674 molecular_function GO:0008150 biological_process GO:0006464 cellular protein modific…
VIT_09s0002g03350		gi|297743178|emb|CBI36045.3| unnamed protein product	-	Putative uncharacterized protein [Source:UniProtKB/TrEMBL;Acc:F6HY90]
VIT_09s0002g05680		gi|359482658|ref|XP_002285224.2| PREDICTED: uncharacterized protein LOC100251511	-	Putative uncharacterized protein [Source:UniProtKB/TrEMBL;Acc:F6HX74]	GO:0045787 positive regulation of cell cycle GO:0048453 sepal formation GO:0051567 histone H3-K9 methylation GO:0031048 chromatin silencing by small RNA GO:0031507 heterochromatin assembly GO:0048451 petal formation GO:0006346 methylation-dependent chromatin silencing GO:0000911 cytokinesis by cell plate formation GO:0031047 gene silencing by RNA GO:0008150 biological_process GO:0006342 chromatin…
VIT_10s0071g00870		gi|359484115|ref|XP_002267697.2| PREDICTED: high mobility group B protein 7-like	-	Putative uncharacterized protein [Source:UniProtKB/TrEMBL;Acc:F6HVY6]	GO:0005634 nucleus GO:0005623 cell GO:0005622 intracellular GO:0005575 cellular_component GO:0043226 organelle GO:0006261 DNA-dependent DNA replication GO:0003700 sequence-specific DNA binding transcription factor activity GO:0003677 DNA binding
VIT_12s0028g03330		gi|302143320|emb|CBI21881.3| unnamed protein product	-	Putative uncharacterized protein [Source:UniProtKB/TrEMBL;Acc:E0CTG6]	GO:0007067 mitosis GO:0005819 spindle GO:0005874 microtubule GO:0043234 protein complex GO:0005623 cell GO:0005622 intracellular GO:0005575 cellular_component GO:0008150 biological_process GO:0005856 cytoskeleton GO:0043226 organelle GO:0007049 cell cycle GO:0000087 M phase of mitotic cell cycle GO:0051225 spindle assembly GO:0051567 histone H3-K9 methylation GO:0051322 anaphase GO:0045010 actin …
VIT_12s0057g00240		gi|225447637|ref|XP_002271315.1| PREDICTED: uncharacterized protein LOC100264907	-	Putative uncharacterized protein [Source:UniProtKB/TrEMBL;Acc:F6HHJ9]	GO:0008150 biological_process GO:0005634 nucleus GO:0003674 molecular_function
VIT_13s0019g00800		gi|281345278|gb|EFB20862.1| hypothetical protein PANDA_018556	-	Histone H4 [Source:UniProtKB/TrEMBL;Acc:A5B4J3]	GO:0005773 vacuole GO:0005634 nucleus GO:0009579 thylakoid GO:0003677 DNA binding GO:0046982 protein heterodimerization activity GO:0006334 nucleosome assembly GO:0005694 chromosome GO:0000786 nucleosome GO:0003674 molecular_function GO:0065003 macromolecular complex assembly GO:0022607 cellular component assembly GO:0005737 cytoplasm GO:0005623 cell GO:0005622 intracellular GO:0005575 cellular_c…
VIT_13s0019g05370		gi|225448892|ref|XP_002264142.1| PREDICTED: histone H2B-like	-	Histone H2B [Source:UniProtKB/TrEMBL;Acc:F6HNA5]	GO:0005634 nucleus GO:0009507 chloroplast GO:0003677 DNA binding GO:0046982 protein heterodimerization activity GO:0006334 nucleosome assembly GO:0005694 chromosome GO:0000786 nucleosome GO:0005730 nucleolus GO:0003674 molecular_function GO:0065003 macromolecular complex assembly GO:0022607 cellular component assembly GO:0005737 cytoplasm GO:0005623 cell GO:0005622 intracellular GO:0005575 cellul…
VIT_13s0064g01340		gi|413918289|gb|AFW58221.1| histone H3.2	-	Histone H3 [Source:UniProtKB/TrEMBL;Acc:A5AEY1]	GO:0005634 nucleus GO:0003677 DNA binding GO:0046982 protein heterodimerization activity GO:0006334 nucleosome assembly GO:0005694 chromosome GO:0000786 nucleosome GO:0003674 molecular_function GO:0065003 macromolecular complex assembly GO:0022607 cellular component assembly GO:0005623 cell GO:0005622 intracellular GO:0005575 cellular_component GO:0034641 cellular nitrogen compound metabolic proc…
VIT_14s0060g02360		gi|225450811|ref|XP_002283971.1| PREDICTED: probable histone H2A.5	-	Histone H2A [Source:UniProtKB/TrEMBL;Acc:A5B8T6]	GO:0005634 nucleus GO:0003677 DNA binding GO:0046982 protein heterodimerization activity GO:0006334 nucleosome assembly GO:0005694 chromosome GO:0000786 nucleosome GO:0065003 macromolecular complex assembly GO:0022607 cellular component assembly GO:0005623 cell GO:0005622 intracellular GO:0005575 cellular_component GO:0034641 cellular nitrogen compound metabolic process GO:0006259 DNA metabolic p…
VIT_14s0068g02000		gi|225451453|ref|XP_002269951.1| PREDICTED: ribonucleoside-diphosphate reductase small chain	1.17.4.1	Putative uncharacterized protein [Source:UniProtKB/TrEMBL;Acc:A5AEJ9]	GO:0055114 oxidation-reduction process GO:0016491 oxidoreductase activity GO:0051726 regulation of cell cycle GO:0046914 transition metal ion binding GO:0012501 programmed cell death GO:0009186 deoxyribonucleoside diphosphate metabolic process GO:0005971 ribonucleoside-diphosphate reductase complex GO:0004748 ribonucleoside-diphosphate reductase activity, thioredoxin disulfide as acceptor GO:0006…
VIT_14s0108g00710		gi|296082911|emb|CBI22212.3| unnamed protein product	-	Structural maintenance of chromosomes protein [Source:UniProtKB/TrEMBL;Acc:D7SXB5]	GO:0005634 nucleus GO:0005524 ATP binding GO:0051276 chromosome organization GO:0006310 DNA recombination GO:0005694 chromosome GO:0006281 DNA repair GO:0003674 molecular_function GO:0005623 cell GO:0005622 intracellular GO:0005575 cellular_component GO:0034641 cellular nitrogen compound metabolic process GO:0006950 response to stress GO:0006259 DNA metabolic process GO:0008150 biological_process…
VIT_14s0128g00460		gi|359487795|ref|XP_002280804.2| PREDICTED: kinesin-related protein 2-like	-	Putative uncharacterized protein [Source:UniProtKB/TrEMBL;Acc:F6HYZ5]	GO:0005524 ATP binding GO:0000166 nucleotide binding GO:0008569 minus-end-directed microtubule motor activity GO:0007018 microtubule-based movement GO:0005875 microtubule associated complex GO:0005874 microtubule GO:0003777 microtubule motor activity GO:0043234 protein complex GO:0005623 cell GO:0005622 intracellular GO:0005575 cellular_component GO:0008150 biological_process GO:0005856 cytoskele…
VIT_14s0219g00090		gi|296081318|emb|CBI17700.3| unnamed protein product	-	Putative uncharacterized protein [Source:UniProtKB/TrEMBL;Acc:D7SPX1]
VIT_16s0022g00060		gi|225466149|ref|XP_002269854.1| PREDICTED: structural maintenance of chromosomes protein 2-1	-	Structural maintenance of chromosomes protein [Source:UniProtKB/TrEMBL;Acc:F6HAI6]	GO:0005634 nucleus GO:0005524 ATP binding GO:0007076 mitotic chromosome condensation GO:0000796 condensin complex GO:0051276 chromosome organization GO:0006310 DNA recombination GO:0005694 chromosome GO:0006281 DNA repair GO:0003674 molecular_function GO:0043234 protein complex GO:0005623 cell GO:0005622 intracellular GO:0005575 cellular_component GO:0034641 cellular nitrogen compound metabolic p…
VIT_16s0022g01820		gi|225455563|ref|XP_002267584.1| PREDICTED: 65-kDa microtubule-associated protein 3	-	Putative uncharacterized protein [Source:UniProtKB/TrEMBL;Acc:D7T1Y3]	GO:0000226 microtubule cytoskeleton organization GO:0008017 microtubule binding GO:0000910 cytokinesis GO:0008150 biological_process GO:0008092 cytoskeletal protein binding GO:0051301 cell division GO:0007010 cytoskeleton organization GO:0003674 molecular_function
VIT_16s0039g02400		gi|359489909|ref|XP_002274752.2| PREDICTED: uncharacterized protein LOC100257868	2.7.11.1	Putative uncharacterized protein [Source:UniProtKB/TrEMBL;Acc:F6HEG7]	GO:0016772 transferase activity, transferring phosphorus-containing groups GO:0006468 protein phosphorylation GO:0005524 ATP binding GO:0004674 protein serine/threonine kinase activity GO:0004672 protein kinase activity GO:0000166 nucleotide binding GO:0003674 molecular_function GO:0008150 biological_process GO:0005488 binding GO:0006464 cellular protein modification process GO:0016301 kinase act…
VIT_17s0000g03290		gi|225456008|ref|XP_002279228.1| PREDICTED: uncharacterized protein LOC100266348	-	Putative uncharacterized protein [Source:UniProtKB/TrEMBL;Acc:F6GTP2]	GO:0005524 ATP binding GO:0009555 pollen development GO:0000166 nucleotide binding GO:0048229 gametophyte development GO:0000910 cytokinesis GO:0007018 microtubule-based movement GO:0005875 microtubule associated complex GO:0005874 microtubule GO:0003777 microtubule motor activity GO:0043234 protein complex GO:0005623 cell GO:0005622 intracellular GO:0005575 cellular_component GO:0008150 biologic…
VIT_17s0000g04330		gi|225455818|ref|XP_002272451.1| PREDICTED: uncharacterized protein LOC100259414	-	Putative uncharacterized protein [Source:UniProtKB/TrEMBL;Acc:F6GTH5]	GO:0005524 ATP binding GO:0000166 nucleotide binding GO:0007018 microtubule-based movement GO:0005875 microtubule associated complex GO:0005874 microtubule GO:0003777 microtubule motor activity GO:0003674 molecular_function GO:0043234 protein complex GO:0005623 cell GO:0005622 intracellular GO:0005575 cellular_component GO:0008150 biological_process GO:0005856 cytoskeleton GO:0043226 organelle GO…
VIT_18s0001g00040		gi|225459872|ref|XP_002285934.1| PREDICTED: uncharacterized protein LOC100264304	-	Putative uncharacterized protein [Source:UniProtKB/TrEMBL;Acc:E0CQR0]	GO:0008150 biological_process GO:0005739 mitochondrion GO:0003674 molecular_function
VIT_18s0001g08700		gi|302142166|emb|CBI19369.3| unnamed protein product	-	Putative uncharacterized protein [Source:UniProtKB/TrEMBL;Acc:E0CNZ1]	GO:0005524 ATP binding GO:0000166 nucleotide binding GO:0007018 microtubule-based movement GO:0005875 microtubule associated complex GO:0005874 microtubule GO:0003777 microtubule motor activity GO:0003674 molecular_function GO:0043234 protein complex GO:0005623 cell GO:0005622 intracellular GO:0005575 cellular_component GO:0008150 biological_process GO:0005856 cytoskeleton GO:0043226 organelle GO…
VIT_18s0001g10540		gi|225458607|ref|XP_002284732.1| PREDICTED: protein CYPRO4	-	Putative uncharacterized protein [Source:UniProtKB/TrEMBL;Acc:F6GZZ4]	GO:0005886 plasma membrane GO:0005634 nucleus GO:0005829 cytosol GO:0005737 cytoplasm GO:0005623 cell GO:0005622 intracellular GO:0005575 cellular_component GO:0043226 organelle GO:0000085 G2 phase of mitotic cell cycle GO:0010388 cullin deneddylation GO:0051567 histone H3-K9 methylation GO:0016572 histone phosphorylation GO:0016571 histone methylation GO:0016579 protein deubiquitination GO:00096…
VIT_18s0001g14170		gi|302142651|emb|CBI19854.3| unnamed protein product	-	Putative uncharacterized protein [Source:UniProtKB/TrEMBL;Acc:E0CQ49]	GO:0005634 nucleus GO:0051301 cell division GO:0019901 protein kinase binding GO:0000079 regulation of cyclin-dependent protein serine/threonine kinase activity GO:0051726 regulation of cell cycle GO:0007049 cell cycle GO:0003674 molecular_function GO:0005623 cell GO:0005622 intracellular GO:0005575 cellular_component GO:0008150 biological_process GO:0019899 enzyme binding GO:0043226 organelle
VIT_18s0072g00800		gi|482569970|gb|EOA34158.1| hypothetical protein CARUB_v10021660mg, partial	-	Histone H3 [Source:UniProtKB/TrEMBL;Acc:A5AEY1]	GO:0005634 nucleus GO:0003677 DNA binding GO:0046982 protein heterodimerization activity GO:0006334 nucleosome assembly GO:0005694 chromosome GO:0000786 nucleosome GO:0065003 macromolecular complex assembly GO:0022607 cellular component assembly GO:0005623 cell GO:0005622 intracellular GO:0005575 cellular_component GO:0034641 cellular nitrogen compound metabolic process GO:0006259 DNA metabolic p…
VIT_18s0122g00550		gi|225457670|ref|XP_002276150.1| PREDICTED: cyclin-dependent kinase B2-1-like	2.7.11.22 | 2.7.11.23 | 2.7.11.1	Putative uncharacterized protein [Source:UniProtKB/TrEMBL;Acc:F6I6W3]	GO:0016772 transferase activity, transferring phosphorus-containing groups GO:0006468 protein phosphorylation GO:0005524 ATP binding GO:0004674 protein serine/threonine kinase activity GO:0004672 protein kinase activity GO:0000166 nucleotide binding GO:0009934 regulation of meristem structural organization GO:0007049 cell cycle GO:0003674 molecular_function GO:0043234 protein complex GO:0005623 c…
VIT_19s0015g00610		gi|296089927|emb|CBI39746.3| unnamed protein product	-	Putative uncharacterized protein [Source:UniProtKB/TrEMBL;Acc:F6I560]	GO:0048449 floral organ formation GO:0048453 sepal formation GO:0051567 histone H3-K9 methylation GO:0048451 petal formation GO:0009957 epidermal cell fate specification GO:0009553 embryo sac development GO:0000911 cytokinesis by cell plate formation GO:0048316 seed development GO:0051726 regulation of cell cycle GO:0031047 gene silencing by RNA GO:0016570 histone modification GO:0010389 regulati…
VIT_19s0090g01600		gi|359494161|ref|XP_002276503.2| PREDICTED: uncharacterized protein LOC100253712	-	Putative uncharacterized protein [Source:UniProtKB/TrEMBL;Acc:F6HEM3]	GO:0005524 ATP binding GO:0000166 nucleotide binding GO:0007018 microtubule-based movement GO:0005875 microtubule associated complex GO:0005874 microtubule GO:0003777 microtubule motor activity GO:0043234 protein complex GO:0005623 cell GO:0005622 intracellular GO:0005575 cellular_component GO:0008150 biological_process GO:0005856 cytoskeleton GO:0043226 organelle GO:0003674 molecular_function
VIT_12s0057g00240
VIT_04s0008g00530
VIT_12s0028g03330
VIT_19s0090g01600
VIT_00s0499g00020
VIT_04s0008g02770
VIT_04s0023g03360
VIT_18s0001g08700
VIT_18s0122g00550
VIT_02s0025g01220
VIT_17s0000g04330
VIT_01s0010g02430
VIT_07s0129g01080
VIT_18s0001g14170
VIT_08s0007g08800
VIT_07s0005g03990
VIT_18s0001g00040
VIT_09s0002g03350
VIT_09s0002g05680
VIT_01s0026g00030
VIT_14s0128g00460
VIT_04s0008g06670
VIT_16s0022g01820
VIT_17s0000g03290

## Sheet: cluster 4
Cluster with genes characterized by higher expression in Cha_FDSt_6 dpi
id	Gene.name	best.hit	EC	Gene.description	GO_all_infos
VIT_00s0194g00110		gi|297736703|emb|CBI25739.3| unnamed protein product	-	Putative uncharacterized protein [Source:UniProtKB/TrEMBL;Acc:F6HCV4]	GO:0008152 metabolic process GO:0016791 phosphatase activity GO:0016311 dephosphorylation GO:0016787 hydrolase activity GO:0009507 chloroplast GO:0005737 cytoplasm GO:0005623 cell GO:0005622 intracellular GO:0005575 cellular_component GO:0008150 biological_process GO:0009536 plastid GO:0043226 organelle GO:0003674 molecular_function GO:0008967 phosphoglycolate phosphatase activity GO:0004674 prot…
VIT_00s2648g00010		gi|147827159|emb|CAN66469.1| hypothetical protein VITISV_016566	-	Putative uncharacterized protein [Source:UniProtKB/TrEMBL;Acc:D7TS31]	GO:0055114 oxidation-reduction process GO:0016491 oxidoreductase activity GO:0008150 biological_process GO:0003674 molecular_function
VIT_01s0011g04680		gi|225424176|ref|XP_002284096.1| PREDICTED: xylosyltransferase 2	-	Putative uncharacterized protein [Source:UniProtKB/TrEMBL;Acc:D7T8V4]	GO:0016020 membrane GO:0008375 acetylglucosaminyltransferase activity GO:0005575 cellular_component GO:0016757 transferase activity, transferring glycosyl groups GO:0003674 molecular_function GO:0016051 carbohydrate biosynthetic process GO:0005794 Golgi apparatus
VIT_02s0033g00800		gi|225427462|ref|XP_002269438.1| PREDICTED: bifunctional nitrilase/nitrile hydratase NIT4B	3.5.5.1 | 3.5.5.4	Putative uncharacterized protein [Source:UniProtKB/TrEMBL;Acc:D7U3V8]	GO:0016810 hydrolase activity, acting on carbon-nitrogen (but not peptide) bonds GO:0006807 nitrogen compound metabolic process GO:0008150 biological_process GO:0003674 molecular_function
VIT_04s0044g01230		gi|225431477|ref|XP_002280908.1| PREDICTED: uncharacterized protein LOC100266089	-	Putative uncharacterized protein [Source:UniProtKB/TrEMBL;Acc:D7U4E7]
VIT_07s0005g03340	MYB14	gi|526117860|ref|NP_001268132.1| R2R3 Myb14 transcription factor	-	Putative uncharacterized protein [Source:UniProtKB/TrEMBL;Acc:F6HZJ9]	GO:0009739 response to gibberellin stimulus GO:0003682 chromatin binding GO:0003677 DNA binding GO:0008150 biological_process GO:0003674 molecular_function
VIT_09s0002g08430		gi|225443039|ref|XP_002270754.1| PREDICTED: uncharacterized membrane protein YMR155W	-	Putative uncharacterized protein [Source:UniProtKB/TrEMBL;Acc:D7TZC3]
VIT_10s0003g00980		gi|297740478|emb|CBI30660.3| unnamed protein product	-	Putative uncharacterized protein [Source:UniProtKB/TrEMBL;Acc:F6HM77]	GO:0008150 biological_process GO:0003674 molecular_function
VIT_11s0016g02470		gi|359484504|ref|XP_002279837.2| PREDICTED: graves disease carrier protein-like	-	Putative uncharacterized protein [Source:UniProtKB/TrEMBL;Acc:F6HGR6]	GO:0016021 integral to membrane GO:0006810 transport GO:0016020 membrane GO:0055085 transmembrane transport GO:0005743 mitochondrial inner membrane GO:0005737 cytoplasm GO:0005623 cell GO:0005622 intracellular GO:0005575 cellular_component GO:0008150 biological_process GO:0005739 mitochondrion GO:0043226 organelle GO:0006839 mitochondrial transport
VIT_11s0016g04160		gi|225445290|ref|XP_002281248.1| PREDICTED: probable sulfate transporter 3.5	-	Putative uncharacterized protein [Source:UniProtKB/TrEMBL;Acc:D7TBQ9]	GO:0016021 integral to membrane GO:0015116 sulfate transmembrane transporter activity GO:0008272 sulfate transport GO:0008271 secondary active sulfate transmembrane transporter activity GO:0016020 membrane GO:0055085 transmembrane transport GO:0003674 molecular_function GO:0005575 cellular_component GO:0008150 biological_process GO:0022857 transmembrane transporter activity GO:0006810 transport
VIT_11s0118g00220		gi|296084521|emb|CBI25542.3| unnamed protein product	-	Putative uncharacterized protein [Source:UniProtKB/TrEMBL;Acc:D7T4W0]	GO:0016021 integral to membrane GO:0016020 membrane GO:0055085 transmembrane transport GO:0006821 chloride transport GO:0005247 voltage-gated chloride channel activity GO:0005216 ion channel activity GO:0003674 molecular_function GO:0005575 cellular_component GO:0008150 biological_process GO:0005515 protein binding GO:0022857 transmembrane transporter activity GO:0006810 transport GO:0005622 intr…
VIT_12s0059g02150		gi|225447278|ref|XP_002279260.1| PREDICTED: aconitate hydratase, cytoplasmic	4.2.1.3	Putative uncharacterized protein [Source:UniProtKB/TrEMBL;Acc:D7TEL2]	GO:0008152 metabolic process GO:0051539 4 iron, 4 sulfur cluster binding GO:0008150 biological_process GO:0003674 molecular_function
VIT_14s0006g02240	OXC	gi|225462809|ref|XP_002266004.1| PREDICTED: 2-hydroxyacyl-CoA lyase	-	Putative uncharacterized protein [Source:UniProtKB/TrEMBL;Acc:F6HSN5]	GO:0008152 metabolic process GO:0003824 catalytic activity GO:0030976 thiamine pyrophosphate binding GO:0000287 magnesium ion binding GO:0008150 biological_process GO:0043167 ion binding GO:0003674 molecular_function
VIT_14s0006g02590		gi|359488254|ref|XP_002280944.2| PREDICTED: uncharacterized protein LOC100253189	-	Putative uncharacterized protein [Source:UniProtKB/TrEMBL;Acc:D7TT05]	GO:0006541 glutamine metabolic process GO:0016787 hydrolase activity GO:0008150 biological_process GO:0006520 cellular amino acid metabolic process GO:0044281 small molecule metabolic process GO:0003674 molecular_function
VIT_14s0030g01230		gi|147826864|emb|CAN68397.1| hypothetical protein VITISV_001076	-	Putative uncharacterized protein [Source:UniProtKB/TrEMBL;Acc:D7TUS5]
VIT_14s0060g01980		gi|296089715|emb|CBI39534.3| unnamed protein product	-	Putative uncharacterized protein [Source:UniProtKB/TrEMBL;Acc:D7U9X0]	GO:0008150 biological_process GO:0005886 plasma membrane GO:0005634 nucleus GO:0003674 molecular_function
VIT_14s0060g02300		gi|225450799|ref|XP_002283879.1| PREDICTED: uncharacterized protein LOC100244157	-	Putative uncharacterized protein [Source:UniProtKB/TrEMBL;Acc:F6I4L8]	GO:0016021 integral to membrane GO:0016020 membrane GO:0005575 cellular_component
VIT_15s0048g01600		gi|225453799|ref|XP_002276053.1| PREDICTED: cytochrome P450 76C4-like	-	Putative uncharacterized protein [Source:UniProtKB/TrEMBL;Acc:F6I332]	GO:0020037 heme binding GO:0005506 iron ion binding GO:0055114 oxidation-reduction process GO:0016491 oxidoreductase activity GO:0004497 monooxygenase activity GO:0016705 oxidoreductase activity, acting on paired donors, with incorporation or reduction of molecular oxygen GO:0009055 electron carrier activity GO:0046872 metal ion binding GO:0008150 biological_process GO:0043167 ion binding GO:0003…
VIT_16s0100g00770		gi|225455396|ref|XP_002278385.1| PREDICTED: stilbene synthase 2	2.3.1.95 | 2.3.1.74	Putative uncharacterized protein [Source:UniProtKB/TrEMBL;Acc:D7TMT8]	GO:0016747 transferase activity, transferring acyl groups other than amino-acyl groups GO:0016746 transferase activity, transferring acyl groups GO:0016740 transferase activity GO:0009058 biosynthetic process GO:0008152 metabolic process GO:0003824 catalytic activity GO:0003674 molecular_function GO:0008150 biological_process
VIT_16s0100g01070	VINST1	gi|359490313|ref|XP_003634066.1| PREDICTED: stilbene synthase 1-like	2.3.1.95 | 2.3.1.74	Stilbene synthase 1 [Source:UniProtKB/Swiss-Prot;Acc:P28343]	GO:0016747 transferase activity, transferring acyl groups other than amino-acyl groups GO:0016746 transferase activity, transferring acyl groups GO:0016740 transferase activity GO:0009058 biosynthetic process GO:0008152 metabolic process GO:0003824 catalytic activity GO:0050350 trihydroxystilbene synthase activity GO:0006950 response to stress GO:0005737 cytoplasm GO:0006952 defense response GO:0…
VIT_16s0100g01140		gi|225470713|ref|XP_002263881.1| PREDICTED: stilbene synthase 1	2.3.1.95 | 2.3.1.74	Putative uncharacterized protein [Source:UniProtKB/TrEMBL;Acc:F6HP20]	GO:0016747 transferase activity, transferring acyl groups other than amino-acyl groups GO:0016746 transferase activity, transferring acyl groups GO:0016740 transferase activity GO:0009058 biosynthetic process GO:0008152 metabolic process GO:0003824 catalytic activity GO:0003674 molecular_function GO:0008150 biological_process
VIT_16s0100g01190		gi|393717929|gb|AFN21501.1| stilbene synthase	2.3.1.95 | 2.3.1.74	Putative uncharacterized protein [Source:UniProtKB/TrEMBL;Acc:F6HP16]	GO:0016747 transferase activity, transferring acyl groups other than amino-acyl groups GO:0016746 transferase activity, transferring acyl groups GO:0016740 transferase activity GO:0009058 biosynthetic process GO:0008152 metabolic process GO:0003824 catalytic activity GO:0003674 molecular_function GO:0008150 biological_process
VIT_16s0100g01200	STS	gi|526118083|ref|NP_001267934.1| stilbene synthase 6	2.3.1.95 | 2.3.1.74	Stilbene synthase 6 [Source:UniProtKB/Swiss-Prot;Acc:A2ICC6]	GO:0016747 transferase activity, transferring acyl groups other than amino-acyl groups GO:0016746 transferase activity, transferring acyl groups GO:0016740 transferase activity GO:0009058 biosynthetic process GO:0008152 metabolic process GO:0003824 catalytic activity GO:0050350 trihydroxystilbene synthase activity GO:0006950 response to stress GO:0005737 cytoplasm GO:0006952 defense response GO:0…
VIT_18s0001g00850		gi|359495151|ref|XP_003634927.1| PREDICTED: LOW QUALITY PROTEIN: laccase-14-like	1.10.3.2	Putative uncharacterized protein [Source:UniProtKB/TrEMBL;Acc:F6HWA5]	GO:0046274 lignin catabolic process GO:0055114 oxidation-reduction process GO:0016491 oxidoreductase activity GO:0046688 response to copper ion GO:0009809 lignin biosynthetic process GO:0052716 hydroquinone:oxygen oxidoreductase activity GO:0048046 apoplast GO:0005507 copper ion binding GO:0009056 catabolic process GO:0009058 biosynthetic process GO:0005575 cellular_component GO:0008150 biologica…
VIT_18s0001g05060		gi|359492836|ref|XP_002284225.2| PREDICTED: 2,3-bisphosphoglycerate-dependent phosphoglycerate mutase-like	5.4.2.1	Putative uncharacterized protein [Source:UniProtKB/TrEMBL;Acc:E0CRH9]	GO:0008152 metabolic process GO:0003824 catalytic activity GO:0016868 intramolecular transferase activity, phosphotransferases GO:0010167 response to nitrate GO:0006096 glycolysis GO:0003674 molecular_function GO:0009056 catabolic process GO:0005975 carbohydrate metabolic process GO:0008150 biological_process GO:0004619 phosphoglycerate mutase activity GO:0006091 generation of precursor metabolit…
VIT_18s0001g10180		gi|359492019|ref|XP_002284916.2| PREDICTED: uncharacterized acetyltransferase At3g50280-like	-	Putative uncharacterized protein [Source:UniProtKB/TrEMBL;Acc:F6H1B0]	GO:0016747 transferase activity, transferring acyl groups other than amino-acyl groups GO:0003723 RNA binding GO:0016746 transferase activity, transferring acyl groups GO:0003674 molecular_function
VIT_18s0001g10200		gi|359492586|ref|XP_003634439.1| PREDICTED: LOW QUALITY PROTEIN: uncharacterized acetyltransferase At3g50280-like	-	Putative uncharacterized protein [Source:UniProtKB/TrEMBL;Acc:F6H1B2]	GO:0016747 transferase activity, transferring acyl groups other than amino-acyl groups GO:0016746 transferase activity, transferring acyl groups GO:0003674 molecular_function
VIT_18s0072g00260		gi|359493145|ref|XP_002264797.2| PREDICTED: uncharacterized protein LOC100262406	-	Putative uncharacterized protein [Source:UniProtKB/TrEMBL;Acc:F6GY54]	GO:0005634 nucleus GO:0006355 regulation of transcription, DNA-dependent GO:0006351 transcription, DNA-dependent GO:0003700 sequence-specific DNA binding transcription factor activity GO:0003677 DNA binding GO:0003674 molecular_function GO:0009058 biosynthetic process GO:0005623 cell GO:0005622 intracellular GO:0005575 cellular_component GO:0034641 cellular nitrogen compound metabolic process GO:…
VIT_18s0075g00580		gi|359493233|ref|XP_003634547.1| PREDICTED: putative laccase-9-like	1.10.3.2	Putative uncharacterized protein [Source:UniProtKB/TrEMBL;Acc:F6GYA5]	GO:0046274 lignin catabolic process GO:0055114 oxidation-reduction process GO:0016491 oxidoreductase activity GO:0046688 response to copper ion GO:0009809 lignin biosynthetic process GO:0052716 hydroquinone:oxygen oxidoreductase activity GO:0048046 apoplast GO:0005507 copper ion binding GO:0046872 metal ion binding GO:0009056 catabolic process GO:0009058 biosynthetic process GO:0005575 cellular_c…
VIT_18s0075g00620		gi|225464453|ref|XP_002266043.1| PREDICTED: putative laccase-9	1.10.3.2	Putative uncharacterized protein [Source:UniProtKB/TrEMBL;Acc:F6GYA9]	GO:0046274 lignin catabolic process GO:0055114 oxidation-reduction process GO:0016491 oxidoreductase activity GO:0046688 response to copper ion GO:0009809 lignin biosynthetic process GO:0052716 hydroquinone:oxygen oxidoreductase activity GO:0048046 apoplast GO:0005507 copper ion binding GO:0009056 catabolic process GO:0009058 biosynthetic process GO:0005575 cellular_component GO:0008150 biologica…

## Sheet: cluster 5
Cluster with genes characterized by higher expression in Cha_HSt_3 dpi
id	Gene.name	best.hit	EC	Gene.description	GO_all_infos
VIT_00s0487g00010		gi|359496924|ref|XP_003635373.1| PREDICTED: probable disease resistance protein At5g66900-like	-	Putative uncharacterized protein [Source:UniProtKB/TrEMBL;Acc:F6HWT2]	GO:0006952 defense response GO:0043531 ADP binding GO:0006950 response to stress GO:0008150 biological_process GO:0003674 molecular_function
VIT_01s0010g02930		gi|225425813|ref|XP_002264919.1| PREDICTED: probable calcium-binding protein CML31	-	Putative uncharacterized protein [Source:UniProtKB/TrEMBL;Acc:F6HG68]	GO:0005509 calcium ion binding GO:0043167 ion binding GO:0003674 molecular_function
VIT_01s0010g02940		gi|225425811|ref|XP_002264177.1| PREDICTED: probable calcium-binding protein CML31	-	Putative uncharacterized protein [Source:UniProtKB/TrEMBL;Acc:F6HG69]	GO:0005509 calcium ion binding GO:0043167 ion binding GO:0003674 molecular_function
VIT_01s0010g02970		gi|225425806|ref|XP_002264785.1| PREDICTED: probable calcium-binding protein CML31	-	Putative uncharacterized protein [Source:UniProtKB/TrEMBL;Acc:F6HG72]	GO:0005509 calcium ion binding GO:0043167 ion binding GO:0003674 molecular_function
VIT_02s0025g04440		gi|225426771|ref|XP_002276184.1| PREDICTED: ethylene-responsive transcription factor ERF024-like	-	Putative uncharacterized protein [Source:UniProtKB/TrEMBL;Acc:F6HUH8]	GO:0005634 nucleus GO:0006355 regulation of transcription, DNA-dependent GO:0006351 transcription, DNA-dependent GO:0003700 sequence-specific DNA binding transcription factor activity GO:0003677 DNA binding GO:0003674 molecular_function GO:0009058 biosynthetic process GO:0005623 cell GO:0005622 intracellular GO:0005575 cellular_component GO:0034641 cellular nitrogen compound metabolic process GO:…
VIT_02s0025g04460		gi|225426769|ref|XP_002276153.1| PREDICTED: dehydration-responsive element-binding protein 1E	-	Putative uncharacterized protein [Source:UniProtKB/TrEMBL;Acc:F6HUI0]	GO:0005634 nucleus GO:0009651 response to salt stress GO:0006355 regulation of transcription, DNA-dependent GO:0006351 transcription, DNA-dependent GO:0003700 sequence-specific DNA binding transcription factor activity GO:0003677 DNA binding GO:0010371 regulation of gibberellin biosynthetic process GO:0048510 regulation of timing of transition from vegetative to reproductive phase GO:0016049 cell…
VIT_03s0132g00070		gi|225429265|ref|XP_002265802.1| PREDICTED: uncharacterized protein LOC100245618	-	Putative uncharacterized protein [Source:UniProtKB/TrEMBL;Acc:F6HJF4]	GO:0005622 intracellular GO:0008270 zinc ion binding GO:0003676 nucleic acid binding GO:0003674 molecular_function GO:0005623 cell GO:0005575 cellular_component GO:0043167 ion binding
VIT_03s0132g00100		gi|359475618|ref|XP_003631716.1| PREDICTED: uncharacterized protein LOC100854587	-	Putative uncharacterized protein [Source:UniProtKB/TrEMBL;Acc:F6HJF6]	GO:0005622 intracellular GO:0008270 zinc ion binding GO:0003674 molecular_function GO:0005623 cell GO:0005575 cellular_component GO:0043167 ion binding
VIT_07s0005g01140		gi|225437501|ref|XP_002274824.1| PREDICTED: uncharacterized protein LOC100245192	-	Putative uncharacterized protein [Source:UniProtKB/TrEMBL;Acc:F6HZ86]
VIT_07s0197g00170		gi|359480445|ref|XP_003632464.1| PREDICTED: probable disease resistance protein At5g66900-like	-	Putative uncharacterized protein [Source:UniProtKB/TrEMBL;Acc:F6H7R9]	GO:0006952 defense response GO:0043531 ADP binding GO:0003674 molecular_function GO:0006950 response to stress GO:0008150 biological_process
VIT_08s0007g08040		gi|359481845|ref|XP_003632677.1| PREDICTED: uncharacterized protein LOC100852750	-	Putative uncharacterized protein [Source:UniProtKB/TrEMBL;Acc:F6HL49]
VIT_10s0003g03810		gi|225443892|ref|XP_002277952.1| PREDICTED: protein TIFY 5A-like	-	Putative uncharacterized protein [Source:UniProtKB/TrEMBL;Acc:D7TK99]	GO:0003674 molecular_function GO:0005515 protein binding
VIT_11s0016g02560		gi|225444989|ref|XP_002279881.1| PREDICTED: 1-aminocyclopropane-1-carboxylate synthase 7	4.4.1.14	Putative uncharacterized protein [Source:UniProtKB/TrEMBL;Acc:F6HGS0]	GO:0009058 biosynthetic process GO:0003824 catalytic activity GO:0030170 pyridoxal phosphate binding GO:0008150 biological_process GO:0003674 molecular_function GO:0042802 identical protein binding GO:0009693 ethylene biosynthetic process GO:0006865 amino acid transport GO:0005737 cytoplasm GO:0005515 protein binding
VIT_11s0016g03350		gi|359484553|ref|XP_002280555.2| PREDICTED: dehydration-responsive element-binding protein 3-like	-	Putative uncharacterized protein [Source:UniProtKB/TrEMBL;Acc:F6HGL9]	GO:0005634 nucleus GO:0006355 regulation of transcription, DNA-dependent GO:0006351 transcription, DNA-dependent GO:0003700 sequence-specific DNA binding transcription factor activity GO:0003677 DNA binding GO:0009058 biosynthetic process GO:0005623 cell GO:0005622 intracellular GO:0005575 cellular_component GO:0034641 cellular nitrogen compound metabolic process GO:0008150 biological_process GO:…
VIT_11s0052g01190		gi|225446097|ref|XP_002270182.1| PREDICTED: probable xyloglucan endotransglucosylase/hydrolase protein 23-like	2.4.1.207	Putative uncharacterized protein [Source:UniProtKB/TrEMBL;Acc:F6GXE8]	GO:0016762 xyloglucan:xyloglucosyl transferase activity GO:0006073 cellular glucan metabolic process GO:0005618 cell wall GO:0048046 apoplast GO:0004553 hydrolase activity, hydrolyzing O-glycosyl compounds GO:0005975 carbohydrate metabolic process GO:0003674 molecular_function GO:0005623 cell GO:0005575 cellular_component GO:0008150 biological_process GO:0030312 external encapsulating structure G…
VIT_11s0052g01200		gi|359484996|ref|XP_002273742.2| PREDICTED: probable xyloglucan endotransglucosylase/hydrolase protein 23-like	2.4.1.207	Putative uncharacterized protein [Source:UniProtKB/TrEMBL;Acc:F6GXE7]	GO:0016762 xyloglucan:xyloglucosyl transferase activity GO:0006073 cellular glucan metabolic process GO:0005618 cell wall GO:0048046 apoplast GO:0004553 hydrolase activity, hydrolyzing O-glycosyl compounds GO:0005975 carbohydrate metabolic process GO:0003674 molecular_function GO:0005623 cell GO:0005575 cellular_component GO:0008150 biological_process GO:0030312 external encapsulating structure G…
VIT_11s0052g01260		gi|225446111|ref|XP_002274552.1| PREDICTED: probable xyloglucan endotransglucosylase/hydrolase protein 23	2.4.1.207	Putative uncharacterized protein [Source:UniProtKB/TrEMBL;Acc:F6GXE2]	GO:0016762 xyloglucan:xyloglucosyl transferase activity GO:0006073 cellular glucan metabolic process GO:0005618 cell wall GO:0048046 apoplast GO:0004553 hydrolase activity, hydrolyzing O-glycosyl compounds GO:0005975 carbohydrate metabolic process GO:0005623 cell GO:0005575 cellular_component GO:0008150 biological_process GO:0030312 external encapsulating structure GO:0005576 extracellular region…
VIT_11s0052g01270		gi|225446113|ref|XP_002274601.1| PREDICTED: probable xyloglucan endotransglucosylase/hydrolase protein 23	2.4.1.207	Putative uncharacterized protein [Source:UniProtKB/TrEMBL;Acc:F6GXE1]	GO:0016762 xyloglucan:xyloglucosyl transferase activity GO:0006073 cellular glucan metabolic process GO:0005618 cell wall GO:0048046 apoplast GO:0004553 hydrolase activity, hydrolyzing O-glycosyl compounds GO:0005975 carbohydrate metabolic process GO:0005623 cell GO:0005575 cellular_component GO:0008150 biological_process GO:0030312 external encapsulating structure GO:0005576 extracellular region…
VIT_11s0052g01280		gi|225446115|ref|XP_002274858.1| PREDICTED: probable xyloglucan endotransglucosylase/hydrolase protein 23	2.4.1.207	Putative uncharacterized protein [Source:UniProtKB/TrEMBL;Acc:F6GXE0]	GO:0016762 xyloglucan:xyloglucosyl transferase activity GO:0006073 cellular glucan metabolic process GO:0005618 cell wall GO:0048046 apoplast GO:0004553 hydrolase activity, hydrolyzing O-glycosyl compounds GO:0005975 carbohydrate metabolic process GO:0005623 cell GO:0005575 cellular_component GO:0008150 biological_process GO:0030312 external encapsulating structure GO:0005576 extracellular region…
VIT_11s0052g01300		gi|225446117|ref|XP_002274827.1| PREDICTED: probable xyloglucan endotransglucosylase/hydrolase protein 23	2.4.1.207	Putative uncharacterized protein [Source:UniProtKB/TrEMBL;Acc:A5C3A3]	GO:0016762 xyloglucan:xyloglucosyl transferase activity GO:0006073 cellular glucan metabolic process GO:0005618 cell wall GO:0048046 apoplast GO:0004553 hydrolase activity, hydrolyzing O-glycosyl compounds GO:0005975 carbohydrate metabolic process GO:0003674 molecular_function GO:0005623 cell GO:0005575 cellular_component GO:0008150 biological_process GO:0030312 external encapsulating structure G…
VIT_11s0052g01310		gi|225446119|ref|XP_002270375.1| PREDICTED: brassinosteroid-regulated protein BRU1	2.4.1.207	Putative uncharacterized protein [Source:UniProtKB/TrEMBL;Acc:F6GXD7]	GO:0004553 hydrolase activity, hydrolyzing O-glycosyl compounds GO:0005975 carbohydrate metabolic process GO:0003674 molecular_function GO:0008150 biological_process GO:0016798 hydrolase activity, acting on glycosyl bonds
VIT_11s0052g01320		gi|225446121|ref|XP_002270416.1| PREDICTED: probable xyloglucan endotransglucosylase/hydrolase protein 23	2.4.1.207	Putative uncharacterized protein [Source:UniProtKB/TrEMBL;Acc:F6GXD6]	GO:0016762 xyloglucan:xyloglucosyl transferase activity GO:0006073 cellular glucan metabolic process GO:0005618 cell wall GO:0048046 apoplast GO:0004553 hydrolase activity, hydrolyzing O-glycosyl compounds GO:0005975 carbohydrate metabolic process GO:0005623 cell GO:0005575 cellular_component GO:0008150 biological_process GO:0030312 external encapsulating structure GO:0005576 extracellular region…
VIT_11s0052g01330		gi|359485086|ref|XP_003633212.1| PREDICTED: LOW QUALITY PROTEIN: xyloglucan endotransglucosylase/hydrolase protein 22-like	2.4.1.207	Putative uncharacterized protein [Source:UniProtKB/TrEMBL;Acc:F6GXD5]	GO:0016762 xyloglucan:xyloglucosyl transferase activity GO:0006073 cellular glucan metabolic process GO:0005618 cell wall GO:0048046 apoplast GO:0004553 hydrolase activity, hydrolyzing O-glycosyl compounds GO:0005975 carbohydrate metabolic process GO:0005623 cell GO:0005575 cellular_component GO:0008150 biological_process GO:0030312 external encapsulating structure GO:0005576 extracellular region…
VIT_12s0134g00170		gi|147778492|emb|CAN69916.1| hypothetical protein VITISV_044272	-	Putative uncharacterized protein [Source:UniProtKB/TrEMBL;Acc:F6GXP2]
VIT_16s0100g00380	CBF4	gi|225455477|ref|XP_002280097.1| PREDICTED: dehydration-responsive element-binding protein 1D	-	CBF4 transcription factor [Source:UniProtKB/TrEMBL;Acc:A0SJQ7]	GO:0005634 nucleus GO:0009631 cold acclimation GO:0009414 response to water deprivation GO:0009409 response to cold GO:0006355 regulation of transcription, DNA-dependent GO:0006351 transcription, DNA-dependent GO:0003700 sequence-specific DNA binding transcription factor activity GO:0003677 DNA binding GO:0009058 biosynthetic process GO:0005623 cell GO:0005622 intracellular GO:0005575 cellular_co…
VIT_16s0100g00400		gi|225455475|ref|XP_002280043.1| PREDICTED: ethylene-responsive transcription factor ERF025-like	-	Putative uncharacterized protein [Source:UniProtKB/TrEMBL;Acc:F6HP68]	GO:0005634 nucleus GO:0006355 regulation of transcription, DNA-dependent GO:0006351 transcription, DNA-dependent GO:0003700 sequence-specific DNA binding transcription factor activity GO:0003677 DNA binding GO:0050832 defense response to fungus GO:0009058 biosynthetic process GO:0005623 cell GO:0005622 intracellular GO:0005575 cellular_component GO:0034641 cellular nitrogen compound metabolic pro…
VIT_18s0001g06020		gi|225459264|ref|XP_002285777.1| PREDICTED: uncharacterized protein LOC100255713	-	Putative uncharacterized protein [Source:UniProtKB/TrEMBL;Acc:F6H0R2]	GO:0009741 response to brassinosteroid stimulus GO:0009505 plant-type cell wall GO:0005618 cell wall GO:0005623 cell GO:0005575 cellular_component GO:0008150 biological_process GO:0030312 external encapsulating structure
VIT_18s0001g11680		gi|302142416|emb|CBI19619.3| unnamed protein product	-	Putative uncharacterized protein [Source:UniProtKB/TrEMBL;Acc:E0CPX3]
VIT_18s0041g02210		gi|296089400|emb|CBI39219.3| unnamed protein product	-	Putative uncharacterized protein [Source:UniProtKB/TrEMBL;Acc:F6I441]	GO:0007165 signal transduction GO:0003674 molecular_function GO:0008150 biological_process GO:0005515 protein binding

## Sheet: cluster 6
Cluster with genes characterized by higher expression in Cha_HSt_6 dpi
id	Gene.name	best.hit	EC	Gene.description	GO_all_infos
VIT_00s0259g00170		gi|225469956|ref|XP_002275440.1| PREDICTED: uncharacterized protein LOC100263809	-	Putative uncharacterized protein [Source:UniProtKB/TrEMBL;Acc:F6GZ02]
VIT_01s0010g00610		gi|297738203|emb|CBI27404.3| unnamed protein product	-	Putative uncharacterized protein [Source:UniProtKB/TrEMBL;Acc:D7TA82]	GO:0003824 catalytic activity GO:0008725 DNA-3-methyladenine glycosylase activity GO:0006284 base-excision repair GO:0006281 DNA repair GO:0034641 cellular nitrogen compound metabolic process GO:0006950 response to stress GO:0006259 DNA metabolic process GO:0008150 biological_process GO:0016798 hydrolase activity, acting on glycosyl bonds GO:0003674 molecular_function GO:0005634 nucleus
VIT_02s0025g02710		gi|225426558|ref|XP_002279545.1| PREDICTED: NAC domain-containing protein 43-like	-	Putative uncharacterized protein [Source:UniProtKB/TrEMBL;Acc:F6HU82]	GO:0005634 nucleus GO:0006355 regulation of transcription, DNA-dependent GO:0003677 DNA binding GO:0009809 lignin biosynthetic process GO:0009834 secondary cell wall biogenesis GO:0010047 fruit dehiscence GO:0043565 sequence-specific DNA binding GO:0045893 positive regulation of transcription, DNA-dependent GO:0003674 molecular_function GO:0009058 biosynthetic process GO:0005623 cell GO:0005622 i…
VIT_02s0025g03780		gi|225426365|ref|XP_002271460.1| PREDICTED: remorin	-	Putative uncharacterized protein [Source:UniProtKB/TrEMBL;Acc:D7TW20]	GO:0005886 plasma membrane
VIT_04s0023g00400		gi|225430991|ref|XP_002278899.1| PREDICTED: uncharacterized protein LOC100259906	-	Putative uncharacterized protein [Source:UniProtKB/TrEMBL;Acc:D7SPR4]	GO:0003674 molecular_function GO:0005515 protein binding GO:0051650 establishment of vesicle localization GO:0017157 regulation of exocytosis GO:0048765 root hair cell differentiation GO:0045010 actin nucleation GO:0010215 cellulose microfibril organization GO:0016324 apical plasma membrane GO:0071555 cell wall organization GO:0030833 regulation of actin filament polymerization GO:0010090 trichom…
VIT_04s0043g00300		gi|296085139|emb|CBI28634.3| unnamed protein product	-	Putative uncharacterized protein [Source:UniProtKB/TrEMBL;Acc:F6HI06]	GO:0007067 mitosis GO:0005819 spindle GO:0005874 microtubule GO:0043234 protein complex GO:0005623 cell GO:0005622 intracellular GO:0005575 cellular_component GO:0008150 biological_process GO:0005856 cytoskeleton GO:0043226 organelle GO:0007049 cell cycle
VIT_05s0077g01250		gi|225431904|ref|XP_002276563.1| PREDICTED: chitinase-like protein 2	-	Putative uncharacterized protein [Source:UniProtKB/TrEMBL;Acc:A5B1C7]	GO:0016998 cell wall macromolecule catabolic process GO:0006032 chitin catabolic process GO:0005975 carbohydrate metabolic process GO:0004568 chitinase activity GO:0003674 molecular_function GO:0009056 catabolic process GO:0008150 biological_process GO:0071554 cell wall organization or biogenesis GO:0016798 hydrolase activity, acting on glycosyl bonds GO:0010413 glucuronoxylan metabolic process G…
VIT_06s0004g02710		gi|225435339|ref|XP_002285229.1| PREDICTED: uncharacterized membrane protein At1g06890	-	Putative uncharacterized protein [Source:UniProtKB/TrEMBL;Acc:D7SKZ8]	GO:0016021 integral to membrane GO:0016020 membrane GO:0005575 cellular_component GO:0005886 plasma membrane
VIT_06s0004g03050		gi|297746238|emb|CBI16294.3| unnamed protein product	-	Putative uncharacterized protein [Source:UniProtKB/TrEMBL;Acc:F6GTZ7]	GO:0031225 anchored to membrane GO:0009834 secondary cell wall biogenesis GO:0005886 plasma membrane
VIT_07s0005g01300		gi|225437531|ref|XP_002270249.1| PREDICTED: probable beta-D-xylosidase 2	-	Putative uncharacterized protein [Source:UniProtKB/TrEMBL;Acc:D7U2G9]	GO:0008152 metabolic process GO:0016798 hydrolase activity, acting on glycosyl bonds GO:0016787 hydrolase activity GO:0004553 hydrolase activity, hydrolyzing O-glycosyl compounds GO:0005975 carbohydrate metabolic process GO:0008150 biological_process GO:0003674 molecular_function GO:0046685 response to arsenic-containing substance GO:0009505 plant-type cell wall GO:0005576 extracellular region
VIT_07s0005g04110		gi|225438009|ref|XP_002273521.1| PREDICTED: cellulose synthase A catalytic subunit 4	2.4.1.12	Putative uncharacterized protein [Source:UniProtKB/TrEMBL;Acc:F6HZP8]	GO:0016021 integral to membrane GO:0016740 transferase activity GO:0016020 membrane GO:0042742 defense response to bacterium GO:0009834 secondary cell wall biogenesis GO:0030244 cellulose biosynthetic process GO:0016760 cellulose synthase (UDP-forming) activity GO:0016757 transferase activity, transferring glycosyl groups GO:0008270 zinc ion binding GO:0050832 defense response to fungus GO:000905…
VIT_07s0031g00110		gi|225438797|ref|XP_002283187.1| PREDICTED: uncharacterized protein LOC100259508	-	Putative uncharacterized protein [Source:UniProtKB/TrEMBL;Acc:F6H4H2]
VIT_07s0031g02900		gi|225438315|ref|XP_002272802.1| PREDICTED: aspartic proteinase nepenthesin-1-like	-	Putative uncharacterized protein [Source:UniProtKB/TrEMBL;Acc:F6H4G8]	GO:0008233 peptidase activity GO:0006508 proteolysis GO:0004190 aspartic-type endopeptidase activity GO:0016787 hydrolase activity GO:0008150 biological_process GO:0003674 molecular_function
VIT_08s0007g00600		gi|297740353|emb|CBI30535.3| unnamed protein product	1.10.3.2	Putative uncharacterized protein [Source:UniProtKB/TrEMBL;Acc:D7THL9]	GO:0046274 lignin catabolic process GO:0055114 oxidation-reduction process GO:0016491 oxidoreductase activity GO:0052716 hydroquinone:oxygen oxidoreductase activity GO:0048046 apoplast GO:0005507 copper ion binding GO:0046872 metal ion binding GO:0003674 molecular_function GO:0009056 catabolic process GO:0005575 cellular_component GO:0008150 biological_process GO:0019748 secondary metabolic proce…
VIT_08s0007g01910		gi|225440626|ref|XP_002278638.1| PREDICTED: laccase-4	1.10.3.2	Putative uncharacterized protein [Source:UniProtKB/TrEMBL;Acc:D7THA7]	GO:0046274 lignin catabolic process GO:0055114 oxidation-reduction process GO:0016491 oxidoreductase activity GO:0052716 hydroquinone:oxygen oxidoreductase activity GO:0048046 apoplast GO:0005507 copper ion binding GO:0046872 metal ion binding GO:0009056 catabolic process GO:0005575 cellular_component GO:0008150 biological_process GO:0019748 secondary metabolic process GO:0005576 extracellular re…
VIT_08s0040g01970		gi|225439964|ref|XP_002280829.1| PREDICTED: fasciclin-like arabinogalactan protein 11	-	Putative uncharacterized protein [Source:UniProtKB/TrEMBL;Acc:F6HR17]	GO:0005886 plasma membrane GO:0005623 cell GO:0005575 cellular_component
VIT_08s0058g00480		gi|297735617|emb|CBI18111.3| unnamed protein product	-	Putative uncharacterized protein [Source:UniProtKB/TrEMBL;Acc:D7SR66]	GO:0044036 cell wall macromolecule metabolic process GO:0010413 glucuronoxylan metabolic process GO:0045492 xylan biosynthetic process GO:0042546 cell wall biogenesis GO:0008150 biological_process GO:0005794 Golgi apparatus
VIT_08s0105g00500		gi|296083173|emb|CBI22809.3| unnamed protein product	-	Putative uncharacterized protein [Source:UniProtKB/TrEMBL;Acc:D7SY26]	GO:0044036 cell wall macromolecule metabolic process GO:0010413 glucuronoxylan metabolic process GO:0045492 xylan biosynthetic process GO:0045489 pectin biosynthetic process GO:0010089 xylem development GO:0010014 meristem initiation GO:0009827 plant-type cell wall modification GO:0042546 cell wall biogenesis GO:0030244 cellulose biosynthetic process GO:0005886 plasma membrane GO:0005794 Golgi ap…
VIT_10s0003g01560		gi|359483534|ref|XP_002269610.2| PREDICTED: cellulose synthase A catalytic subunit 8	2.4.1.12	Putative uncharacterized protein [Source:UniProtKB/TrEMBL;Acc:D7TJP0]	GO:0016021 integral to membrane GO:0016740 transferase activity GO:0016020 membrane GO:0030244 cellulose biosynthetic process GO:0016760 cellulose synthase (UDP-forming) activity GO:0016757 transferase activity, transferring glycosyl groups GO:0003674 molecular_function GO:0009058 biosynthetic process GO:0005975 carbohydrate metabolic process GO:0005575 cellular_component GO:0008150 biological_pr…
VIT_11s0037g00530		gi|359484896|ref|XP_002276890.2| PREDICTED: cellulose synthase A catalytic subunit 7	2.4.1.12	Putative uncharacterized protein [Source:UniProtKB/TrEMBL;Acc:D7U1D5]	GO:0016021 integral to membrane GO:0016740 transferase activity GO:0016020 membrane GO:0030244 cellulose biosynthetic process GO:0016760 cellulose synthase (UDP-forming) activity GO:0046872 metal ion binding GO:0016757 transferase activity, transferring glycosyl groups GO:0008270 zinc ion binding GO:0003674 molecular_function GO:0009058 biosynthetic process GO:0005975 carbohydrate metabolic proce…
VIT_12s0028g03390		gi|302143314|emb|CBI21875.3| unnamed protein product	-	Putative uncharacterized protein [Source:UniProtKB/TrEMBL;Acc:E0CTG0]	GO:0003674 molecular_function GO:0005515 protein binding GO:0007165 signal transduction GO:0005576 extracellular region
VIT_12s0035g01340		gi|225465222|ref|XP_002266046.1| PREDICTED: uncharacterized protein LOC100260885	2.1.1.112	Putative uncharacterized protein [Source:UniProtKB/TrEMBL;Acc:F6HK27]
VIT_15s0046g00730		gi|297745450|emb|CBI40530.3| unnamed protein product	-	Putative uncharacterized protein [Source:UniProtKB/TrEMBL;Acc:D7UCR5]	GO:0016020 membrane GO:0005576 extracellular region
VIT_17s0000g04610		gi|297734130|emb|CBI15377.3| unnamed protein product	-	Putative uncharacterized protein [Source:UniProtKB/TrEMBL;Acc:F6GTG0]	GO:0009058 biosynthetic process GO:0016844 strictosidine synthase activity GO:0003674 molecular_function GO:0008150 biological_process GO:0016829 lyase activity
VIT_18s0001g06580		gi|225459203|ref|XP_002285736.1| PREDICTED: blue copper protein-like	-	Putative uncharacterized protein [Source:UniProtKB/TrEMBL;Acc:F6H0Y2]	GO:0005507 copper ion binding GO:0009055 electron carrier activity GO:0003674 molecular_function GO:0043167 ion binding
VIT_18s0001g12690	IFRL4	gi|302142513|emb|CBI19716.3| unnamed protein product	-	Putative uncharacterized protein [Source:UniProtKB/TrEMBL;Acc:E0CQE7]	GO:0000166 nucleotide binding GO:0003674 molecular_function
VIT_18s0001g12700		gi|526118138|ref|NP_001267947.1| uncharacterized protein LOC100264250	-	Putative uncharacterized protein [Source:UniProtKB/TrEMBL;Acc:F6H055]
VIT_19s0014g05130		gi|359493952|ref|XP_002282637.2| PREDICTED: probable galacturonosyltransferase 12-like	-	Putative uncharacterized protein [Source:UniProtKB/TrEMBL;Acc:E0CT53]	GO:0016757 transferase activity, transferring glycosyl groups GO:0003674 molecular_function GO:0044036 cell wall macromolecule metabolic process GO:0010413 glucuronoxylan metabolic process GO:0045492 xylan biosynthetic process GO:0010417 glucuronoxylan biosynthetic process GO:0047262 polygalacturonate 4-alpha-galacturonosyltransferase activity GO:0010089 xylem development GO:0071555 cell wall org…

## Sheet: cluster 7
Cluster with genes characterized by higher expression in Cha_FDSt_6 dpi
id	Gene.name	best.hit	EC	Gene.description	GO_all_infos
VIT_00s0360g00010		gi|225467702|ref|XP_002272171.1| PREDICTED: uncharacterized protein LOC100251038 isoform 1	-	Putative uncharacterized protein [Source:UniProtKB/TrEMBL;Acc:F6I7H1]
VIT_00s0360g00020		gi|225467702|ref|XP_002272171.1| PREDICTED: uncharacterized protein LOC100251038 isoform 1	-	Putative uncharacterized protein [Source:UniProtKB/TrEMBL;Acc:F6I7H2]
VIT_03s0063g00290		gi|297741267|emb|CBI32398.3| unnamed protein product	6.4.1.4	Putative uncharacterized protein [Source:UniProtKB/TrEMBL;Acc:F6HQA2]	GO:0016874 ligase activity GO:0003674 molecular_function GO:0006552 leucine catabolic process GO:0010050 vegetative phase change GO:0009616 virus induced gene silencing GO:0050897 cobalt ion binding GO:0008270 zinc ion binding GO:0005759 mitochondrial matrix GO:0005739 mitochondrion GO:0004075 biotin carboxylase activity
VIT_03s0063g00590		gi|359475376|ref|XP_003631672.1| PREDICTED: uncharacterized protein LOC100854943	-	Putative uncharacterized protein [Source:UniProtKB/TrEMBL;Acc:D7TPK2]
VIT_04s0008g02000		gi|225429696|ref|XP_002281841.1| PREDICTED: uncharacterized protein LOC100260963	-	Putative uncharacterized protein [Source:UniProtKB/TrEMBL;Acc:A5B5R8]
VIT_04s0008g03770		gi|225430011|ref|XP_002284136.1| PREDICTED: aspartate aminotransferase, chloroplastic	2.6.1.1	Aspartate aminotransferase [Source:UniProtKB/TrEMBL;Acc:D7SUD7]	GO:0005886 plasma membrane GO:0016740 transferase activity GO:0009058 biosynthetic process GO:0003824 catalytic activity GO:0080130 L-phenylalanine:2-oxoglutarate aminotransferase activity GO:0004069 L-aspartate:2-oxoglutarate aminotransferase activity GO:0008483 transaminase activity GO:0006520 cellular amino acid metabolic process GO:0006807 nitrogen compound metabolic process GO:0005618 cell w…
VIT_05s0102g00070		gi|225433835|ref|XP_002264261.1| PREDICTED: INO80 complex subunit D	-	Putative uncharacterized protein [Source:UniProtKB/TrEMBL;Acc:F6HYQ4]
VIT_06s0009g01030		gi|359479214|ref|XP_003632235.1| PREDICTED: BTB/POZ and MATH domain-containing protein 4-like isoform 2	-	Putative uncharacterized protein [Source:UniProtKB/TrEMBL;Acc:F6HA75]	GO:0005634 nucleus GO:0006970 response to osmotic stress GO:0042631 cellular response to water deprivation GO:0005829 cytosol GO:0005737 cytoplasm GO:0005623 cell GO:0005622 intracellular GO:0005575 cellular_component GO:0006950 response to stress GO:0008150 biological_process GO:0005515 protein binding GO:0071472 cellular response to salt stress GO:0043226 organelle GO:0003674 molecular_function
VIT_06s0009g01930		gi|225435969|ref|XP_002270683.1| PREDICTED: SNF1-related protein kinase regulatory subunit beta-1	-	Putative uncharacterized protein [Source:UniProtKB/TrEMBL;Acc:D7T1F1]	GO:0005515 protein binding GO:0003674 molecular_function GO:0043562 cellular response to nitrogen levels GO:0009750 response to fructose stimulus GO:0009744 response to sucrose stimulus GO:0005737 cytoplasm GO:0004679 AMP-activated protein kinase activity
VIT_07s0005g00360		gi|297743881|emb|CBI36851.3| unnamed protein product	3.2.1.21	Putative uncharacterized protein [Source:UniProtKB/TrEMBL;Acc:F6HZ45]	GO:0005773 vacuole GO:0003824 catalytic activity GO:0005777 peroxisome GO:0080167 response to karrikin GO:0004553 hydrolase activity, hydrolyzing O-glycosyl compounds GO:0005975 carbohydrate metabolic process GO:0005737 cytoplasm GO:0005623 cell GO:0005622 intracellular GO:0005575 cellular_component GO:0008150 biological_process GO:0016798 hydrolase activity, acting on glycosyl bonds GO:0043226 o…
VIT_07s0151g00460		gi|359479709|ref|XP_003632341.1| PREDICTED: methylcrotonoyl-CoA carboxylase subunit alpha, mitochondrial-like	6.4.1.4	Putative uncharacterized protein [Source:UniProtKB/TrEMBL;Acc:D7TE06]	GO:0005524 ATP binding GO:0008152 metabolic process GO:0003824 catalytic activity GO:0004075 biotin carboxylase activity GO:0046872 metal ion binding GO:0016874 ligase activity GO:0003674 molecular_function GO:0008150 biological_process GO:0043167 ion binding GO:0009750 response to fructose stimulus GO:0022626 cytosolic ribosome GO:0004485 methylcrotonoyl-CoA carboxylase activity GO:0006552 leuci…
VIT_07s0151g00520		gi|359479663|ref|XP_003632324.1| PREDICTED: homocysteine S-methyltransferase 2-like	2.1.1.10	Putative uncharacterized protein [Source:UniProtKB/TrEMBL;Acc:F6HI62]	GO:0009086 methionine biosynthetic process GO:0009058 biosynthetic process GO:0008150 biological_process GO:0033528 S-methylmethionine cycle GO:0008898 homocysteine S-methyltransferase activity GO:0008168 methyltransferase activity GO:0006520 cellular amino acid metabolic process GO:0006790 sulfur compound metabolic process GO:0044281 small molecule metabolic process GO:0003674 molecular_function…
VIT_08s0007g07880		gi|359481919|ref|XP_003632692.1| PREDICTED: putative pentatricopeptide repeat-containing protein At3g13770, mitochondrial-like	-	Putative uncharacterized protein [Source:UniProtKB/TrEMBL;Acc:F6HL63]	GO:0005886 plasma membrane GO:0008152 metabolic process GO:0004650 polygalacturonase activity GO:0005576 extracellular region GO:0016798 hydrolase activity, acting on glycosyl bonds GO:0016787 hydrolase activity GO:0005975 carbohydrate metabolic process GO:0003674 molecular_function GO:0005623 cell GO:0005575 cellular_component GO:0008150 biological_process GO:0005774 vacuolar membrane
VIT_10s0071g00810		gi|225463770|ref|XP_002268202.1| PREDICTED: uncharacterized protein LOC100257837	-	Putative uncharacterized protein [Source:UniProtKB/TrEMBL;Acc:F6HVZ0]	GO:0009570 chloroplast stroma GO:0009507 chloroplast GO:0005737 cytoplasm GO:0005623 cell GO:0005622 intracellular GO:0005575 cellular_component GO:0009536 plastid GO:0043226 organelle
VIT_10s0071g00840		gi|225463772|ref|XP_002268460.1| PREDICTED: uncharacterized protein LOC100252690	-	Putative uncharacterized protein [Source:UniProtKB/TrEMBL;Acc:F6HVY9]	GO:0009570 chloroplast stroma GO:0009507 chloroplast GO:0005737 cytoplasm GO:0005623 cell GO:0005622 intracellular GO:0005575 cellular_component GO:0009536 plastid GO:0043226 organelle
VIT_11s0037g00430		gi|225445832|ref|XP_002277519.1| PREDICTED: F-box protein SKIP1	-	Putative uncharacterized protein [Source:UniProtKB/TrEMBL;Acc:F6HYK3]	GO:0019005 SCF ubiquitin ligase complex GO:0043234 protein complex GO:0005623 cell GO:0005622 intracellular GO:0005575 cellular_component GO:0005515 protein binding GO:0003674 molecular_function
VIT_11s0052g01710		gi|297735328|emb|CBI17768.3| unnamed protein product	5.3.1.5	Putative uncharacterized protein [Source:UniProtKB/TrEMBL;Acc:D7SQ37]	GO:0016853 isomerase activity GO:0042732 D-xylose metabolic process GO:0009045 xylose isomerase activity GO:0006098 pentose-phosphate shunt GO:0046872 metal ion binding GO:0005975 carbohydrate metabolic process GO:0009056 catabolic process GO:0034641 cellular nitrogen compound metabolic process GO:0008150 biological_process GO:0051186 cofactor metabolic process GO:0043167 ion binding GO:0044281 s…
VIT_12s0028g00710		gi|225446801|ref|XP_002283275.1| PREDICTED: 4-hydroxyphenylpyruvate dioxygenase-like	1.13.11.27	Putative uncharacterized protein [Source:UniProtKB/TrEMBL;Acc:F6H586]	GO:0055114 oxidation-reduction process GO:0016701 oxidoreductase activity, acting on single donors with incorporation of molecular oxygen GO:0016117 carotenoid biosynthetic process GO:0010236 plastoquinone biosynthetic process GO:0010189 vitamin E biosynthetic process GO:0009072 aromatic amino acid family metabolic process GO:0005829 cytosol GO:0003868 4-hydroxyphenylpyruvate dioxygenase activity…
VIT_14s0006g00640		gi|225451399|ref|XP_002266267.1| PREDICTED: DELLA protein GAI1-like isoform 1	-	Putative uncharacterized protein [Source:UniProtKB/TrEMBL;Acc:F6HSI0]	GO:0009737 response to abscisic acid stimulus GO:0005634 nucleus GO:0009739 response to gibberellin stimulus GO:0009723 response to ethylene stimulus GO:0009651 response to salt stress GO:0006355 regulation of transcription, DNA-dependent GO:0006351 transcription, DNA-dependent GO:2000033 regulation of seed dormancy process GO:0040029 regulation of gene expression, epigenetic GO:0010029 regulatio…
VIT_16s0039g02500		gi|225454848|ref|XP_002276014.1| PREDICTED: probable gluconokinase	-	Putative uncharacterized protein [Source:UniProtKB/TrEMBL;Acc:D7T7U3]	GO:0016310 phosphorylation GO:0016301 kinase activity GO:0005524 ATP binding GO:0004765 shikimate kinase activity GO:0005975 carbohydrate metabolic process GO:0008150 biological_process GO:0003674 molecular_function GO:0005737 cytoplasm
VIT_17s0000g09870		gi|225456800|ref|XP_002277813.1| PREDICTED: programmed cell death protein 4	-	Putative uncharacterized protein [Source:UniProtKB/TrEMBL;Acc:F6GTM6]	GO:0016070 RNA metabolic process GO:0034641 cellular nitrogen compound metabolic process GO:0008150 biological_process GO:0005488 binding GO:0003674 molecular_function
VIT_18s0001g11720		gi|302142420|emb|CBI19623.3| unnamed protein product	-	Putative uncharacterized protein [Source:UniProtKB/TrEMBL;Acc:F6H030]	GO:0016757 transferase activity, transferring glycosyl groups GO:0005634 nucleus
VIT_19s0177g00220		gi|225461066|ref|XP_002281637.1| PREDICTED: electron transfer flavoprotein subunit alpha, mitochondrial	-	Putative uncharacterized protein [Source:UniProtKB/TrEMBL;Acc:D7T0B5]	GO:0050660 flavin adenine dinucleotide binding GO:0009055 electron carrier activity GO:0003674 molecular_function GO:0005739 mitochondrion GO:0005507 copper ion binding

## Sheet: cluster 8
Cluster with genes characterized by higher expression in Cha_mock
id	Gene.name	best.hit	EC	Gene.description	GO_all_infos
VIT_00s0616g00020		gi|359497145|ref|XP_002264869.2| PREDICTED: 50S ribosomal protein L19, chloroplastic	-	Putative uncharacterized protein [Source:UniProtKB/TrEMBL;Acc:D7U6T6]	GO:0006412 translation GO:0005840 ribosome GO:0005622 intracellular GO:0003735 structural constituent of ribosome GO:0003674 molecular_function GO:0009058 biosynthetic process GO:0005737 cytoplasm GO:0005623 cell GO:0005575 cellular_component GO:0008150 biological_process GO:0005198 structural molecule activity GO:0043226 organelle
VIT_01s0011g03590		gi|359472952|ref|XP_002279311.2| PREDICTED: 50S ribosomal protein L15, chloroplastic-like	-	Putative uncharacterized protein [Source:UniProtKB/TrEMBL;Acc:D7T943]	GO:0015934 large ribosomal subunit GO:0030529 ribonucleoprotein complex GO:0006412 translation GO:0005840 ribosome GO:0005622 intracellular GO:0003735 structural constituent of ribosome GO:0009058 biosynthetic process GO:0005737 cytoplasm GO:0005623 cell GO:0005575 cellular_component GO:0008150 biological_process GO:0005198 structural molecule activity GO:0043226 organelle GO:0003674 molecular_fu…
VIT_02s0025g02000		gi|225426247|ref|XP_002264340.1| PREDICTED: 30S ribosomal protein S6 alpha, chloroplastic	-	Putative uncharacterized protein [Source:UniProtKB/TrEMBL;Acc:D7TVK8]	GO:0019843 rRNA binding GO:0006412 translation GO:0005840 ribosome GO:0003735 structural constituent of ribosome GO:0009058 biosynthetic process GO:0005737 cytoplasm GO:0005623 cell GO:0005622 intracellular GO:0005575 cellular_component GO:0008150 biological_process GO:0005198 structural molecule activity GO:0043226 organelle GO:0003723 RNA binding GO:0003674 molecular_function GO:0009579 thylako…
VIT_05s0049g01480		gi|225433211|ref|XP_002285387.1| PREDICTED: 50S ribosomal protein L28, chloroplastic	-	Putative uncharacterized protein [Source:UniProtKB/TrEMBL;Acc:F6H8J2]	GO:0016020 membrane GO:0006412 translation GO:0005840 ribosome GO:0005622 intracellular GO:0003735 structural constituent of ribosome GO:0009507 chloroplast GO:0009058 biosynthetic process GO:0005737 cytoplasm GO:0005623 cell GO:0005575 cellular_component GO:0008150 biological_process GO:0009536 plastid GO:0005198 structural molecule activity GO:0043226 organelle GO:0003674 molecular_function GO:…
VIT_06s0004g06140		gi|147856052|emb|CAN78612.1| hypothetical protein VITISV_028922	-	Putative uncharacterized protein [Source:UniProtKB/TrEMBL;Acc:F6GUU0]	GO:0005634 nucleus GO:0016020 membrane GO:0009579 thylakoid GO:0009570 chloroplast stroma GO:0009547 plastid ribosome GO:0008266 poly(U) RNA binding GO:0022626 cytosolic ribosome GO:0009535 chloroplast thylakoid membrane GO:0006412 translation GO:0005840 ribosome GO:0003735 structural constituent of ribosome GO:0009507 chloroplast GO:0009058 biosynthetic process GO:0005829 cytosol GO:0005737 cyto…
VIT_07s0005g02410		gi|359480225|ref|XP_002273421.2| PREDICTED: peptidyl-prolyl cis-trans isomerase CYP20-3, chloroplastic-like isoform 1	5.2.1.8	Peptidyl-prolyl cis-trans isomerase [Source:UniProtKB/TrEMBL;Acc:D7U2S0]	GO:0016853 isomerase activity GO:0003755 peptidyl-prolyl cis-trans isomerase activity GO:0000413 protein peptidyl-prolyl isomerization GO:0006457 protein folding GO:0008150 biological_process GO:0006464 cellular protein modification process GO:0003674 molecular_function GO:0044272 sulfur compound biosynthetic process GO:0009108 coenzyme biosynthetic process GO:0006766 vitamin metabolic process GO…
VIT_08s0040g00300		gi|225440258|ref|XP_002283987.1| PREDICTED: 50S ribosomal protein 5, chloroplastic-like	-	Putative uncharacterized protein [Source:UniProtKB/TrEMBL;Acc:F6HQS9]	GO:0009941 chloroplast envelope GO:0009579 thylakoid GO:0009535 chloroplast thylakoid membrane GO:0009507 chloroplast GO:0005737 cytoplasm GO:0005623 cell GO:0005622 intracellular GO:0005575 cellular_component GO:0009536 plastid GO:0043226 organelle GO:0032544 plastid translation GO:0003674 molecular_function
VIT_09s0002g04330		gi|297743261|emb|CBI36128.3| unnamed protein product	-	Putative uncharacterized protein [Source:UniProtKB/TrEMBL;Acc:D7U0I2]	GO:0030529 ribonucleoprotein complex GO:0006412 translation GO:0005840 ribosome GO:0005622 intracellular GO:0003735 structural constituent of ribosome GO:0003674 molecular_function GO:0009058 biosynthetic process GO:0005737 cytoplasm GO:0005623 cell GO:0005575 cellular_component GO:0008150 biological_process GO:0005198 structural molecule activity GO:0043226 organelle GO:0032544 plastid translati…
VIT_10s0003g01080		gi|225443829|ref|XP_002274637.1| PREDICTED: 50S ribosomal protein L34, chloroplastic-like	-	Ribosomal protein L34 [Source:UniProtKB/TrEMBL;Acc:D7TJJ7]	GO:0030529 ribonucleoprotein complex GO:0006412 translation GO:0005840 ribosome GO:0005622 intracellular GO:0003735 structural constituent of ribosome GO:0009058 biosynthetic process GO:0005737 cytoplasm GO:0005623 cell GO:0005575 cellular_component GO:0008150 biological_process GO:0005198 structural molecule activity GO:0043226 organelle GO:0003674 molecular_function GO:0042254 ribosome biogenes…
VIT_12s0059g02250		gi|359485565|ref|XP_002279657.2| PREDICTED: 50S ribosomal protein L6, chloroplastic-like	-	Putative uncharacterized protein [Source:UniProtKB/TrEMBL;Acc:D7TEL8]	GO:0019843 rRNA binding GO:0030529 ribonucleoprotein complex GO:0006412 translation GO:0005840 ribosome GO:0005622 intracellular GO:0003735 structural constituent of ribosome GO:0009058 biosynthetic process GO:0005737 cytoplasm GO:0005623 cell GO:0005575 cellular_component GO:0008150 biological_process GO:0005198 structural molecule activity GO:0043226 organelle GO:0003723 RNA binding GO:0003674 …
VIT_14s0006g00630		gi|225451397|ref|XP_002266106.1| PREDICTED: glutathione S-transferase DHAR3, chloroplastic	-	Putative uncharacterized protein [Source:UniProtKB/TrEMBL;Acc:F6HSH9]	GO:0009941 chloroplast envelope GO:0009570 chloroplast stroma GO:0009507 chloroplast GO:0005737 cytoplasm GO:0005623 cell GO:0005622 intracellular GO:0005575 cellular_component GO:0008150 biological_process GO:0005515 protein binding GO:0010731 protein glutathionylation GO:0009536 plastid GO:0006464 cellular protein modification process GO:0043226 organelle GO:0003674 molecular_function GO:001058…
VIT_14s0006g03060		gi|225452011|ref|XP_002283616.1| PREDICTED: 30S ribosomal protein 3, chloroplastic-like isoform 1	-	Putative uncharacterized protein [Source:UniProtKB/TrEMBL;Acc:F6HSE3]	GO:0006412 translation GO:0005840 ribosome GO:0003735 structural constituent of ribosome GO:0009058 biosynthetic process GO:0005737 cytoplasm GO:0005623 cell GO:0005622 intracellular GO:0005575 cellular_component GO:0008150 biological_process GO:0005198 structural molecule activity GO:0043226 organelle GO:0003674 molecular_function
VIT_14s0066g01110		gi|225452430|ref|XP_002277258.1| PREDICTED: 50S ribosomal protein L12, chloroplastic	-	Putative uncharacterized protein [Source:UniProtKB/TrEMBL;Acc:F6HUY7]	GO:0009507 chloroplast GO:0042742 defense response to bacterium GO:0009579 thylakoid GO:0009570 chloroplast stroma GO:0009295 nucleoid GO:0009535 chloroplast thylakoid membrane GO:0006412 translation GO:0005840 ribosome GO:0005622 intracellular GO:0003735 structural constituent of ribosome GO:0009058 biosynthetic process GO:0005737 cytoplasm GO:0005623 cell GO:0005575 cellular_component GO:000695…
VIT_14s0066g01780		gi|359488731|ref|XP_002275276.2| PREDICTED: uncharacterized protein LOC100264617	-	Putative uncharacterized protein [Source:UniProtKB/TrEMBL;Acc:F6HV23]	GO:0009507 chloroplast GO:0009579 thylakoid GO:0009570 chloroplast stroma GO:0030001 metal ion transport GO:0009535 chloroplast thylakoid membrane GO:0046872 metal ion binding GO:0003674 molecular_function GO:0005737 cytoplasm GO:0005623 cell GO:0005622 intracellular GO:0005575 cellular_component GO:0008150 biological_process GO:0009536 plastid GO:0043167 ion binding GO:0043226 organelle GO:00068…
VIT_15s0046g02910		gi|225454186|ref|XP_002272295.1| PREDICTED: 50S ribosomal protein L21, chloroplastic	-	Putative uncharacterized protein [Source:UniProtKB/TrEMBL;Acc:D7UC81]	GO:0006412 translation GO:0005840 ribosome GO:0005622 intracellular GO:0003735 structural constituent of ribosome GO:0003723 RNA binding GO:0003674 molecular_function GO:0009058 biosynthetic process GO:0005737 cytoplasm GO:0005623 cell GO:0005575 cellular_component GO:0008150 biological_process GO:0005198 structural molecule activity GO:0043226 organelle GO:0035304 regulation of protein dephospho…
VIT_16s0013g00260		gi|225454956|ref|XP_002280522.1| PREDICTED: superoxide dismutase	1.15.1.1	Superoxide dismutase [Source:UniProtKB/TrEMBL;Acc:D7U742]	GO:0005886 plasma membrane GO:0006979 response to oxidative stress GO:0055114 oxidation-reduction process GO:0016491 oxidoreductase activity GO:0009941 chloroplast envelope GO:0009579 thylakoid GO:0009570 chloroplast stroma GO:0046686 response to cadmium ion GO:0007623 circadian rhythm GO:0004784 superoxide dismutase activity GO:0046688 response to copper ion GO:0006801 superoxide metabolic proce…
VIT_18s0001g11750		gi|225458416|ref|XP_002283650.1| PREDICTED: 30S ribosomal protein S9, chloroplastic	-	Putative uncharacterized protein [Source:UniProtKB/TrEMBL;Acc:A5BPF9]	GO:0030529 ribonucleoprotein complex GO:0006412 translation GO:0005840 ribosome GO:0005622 intracellular GO:0003735 structural constituent of ribosome GO:0009058 biosynthetic process GO:0005737 cytoplasm GO:0005623 cell GO:0005575 cellular_component GO:0008150 biological_process GO:0005198 structural molecule activity GO:0043226 organelle GO:0003674 molecular_function GO:0009941 chloroplast envel…
VIT_19s0014g00400		gi|302142820|emb|CBI20115.3| unnamed protein product	-	Putative uncharacterized protein [Source:UniProtKB/TrEMBL;Acc:F6H2K9]	GO:0009507 chloroplast GO:0009579 thylakoid GO:0009570 chloroplast stroma GO:0030529 ribonucleoprotein complex GO:0006412 translation GO:0005840 ribosome GO:0003735 structural constituent of ribosome GO:0009058 biosynthetic process GO:0005737 cytoplasm GO:0005623 cell GO:0005622 intracellular GO:0005575 cellular_component GO:0008150 biological_process GO:0009536 plastid GO:0005198 structural mole…
VIT_19s0014g01330		gi|302142896|emb|CBI20191.3| unnamed protein product	4.1.1.37	Putative uncharacterized protein [Source:UniProtKB/TrEMBL;Acc:F6H2N2]	GO:0016829 lyase activity GO:0006782 protoporphyrinogen IX biosynthetic process GO:0004853 uroporphyrinogen decarboxylase activity GO:0006779 porphyrin-containing compound biosynthetic process GO:0016831 carboxy-lyase activity GO:0003674 molecular_function GO:0009058 biosynthetic process GO:0034641 cellular nitrogen compound metabolic process GO:0008150 biological_process GO:0051186 cofactor meta…
VIT_19s0014g02230		gi|225461526|ref|XP_002285149.1| PREDICTED: 30S ribosomal protein S20, chloroplastic	-	Putative uncharacterized protein [Source:UniProtKB/TrEMBL;Acc:E0CSG3]	GO:0006412 translation GO:0005840 ribosome GO:0005622 intracellular GO:0003735 structural constituent of ribosome GO:0003723 RNA binding GO:0009058 biosynthetic process GO:0005737 cytoplasm GO:0005623 cell GO:0005575 cellular_component GO:0008150 biological_process GO:0005198 structural molecule activity GO:0043226 organelle GO:0003674 molecular_function GO:0009941 chloroplast envelope GO:0042254…
VIT_19s0014g04970		gi|302143191|emb|CBI20486.3| unnamed protein product	-	Putative uncharacterized protein [Source:UniProtKB/TrEMBL;Acc:A5B7W2]	GO:0030529 ribonucleoprotein complex GO:0006412 translation GO:0005840 ribosome GO:0005622 intracellular GO:0003735 structural constituent of ribosome GO:0003674 molecular_function GO:0009058 biosynthetic process GO:0005737 cytoplasm GO:0005623 cell GO:0005575 cellular_component GO:0008150 biological_process GO:0005198 structural molecule activity GO:0043226 organelle GO:0032544 plastid translati…

## Sheet: cluster 9
Cluster with genes characterized by higher expression at 6 dpi
id	Gene.name	best.hit	EC	Gene.description	GO_all_infos
VIT_00s0125g00280		gi|225465117|ref|XP_002272584.1| PREDICTED: photosystem I reaction center subunit III, chloroplastic isoform 1	-	Putative uncharacterized protein [Source:UniProtKB/TrEMBL;Acc:F6H2R3]	GO:0009507 chloroplast GO:0016020 membrane GO:0009941 chloroplast envelope GO:0009579 thylakoid GO:0010287 plastoglobule GO:0009538 photosystem I reaction center GO:0009535 chloroplast thylakoid membrane GO:0009522 photosystem I GO:0015979 photosynthesis GO:0043234 protein complex GO:0005737 cytoplasm GO:0005623 cell GO:0005622 intracellular GO:0005575 cellular_component GO:0008150 biological_pro…
VIT_00s0207g00210		gi|225468761|ref|XP_002274796.1| PREDICTED: oxygen-evolving enhancer protein 1, chloroplastic	-	Putative uncharacterized protein [Source:UniProtKB/TrEMBL;Acc:F6I229]	GO:0042549 photosystem II stabilization GO:0019898 extrinsic to membrane GO:0009654 oxygen evolving complex GO:0009523 photosystem II GO:0015979 photosynthesis GO:0005509 calcium ion binding GO:0043234 protein complex GO:0005623 cell GO:0005622 intracellular GO:0005575 cellular_component GO:0008150 biological_process GO:0009579 thylakoid GO:0043167 ion binding GO:0003674 molecular_function
VIT_00s0904g00010		gi|225469185|ref|XP_002275624.1| PREDICTED: oxygen-evolving enhancer protein 3-2, chloroplastic	-	Putative uncharacterized protein [Source:UniProtKB/TrEMBL;Acc:F6H8B4]	GO:0009507 chloroplast GO:0009579 thylakoid GO:0009570 chloroplast stroma GO:0009543 chloroplast thylakoid lumen GO:0019898 extrinsic to membrane GO:0009654 oxygen evolving complex GO:0009523 photosystem II GO:0031977 thylakoid lumen GO:0009535 chloroplast thylakoid membrane GO:0015979 photosynthesis GO:0048046 apoplast GO:0005509 calcium ion binding GO:0043234 protein complex GO:0005737 cytoplas…
VIT_01s0010g03620		gi|225425420|ref|XP_002277906.1| PREDICTED: chlorophyll a-b binding protein, chloroplastic	-	Putative uncharacterized protein [Source:UniProtKB/TrEMBL;Acc:D7TAY3]	GO:0009507 chloroplast GO:0016020 membrane GO:0015979 photosynthesis GO:0009765 photosynthesis, light harvesting GO:0046872 metal ion binding GO:0003674 molecular_function GO:0005737 cytoplasm GO:0005623 cell GO:0005622 intracellular GO:0005575 cellular_component GO:0008150 biological_process GO:0009536 plastid GO:0006091 generation of precursor metabolites and energy GO:0043167 ion binding GO:00…
VIT_01s0137g00210		gi|225424556|ref|XP_002285325.1| PREDICTED: photosystem II core complex proteins psbY, chloroplastic-like	-	Putative uncharacterized protein [Source:UniProtKB/TrEMBL;Acc:F6GVJ9]	GO:0016021 integral to membrane GO:0009523 photosystem II GO:0009535 chloroplast thylakoid membrane GO:0015979 photosynthesis GO:0030145 manganese ion binding GO:0043234 protein complex GO:0005737 cytoplasm GO:0005623 cell GO:0005622 intracellular GO:0005575 cellular_component GO:0008150 biological_process GO:0009533 chloroplast stromal thylakoid GO:0009579 thylakoid GO:0009536 plastid GO:0043167…
VIT_04s0008g02640		gi|225429807|ref|XP_002282879.1| PREDICTED: probable plastid-lipid-associated protein 8, chloroplastic	-	Putative uncharacterized protein [Source:UniProtKB/TrEMBL;Acc:D7SU33]	GO:0005198 structural molecule activity GO:0009507 chloroplast GO:0005737 cytoplasm GO:0005623 cell GO:0005622 intracellular GO:0005575 cellular_component GO:0009536 plastid GO:0043226 organelle GO:0003674 molecular_function GO:0070838 divalent metal ion transport GO:0030003 cellular cation homeostasis GO:0035304 regulation of protein dephosphorylation GO:0009941 chloroplast envelope GO:0019761 g…
VIT_04s0023g00410		gi|225430989|ref|XP_002278780.1| PREDICTED: photosystem I reaction center subunit XI, chloroplastic	-	Putative uncharacterized protein [Source:UniProtKB/TrEMBL;Acc:A5AW35]	GO:0009538 photosystem I reaction center GO:0009522 photosystem I GO:0015979 photosynthesis GO:0043234 protein complex GO:0005623 cell GO:0005622 intracellular GO:0005575 cellular_component GO:0008150 biological_process GO:0009579 thylakoid GO:0070838 divalent metal ion transport GO:0030003 cellular cation homeostasis GO:0010287 plastoglobule GO:0010207 photosystem II assembly GO:0009941 chloropl…
VIT_05s0020g03180		gi|225432620|ref|XP_002281825.1| PREDICTED: photosystem I reaction center subunit II, chloroplastic isoform 1	-	Putative uncharacterized protein [Source:UniProtKB/TrEMBL;Acc:A5AEB4]	GO:0009507 chloroplast GO:0016020 membrane GO:0009941 chloroplast envelope GO:0009579 thylakoid GO:0010287 plastoglobule GO:0009538 photosystem I reaction center GO:0009535 chloroplast thylakoid membrane GO:0009522 photosystem I GO:0015979 photosynthesis GO:0043234 protein complex GO:0005737 cytoplasm GO:0005623 cell GO:0005622 intracellular GO:0005575 cellular_component GO:0008150 biological_pro…
VIT_06s0080g00920		gi|225464874|ref|XP_002273037.1| PREDICTED: uncharacterized protein LOC100244962 isoform 1	-	Putative uncharacterized protein [Source:UniProtKB/TrEMBL;Acc:D7TCQ9]	GO:0070838 divalent metal ion transport GO:0030003 cellular cation homeostasis GO:0035304 regulation of protein dephosphorylation GO:0010207 photosystem II assembly GO:0009657 plastid organization GO:0009579 thylakoid GO:0019684 photosynthesis, light reaction GO:0019344 cysteine biosynthetic process GO:0009768 photosynthesis, light harvesting in photosystem I GO:0009522 photosystem I GO:0009507 c…
VIT_07s0005g04920		gi|225437898|ref|XP_002266424.1| PREDICTED: photosystem I reaction center subunit IV A, chloroplastic-like	-	Putative uncharacterized protein [Source:UniProtKB/TrEMBL;Acc:F6HZU4]	GO:0016020 membrane GO:0009579 thylakoid GO:0010287 plastoglobule GO:0009538 photosystem I reaction center GO:0009535 chloroplast thylakoid membrane GO:0009522 photosystem I GO:0015979 photosynthesis GO:0009507 chloroplast GO:0043234 protein complex GO:0005737 cytoplasm GO:0005623 cell GO:0005622 intracellular GO:0005575 cellular_component GO:0008150 biological_process GO:0009536 plastid GO:00432…
VIT_08s0007g02190		gi|225440674|ref|XP_002279834.1| PREDICTED: chlorophyll a-b binding protein CP29.2, chloroplastic	-	Putative uncharacterized protein [Source:UniProtKB/TrEMBL;Acc:F6HKS7]	GO:0016020 membrane GO:0009941 chloroplast envelope GO:0009579 thylakoid GO:0009637 response to blue light GO:0010218 response to far red light GO:0010114 response to red light GO:0010287 plastoglobule GO:0009535 chloroplast thylakoid membrane GO:0015979 photosynthesis GO:0009765 photosynthesis, light harvesting GO:0046872 metal ion binding GO:0009507 chloroplast GO:0005737 cytoplasm GO:0005623 c…
VIT_09s0002g04320		gi|225442607|ref|XP_002284496.1| PREDICTED: photosystem I reaction center subunit VI, chloroplastic isoform 1	-	Putative uncharacterized protein [Source:UniProtKB/TrEMBL;Acc:A5BHE6]	GO:0009538 photosystem I reaction center GO:0009522 photosystem I GO:0015979 photosynthesis GO:0043234 protein complex GO:0005623 cell GO:0005622 intracellular GO:0005575 cellular_component GO:0008150 biological_process GO:0009579 thylakoid
VIT_12s0028g01080	PSBP1	gi|225446775|ref|XP_002283048.1| PREDICTED: oxygen-evolving enhancer protein 2, chloroplastic	-	Putative uncharacterized protein [Source:UniProtKB/TrEMBL;Acc:A5B1D3]	GO:0019898 extrinsic to membrane GO:0009654 oxygen evolving complex GO:0009523 photosystem II GO:0015979 photosynthesis GO:0005509 calcium ion binding GO:0003674 molecular_function GO:0043234 protein complex GO:0005623 cell GO:0005622 intracellular GO:0005575 cellular_component GO:0008150 biological_process GO:0009579 thylakoid GO:0043167 ion binding
VIT_14s0068g00680		gi|225451685|ref|XP_002278352.1| PREDICTED: glyceraldehyde-3-phosphate dehydrogenase A, chloroplastic-like	1.2.1.13	Putative uncharacterized protein [Source:UniProtKB/TrEMBL;Acc:F6H409]	GO:0009507 chloroplast GO:0016620 oxidoreductase activity, acting on the aldehyde or oxo group of donors, NAD or NADP as acceptor GO:0016020 membrane GO:0055114 oxidation-reduction process GO:0016491 oxidoreductase activity GO:0000166 nucleotide binding GO:0010319 stromule GO:0009409 response to cold GO:0009416 response to light stimulus GO:0006006 glucose metabolic process GO:0050661 NADP bindin…
VIT_18s0089g01170		gi|225459918|ref|XP_002264295.1| PREDICTED: chlorophyll a-b binding protein CP26, chloroplastic	-	Putative uncharacterized protein [Source:UniProtKB/TrEMBL;Acc:F6GVX0]	GO:0016020 membrane GO:0015979 photosynthesis GO:0009765 photosynthesis, light harvesting GO:0046872 metal ion binding GO:0009507 chloroplast GO:0005737 cytoplasm GO:0005623 cell GO:0005622 intracellular GO:0005575 cellular_component GO:0008150 biological_process GO:0009536 plastid GO:0006091 generation of precursor metabolites and energy GO:0043167 ion binding GO:0043226 organelle GO:0003674 mol…
VIT_19s0015g01760		gi|359494249|ref|XP_002264233.2| PREDICTED: photosystem I reaction center subunit V, chloroplastic	-	Putative uncharacterized protein [Source:UniProtKB/TrEMBL;Acc:F6I4W8]	GO:0016020 membrane GO:0016168 chlorophyll binding GO:0009522 photosystem I GO:0015979 photosynthesis GO:0003674 molecular_function GO:0043234 protein complex GO:0005623 cell GO:0005622 intracellular GO:0005575 cellular_component GO:0008150 biological_process GO:0009579 thylakoid GO:0070838 divalent metal ion transport GO:0030003 cellular cation homeostasis GO:0042550 photosystem I stabilization …

## Sheet: cluster 10
Cluster with genes characterized by higher expression in Cha_FDSt_3dpi
id	Gene.name	best.hit	EC	Gene.description	GO_all_infos
VIT_01s0010g01090		gi|225425043|ref|XP_002270660.1| PREDICTED: peroxidase 11	1.11.1.7	Putative uncharacterized protein [Source:UniProtKB/TrEMBL;Acc:F6HGH0]	GO:0020037 heme binding GO:0004601 peroxidase activity GO:0006979 response to oxidative stress GO:0055114 oxidation-reduction process GO:0016491 oxidoreductase activity GO:0046872 metal ion binding GO:0006950 response to stress GO:0008150 biological_process GO:0043167 ion binding GO:0003674 molecular_function GO:0005576 extracellular region
VIT_04s0008g02710		gi|225429822|ref|XP_002280812.1| PREDICTED: NAC domain-containing protein 100	-	Putative uncharacterized protein [Source:UniProtKB/TrEMBL;Acc:D7SU40]	GO:0006355 regulation of transcription, DNA-dependent GO:0003677 DNA binding GO:0003674 molecular_function GO:0008150 biological_process GO:0007275 multicellular organismal development GO:0005634 nucleus GO:0003700 sequence-specific DNA binding transcription factor activity
VIT_05s0094g00530		gi|225434116|ref|XP_002276507.1| PREDICTED: protein IQ-DOMAIN 14-like	-	Putative uncharacterized protein [Source:UniProtKB/TrEMBL;Acc:F6HB11]	GO:0005886 plasma membrane GO:0005623 cell GO:0005575 cellular_component GO:0005515 protein binding GO:0003674 molecular_function
VIT_06s0004g04550		gi|225434974|ref|XP_002283965.1| PREDICTED: putative E3 ubiquitin-protein ligase XBAT31 isoform 1	-	Putative uncharacterized protein [Source:UniProtKB/TrEMBL;Acc:F6GV20]	GO:0046872 metal ion binding GO:0008270 zinc ion binding GO:0005515 protein binding GO:0043167 ion binding GO:0003674 molecular_function GO:0051049 regulation of transport GO:0005737 cytoplasm
VIT_06s0004g04560		gi|225434972|ref|XP_002283955.1| PREDICTED: uncharacterized protein At3g17950	-	Putative uncharacterized protein [Source:UniProtKB/TrEMBL;Acc:F6GV19]
VIT_06s0004g06210		gi|359478566|ref|XP_002280004.2| PREDICTED: cytochrome P450 86A1	-	Putative uncharacterized protein [Source:UniProtKB/TrEMBL;Acc:D7SK14]	GO:0020037 heme binding GO:0005506 iron ion binding GO:0055114 oxidation-reduction process GO:0016491 oxidoreductase activity GO:0004497 monooxygenase activity GO:0016705 oxidoreductase activity, acting on paired donors, with incorporation or reduction of molecular oxygen GO:0009055 electron carrier activity GO:0046872 metal ion binding GO:0008150 biological_process GO:0043167 ion binding GO:0003…
VIT_06s0080g00120		gi|225436687|ref|XP_002263127.1| PREDICTED: fatty acyl-CoA reductase 3 isoform 1	-	Putative uncharacterized protein [Source:UniProtKB/TrEMBL;Acc:D7TCY0]	GO:0000166 nucleotide binding GO:0080019 fatty-acyl-CoA reductase (alcohol-forming) activity GO:0003674 molecular_function GO:0016491 oxidoreductase activity
VIT_07s0255g00030		gi|359480419|ref|XP_003632456.1| PREDICTED: GDSL esterase/lipase At2g23540-like isoform 1	-	Putative uncharacterized protein [Source:UniProtKB/TrEMBL;Acc:D7UE06]	GO:0016788 hydrolase activity, acting on ester bonds GO:0006629 lipid metabolic process GO:0016787 hydrolase activity GO:0003674 molecular_function GO:0008150 biological_process GO:0005576 extracellular region GO:0004091 carboxylesterase activity
VIT_09s0054g01740		gi|225443484|ref|XP_002270251.1| PREDICTED: hydroxycinnamoyl-Coenzyme A shikimate/quinate hydroxycinnamoyltransferase	-	Putative uncharacterized protein [Source:UniProtKB/TrEMBL;Acc:F6GYH6]	GO:0016747 transferase activity, transferring acyl groups other than amino-acyl groups GO:0016746 transferase activity, transferring acyl groups GO:0003674 molecular_function
VIT_10s0092g00220		gi|225444221|ref|XP_002276662.1| PREDICTED: UPF0497 membrane protein 5	-	CASP-like protein VIT_10s0092g00220 [Source:UniProtKB/Swiss-Prot;Acc:A7QC16]	GO:0016021 integral to membrane GO:0005886 plasma membrane GO:0016020 membrane GO:0005623 cell GO:0005575 cellular_component
VIT_14s0006g01120		gi|296087142|emb|CBI33516.3| unnamed protein product	-	Putative uncharacterized protein [Source:UniProtKB/TrEMBL;Acc:D7TSP4]	GO:0016788 hydrolase activity, acting on ester bonds GO:0006629 lipid metabolic process GO:0016787 hydrolase activity GO:0003674 molecular_function GO:0008150 biological_process GO:0016298 lipase activity GO:0005576 extracellular region
VIT_15s0046g01560		gi|225454410|ref|XP_002279584.1| PREDICTED: uncharacterized protein LOC100256846	-	Putative uncharacterized protein [Source:UniProtKB/TrEMBL;Acc:F6I688]	GO:0051087 chaperone binding GO:0003674 molecular_function GO:0005515 protein binding GO:0034976 response to endoplasmic reticulum stress GO:0009506 plasmodesma GO:0012502 induction of programmed cell death GO:0010286 heat acclimation GO:0010228 vegetative to reproductive phase transition of meristem GO:0009644 response to high light intensity GO:0042542 response to hydrogen peroxide GO:0050832 d…
VIT_17s0000g00950		gi|359491108|ref|XP_003634222.1| PREDICTED: omega-hydroxypalmitate O-feruloyl transferase-like	-	Putative uncharacterized protein [Source:UniProtKB/TrEMBL;Acc:F6GSZ7]	GO:0016747 transferase activity, transferring acyl groups other than amino-acyl groups GO:0016746 transferase activity, transferring acyl groups GO:0003674 molecular_function GO:0052325 cell wall pectin biosynthetic process GO:0010345 suberin biosynthetic process GO:0015706 nitrate transport GO:0050734 hydroxycinnamoyltransferase activity GO:0016740 transferase activity GO:0010167 response to nit…
VIT_18s0072g01250		gi|225466759|ref|XP_002268667.1| PREDICTED: sulfotransferase 16	-	Putative uncharacterized protein [Source:UniProtKB/TrEMBL;Acc:A5B0F1]	GO:0008146 sulfotransferase activity GO:0003674 molecular_function
VIT_18s0075g01090		gi|225464477|ref|XP_002267700.1| PREDICTED: laccase-14-like	1.10.3.2	Putative uncharacterized protein [Source:UniProtKB/TrEMBL;Acc:F6GYD6]	GO:0055114 oxidation-reduction process GO:0016491 oxidoreductase activity GO:0005507 copper ion binding GO:0003674 molecular_function GO:0008150 biological_process GO:0043167 ion binding

[truncated: 5 more sheets: cluster 11, cluster 12, cluster 13, cluster 14, cluster 15]
