# Supplementary material for: Grapevine comparative early transcriptomic profiling suggests that Flavescence dorée phytoplasma represses plant responses induced by vector feeding in susceptible varieties
Source: BMC Genomics. 2019 Jun 26;20:526. doi: 10.1186/s12864-019-5908-6 (PMC6595628; doi:10.1186/s12864-019-5908-6)
Supplement: Supplementary file 26 — Co-expression analysis results: enriched GO terms identified for each cluster. Enriched GOs for the Biological Process domain for genes in clusters were calculated with the hypergeometric test as implemented in the Bioconductor GOstats package, using a p-value cutoff of 0.01. (XLSX 64 kb) [file 12864_2019_5908_MOESM26_ESM.xlsx]

## Sheet: cluster 1
Cluster of genes with higher expression level in all the thesis of cv. Tocai friulano
GOBPID	Pvalue	OddsRatio	ExpCount	Count	Size	Term
GO:0006952	4.71406e-09	6.14127	4.32118	20	876	defense response
GO:0006950	0.000232069	2.67082	10.8227	23	2194	response to stress
GO:0016121	0.00493286	Inf	0.00493286	1	1	carotene catabolic process
GO:0016124	0.00493286	Inf	0.00493286	1	1	xanthophyll catabolic process
GO:0016110	0.00493286	Inf	0.00493286	1	1	tetraterpenoid catabolic process
GO:0016118	0.00493286	Inf	0.00493286	1	1	carotenoid catabolic process
GO:0046247	0.00493286	Inf	0.00493286	1	1	terpene catabolic process
GO:0031048	0.0049734	9.38157	0.3453	3	70	chromatin silencing by small RNA
GO:0007062	0.00771488	7.94992	0.404494	3	82	sister chromatid cohesion
GO:0050896	0.00816581	1.87111	18.3206	28	3714	response to stimulus
GO:0045132	0.00824277	7.75255	0.41436	3	84	meiotic chromosome segregation
GO:0043247	0.0083491	15.9319	0.13812	2	28	telomere maintenance in response to DNA damage
GO:0032204	0.0083491	15.9319	0.13812	2	28	regulation of telomere maintenance
GO:0032844	0.0083491	15.9319	0.13812	2	28	regulation of homeostatic process
GO:0010239	0.00984172	204.549	0.00986572	1	2	chloroplast mRNA processing

## Sheet: cluster 2
Cluster of genes with higher expression level in all the thesis of cv. Chardonnay
GOBPID	Pvalue	OddsRatio	ExpCount	Count	Size	Term
GO:0006754	0.00857776	15.5822	0.139764	2	40	ATP biosynthetic process

## Sheet: cluster 3
Cluster with genes characterized by higher expression in Cha_mock and lower expression in Tocai_mock
GOBPID	Pvalue	OddsRatio	ExpCount	Count	Size	Term
GO:0051276	1.22055e-27	51.5351	1.31817	25	481	chromosome organization
GO:0006325	9.01401e-26	53.0176	0.959167	22	350	chromatin organization
GO:0006259	2.44489e-22	33.5645	1.60866	23	587	DNA metabolic process
GO:0007049	4.31422e-22	34.9377	1.40861	22	514	cell cycle
GO:0006996	1.23292e-21	25.97	3.36531	28	1228	organelle organization
GO:0006323	2.375e-21	122.474	0.191833	13	70	DNA packaging
GO:0043933	4.04327e-21	27.8468	2.10469	24	768	macromolecular complex subunit organization
GO:1903047	7.82385e-20	58.8122	0.443957	15	162	mitotic cell cycle process
GO:0022402	1.85594e-19	36.1677	0.931762	18	340	cell cycle process
GO:0071103	2.94407e-19	81.0121	0.271307	13	99	DNA conformation change
GO:0051301	8.18209e-19	42.4622	0.660455	16	241	cell division
GO:0016043	3.96598e-18	18.5302	5.04796	29	1842	cellular component organization
GO:0007017	1.64557e-17	40.0214	0.63031	15	230	microtubule-based process
GO:0000278	1.68805e-17	34.6206	0.797479	16	291	mitotic cell cycle
GO:0071840	5.12969e-17	16.6281	5.5385	29	2021	cellular component organization or biogenesis
GO:0016572	8.87916e-17	183.446	0.0876953	9	32	histone phosphorylation
GO:0031497	5.7621e-16	94.8039	0.167169	10	61	chromatin assembly
GO:0000910	7.38104e-16	51.994	0.359002	12	131	cytokinesis
GO:0051726	7.66185e-16	41.9939	0.487805	13	178	regulation of cell cycle
GO:0065003	1.30357e-15	23.1693	1.2798	17	467	macromolecular complex assembly
GO:0006333	1.01521e-14	68.981	0.219238	10	80	chromatin assembly or disassembly
GO:0016570	1.37287e-14	33.0517	0.608386	13	222	histone modification
GO:0034728	2.71464e-14	87.75	0.156207	9	57	nucleosome organization
GO:0006334	2.71464e-14	87.75	0.156207	9	57	nucleosome assembly
GO:0071824	4.43514e-14	82.5712	0.164429	9	60	protein-DNA complex subunit organization
GO:0065004	4.43514e-14	82.5712	0.164429	9	60	protein-DNA complex assembly
GO:0022607	4.75288e-14	18.3367	1.59222	17	581	cellular component assembly
GO:1902589	5.01556e-14	16.8516	1.89641	18	692	single-organism organelle organization
GO:0016569	5.75221e-14	29.3417	0.679638	13	248	covalent chromatin modification
GO:0000226	6.59312e-14	43.095	0.378186	11	138	microtubule cytoskeleton organization
GO:0000911	8.34862e-14	54.803	0.268567	10	98	cytokinesis by cell plate formation
GO:0032506	1.26022e-13	52.4058	0.279529	10	102	cytokinetic process
GO:1902410	1.26022e-13	52.4058	0.279529	10	102	mitotic cytokinetic process
GO:0016568	1.79937e-13	26.683	0.742669	13	271	chromatin modification
GO:0000281	2.05937e-13	49.6873	0.293231	10	107	mitotic cytokinesis
GO:0061640	2.26525e-13	49.1769	0.295971	10	108	cytoskeleton-dependent cytokinesis
GO:0006461	3.40456e-13	19.4772	1.23321	15	450	protein complex assembly
GO:0070271	3.51588e-13	19.4312	1.23596	15	451	protein complex biogenesis
GO:0010564	6.69529e-13	59.2299	0.219238	9	80	regulation of cell cycle process
GO:0071822	1.23608e-12	17.7094	1.34831	15	492	protein complex subunit organization
GO:0007018	3.48596e-12	69.7308	0.164429	8	60	microtubule-based movement
GO:0007010	3.72025e-12	24.1316	0.728967	12	266	cytoskeleton organization
GO:0051567	5.285e-12	46.1485	0.274048	9	100	histone H3-K9 methylation
GO:0061647	5.285e-12	46.1485	0.274048	9	100	histone H3-K9 modification
GO:1901990	1.40124e-11	90.6007	0.11236	7	41	regulation of mitotic cell cycle phase transition
GO:1901987	1.40124e-11	90.6007	0.11236	7	41	regulation of cell cycle phase transition
GO:0044085	1.87041e-11	12.3018	2.30748	17	842	cellular component biogenesis
GO:0006928	2.23212e-11	54.0634	0.205536	8	75	movement of cell or subcellular component
GO:0090304	3.04816e-11	8.88285	6.96903	26	2543	nucleic acid metabolic process
GO:0044770	3.87349e-11	76.9788	0.128802	7	47	cell cycle phase transition
GO:0044772	3.87349e-11	76.9788	0.128802	7	47	mitotic cell cycle phase transition
GO:0006342	8.67691e-11	32.9848	0.372705	9	136	chromatin silencing
GO:0045814	9.26914e-11	32.7248	0.375445	9	137	negative regulation of gene expression, epigenetic
GO:0034968	1.05616e-10	32.2169	0.380926	9	139	histone lysine methylation
GO:0051322	1.07572e-10	65.4823	0.147986	7	54	anaphase
GO:0018022	1.12655e-10	31.9687	0.383667	9	140	peptidyl-lysine methylation
GO:0000279	1.23016e-10	64.1136	0.150726	7	55	M phase
GO:1902749	2.0038e-10	102.572	0.0849548	6	31	regulation of cell cycle G2/M phase transition
GO:0010389	2.0038e-10	102.572	0.0849548	6	31	regulation of G2/M transition of mitotic cell cycle
GO:0044839	2.46128e-10	98.6199	0.0876953	6	32	cell cycle G2/M phase transition
GO:0000086	2.46128e-10	98.6199	0.0876953	6	32	G2/M transition of mitotic cell cycle
GO:0007346	2.94017e-10	55.9267	0.16991	7	62	regulation of mitotic cell cycle
GO:0006260	3.51e-10	22.2341	0.616607	10	225	DNA replication
GO:0016571	4.90479e-10	26.799	0.452179	9	165	histone methylation
GO:0022403	6.74594e-10	34.0802	0.312414	8	114	cell cycle phase
GO:0044848	6.74594e-10	34.0802	0.312414	8	114	biological phase
GO:0008213	9.15427e-10	24.8641	0.485064	9	177	protein alkylation
GO:0006479	9.15427e-10	24.8641	0.485064	9	177	protein methylation
GO:0034622	9.20566e-10	14.5673	1.17292	12	428	cellular macromolecular complex assembly
GO:0031324	1.14336e-09	19.5519	0.696081	10	254	negative regulation of cellular metabolic process
GO:0051253	1.48915e-09	23.4509	0.512469	9	187	negative regulation of RNA metabolic process
GO:1903507	1.48915e-09	23.4509	0.512469	9	187	negative regulation of nucleic acid-templated transcription
GO:1902679	1.48915e-09	23.4509	0.512469	9	187	negative regulation of RNA biosynthetic process
GO:0045892	1.48915e-09	23.4509	0.512469	9	187	negative regulation of transcription, DNA-templated
GO:0044260	2.2105e-09	8.38385	14.4478	33	5272	cellular macromolecule metabolic process
GO:0045934	2.46559e-09	22.0691	0.542614	9	198	negative regulation of nucleobase-containing compound metabolic process
GO:0010558	2.5774e-09	21.9514	0.545355	9	199	negative regulation of macromolecule biosynthetic process
GO:2000113	2.5774e-09	21.9514	0.545355	9	199	negative regulation of cellular macromolecule biosynthetic process
GO:0051172	2.5774e-09	21.9514	0.545355	9	199	negative regulation of nitrogen compound metabolic process
GO:0018205	3.0705e-09	21.4929	0.556317	9	203	peptidyl-lysine modification
GO:0031327	3.0705e-09	21.4929	0.556317	9	203	negative regulation of cellular biosynthetic process
GO:0006139	3.31208e-09	6.87995	8.55029	26	3120	nucleobase-containing compound metabolic process
GO:0009890	3.34677e-09	21.2706	0.561798	9	205	negative regulation of biosynthetic process
GO:0008283	3.67997e-09	27.1109	0.386407	8	141	cell proliferation
GO:0016458	5.97183e-09	19.8332	0.600164	9	219	gene silencing
GO:0051225	6.08836e-09	103.829	0.0685119	5	25	spindle assembly
GO:0007051	1.11949e-08	90.2671	0.0767334	5	28	spindle organization
GO:0010605	1.1531e-08	15.1683	0.885174	10	323	negative regulation of macromolecule metabolic process
GO:1901360	1.54676e-08	6.32077	9.93971	27	3627	organic cyclic compound metabolic process
GO:0000280	1.68318e-08	22.0752	0.468622	8	171	nuclear division
GO:0046483	1.86154e-08	6.22434	9.23815	26	3371	heterocycle metabolic process
GO:0070925	2.27554e-08	76.873	0.0876953	5	32	organelle assembly
GO:0043170	2.46712e-08	7.33508	15.6975	33	5728	macromolecule metabolic process
GO:0006305	2.50413e-08	28.1148	0.317895	7	116	DNA alkylation
GO:0006306	2.50413e-08	28.1148	0.317895	7	116	DNA methylation
GO:0034641	2.56017e-08	6.10767	9.37243	26	3420	cellular nitrogen compound metabolic process
GO:0044728	2.6582e-08	27.8573	0.320636	7	117	DNA methylation or demethylation
GO:0006304	2.6582e-08	27.8573	0.320636	7	117	DNA modification
GO:0006261	2.82022e-08	27.6044	0.323376	7	118	DNA-dependent DNA replication
GO:0040029	3.1289e-08	16.2172	0.726226	9	265	regulation of gene expression, epigenetic
GO:0018193	3.44783e-08	16.026	0.734448	9	268	peptidyl-amino acid modification
GO:0098763	3.5979e-08	39.3421	0.194574	6	71	mitotic cell cycle phase
GO:0006725	4.70339e-08	5.88858	9.63552	26	3516	cellular aromatic compound metabolic process
GO:0010629	5.02596e-08	15.3035	0.767334	9	280	negative regulation of gene expression
GO:0048285	5.27741e-08	18.9026	0.542614	8	198	organelle fission
GO:0043414	7.2026e-08	14.6423	0.800219	9	292	macromolecule methylation
GO:0048523	7.36065e-08	12.3351	1.07701	10	393	negative regulation of cellular process
GO:0006275	9.25703e-08	33.1833	0.22746	6	83	regulation of DNA replication
GO:0009892	1.89661e-07	11.0831	1.19211	10	435	negative regulation of metabolic process
GO:0006270	2.08271e-07	47.1169	0.134283	5	49	DNA replication initiation
GO:0007067	2.08271e-07	47.1169	0.134283	5	49	mitotic nuclear division
GO:0006807	2.31323e-07	5.3362	10.37	26	3784	nitrogen compound metabolic process
GO:0042023	2.82161e-07	44.1003	0.142505	5	52	DNA endoreduplication
GO:0044786	3.41972e-07	42.2945	0.147986	5	54	cell cycle DNA replication
GO:0031047	5.49983e-07	17.4315	0.498767	7	182	gene silencing by RNA
GO:0000087	6.62305e-07	294.973	0.0191833	3	7	mitotic M phase
GO:0051052	7.5344e-07	22.7584	0.323376	6	118	regulation of DNA metabolic process
GO:0009909	9.70091e-07	15.9535	0.542614	7	198	regulation of flower development
GO:0030261	1.58349e-06	196.622	0.0246643	3	9	chromosome condensation
GO:0048831	1.73652e-06	14.5613	0.591943	7	216	regulation of shoot system development
GO:2000241	2.21235e-06	14.0166	0.613867	7	224	regulation of reproductive process
GO:0009987	2.21753e-06	11.3716	25.0589	38	9144	cellular process
GO:0032259	2.86654e-06	9.22755	1.24144	9	453	methylation
GO:0050793	3.19274e-06	9.10065	1.25788	9	459	regulation of developmental process
GO:0009957	4.12364e-06	131.054	0.0328857	3	12	epidermal cell fate specification
GO:0000070	4.12364e-06	131.054	0.0328857	3	12	mitotic sister chromatid segregation
GO:0048580	5.77442e-06	12.0404	0.709784	7	259	regulation of post-embryonic development
GO:0044237	7.47417e-06	5.44678	20.433	34	7456	cellular metabolic process
GO:2000026	8.30856e-06	9.35158	1.06056	8	387	regulation of multicellular organismal development
GO:0051239	1.01937e-05	9.08077	1.09071	8	398	regulation of multicellular organismal process
GO:0048519	1.14336e-05	6.85481	1.87723	10	685	negative regulation of biological process
GO:0000819	1.26252e-05	84.2201	0.0465881	3	17	sister chromatid segregation
GO:0036211	1.34219e-05	4.46338	5.71389	17	2085	protein modification process
GO:0006464	1.34219e-05	4.46338	5.71389	17	2085	cellular protein modification process
GO:0009913	1.51214e-05	78.6	0.0493286	3	18	epidermal cell differentiation
GO:0030855	1.51214e-05	78.6	0.0493286	3	18	epithelial cell differentiation
GO:0044238	1.68929e-05	5.12684	21.0359	34	7676	primary metabolic process
GO:0007059	1.80583e-05	17.9391	0.328857	5	120	chromosome segregation
GO:0006468	1.85481e-05	5.12976	3.45848	13	1262	protein phosphorylation
GO:0008544	2.45063e-05	65.4865	0.05755	3	21	epidermis development
GO:0009908	2.72288e-05	7.87277	1.24966	8	456	flower development
GO:0006346	3.08295e-05	25.9749	0.180871	4	66	methylation-dependent chromatin silencing
GO:0090567	3.17954e-05	7.69541	1.27706	8	466	reproductive shoot system development
GO:0060429	3.70817e-05	56.1197	0.0657714	3	24	epithelium development
GO:0031048	3.89128e-05	24.3939	0.191833	4	70	chromatin silencing by small RNA
GO:0043412	5.40017e-05	3.94267	6.3442	17	2315	macromolecule modification
GO:0009558	7.2849e-05	255.316	0.0137024	2	5	embryo sac cellularization
GO:0001708	7.354e-05	43.6306	0.0822143	3	30	cell fate specification
GO:0048646	7.39091e-05	13.1868	0.441217	5	161	anatomical structure formation involved in morphogenesis
GO:0071704	7.82038e-05	4.53922	22.2417	34	8116	organic substance metabolic process
GO:0044767	8.45234e-05	4.01607	5.22609	15	1907	single-organism developmental process
GO:0016310	8.68043e-05	4.3586	4.00384	13	1461	phosphorylation
GO:0045165	9.82647e-05	39.2595	0.0904357	3	33	cell fate commitment
GO:0032502	0.000101291	3.94402	5.3083	15	1937	developmental process
GO:0007349	0.000109084	191.474	0.0164429	2	6	cellularization
GO:0007076	0.000152452	153.168	0.0191833	2	7	mitotic chromosome condensation
GO:0048856	0.000164625	3.8922	4.88627	14	1783	anatomical structure development
GO:0061458	0.00048648	4.58951	2.39792	9	875	reproductive system development
GO:0048608	0.00048648	4.58951	2.39792	9	875	reproductive structure development
GO:0006793	0.000517721	3.32698	6.13593	15	2239	phosphorus metabolic process
GO:0048367	0.000590932	4.91903	1.95122	8	712	shoot system development
GO:0080090	0.000664885	3.61439	4.26144	12	1555	regulation of primary metabolic process
GO:0051325	0.000707528	19.2667	0.175391	3	64	interphase
GO:0051329	0.000707528	19.2667	0.175391	3	64	mitotic interphase
GO:0031323	0.000716872	3.58061	4.29707	12	1568	regulation of cellular metabolic process
GO:0051783	0.000751756	58.8785	0.0411072	2	15	regulation of nuclear division
GO:0006310	0.000790982	10.7435	0.419293	4	153	DNA recombination
GO:0060255	0.000826587	3.51721	4.36558	12	1593	regulation of macromolecule metabolic process
GO:0044267	0.00112968	2.92156	8.10085	17	2956	cellular protein metabolic process
GO:0009653	0.0014244	4.25929	2.23349	8	815	anatomical structure morphogenesis
GO:0044763	0.00146541	2.7219	15.2179	25	5553	single-organism cellular process
GO:0006796	0.00148815	3.0372	6.04549	14	2206	phosphate-containing compound metabolic process
GO:0003006	0.00160421	3.83254	2.83365	9	1034	developmental process involved in reproduction
GO:0007275	0.00162079	3.22596	4.71088	12	1719	multicellular organismal development
GO:0010583	0.00163392	38.2526	0.0602905	2	22	response to cyclopentenone
GO:0044707	0.00186486	3.16698	4.78761	12	1747	single-multicellular organism process
GO:0048449	0.00189921	13.4846	0.246643	3	90	floral organ formation
GO:0006281	0.00212549	8.14059	0.548095	4	200	DNA repair
GO:0050794	0.00216995	2.82763	7.02384	15	2563	regulation of cellular process
GO:0009791	0.00238411	3.60096	3.00082	9	1095	post-embryonic development
GO:0048444	0.00256514	12.0861	0.274048	3	100	floral organ morphogenesis
GO:0048563	0.00256514	12.0861	0.274048	3	100	post-embryonic organ morphogenesis
GO:0044702	0.00270197	3.82047	2.47191	8	902	single organism reproductive process
GO:0048731	0.00281041	3.29297	3.69416	10	1348	system development
GO:0006974	0.00335733	7.1415	0.622088	4	227	cellular response to DNA damage stimulus
GO:0019222	0.00342087	2.91815	5.14113	12	1876	regulation of metabolic process
GO:0000079	0.00366428	24.6604	0.0904357	2	33	regulation of cyclin-dependent protein serine/threonine kinase activity
GO:0022414	0.00369088	3.35587	3.20088	9	1168	reproductive process
GO:0048453	0.00388657	23.8882	0.0931762	2	34	sepal formation
GO:0048447	0.00388657	23.8882	0.0931762	2	34	sepal morphogenesis
GO:0032501	0.00397374	2.8582	5.23431	12	1910	multicellular organismal process
GO:0048451	0.00411501	23.1627	0.0959167	2	35	petal formation
GO:0048464	0.00434955	22.4799	0.0986572	2	36	flower calyx development
GO:0048442	0.00434955	22.4799	0.0986572	2	36	sepal development
GO:0048645	0.00439082	9.92075	0.331598	3	121	organ formation
GO:0019538	0.00449176	2.49952	9.15045	17	3339	protein metabolic process
GO:0048446	0.00459015	21.8361	0.101398	2	37	petal morphogenesis
GO:0009652	0.00547363	373.205	0.00548095	1	2	thigmotropism
GO:0071900	0.00615945	18.6329	0.117841	2	43	regulation of protein serine/threonine kinase activity
GO:0009553	0.00658419	8.53364	0.383667	3	140	embryo sac development
GO:0048465	0.00672963	17.7638	0.123321	2	45	corolla development
GO:0048441	0.00672963	17.7638	0.123321	2	45	petal development
GO:2001141	0.00723068	2.99834	3.54618	9	1294	regulation of RNA biosynthetic process
GO:1903506	0.00723068	2.99834	3.54618	9	1294	regulation of nucleic acid-templated transcription
GO:0006355	0.00723068	2.99834	3.54618	9	1294	regulation of transcription, DNA-templated
GO:0051252	0.00755969	2.97547	3.57084	9	1303	regulation of RNA metabolic process
GO:0000245	0.00819948	186.59	0.00822143	1	3	spliceosomal complex assembly
GO:0051302	0.00825559	15.9079	0.137024	2	50	regulation of cell division
GO:0043549	0.00825559	15.9079	0.137024	2	50	regulation of kinase activity
GO:0045859	0.00825559	15.9079	0.137024	2	50	regulation of protein kinase activity
GO:0033043	0.00840169	7.78703	0.419293	3	153	regulation of organelle organization
GO:0051338	0.00857776	15.5822	0.139764	2	51	regulation of transferase activity
GO:0001932	0.00890551	15.2695	0.142505	2	52	regulation of protein phosphorylation
GO:0042325	0.00923882	14.969	0.145245	2	53	regulation of phosphorylation

## Sheet: cluster 4
Cluster with genes characterized by higher expression in Cha_FDSt_6 dpi
GOBPID	Pvalue	OddsRatio	ExpCount	Count	Size	Term
GO:0046688	7.55571e-06	99.8924	0.0391888	3	26	response to copper ion
GO:0009809	1.43298e-05	79.1924	0.0482324	3	32	lignin biosynthetic process
GO:0046271	7.41111e-05	44.0951	0.0828994	3	55	phenylpropanoid catabolic process
GO:0046274	7.41111e-05	44.0951	0.0828994	3	55	lignin catabolic process
GO:1990267	0.000152387	34.1877	0.105508	3	70	response to transition metal nanoparticle
GO:0009808	0.000152387	34.1877	0.105508	3	70	lignin metabolic process
GO:0009699	0.000187063	31.8026	0.113045	3	75	phenylpropanoid biosynthetic process
GO:0009698	0.000657807	20.3882	0.173335	3	115	phenylpropanoid metabolic process
GO:0044550	0.00213511	13.3783	0.260756	3	173	secondary metabolite biosynthetic process

## Sheet: cluster 5
Cluster with genes characterized by higher expression in Cha_HSt_3 dpi
GOBPID	Pvalue	OddsRatio	ExpCount	Count	Size	Term
GO:0044042	3.22523e-09	32.9281	0.420458	8	323	glucan metabolic process
GO:0006073	3.22523e-09	32.9281	0.420458	8	323	cellular glucan metabolic process
GO:0044264	1.93339e-08	25.9095	0.528501	8	406	cellular polysaccharide metabolic process
GO:0005976	5.1874e-08	22.6755	0.600096	8	461	polysaccharide metabolic process
GO:0044262	8.58e-08	21.1766	0.640449	8	492	cellular carbohydrate metabolic process
GO:0005975	8.25859e-06	9.93344	1.58811	9	1220	carbohydrate metabolic process
GO:0010371	0.00390037	404.861	0.00390518	1	3	regulation of gibberellin biosynthetic process
GO:0044260	0.00423031	3.83894	6.8627	13	5272	cellular macromolecule metabolic process
GO:0043170	0.00958659	3.35976	7.45629	13	5728	macromolecule metabolic process

## Sheet: cluster 6
Cluster with genes characterized by higher expression in Cha_HSt_6 dpi
GOBPID	Pvalue	OddsRatio	ExpCount	Count	Size	Term
GO:0042546	1.34483e-16	151.712	0.170047	10	146	cell wall biogenesis
GO:0010413	8.65935e-15	189.686	0.0885174	8	76	glucuronoxylan metabolic process
GO:0045492	9.65801e-15	186.924	0.0896821	8	77	xylan biosynthetic process
GO:0045491	1.47305e-14	176.633	0.0943409	8	81	xylan metabolic process
GO:0070592	1.63139e-14	174.234	0.0955056	8	82	cell wall polysaccharide biosynthetic process
GO:0070589	2.19914e-14	167.411	0.0989997	8	85	cellular component macromolecule biosynthetic process
GO:0044038	2.19914e-14	167.411	0.0989997	8	85	cell wall macromolecule biosynthetic process
GO:0010410	3.22024e-14	159.1	0.103659	8	89	hemicellulose metabolic process
GO:0010383	6.56059e-14	144.719	0.112976	8	97	cell wall polysaccharide metabolic process
GO:0009832	8.02768e-13	161.289	0.0815292	7	70	plant-type cell wall biogenesis
GO:0071669	2.31773e-12	90.3725	0.174705	8	150	plant-type cell wall organization or biogenesis
GO:0071554	3.41703e-12	52.1116	0.464716	10	399	cell wall organization or biogenesis
GO:0044036	3.90956e-12	84.3684	0.186352	8	160	cell wall macromolecule metabolic process
GO:0009834	5.87817e-11	303.312	0.0291176	5	25	plant-type secondary cell wall biogenesis
GO:0033692	1.57991e-09	38.2625	0.394834	8	339	cellular polysaccharide biosynthetic process
GO:0000271	2.70936e-09	35.6156	0.422787	8	363	polysaccharide biosynthetic process
GO:0034637	3.01747e-09	35.1086	0.428611	8	368	cellular carbohydrate biosynthetic process
GO:0044085	5.20019e-09	23.6041	0.98068	10	842	cellular component biogenesis
GO:0044264	6.53068e-09	31.6717	0.472869	8	406	cellular polysaccharide metabolic process
GO:0005976	1.76424e-08	27.7184	0.536928	8	461	polysaccharide metabolic process
GO:0016051	2.74906e-08	26.1093	0.568375	8	488	carbohydrate biosynthetic process
GO:0044262	2.92936e-08	25.8861	0.573034	8	492	cellular carbohydrate metabolic process
GO:0009808	1.10128e-06	67.6597	0.0815292	4	70	lignin metabolic process
GO:0044723	1.29997e-06	15.3506	0.93875	8	806	single-organism carbohydrate metabolic process
GO:0005975	2.53572e-06	12.4187	1.42094	9	1220	carbohydrate metabolic process
GO:0010089	6.37475e-06	107.512	0.0372705	3	32	xylem development
GO:0009698	8.04077e-06	40.1053	0.133941	4	115	phenylpropanoid metabolic process
GO:0030244	8.61041e-06	39.3901	0.13627	4	117	cellulose biosynthetic process
GO:0051274	1.15502e-05	36.4615	0.146753	4	126	beta-glucan biosynthetic process
GO:0030243	1.26772e-05	35.5791	0.150247	4	129	cellulose metabolic process
GO:0051273	1.65472e-05	33.1688	0.160729	4	138	beta-glucan metabolic process
GO:0010087	1.93142e-05	72.4385	0.0535763	3	46	phloem or xylem histogenesis
GO:0071840	1.94208e-05	8.92804	2.35386	10	2021	cellular component organization or biogenesis
GO:0019748	2.13204e-05	19.4349	0.362223	5	311	secondary metabolic process
GO:0071555	0.000107965	20.1756	0.259729	4	223	cell wall organization
GO:0045229	0.000134373	19.0279	0.27487	4	236	external encapsulating structure organization
GO:0009250	0.000178312	17.6357	0.295834	4	254	glucan biosynthetic process
GO:0009664	0.000209827	31.342	0.1188	3	102	plant-type cell wall organization
GO:0044042	0.000446005	13.7545	0.376199	4	323	glucan metabolic process
GO:0006073	0.000446005	13.7545	0.376199	4	323	cellular glucan metabolic process
GO:0009809	0.000620421	64.6622	0.0372705	2	32	lignin biosynthetic process
GO:0044711	0.000676613	5.93888	2.21992	8	1906	single-organism biosynthetic process
GO:0016926	0.000830218	55.4057	0.043094	2	37	protein desumoylation
GO:0050665	0.000830218	55.4057	0.043094	2	37	hydrogen peroxide biosynthetic process
GO:0010393	0.000875742	53.863	0.0442587	2	38	galacturonan metabolic process
GO:0045488	0.000875742	53.863	0.0442587	2	38	pectin metabolic process
GO:1903409	0.000922447	52.4036	0.0454234	2	39	reactive oxygen species biosynthetic process
GO:1903530	0.0011647	Inf	0.0011647	1	1	regulation of secretion by cell
GO:0017157	0.0011647	Inf	0.0011647	1	1	regulation of exocytosis
GO:0010395	0.0011647	Inf	0.0011647	1	1	rhamnogalacturonan I metabolic process
GO:0010400	0.0011647	Inf	0.0011647	1	1	rhamnogalacturonan I side chain metabolic process
GO:0051046	0.0011647	Inf	0.0011647	1	1	regulation of secretion
GO:0044763	0.00146189	5.30266	6.46759	13	5553	single-organism cellular process
GO:0046271	0.0018285	36.5434	0.0640586	2	55	phenylpropanoid catabolic process
GO:0046274	0.0018285	36.5434	0.0640586	2	55	lignin catabolic process
GO:0060627	0.00232813	911.125	0.00232941	1	2	regulation of vesicle-mediated transport
GO:0071668	0.00232813	911.125	0.00232941	1	2	plant-type cell wall assembly
GO:0010116	0.00232813	911.125	0.00232941	1	2	positive regulation of abscisic acid biosynthetic process
GO:0010215	0.00232813	911.125	0.00232941	1	2	cellulose microfibril organization
GO:0045828	0.00232813	911.125	0.00232941	1	2	positive regulation of isoprenoid metabolic process
GO:0070726	0.00232813	911.125	0.00232941	1	2	cell wall assembly
GO:0009699	0.00337047	26.495	0.0873527	2	75	phenylpropanoid biosynthetic process
GO:0009888	0.00346805	7.73146	0.654563	4	562	tissue development
GO:1902932	0.00349028	455.531	0.00349411	1	3	positive regulation of alcohol biosynthetic process
GO:0046889	0.00349028	455.531	0.00349411	1	3	positive regulation of lipid biosynthetic process
GO:0045834	0.00349028	455.531	0.00349411	1	3	positive regulation of lipid metabolic process
GO:0034645	0.00453149	4.23329	2.95602	8	2538	cellular macromolecule biosynthetic process
GO:0010115	0.00465115	303.667	0.00465881	1	4	regulation of abscisic acid biosynthetic process
GO:0060341	0.00465115	303.667	0.00465881	1	4	regulation of cellular localization
GO:0009059	0.00492157	4.16734	2.99445	8	2571	macromolecule biosynthetic process
GO:0070646	0.00557071	20.3284	0.112976	2	97	protein modification by small protein removal
GO:0051650	0.00581076	227.734	0.00582351	1	5	establishment of vesicle localization
GO:0051648	0.00581076	227.734	0.00582351	1	5	vesicle localization
GO:0044710	0.00693973	3.76419	5.57427	11	4786	single-organism metabolic process
GO:0010047	0.00696909	182.175	0.00698822	1	6	fruit dehiscence
GO:0042743	0.00827508	16.4809	0.1386	2	119	hydrogen peroxide metabolic process
GO:0019747	0.00928194	130.107	0.00931762	1	8	regulation of isoprenoid metabolic process
GO:0010417	0.00928194	130.107	0.00931762	1	8	glucuronoxylan biosynthetic process

## Sheet: cluster 7
Cluster with genes characterized by higher expression in Cha_FDSt_6 dpi
GOBPID	Pvalue	OddsRatio	ExpCount	Count	Size	Term
GO:0006552	7.31193e-06	883.636	0.00445327	2	5	leucine catabolic process
GO:0009083	1.53396e-05	530.109	0.00623458	2	7	branched-chain amino acid catabolic process
GO:0006551	2.62701e-05	378.597	0.00801589	2	9	leucine metabolic process
GO:0006520	0.000106748	14.8756	0.528158	5	593	cellular amino acid metabolic process
GO:0010050	0.000293305	98.0202	0.025829	2	29	vegetative phase change
GO:1901564	0.000342479	9.45615	1.08482	6	1218	organonitrogen compound metabolic process
GO:0009081	0.000404265	82.6761	0.0302823	2	34	branched-chain amino acid metabolic process
GO:0009616	0.000807156	57.4585	0.0427514	2	48	virus induced gene silencing
GO:0052018	0.000807156	57.4585	0.0427514	2	48	modulation by symbiont of RNA levels in host
GO:0052249	0.000807156	57.4585	0.0427514	2	48	modulation of RNA levels in other organism involved in symbiotic interaction
GO:0098586	0.00084108	56.2321	0.0436421	2	49	cellular response to virus
GO:0009750	0.000875685	55.0568	0.0445327	2	50	response to fructose
GO:0051817	0.000875685	55.0568	0.0445327	2	50	modification of morphology or physiology of other organism involved in symbiotic interaction
GO:0044003	0.000875685	55.0568	0.0445327	2	50	modification by symbiont of host morphology or physiology
GO:0035821	0.000875685	55.0568	0.0445327	2	50	modification of morphology or physiology of other organism
GO:0033477	0.000890655	Inf	0.000890655	1	1	S-methylmethionine metabolic process
GO:0033528	0.000890655	Inf	0.000890655	1	1	S-methylmethionine cycle
GO:0051701	0.00105888	49.8456	0.048986	2	55	interaction with host
GO:0009746	0.00134365	44.0091	0.0552206	2	62	response to hexose
GO:0034284	0.00134365	44.0091	0.0552206	2	62	response to monosaccharide
GO:0044403	0.00143103	42.5836	0.0570019	2	64	symbiosis, encompassing mutualism through parasitism
GO:0044419	0.00147572	41.9048	0.0578926	2	65	interspecies interaction between organisms
GO:0051607	0.00175775	38.2451	0.0632365	2	71	defense response to virus
GO:2000033	0.00178058	1215.17	0.00178131	1	2	regulation of seed dormancy process
GO:0010236	0.00266977	607.542	0.00267196	1	3	plastoquinone biosynthetic process
GO:1901606	0.0026847	30.649	0.0783776	2	88	alpha-amino acid catabolic process
GO:0009615	0.00292989	29.2788	0.0819403	2	92	response to virus
GO:0009063	0.00292989	29.2788	0.0819403	2	92	cellular amino acid catabolic process
GO:0009744	0.00299278	28.955	0.0828309	2	93	response to sucrose
GO:0034285	0.00299278	28.955	0.0828309	2	93	response to disaccharide
GO:0019752	0.0033357	6.6665	1.11777	5	1255	carboxylic acid metabolic process
GO:0009938	0.00355823	405	0.00356262	1	4	negative regulation of gibberellic acid mediated signaling pathway
GO:0002252	0.00358726	26.3327	0.0908468	2	102	immune effector process
GO:1901605	0.00382471	11.6207	0.329542	3	370	alpha-amino acid metabolic process
GO:0043436	0.00397279	6.38067	1.1632	5	1306	oxoacid metabolic process
GO:0006082	0.00398611	6.37529	1.16409	5	1307	organic acid metabolic process
GO:0010189	0.00533296	242.967	0.00534393	1	6	vitamin E biosynthetic process
GO:0042360	0.00533296	242.967	0.00534393	1	6	vitamin E metabolic process
GO:0071496	0.00541864	21.2009	0.112223	2	126	cellular response to external stimulus
GO:0031668	0.00541864	21.2009	0.112223	2	126	cellular response to extracellular stimulus
GO:0044281	0.00610332	5.10931	1.87127	6	2101	small molecule metabolic process
GO:0009605	0.00612426	6.92909	0.786448	4	883	response to external stimulus
GO:0006775	0.00621923	202.458	0.00623458	1	7	fat-soluble vitamin metabolic process
GO:2000034	0.00621923	202.458	0.00623458	1	7	regulation of seed maturation
GO:0010187	0.00621923	202.458	0.00623458	1	7	negative regulation of seed germination
GO:0042362	0.00621923	202.458	0.00623458	1	7	fat-soluble vitamin biosynthetic process
GO:0009991	0.00628497	19.6052	0.121129	2	136	response to extracellular stimulus
GO:0071472	0.00710477	173.524	0.00712524	1	8	cellular response to salt stress
GO:0006807	0.00714733	4.57924	3.37024	8	3784	nitrogen compound metabolic process
GO:0009937	0.00798958	151.823	0.00801589	1	9	regulation of gibberellic acid mediated signaling pathway
GO:0071470	0.00887366	134.944	0.00890655	1	10	cellular response to osmotic stress

## Sheet: cluster 8
Cluster with genes characterized by higher expression in Cha_mock
GOBPID	Pvalue	OddsRatio	ExpCount	Count	Size	Term
GO:0006412	3.9338e-19	81.14	0.818649	16	569	translation
GO:0010467	9.85643e-11	22.2784	3.38394	17	2352	gene expression
GO:0044267	2.22073e-10	23.7651	4.25295	18	2956	cellular protein metabolic process
GO:0034645	3.40959e-10	20.3211	3.65155	17	2538	cellular macromolecule biosynthetic process
GO:0009059	4.20673e-10	20.0036	3.69903	17	2571	macromolecule biosynthetic process
GO:0044249	9.11288e-10	27.1109	5.46869	19	3801	cellular biosynthetic process
GO:1901576	1.55381e-09	26.0579	5.62983	19	3913	organic substance biosynthetic process
GO:0019538	1.8233e-09	20.3324	4.80399	18	3339	protein metabolic process
GO:0009058	4.31148e-09	24.1237	5.95211	19	4137	biosynthetic process
GO:0009657	6.22875e-08	27.3149	0.387024	7	269	plastid organization
GO:0019288	6.4333e-08	38.4667	0.224445	6	156	isopentenyl diphosphate biosynthetic process, methylerythritol 4-phosphate pathway
GO:0046490	6.683e-08	38.2093	0.225884	6	157	isopentenyl diphosphate metabolic process
GO:0009240	6.683e-08	38.2093	0.225884	6	157	isopentenyl diphosphate biosynthetic process
GO:0032544	3.06026e-07	346.857	0.0143875	3	10	plastid translation
GO:0019682	6.8895e-07	25.2828	0.335229	6	233	glyceraldehyde-3-phosphate metabolic process
GO:0044237	7.3743e-07	Inf	10.7273	21	7456	cellular metabolic process
GO:0008654	1.5261e-06	21.9372	0.384146	6	267	phospholipid biosynthetic process
GO:0006090	1.62859e-06	21.6833	0.388463	6	270	pyruvate metabolic process
GO:0006081	2.41695e-06	20.2007	0.415799	6	289	cellular aldehyde metabolic process
GO:0008299	3.11794e-06	19.2959	0.434503	6	302	isoprenoid biosynthetic process
GO:0006644	3.97696e-06	18.4673	0.453206	6	315	phospholipid metabolic process
GO:0044260	4.0914e-06	10.6445	7.58509	18	5272	cellular macromolecule metabolic process
GO:0006720	4.12477e-06	18.346	0.456084	6	317	isoprenoid metabolic process
GO:0042254	1.13667e-05	21.2737	0.31077	5	216	ribosome biogenesis
GO:0022613	1.29802e-05	20.6768	0.319403	5	222	ribonucleoprotein complex biogenesis
GO:0043170	1.59102e-05	9.31524	8.24116	18	5728	macromolecule metabolic process
GO:0044711	1.83233e-05	7.36042	2.74226	11	1906	single-organism biosynthetic process
GO:0044238	2.71584e-05	18.0747	11.0438	20	7676	primary metabolic process
GO:0072596	4.25845e-05	53.8148	0.06906	3	48	establishment of protein localization to chloroplast
GO:0072598	4.25845e-05	53.8148	0.06906	3	48	protein localization to chloroplast
GO:0045036	4.25845e-05	53.8148	0.06906	3	48	protein targeting to chloroplast
GO:0032787	4.60937e-05	9.63561	1.04453	7	726	monocarboxylic acid metabolic process
GO:0009987	5.38542e-05	Inf	13.1559	21	9144	cellular process
GO:0090407	7.74746e-05	10.6837	0.765415	6	532	organophosphate biosynthetic process
GO:0071704	7.81446e-05	16.0054	11.6769	20	8116	organic substance metabolic process
GO:0008610	0.000253017	8.51437	0.949575	6	660	lipid biosynthetic process
GO:0051186	0.000270689	10.6363	0.605714	5	421	cofactor metabolic process
GO:0008152	0.000427479	Inf	14.5184	21	10091	metabolic process
GO:0019637	0.000458579	7.57538	1.06036	6	737	organophosphate metabolic process
GO:0006779	0.000462735	23.1907	0.153946	3	107	porphyrin-containing compound biosynthetic process
GO:0033014	0.000515215	22.3256	0.159701	3	111	tetrapyrrole biosynthetic process
GO:1901135	0.000620437	7.1323	1.12223	6	780	carbohydrate derivative metabolic process
GO:0044255	0.000714247	6.93333	1.15244	6	801	cellular lipid metabolic process
GO:0071840	0.00111887	4.68303	2.90771	9	2021	cellular component organization or biogenesis
GO:0009668	0.00116528	16.7025	0.211496	3	147	plastid membrane organization
GO:0010027	0.00116528	16.7025	0.211496	3	147	thylakoid membrane organization
GO:0006996	0.00118847	5.46847	1.76679	7	1228	organelle organization
GO:0019752	0.00135156	5.33934	1.80563	7	1255	carboxylic acid metabolic process
GO:0006778	0.00146059	15.4049	0.228761	3	159	porphyrin-containing compound metabolic process
GO:0006354	0.00148796	40.2687	0.05755	2	40	DNA-templated transcription, elongation
GO:0033013	0.0015411	15.1111	0.233078	3	162	tetrapyrrole metabolic process
GO:0043436	0.00170795	5.11008	1.87901	7	1306	oxoacid metabolic process
GO:0006082	0.00171562	5.10577	1.88045	7	1307	organic acid metabolic process
GO:0006733	0.00173969	14.4669	0.243149	3	169	oxidoreduction coenzyme metabolic process
GO:0006364	0.00179924	14.2927	0.246026	3	171	rRNA processing
GO:0016072	0.00192214	13.9564	0.251781	3	175	rRNA metabolic process
GO:0046148	0.00198552	13.7941	0.254659	3	177	pigment biosynthetic process
GO:0042742	0.002322	13.0353	0.269046	3	187	defense response to bacterium
GO:0010731	0.00287553	728.7	0.0028775	1	2	protein glutathionylation
GO:0051188	0.00301297	11.8589	0.294944	3	205	cofactor biosynthetic process
GO:0019684	0.00305467	11.7997	0.296383	3	206	photosynthesis, light reaction
GO:0006629	0.00314348	5.09482	1.53515	6	1067	lipid metabolic process
GO:0042440	0.00431856	10.3949	0.335229	3	233	pigment metabolic process
GO:0034470	0.00437061	10.3492	0.336668	3	234	ncRNA processing
GO:0006782	0.00574318	242.867	0.005755	1	4	protoporphyrinogen IX biosynthetic process
GO:0046501	0.00574318	242.867	0.005755	1	4	protoporphyrinogen IX metabolic process
GO:0044710	0.00578669	3.33716	6.88586	13	4786	single-organism metabolic process
GO:0044802	0.00586069	9.28534	0.374075	3	260	single-organism membrane organization
GO:0044085	0.00592207	5.12918	1.21143	5	842	cellular component biogenesis
GO:0044282	0.00592337	9.24871	0.375514	3	261	small molecule catabolic process
GO:0015995	0.00596531	19.3151	0.116539	2	81	chlorophyll biosynthetic process
GO:1901564	0.00606211	4.41023	1.7524	6	1218	organonitrogen compound metabolic process
GO:0009617	0.00611383	9.14049	0.37983	3	264	response to bacterium
GO:0061024	0.00650576	8.93134	0.388463	3	270	membrane organization
GO:1901606	0.0070054	17.7344	0.12661	2	88	alpha-amino acid catabolic process
GO:0015979	0.00719194	8.60289	0.40285	3	280	photosynthesis
GO:0006732	0.00726284	8.57134	0.404289	3	281	coenzyme metabolic process
GO:0009063	0.00763413	16.9415	0.132365	2	92	cellular amino acid catabolic process
GO:0072594	0.00799501	8.26794	0.418676	3	291	establishment of protein localization to organelle
GO:0019344	0.00845469	16.0443	0.139559	2	97	cysteine biosynthetic process
GO:0033365	0.00861129	8.03998	0.430186	3	299	protein localization to organelle
GO:0006534	0.00913853	15.3918	0.145314	2	101	cysteine metabolic process
GO:0044712	0.00951885	5.54786	0.858934	4	597	single-organism catabolic process

## Sheet: cluster 9
Cluster with genes characterized by higher expression at 6 dpi
GOBPID	Pvalue	OddsRatio	ExpCount	Count	Size	Term
GO:0015979	1.89626e-25	810.283	0.306933	15	280	photosynthesis
GO:0019684	1.95914e-13	93.8702	0.225815	9	206	photosynthesis, light reaction
GO:0006091	1.02361e-10	45.1146	0.452727	9	413	generation of precursor metabolites and energy
GO:0019344	5.59059e-10	95.5319	0.106331	6	97	cysteine biosynthetic process
GO:0006534	7.15308e-10	91.4842	0.110715	6	101	cysteine metabolic process
GO:0009070	9.60003e-10	86.88	0.116196	6	106	serine family amino acid biosynthetic process
GO:0009069	6.1317e-09	62.7913	0.157851	6	144	serine family amino acid metabolic process
GO:0000097	8.15868e-09	59.731	0.165525	6	151	sulfur amino acid biosynthetic process
GO:0000096	1.90974e-08	51.4714	0.190737	6	174	sulfur amino acid metabolic process
GO:0009765	1.94038e-08	202.167	0.0306933	4	28	photosynthesis, light harvesting
GO:1901607	1.85417e-07	34.5325	0.279529	6	255	alpha-amino acid biosynthetic process
GO:0044272	3.02106e-07	31.6804	0.303645	6	277	sulfur compound biosynthetic process
GO:0008652	7.58299e-07	26.9094	0.355166	6	324	cellular amino acid biosynthetic process
GO:0006790	1.42594e-06	24.0423	0.395725	6	361	sulfur compound metabolic process
GO:0030003	1.52258e-06	62.7835	0.0887914	4	81	cellular cation homeostasis
GO:1901605	1.64579e-06	23.433	0.405591	6	370	alpha-amino acid metabolic process
GO:0006873	1.8481e-06	59.6667	0.0931762	4	85	cellular ion homeostasis
GO:0055082	2.32455e-06	56.1783	0.0986572	4	90	cellular chemical homeostasis
GO:0055080	4.47181e-06	47.3137	0.116196	4	106	cation homeostasis
GO:0050801	6.18638e-06	43.4505	0.126062	4	115	ion homeostasis
GO:0070838	8.08118e-06	40.507	0.134831	4	123	divalent metal ion transport
GO:0072511	8.89181e-06	39.5027	0.13812	4	126	divalent inorganic cation transport
GO:0048878	1.31162e-05	35.6667	0.152371	4	139	chemical homeostasis
GO:0006520	2.47714e-05	14.3029	0.650041	6	593	cellular amino acid metabolic process
GO:0016053	2.69777e-05	14.0779	0.659907	6	602	organic acid biosynthetic process
GO:0046394	2.69777e-05	14.0779	0.659907	6	602	carboxylic acid biosynthetic process
GO:0006364	2.96557e-05	28.7685	0.187449	4	171	rRNA processing
GO:0016072	3.24698e-05	28.0877	0.191833	4	175	rRNA metabolic process
GO:0035304	4.52906e-05	54.0372	0.0712524	3	65	regulation of protein dephosphorylation
GO:0035303	5.65689e-05	49.9874	0.0767334	3	70	regulation of dephosphorylation
GO:1901566	6.05786e-05	12.0967	0.761853	6	695	organonitrogen compound biosynthetic process
GO:0019725	6.37514e-05	23.4902	0.228008	4	208	cellular homeostasis
GO:0042254	7.38278e-05	22.5912	0.236777	4	216	ribosome biogenesis
GO:0022613	8.21147e-05	21.9602	0.243354	4	222	ribonucleoprotein complex biogenesis
GO:0042548	8.72594e-05	189.208	0.0142505	2	13	regulation of photosynthesis, light reaction
GO:0034470	0.0001007	20.7971	0.256509	4	234	ncRNA processing
GO:0043467	0.000101738	173.429	0.0153467	2	14	regulation of generation of precursor metabolites and energy
GO:0044283	0.000107265	10.8503	0.844067	6	770	small molecule biosynthetic process
GO:0010207	0.000205682	31.8132	0.118389	3	108	photosystem II assembly
GO:0010109	0.000211606	115.571	0.0219238	2	20	regulation of photosynthesis
GO:0042592	0.000242421	16.4253	0.32228	4	294	homeostatic process
GO:0006812	0.000276854	11.2338	0.627021	5	572	cation transport
GO:0031399	0.000324007	27.1238	0.13812	3	126	regulation of protein modification process
GO:0019220	0.000331624	26.9032	0.139216	3	127	regulation of phosphate metabolic process
GO:0051174	0.000331624	26.9032	0.139216	3	127	regulation of phosphorus metabolic process
GO:0044237	0.000348756	14.3912	8.1732	15	7456	cellular metabolic process
GO:0034660	0.00040322	14.3052	0.36832	4	336	ncRNA metabolic process
GO:0006470	0.000423159	24.6923	0.151274	3	138	protein dephosphorylation
GO:0030001	0.000551577	13.1293	0.40011	4	365	metal ion transport
GO:0016311	0.000845753	19.3309	0.191833	3	175	dephosphorylation
GO:0009780	0.00109619	Inf	0.00109619	1	1	photosynthetic NADP+ reduction
GO:0006740	0.00109619	Inf	0.00109619	1	1	NADPH regeneration
GO:0006811	0.0011534	8.08575	0.856125	5	781	ion transport
GO:0032268	0.00117381	17.2025	0.214853	3	196	regulation of cellular protein metabolic process
GO:1901564	0.00128439	6.61782	1.33516	6	1218	organonitrogen compound metabolic process
GO:0051246	0.00129871	16.5923	0.222527	3	203	regulation of protein metabolic process
GO:0019752	0.00150254	6.404	1.37572	6	1255	carboxylic acid metabolic process
GO:0043436	0.00184927	6.12923	1.43163	6	1306	oxoacid metabolic process
GO:0006082	0.00185664	6.12406	1.43272	6	1307	organic acid metabolic process
GO:0010218	0.00238957	31.9011	0.0734448	2	67	response to far red light
GO:0010114	0.00246041	31.4156	0.074541	2	68	response to red light
GO:0008152	0.002714	Inf	11.0617	16	10091	metabolic process
GO:0009657	0.00290183	12.4182	0.294875	3	269	plastid organization
GO:0009637	0.00314219	27.6286	0.0844067	2	77	response to blue light
GO:0009768	0.00328519	485.933	0.00328857	1	3	photosynthesis, light harvesting in photosystem I
GO:0042550	0.00328519	485.933	0.00328857	1	3	photosystem I stabilization
GO:0042549	0.00328519	485.933	0.00328857	1	3	photosystem II stabilization
GO:0009744	0.00454741	22.7457	0.101946	2	93	response to sucrose
GO:0034285	0.00454741	22.7457	0.101946	2	93	response to disaccharide
GO:0065008	0.00477393	7.12065	0.719101	4	656	regulation of biological quality
GO:0031647	0.0054697	242.933	0.00548095	1	5	regulation of protein stability
GO:0050821	0.0054697	242.933	0.00548095	1	5	protein stabilization
GO:0009987	0.00591269	8.95662	10.0236	15	9144	cellular process
GO:0043623	0.00646212	9.24702	0.392436	3	358	cellular protein complex assembly
GO:0010196	0.00764971	161.933	0.00767334	1	7	nonphotochemical quenching
GO:1990066	0.00764971	161.933	0.00767334	1	7	energy quenching
GO:0006739	0.00922777	15.6364	0.14689	2	134	NADP metabolic process

## Sheet: cluster 10
Cluster with genes characterized by higher expression in Cha_FDSt_3dpi
GOBPID	Pvalue	OddsRatio	ExpCount	Count	Size	Term
GO:0010345	2.62659e-06	1620.56	0.00274048	2	5	suberin biosynthetic process
GO:0009699	0.000715018	66.2785	0.0411072	2	75	phenylpropanoid biosynthetic process
GO:0009698	0.00167054	42.6991	0.063031	2	115	phenylpropanoid metabolic process
GO:0052325	0.00273785	520.857	0.00274048	1	5	cell wall pectin biosynthetic process
GO:0044550	0.00373171	28.1033	0.0948205	2	173	secondary metabolite biosynthetic process
GO:0052546	0.00546914	231.413	0.00548095	1	10	cell wall pectin metabolic process
GO:0045489	0.00601461	208.257	0.00602905	1	11	pectin biosynthetic process

[truncated: 5 more sheets: cluster 11, cluster 12, cluster 13, cluster 14, cluster 15]
