# Supplementary material for: Grapevine comparative early transcriptomic profiling suggests that Flavescence dorée phytoplasma represses plant responses induced by vector feeding in susceptible varieties
Source: BMC Genomics. 2019 Jun 26;20:526. doi: 10.1186/s12864-019-5908-6 (PMC6595628; doi:10.1186/s12864-019-5908-6)
Supplement: Supplementary file 27 — Sequences of primer pairs designed and used in qRT-PCR for each target gene. Above, primers used for the validation of RNA-Seq technique; below, primers used for the validation of RNA-Seq results, concerning the jasmonate pathway. (XLSX 14 kb) [file 12864_2019_5908_MOESM27_ESM.xlsx]

## Sheet: Foglio1
	Additional file 3: Sequence of primer pairs used for qRT-PCR of each target gene
Aim	ID gene	Predicted function	Name	Forward (5'-3')	Reverse (5'-3')
validation of RNA-Seq technique	VIT_18s0117g00080	Putative disease resistance protein At4g11170-like	RGA	ACAAGAAATGGCCTGGAAAA	CATTTCGGAAAAGGCTTCAC
	VIT_13s0064g01370	Polygalacturonase inhibitor-like	PGIP	TCCGGTACCATACCTGCTTC	GATTCGGGCAAAGTTCATGT
	VIT_00s0270g00120	Alpha-amylase/subtilisin inhibitor-like	PR6	TCCGGACAGGCTCTTCAAC	CCCTGATAATCGTCTCTTGCTC
	VIT_13s0067g03140	WRKY transcription factor 70	WRKY 70	CCCAGTTCATTGGAAGCTC	CCCTCTTTGAGTAACCATTGC
	VIT_17s0000g05810	WRKY transcription factor 72	WRKY 72	GATCCCAAAATTCTGGACGA	AGCATGGGTTCCACCATTAG
	VIT_18s0072g00260	Ethylene-responsive transcription factor	ERF	AGAGGACGTGAACTCGAAGC	CCCCACTTTCTTGGTTTGAA
	VIT_01s0127g00400	Polygalacturonase	PG	GTTCAGTCTGGTGGCAGGAT	TTGAATTGTTATGCCCGTGA
	VIT_14s0030g02150	Calmodulin-like protein 11	CaM	GCAGACCATGATGGATGAAG	CCTCTCTCCCAGGTTGAACA
validation of RNA-Seq results	VIT_14s0128g00780	13-lypoxygenase	LOX 1	GTGCCATTACTGGCGAAAAT	ACGAGCTGCAGAGAGACTCC
	VIT_13s0064g01480	13-lypoxygenase	LOX 2	AGTGGAGACGTCGAAGGAGA	GCGCTAACAAGCTCCAAAAG
	VIT_09s0002g01080	13-lypoxygenase	LOX 3	TGGGAAACCCTGATAATGGA	ATTGGAAATGGCAGCTCAAC
	VIT_18s0122g01170	12-oxophytodienoate reductase	OPR	CTTGATCGGAGAAGCCTCAG	GCCAAAGTTGGCAAAAGAAG
	VIT_18s0041g02060	12-oxophytodienoate reductase	OPR	CCCCCATCCCTCTTATCACT	CCCTTTGCTGGTTCTTTGAG
	VIT_11s0016g00710	Jasmonate ZIM domain protein	JAZ1	GGACAAGGCAAAGGAAGTCA	ATGCGCTCTTGGATCAAACT
	VIT_17s0000g02230	Jasmonate ZIM domain protein	JAZ1	CAGGGGGAGGACCTAATAGC	AGCCTGAGGTACTGCTGGAA
reference genes	[43]	Cytochrome oxidase	COX	CGTCGCATTCCAGATTATCCA	CAACTACGGATATATAAGAGCCAAAACTG
	[43]	Glyceraldehyde-3-phosphate dehydrogenase	GAPDH	AATGAAGGACTGGAGAGGTGGAAG	CCGACACATCAACAGTAGGAACAC
